# Supplementary material for: RNA-Seq based genome-wide analysis reveals loss of inter-chromosomal regulation in breast cancer
Source: Sci Rep. 2017 May 11;7:1760. doi: 10.1038/s41598-017-01314-1 (PMC5431987; doi:10.1038/s41598-017-01314-1)
Supplement: Supplementary file 3 — Dataset 2 [file 41598_2017_1314_MOESM3_ESM.xml]

<?xml version="1.0" encoding="UTF-8"?>
<Workbook xmlns:o="urn:schemas-microsoft-com:office:office" xmlns:x="urn:schemas-microsoft-com:office:excel" xmlns:html="http://www.w3.org/TR/REC-html40" xmlns:ss="urn:schemas-microsoft-com:office:spreadsheet">
 <DocumentProperties xmlns="urn:schemas-microsoft-com:office:office">
  <Author>sthan</Author>
  <LastAuthor>sthan</LastAuthor>
  <Created>2017-03-15T18:55:02Z</Created>
  <LastSaved>2017-03-15T18:54:27Z</LastSaved>
  <Version>14.0</Version>
 </DocumentProperties>
 <OfficeDocumentSettings xmlns="urn:schemas-microsoft-com:office:office">
  <AllowPNG/>
 </OfficeDocumentSettings>
 <ExcelWorkbook xmlns="urn:schemas-microsoft-com:office:excel">
  <WindowHeight>24580</WindowHeight>
  <WindowWidth>25600</WindowWidth>
  <WindowTopX>25600</WindowTopX>
  <WindowTopY>0</WindowTopY>
  <Date1904/>
  <ProtectStructure>False</ProtectStructure>
  <ProtectWindows>False</ProtectWindows>
 </ExcelWorkbook>
 <Styles>
  <Style ss:ID="Default" ss:Name="Normal">
   <Alignment ss:Vertical="Bottom"/>
   <Borders/>
   <Font ss:FontName="Calibri" x:Family="Swiss" ss:Size="12" ss:Color="#000000"/>
   <Interior/>
   <NumberFormat/>
   <Protection/>
  </Style>
  <Style ss:ID="s62">
   <NumberFormat ss:Format="Scientific"/>
  </Style>
  <Style ss:ID="s63">
   <NumberFormat ss:Format="mmm\-yy"/>
  </Style>
 </Styles>
 <Worksheet ss:Name="chuchi.csv">
  <Table ss:ExpandedColumnCount="12" ss:ExpandedRowCount="5396" x:FullColumns="1" x:FullRows="1" ss:DefaultColumnWidth="65" ss:DefaultRowHeight="15">
   <Row>
    <Cell><Data ss:Type="String">name</Data></Cell>
    <Cell><Data ss:Type="String">AverageShortestPathLength</Data></Cell>
    <Cell><Data ss:Type="String">BetweennessCentrality</Data></Cell>
    <Cell><Data ss:Type="String">ClosenessCentrality</Data></Cell>
    <Cell><Data ss:Type="String">ClusteringCoefficient</Data></Cell>
    <Cell><Data ss:Type="String">Degree</Data></Cell>
    <Cell><Data ss:Type="String">Eccentricity</Data></Cell>
    <Cell><Data ss:Type="String">NeighborhoodConnectivity</Data></Cell>
    <Cell><Data ss:Type="String">NumberOfDirectedEdges</Data></Cell>
    <Cell><Data ss:Type="String">Radiality</Data></Cell>
    <Cell><Data ss:Type="String">Stress</Data></Cell>
    <Cell><Data ss:Type="String">TopologicalCoefficient</Data></Cell>
   </Row>
   <Row>
    <Cell><Data ss:Type="String">ZBTB21</Data></Cell>
    <Cell><Data ss:Type="Number">4.8122477999999997</Data></Cell>
    <Cell><Data ss:Type="Number">3.0936930000000001E-2</Data></Cell>
    <Cell><Data ss:Type="Number">0.20780309999999999</Data></Cell>
    <Cell><Data ss:Type="Number">0.13296864999999999</Data></Cell>
    <Cell><Data ss:Type="Number">98</Data></Cell>
    <Cell><Data ss:Type="Number">14</Data></Cell>
    <Cell><Data ss:Type="Number">21.14285714</Data></Cell>
    <Cell><Data ss:Type="Number">98</Data></Cell>
    <Cell><Data ss:Type="Number">0.82671600999999995</Data></Cell>
    <Cell><Data ss:Type="Number">9096760</Data></Cell>
    <Cell><Data ss:Type="Number">4.91457E-2</Data></Cell>
   </Row>
   <Row>
    <Cell><Data ss:Type="String">FAM160A1</Data></Cell>
    <Cell><Data ss:Type="Number">4.3895086599999997</Data></Cell>
    <Cell><Data ss:Type="Number">8.7824819999999998E-2</Data></Cell>
    <Cell><Data ss:Type="Number">0.22781593</Data></Cell>
    <Cell><Data ss:Type="Number">9.4123269999999995E-2</Data></Cell>
    <Cell><Data ss:Type="Number">92</Data></Cell>
    <Cell><Data ss:Type="Number">13</Data></Cell>
    <Cell><Data ss:Type="Number">17.608695650000001</Data></Cell>
    <Cell><Data ss:Type="Number">92</Data></Cell>
    <Cell><Data ss:Type="Number">0.84593141999999999</Data></Cell>
    <Cell><Data ss:Type="Number">16364318</Data></Cell>
    <Cell><Data ss:Type="Number">4.0322579999999997E-2</Data></Cell>
   </Row>
   <Row>
    <Cell><Data ss:Type="String">PLK3</Data></Cell>
    <Cell><Data ss:Type="Number">4.9062425799999998</Data></Cell>
    <Cell><Data ss:Type="Number">1.5182350000000001E-2</Data></Cell>
    <Cell><Data ss:Type="Number">0.20382196</Data></Cell>
    <Cell><Data ss:Type="Number">0.16531165</Data></Cell>
    <Cell><Data ss:Type="Number">82</Data></Cell>
    <Cell><Data ss:Type="Number">15</Data></Cell>
    <Cell><Data ss:Type="Number">23.7804878</Data></Cell>
    <Cell><Data ss:Type="Number">82</Data></Cell>
    <Cell><Data ss:Type="Number">0.82244351999999998</Data></Cell>
    <Cell><Data ss:Type="Number">4886718</Data></Cell>
    <Cell><Data ss:Type="Number">5.7352420000000001E-2</Data></Cell>
   </Row>
   <Row>
    <Cell><Data ss:Type="String">TSC22D2</Data></Cell>
    <Cell><Data ss:Type="Number">4.7678613800000003</Data></Cell>
    <Cell><Data ss:Type="Number">3.1988170000000003E-2</Data></Cell>
    <Cell><Data ss:Type="Number">0.20973764</Data></Cell>
    <Cell><Data ss:Type="Number">0.14906103000000001</Data></Cell>
    <Cell><Data ss:Type="Number">72</Data></Cell>
    <Cell><Data ss:Type="Number">15</Data></Cell>
    <Cell><Data ss:Type="Number">22.13888889</Data></Cell>
    <Cell><Data ss:Type="Number">72</Data></Cell>
    <Cell><Data ss:Type="Number">0.82873357000000003</Data></Cell>
    <Cell><Data ss:Type="Number">6991076</Data></Cell>
    <Cell><Data ss:Type="Number">5.7134650000000002E-2</Data></Cell>
   </Row>
   <Row>
    <Cell><Data ss:Type="String">SART1</Data></Cell>
    <Cell><Data ss:Type="Number">5.0657488700000002</Data></Cell>
    <Cell><Data ss:Type="Number">1.941712E-2</Data></Cell>
    <Cell><Data ss:Type="Number">0.19740418000000001</Data></Cell>
    <Cell><Data ss:Type="Number">0.15539947000000001</Data></Cell>
    <Cell><Data ss:Type="Number">68</Data></Cell>
    <Cell><Data ss:Type="Number">13</Data></Cell>
    <Cell><Data ss:Type="Number">16.602941179999998</Data></Cell>
    <Cell><Data ss:Type="Number">68</Data></Cell>
    <Cell><Data ss:Type="Number">0.81519322999999999</Data></Cell>
    <Cell><Data ss:Type="Number">5372664</Data></Cell>
    <Cell><Data ss:Type="Number">6.4488439999999994E-2</Data></Cell>
   </Row>
   <Row>
    <Cell><Data ss:Type="String">ACVR2B</Data></Cell>
    <Cell><Data ss:Type="Number">4.9755518600000004</Data></Cell>
    <Cell><Data ss:Type="Number">1.982507E-2</Data></Cell>
    <Cell><Data ss:Type="Number">0.20098273</Data></Cell>
    <Cell><Data ss:Type="Number">0.13568521</Data></Cell>
    <Cell><Data ss:Type="Number">67</Data></Cell>
    <Cell><Data ss:Type="Number">15</Data></Cell>
    <Cell><Data ss:Type="Number">20</Data></Cell>
    <Cell><Data ss:Type="Number">67</Data></Cell>
    <Cell><Data ss:Type="Number">0.8192931</Data></Cell>
    <Cell><Data ss:Type="Number">4139720</Data></Cell>
    <Cell><Data ss:Type="Number">6.0061139999999999E-2</Data></Cell>
   </Row>
   <Row>
    <Cell><Data ss:Type="String">FKBP2</Data></Cell>
    <Cell><Data ss:Type="Number">5.0237360600000001</Data></Cell>
    <Cell><Data ss:Type="Number">2.6685819999999999E-2</Data></Cell>
    <Cell><Data ss:Type="Number">0.19905503999999999</Data></Cell>
    <Cell><Data ss:Type="Number">0.16468253999999999</Data></Cell>
    <Cell><Data ss:Type="Number">64</Data></Cell>
    <Cell><Data ss:Type="Number">14</Data></Cell>
    <Cell><Data ss:Type="Number">17.03125</Data></Cell>
    <Cell><Data ss:Type="Number">64</Data></Cell>
    <Cell><Data ss:Type="Number">0.81710291000000002</Data></Cell>
    <Cell><Data ss:Type="Number">6883214</Data></Cell>
    <Cell><Data ss:Type="Number">6.6087060000000003E-2</Data></Cell>
   </Row>
   <Row>
    <Cell><Data ss:Type="String">HOOK1</Data></Cell>
    <Cell><Data ss:Type="Number">4.5255162599999998</Data></Cell>
    <Cell><Data ss:Type="Number">2.545683E-2</Data></Cell>
    <Cell><Data ss:Type="Number">0.22096926</Data></Cell>
    <Cell><Data ss:Type="Number">0.17431694</Data></Cell>
    <Cell><Data ss:Type="Number">61</Data></Cell>
    <Cell><Data ss:Type="Number">13</Data></Cell>
    <Cell><Data ss:Type="Number">22.967213109999999</Data></Cell>
    <Cell><Data ss:Type="Number">61</Data></Cell>
    <Cell><Data ss:Type="Number">0.83974926000000005</Data></Cell>
    <Cell><Data ss:Type="Number">6175824</Data></Cell>
    <Cell><Data ss:Type="Number">6.0908619999999997E-2</Data></Cell>
   </Row>
   <Row>
    <Cell><Data ss:Type="String">SPATA2L</Data></Cell>
    <Cell><Data ss:Type="Number">4.8283883200000002</Data></Cell>
    <Cell><Data ss:Type="Number">2.0385779999999999E-2</Data></Cell>
    <Cell><Data ss:Type="Number">0.20710845</Data></Cell>
    <Cell><Data ss:Type="Number">0.17358270000000001</Data></Cell>
    <Cell><Data ss:Type="Number">59</Data></Cell>
    <Cell><Data ss:Type="Number">15</Data></Cell>
    <Cell><Data ss:Type="Number">21.796610170000001</Data></Cell>
    <Cell><Data ss:Type="Number">59</Data></Cell>
    <Cell><Data ss:Type="Number">0.82598234999999998</Data></Cell>
    <Cell><Data ss:Type="Number">4947310</Data></Cell>
    <Cell><Data ss:Type="Number">6.7116549999999997E-2</Data></Cell>
   </Row>
   <Row>
    <Cell><Data ss:Type="String">AP1M2</Data></Cell>
    <Cell><Data ss:Type="Number">4.7232376</Data></Cell>
    <Cell><Data ss:Type="Number">1.138639E-2</Data></Cell>
    <Cell><Data ss:Type="Number">0.21171918000000001</Data></Cell>
    <Cell><Data ss:Type="Number">0.24646465000000001</Data></Cell>
    <Cell><Data ss:Type="Number">55</Data></Cell>
    <Cell><Data ss:Type="Number">13</Data></Cell>
    <Cell><Data ss:Type="Number">22.109090909999999</Data></Cell>
    <Cell><Data ss:Type="Number">55</Data></Cell>
    <Cell><Data ss:Type="Number">0.83076192999999998</Data></Cell>
    <Cell><Data ss:Type="Number">2850414</Data></Cell>
    <Cell><Data ss:Type="Number">8.3926719999999996E-2</Data></Cell>
   </Row>
   <Row>
    <Cell><Data ss:Type="String">SLC25A25</Data></Cell>
    <Cell><Data ss:Type="Number">4.9710420099999997</Data></Cell>
    <Cell><Data ss:Type="Number">1.5058729999999999E-2</Data></Cell>
    <Cell><Data ss:Type="Number">0.20116507</Data></Cell>
    <Cell><Data ss:Type="Number">0.19457014</Data></Cell>
    <Cell><Data ss:Type="Number">52</Data></Cell>
    <Cell><Data ss:Type="Number">15</Data></Cell>
    <Cell><Data ss:Type="Number">25.73076923</Data></Cell>
    <Cell><Data ss:Type="Number">52</Data></Cell>
    <Cell><Data ss:Type="Number">0.81949808999999996</Data></Cell>
    <Cell><Data ss:Type="Number">3965010</Data></Cell>
    <Cell><Data ss:Type="Number">7.8692780000000004E-2</Data></Cell>
   </Row>
   <Row>
    <Cell><Data ss:Type="String">RAB25</Data></Cell>
    <Cell><Data ss:Type="Number">4.8922383099999998</Data></Cell>
    <Cell><Data ss:Type="Number">4.1411299999999998E-3</Data></Cell>
    <Cell><Data ss:Type="Number">0.20440541000000001</Data></Cell>
    <Cell><Data ss:Type="Number">0.30745097999999998</Data></Cell>
    <Cell><Data ss:Type="Number">51</Data></Cell>
    <Cell><Data ss:Type="Number">14</Data></Cell>
    <Cell><Data ss:Type="Number">23.117647059999999</Data></Cell>
    <Cell><Data ss:Type="Number">51</Data></Cell>
    <Cell><Data ss:Type="Number">0.82308007999999999</Data></Cell>
    <Cell><Data ss:Type="Number">1670428</Data></Cell>
    <Cell><Data ss:Type="Number">9.9991510000000006E-2</Data></Cell>
   </Row>
   <Row>
    <Cell><Data ss:Type="String">GRHL2</Data></Cell>
    <Cell><Data ss:Type="Number">4.6781390900000002</Data></Cell>
    <Cell><Data ss:Type="Number">1.5332419999999999E-2</Data></Cell>
    <Cell><Data ss:Type="Number">0.21376021000000001</Data></Cell>
    <Cell><Data ss:Type="Number">0.25877550999999999</Data></Cell>
    <Cell><Data ss:Type="Number">50</Data></Cell>
    <Cell><Data ss:Type="Number">13</Data></Cell>
    <Cell><Data ss:Type="Number">24.72</Data></Cell>
    <Cell><Data ss:Type="Number">50</Data></Cell>
    <Cell><Data ss:Type="Number">0.83281185999999996</Data></Cell>
    <Cell><Data ss:Type="Number">3793422</Data></Cell>
    <Cell><Data ss:Type="Number">8.1721849999999999E-2</Data></Cell>
   </Row>
   <Row>
    <Cell><Data ss:Type="String">TSPAN3</Data></Cell>
    <Cell><Data ss:Type="Number">4.8533111800000004</Data></Cell>
    <Cell><Data ss:Type="Number">1.535456E-2</Data></Cell>
    <Cell><Data ss:Type="Number">0.2060449</Data></Cell>
    <Cell><Data ss:Type="Number">0.17431973000000001</Data></Cell>
    <Cell><Data ss:Type="Number">49</Data></Cell>
    <Cell><Data ss:Type="Number">14</Data></Cell>
    <Cell><Data ss:Type="Number">19.30612245</Data></Cell>
    <Cell><Data ss:Type="Number">49</Data></Cell>
    <Cell><Data ss:Type="Number">0.82484948999999996</Data></Cell>
    <Cell><Data ss:Type="Number">4261538</Data></Cell>
    <Cell><Data ss:Type="Number">6.6984290000000002E-2</Data></Cell>
   </Row>
   <Row>
    <Cell><Data ss:Type="String">SERTAD1</Data></Cell>
    <Cell><Data ss:Type="Number">5.16995015</Data></Cell>
    <Cell><Data ss:Type="Number">1.140152E-2</Data></Cell>
    <Cell><Data ss:Type="Number">0.19342545999999999</Data></Cell>
    <Cell><Data ss:Type="Number">0.21768707000000001</Data></Cell>
    <Cell><Data ss:Type="Number">49</Data></Cell>
    <Cell><Data ss:Type="Number">15</Data></Cell>
    <Cell><Data ss:Type="Number">23.183673469999999</Data></Cell>
    <Cell><Data ss:Type="Number">49</Data></Cell>
    <Cell><Data ss:Type="Number">0.81045681000000003</Data></Cell>
    <Cell><Data ss:Type="Number">3736802</Data></Cell>
    <Cell><Data ss:Type="Number">8.4462979999999993E-2</Data></Cell>
   </Row>
   <Row>
    <Cell><Data ss:Type="String">CDC42BPG</Data></Cell>
    <Cell><Data ss:Type="Number">4.6959411299999996</Data></Cell>
    <Cell><Data ss:Type="Number">1.028984E-2</Data></Cell>
    <Cell><Data ss:Type="Number">0.21294985999999999</Data></Cell>
    <Cell><Data ss:Type="Number">0.29506802999999998</Data></Cell>
    <Cell><Data ss:Type="Number">49</Data></Cell>
    <Cell><Data ss:Type="Number">13</Data></Cell>
    <Cell><Data ss:Type="Number">25.653061220000001</Data></Cell>
    <Cell><Data ss:Type="Number">49</Data></Cell>
    <Cell><Data ss:Type="Number">0.83200267999999999</Data></Cell>
    <Cell><Data ss:Type="Number">2598342</Data></Cell>
    <Cell><Data ss:Type="Number">8.487633E-2</Data></Cell>
   </Row>
   <Row>
    <Cell><Data ss:Type="String">NEDD9</Data></Cell>
    <Cell><Data ss:Type="Number">4.9219083799999996</Data></Cell>
    <Cell><Data ss:Type="Number">1.7833370000000001E-2</Data></Cell>
    <Cell><Data ss:Type="Number">0.20317323000000001</Data></Cell>
    <Cell><Data ss:Type="Number">0.16578013999999999</Data></Cell>
    <Cell><Data ss:Type="Number">48</Data></Cell>
    <Cell><Data ss:Type="Number">15</Data></Cell>
    <Cell><Data ss:Type="Number">23.625</Data></Cell>
    <Cell><Data ss:Type="Number">48</Data></Cell>
    <Cell><Data ss:Type="Number">0.82173143999999998</Data></Cell>
    <Cell><Data ss:Type="Number">4411336</Data></Cell>
    <Cell><Data ss:Type="Number">6.9505899999999995E-2</Data></Cell>
   </Row>
   <Row>
    <Cell><Data ss:Type="String">CSRNP1</Data></Cell>
    <Cell><Data ss:Type="Number">4.9038689800000004</Data></Cell>
    <Cell><Data ss:Type="Number">3.4540290000000001E-2</Data></Cell>
    <Cell><Data ss:Type="Number">0.20392062</Data></Cell>
    <Cell><Data ss:Type="Number">0.15263645000000001</Data></Cell>
    <Cell><Data ss:Type="Number">47</Data></Cell>
    <Cell><Data ss:Type="Number">14</Data></Cell>
    <Cell><Data ss:Type="Number">22.382978720000001</Data></Cell>
    <Cell><Data ss:Type="Number">47</Data></Cell>
    <Cell><Data ss:Type="Number">0.82255140999999998</Data></Cell>
    <Cell><Data ss:Type="Number">9791474</Data></Cell>
    <Cell><Data ss:Type="Number">6.8659440000000002E-2</Data></Cell>
   </Row>
   <Row>
    <Cell><Data ss:Type="String">GADD45GIP1</Data></Cell>
    <Cell><Data ss:Type="Number">5.1808687400000002</Data></Cell>
    <Cell><Data ss:Type="Number">7.4759400000000004E-3</Data></Cell>
    <Cell><Data ss:Type="Number">0.19301782000000001</Data></Cell>
    <Cell><Data ss:Type="Number">0.22941721000000001</Data></Cell>
    <Cell><Data ss:Type="Number">47</Data></Cell>
    <Cell><Data ss:Type="Number">13</Data></Cell>
    <Cell><Data ss:Type="Number">19.893617020000001</Data></Cell>
    <Cell><Data ss:Type="Number">47</Data></Cell>
    <Cell><Data ss:Type="Number">0.80996051000000002</Data></Cell>
    <Cell><Data ss:Type="Number">2650354</Data></Cell>
    <Cell><Data ss:Type="Number">8.5843230000000006E-2</Data></Cell>
   </Row>
   <Row>
    <Cell><Data ss:Type="String">MIDN</Data></Cell>
    <Cell><Data ss:Type="Number">5.11796819</Data></Cell>
    <Cell><Data ss:Type="Number">8.48783E-3</Data></Cell>
    <Cell><Data ss:Type="Number">0.19539003999999999</Data></Cell>
    <Cell><Data ss:Type="Number">0.17777778</Data></Cell>
    <Cell><Data ss:Type="Number">46</Data></Cell>
    <Cell><Data ss:Type="Number">15</Data></Cell>
    <Cell><Data ss:Type="Number">22.739130429999999</Data></Cell>
    <Cell><Data ss:Type="Number">46</Data></Cell>
    <Cell><Data ss:Type="Number">0.81281963000000002</Data></Cell>
    <Cell><Data ss:Type="Number">2895740</Data></Cell>
    <Cell><Data ss:Type="Number">8.0612719999999999E-2</Data></Cell>
   </Row>
   <Row>
    <Cell><Data ss:Type="String">ESRP1</Data></Cell>
    <Cell><Data ss:Type="Number">4.81604557</Data></Cell>
    <Cell><Data ss:Type="Number">4.3164600000000003E-3</Data></Cell>
    <Cell><Data ss:Type="Number">0.20763923000000001</Data></Cell>
    <Cell><Data ss:Type="Number">0.33816425</Data></Cell>
    <Cell><Data ss:Type="Number">46</Data></Cell>
    <Cell><Data ss:Type="Number">14</Data></Cell>
    <Cell><Data ss:Type="Number">25.282608700000001</Data></Cell>
    <Cell><Data ss:Type="Number">46</Data></Cell>
    <Cell><Data ss:Type="Number">0.82654338000000005</Data></Cell>
    <Cell><Data ss:Type="Number">1593774</Data></Cell>
    <Cell><Data ss:Type="Number">0.10194599999999999</Data></Cell>
   </Row>
   <Row>
    <Cell><Data ss:Type="String">HSDL2</Data></Cell>
    <Cell><Data ss:Type="Number">4.6482316600000004</Data></Cell>
    <Cell><Data ss:Type="Number">1.8466239999999998E-2</Data></Cell>
    <Cell><Data ss:Type="Number">0.21513557999999999</Data></Cell>
    <Cell><Data ss:Type="Number">0.17272726999999999</Data></Cell>
    <Cell><Data ss:Type="Number">45</Data></Cell>
    <Cell><Data ss:Type="Number">14</Data></Cell>
    <Cell><Data ss:Type="Number">22.82222222</Data></Cell>
    <Cell><Data ss:Type="Number">45</Data></Cell>
    <Cell><Data ss:Type="Number">0.83417129000000001</Data></Cell>
    <Cell><Data ss:Type="Number">4820632</Data></Cell>
    <Cell><Data ss:Type="Number">6.5079369999999997E-2</Data></Cell>
   </Row>
   <Row>
    <Cell><Data ss:Type="String">FOSL1</Data></Cell>
    <Cell><Data ss:Type="Number">5.1381438399999997</Data></Cell>
    <Cell><Data ss:Type="Number">4.0778699999999999E-3</Data></Cell>
    <Cell><Data ss:Type="Number">0.19462281000000001</Data></Cell>
    <Cell><Data ss:Type="Number">0.25581395000000001</Data></Cell>
    <Cell><Data ss:Type="Number">44</Data></Cell>
    <Cell><Data ss:Type="Number">15</Data></Cell>
    <Cell><Data ss:Type="Number">26.545454549999999</Data></Cell>
    <Cell><Data ss:Type="Number">44</Data></Cell>
    <Cell><Data ss:Type="Number">0.81190255</Data></Cell>
    <Cell><Data ss:Type="Number">1328012</Data></Cell>
    <Cell><Data ss:Type="Number">8.9907550000000003E-2</Data></Cell>
   </Row>
   <Row>
    <Cell><Data ss:Type="String">EGR3</Data></Cell>
    <Cell><Data ss:Type="Number">5.3781153599999998</Data></Cell>
    <Cell><Data ss:Type="Number">5.3902300000000002E-3</Data></Cell>
    <Cell><Data ss:Type="Number">0.18593873999999999</Data></Cell>
    <Cell><Data ss:Type="Number">0.26849894000000002</Data></Cell>
    <Cell><Data ss:Type="Number">44</Data></Cell>
    <Cell><Data ss:Type="Number">15</Data></Cell>
    <Cell><Data ss:Type="Number">20.113636360000001</Data></Cell>
    <Cell><Data ss:Type="Number">44</Data></Cell>
    <Cell><Data ss:Type="Number">0.80099476000000003</Data></Cell>
    <Cell><Data ss:Type="Number">1692018</Data></Cell>
    <Cell><Data ss:Type="Number">0.10045455</Data></Cell>
   </Row>
   <Row>
    <Cell><Data ss:Type="String">FAM217B</Data></Cell>
    <Cell><Data ss:Type="Number">4.9259435099999997</Data></Cell>
    <Cell><Data ss:Type="Number">1.080212E-2</Data></Cell>
    <Cell><Data ss:Type="Number">0.20300678999999999</Data></Cell>
    <Cell><Data ss:Type="Number">0.22702104000000001</Data></Cell>
    <Cell><Data ss:Type="Number">43</Data></Cell>
    <Cell><Data ss:Type="Number">15</Data></Cell>
    <Cell><Data ss:Type="Number">26.372093020000001</Data></Cell>
    <Cell><Data ss:Type="Number">43</Data></Cell>
    <Cell><Data ss:Type="Number">0.82154802000000005</Data></Cell>
    <Cell><Data ss:Type="Number">3125352</Data></Cell>
    <Cell><Data ss:Type="Number">8.1900909999999993E-2</Data></Cell>
   </Row>
   <Row>
    <Cell><Data ss:Type="String">TIPARP</Data></Cell>
    <Cell><Data ss:Type="Number">5.1977213400000002</Data></Cell>
    <Cell><Data ss:Type="Number">1.106559E-2</Data></Cell>
    <Cell><Data ss:Type="Number">0.19239200000000001</Data></Cell>
    <Cell><Data ss:Type="Number">0.20708749000000001</Data></Cell>
    <Cell><Data ss:Type="Number">43</Data></Cell>
    <Cell><Data ss:Type="Number">15</Data></Cell>
    <Cell><Data ss:Type="Number">22.674418599999999</Data></Cell>
    <Cell><Data ss:Type="Number">43</Data></Cell>
    <Cell><Data ss:Type="Number">0.80919448000000005</Data></Cell>
    <Cell><Data ss:Type="Number">3928354</Data></Cell>
    <Cell><Data ss:Type="Number">8.1186960000000002E-2</Data></Cell>
   </Row>
   <Row>
    <Cell><Data ss:Type="String">BTBD6</Data></Cell>
    <Cell><Data ss:Type="Number">4.9033942599999998</Data></Cell>
    <Cell><Data ss:Type="Number">2.2284890000000002E-2</Data></Cell>
    <Cell><Data ss:Type="Number">0.20394035999999999</Data></Cell>
    <Cell><Data ss:Type="Number">0.11149826</Data></Cell>
    <Cell><Data ss:Type="Number">42</Data></Cell>
    <Cell><Data ss:Type="Number">14</Data></Cell>
    <Cell><Data ss:Type="Number">18.666666670000001</Data></Cell>
    <Cell><Data ss:Type="Number">42</Data></Cell>
    <Cell><Data ss:Type="Number">0.82257298999999995</Data></Cell>
    <Cell><Data ss:Type="Number">6301060</Data></Cell>
    <Cell><Data ss:Type="Number">6.5476190000000004E-2</Data></Cell>
   </Row>
   <Row>
    <Cell><Data ss:Type="String">CAMSAP3</Data></Cell>
    <Cell><Data ss:Type="Number">4.90030857</Data></Cell>
    <Cell><Data ss:Type="Number">6.0878499999999997E-3</Data></Cell>
    <Cell><Data ss:Type="Number">0.20406878000000001</Data></Cell>
    <Cell><Data ss:Type="Number">0.34494774</Data></Cell>
    <Cell><Data ss:Type="Number">42</Data></Cell>
    <Cell><Data ss:Type="Number">14</Data></Cell>
    <Cell><Data ss:Type="Number">25</Data></Cell>
    <Cell><Data ss:Type="Number">42</Data></Cell>
    <Cell><Data ss:Type="Number">0.82271324999999995</Data></Cell>
    <Cell><Data ss:Type="Number">1651454</Data></Cell>
    <Cell><Data ss:Type="Number">0.11382908999999999</Data></Cell>
   </Row>
   <Row>
    <Cell><Data ss:Type="String">KDF1</Data></Cell>
    <Cell><Data ss:Type="Number">4.8542606199999998</Data></Cell>
    <Cell><Data ss:Type="Number">3.3134100000000001E-3</Data></Cell>
    <Cell><Data ss:Type="Number">0.20600460000000001</Data></Cell>
    <Cell><Data ss:Type="Number">0.40487804999999999</Data></Cell>
    <Cell><Data ss:Type="Number">41</Data></Cell>
    <Cell><Data ss:Type="Number">13</Data></Cell>
    <Cell><Data ss:Type="Number">27.658536590000001</Data></Cell>
    <Cell><Data ss:Type="Number">41</Data></Cell>
    <Cell><Data ss:Type="Number">0.82480633999999997</Data></Cell>
    <Cell><Data ss:Type="Number">1444140</Data></Cell>
    <Cell><Data ss:Type="Number">0.11572609</Data></Cell>
   </Row>
   <Row>
    <Cell><Data ss:Type="String">UGP2</Data></Cell>
    <Cell><Data ss:Type="Number">4.7208639899999998</Data></Cell>
    <Cell><Data ss:Type="Number">1.7716989999999998E-2</Data></Cell>
    <Cell><Data ss:Type="Number">0.21182562999999999</Data></Cell>
    <Cell><Data ss:Type="Number">0.15384614999999999</Data></Cell>
    <Cell><Data ss:Type="Number">40</Data></Cell>
    <Cell><Data ss:Type="Number">14</Data></Cell>
    <Cell><Data ss:Type="Number">23.175000000000001</Data></Cell>
    <Cell><Data ss:Type="Number">40</Data></Cell>
    <Cell><Data ss:Type="Number">0.83086981999999998</Data></Cell>
    <Cell><Data ss:Type="Number">4452680</Data></Cell>
    <Cell><Data ss:Type="Number">6.645115E-2</Data></Cell>
   </Row>
   <Row>
    <Cell><Data ss:Type="String">PPP1R15B</Data></Cell>
    <Cell><Data ss:Type="Number">5.0263470200000002</Data></Cell>
    <Cell><Data ss:Type="Number">8.3005600000000002E-3</Data></Cell>
    <Cell><Data ss:Type="Number">0.19895164000000001</Data></Cell>
    <Cell><Data ss:Type="Number">0.24871794999999999</Data></Cell>
    <Cell><Data ss:Type="Number">40</Data></Cell>
    <Cell><Data ss:Type="Number">14</Data></Cell>
    <Cell><Data ss:Type="Number">25.425000000000001</Data></Cell>
    <Cell><Data ss:Type="Number">40</Data></Cell>
    <Cell><Data ss:Type="Number">0.81698422999999998</Data></Cell>
    <Cell><Data ss:Type="Number">3101244</Data></Cell>
    <Cell><Data ss:Type="Number">9.4074069999999996E-2</Data></Cell>
   </Row>
   <Row>
    <Cell><Data ss:Type="String">PDAP1</Data></Cell>
    <Cell><Data ss:Type="Number">5.1832423500000004</Data></Cell>
    <Cell><Data ss:Type="Number">1.8039280000000001E-2</Data></Cell>
    <Cell><Data ss:Type="Number">0.19292943000000001</Data></Cell>
    <Cell><Data ss:Type="Number">0.17435897</Data></Cell>
    <Cell><Data ss:Type="Number">40</Data></Cell>
    <Cell><Data ss:Type="Number">13</Data></Cell>
    <Cell><Data ss:Type="Number">18.875</Data></Cell>
    <Cell><Data ss:Type="Number">40</Data></Cell>
    <Cell><Data ss:Type="Number">0.80985262000000002</Data></Cell>
    <Cell><Data ss:Type="Number">4060212</Data></Cell>
    <Cell><Data ss:Type="Number">8.2127190000000003E-2</Data></Cell>
   </Row>
   <Row>
    <Cell><Data ss:Type="String">ITPKC</Data></Cell>
    <Cell><Data ss:Type="Number">5.0610016599999996</Data></Cell>
    <Cell><Data ss:Type="Number">1.3383900000000001E-2</Data></Cell>
    <Cell><Data ss:Type="Number">0.19758934</Data></Cell>
    <Cell><Data ss:Type="Number">0.15249662999999999</Data></Cell>
    <Cell><Data ss:Type="Number">39</Data></Cell>
    <Cell><Data ss:Type="Number">15</Data></Cell>
    <Cell><Data ss:Type="Number">22.30769231</Data></Cell>
    <Cell><Data ss:Type="Number">39</Data></Cell>
    <Cell><Data ss:Type="Number">0.81540902000000004</Data></Cell>
    <Cell><Data ss:Type="Number">3600452</Data></Cell>
    <Cell><Data ss:Type="Number">7.6132770000000002E-2</Data></Cell>
   </Row>
   <Row>
    <Cell><Data ss:Type="String">BARX2</Data></Cell>
    <Cell><Data ss:Type="Number">4.7529076699999999</Data></Cell>
    <Cell><Data ss:Type="Number">2.619026E-2</Data></Cell>
    <Cell><Data ss:Type="Number">0.21039752</Data></Cell>
    <Cell><Data ss:Type="Number">0.10256410000000001</Data></Cell>
    <Cell><Data ss:Type="Number">39</Data></Cell>
    <Cell><Data ss:Type="Number">12</Data></Cell>
    <Cell><Data ss:Type="Number">17.948717949999999</Data></Cell>
    <Cell><Data ss:Type="Number">39</Data></Cell>
    <Cell><Data ss:Type="Number">0.82941328999999997</Data></Cell>
    <Cell><Data ss:Type="Number">5077834</Data></Cell>
    <Cell><Data ss:Type="Number">6.3060610000000003E-2</Data></Cell>
   </Row>
   <Row>
    <Cell><Data ss:Type="String">ARL6IP4</Data></Cell>
    <Cell><Data ss:Type="Number">5.33420366</Data></Cell>
    <Cell><Data ss:Type="Number">1.09166E-2</Data></Cell>
    <Cell><Data ss:Type="Number">0.18746941</Data></Cell>
    <Cell><Data ss:Type="Number">0.19028339999999999</Data></Cell>
    <Cell><Data ss:Type="Number">39</Data></Cell>
    <Cell><Data ss:Type="Number">14</Data></Cell>
    <Cell><Data ss:Type="Number">18.07692308</Data></Cell>
    <Cell><Data ss:Type="Number">39</Data></Cell>
    <Cell><Data ss:Type="Number">0.80299074000000004</Data></Cell>
    <Cell><Data ss:Type="Number">2568296</Data></Cell>
    <Cell><Data ss:Type="Number">8.8109599999999996E-2</Data></Cell>
   </Row>
   <Row>
    <Cell><Data ss:Type="String">CDH1</Data></Cell>
    <Cell><Data ss:Type="Number">4.9010206500000004</Data></Cell>
    <Cell><Data ss:Type="Number">1.5440499999999999E-3</Data></Cell>
    <Cell><Data ss:Type="Number">0.20403913000000001</Data></Cell>
    <Cell><Data ss:Type="Number">0.4048583</Data></Cell>
    <Cell><Data ss:Type="Number">39</Data></Cell>
    <Cell><Data ss:Type="Number">14</Data></Cell>
    <Cell><Data ss:Type="Number">27.974358970000001</Data></Cell>
    <Cell><Data ss:Type="Number">39</Data></Cell>
    <Cell><Data ss:Type="Number">0.82268087999999995</Data></Cell>
    <Cell><Data ss:Type="Number">751266</Data></Cell>
    <Cell><Data ss:Type="Number">0.12323505999999999</Data></Cell>
   </Row>
   <Row>
    <Cell><Data ss:Type="String">TSC22D3</Data></Cell>
    <Cell><Data ss:Type="Number">5.7885117499999996</Data></Cell>
    <Cell><Data ss:Type="Number">3.5562599999999999E-3</Data></Cell>
    <Cell><Data ss:Type="Number">0.17275598</Data></Cell>
    <Cell><Data ss:Type="Number">0.33873143999999999</Data></Cell>
    <Cell><Data ss:Type="Number">39</Data></Cell>
    <Cell><Data ss:Type="Number">16</Data></Cell>
    <Cell><Data ss:Type="Number">18.974358970000001</Data></Cell>
    <Cell><Data ss:Type="Number">39</Data></Cell>
    <Cell><Data ss:Type="Number">0.78234037999999995</Data></Cell>
    <Cell><Data ss:Type="Number">1553820</Data></Cell>
    <Cell><Data ss:Type="Number">0.13068081000000001</Data></Cell>
   </Row>
   <Row>
    <Cell><Data ss:Type="String">PER2</Data></Cell>
    <Cell><Data ss:Type="Number">5.0861618799999997</Data></Cell>
    <Cell><Data ss:Type="Number">7.6409900000000003E-3</Data></Cell>
    <Cell><Data ss:Type="Number">0.19661191</Data></Cell>
    <Cell><Data ss:Type="Number">0.25604552000000003</Data></Cell>
    <Cell><Data ss:Type="Number">38</Data></Cell>
    <Cell><Data ss:Type="Number">15</Data></Cell>
    <Cell><Data ss:Type="Number">27.921052629999998</Data></Cell>
    <Cell><Data ss:Type="Number">38</Data></Cell>
    <Cell><Data ss:Type="Number">0.81426536999999999</Data></Cell>
    <Cell><Data ss:Type="Number">2173354</Data></Cell>
    <Cell><Data ss:Type="Number">9.0481889999999995E-2</Data></Cell>
   </Row>
   <Row>
    <Cell><Data ss:Type="String">SPINT1</Data></Cell>
    <Cell><Data ss:Type="Number">4.7531450299999998</Data></Cell>
    <Cell><Data ss:Type="Number">9.9009700000000003E-3</Data></Cell>
    <Cell><Data ss:Type="Number">0.21038702000000001</Data></Cell>
    <Cell><Data ss:Type="Number">0.30867709999999998</Data></Cell>
    <Cell><Data ss:Type="Number">38</Data></Cell>
    <Cell><Data ss:Type="Number">14</Data></Cell>
    <Cell><Data ss:Type="Number">27.473684209999998</Data></Cell>
    <Cell><Data ss:Type="Number">38</Data></Cell>
    <Cell><Data ss:Type="Number">0.82940250000000004</Data></Cell>
    <Cell><Data ss:Type="Number">2399656</Data></Cell>
    <Cell><Data ss:Type="Number">0.10183917000000001</Data></Cell>
   </Row>
   <Row>
    <Cell><Data ss:Type="String">PDE3B</Data></Cell>
    <Cell><Data ss:Type="Number">5.0422501799999999</Data></Cell>
    <Cell><Data ss:Type="Number">4.1857700000000001E-3</Data></Cell>
    <Cell><Data ss:Type="Number">0.19832415</Data></Cell>
    <Cell><Data ss:Type="Number">0.25375375</Data></Cell>
    <Cell><Data ss:Type="Number">37</Data></Cell>
    <Cell><Data ss:Type="Number">15</Data></Cell>
    <Cell><Data ss:Type="Number">18.486486490000001</Data></Cell>
    <Cell><Data ss:Type="Number">37</Data></Cell>
    <Cell><Data ss:Type="Number">0.81626136000000005</Data></Cell>
    <Cell><Data ss:Type="Number">1324246</Data></Cell>
    <Cell><Data ss:Type="Number">9.8332370000000002E-2</Data></Cell>
   </Row>
   <Row>
    <Cell><Data ss:Type="String">ATPAF1</Data></Cell>
    <Cell><Data ss:Type="Number">4.6648468999999997</Data></Cell>
    <Cell><Data ss:Type="Number">2.6463420000000001E-2</Data></Cell>
    <Cell><Data ss:Type="Number">0.21436931000000001</Data></Cell>
    <Cell><Data ss:Type="Number">0.10510511</Data></Cell>
    <Cell><Data ss:Type="Number">37</Data></Cell>
    <Cell><Data ss:Type="Number">14</Data></Cell>
    <Cell><Data ss:Type="Number">16.837837839999999</Data></Cell>
    <Cell><Data ss:Type="Number">37</Data></Cell>
    <Cell><Data ss:Type="Number">0.83341604999999996</Data></Cell>
    <Cell><Data ss:Type="Number">5024552</Data></Cell>
    <Cell><Data ss:Type="Number">5.586795E-2</Data></Cell>
   </Row>
   <Row>
    <Cell><Data ss:Type="String">CS</Data></Cell>
    <Cell><Data ss:Type="Number">4.9914550200000001</Data></Cell>
    <Cell><Data ss:Type="Number">1.4447440000000001E-2</Data></Cell>
    <Cell><Data ss:Type="Number">0.20034237999999999</Data></Cell>
    <Cell><Data ss:Type="Number">0.15165165</Data></Cell>
    <Cell><Data ss:Type="Number">37</Data></Cell>
    <Cell><Data ss:Type="Number">14</Data></Cell>
    <Cell><Data ss:Type="Number">15.45945946</Data></Cell>
    <Cell><Data ss:Type="Number">37</Data></Cell>
    <Cell><Data ss:Type="Number">0.81857022999999995</Data></Cell>
    <Cell><Data ss:Type="Number">3755614</Data></Cell>
    <Cell><Data ss:Type="Number">6.6519110000000006E-2</Data></Cell>
   </Row>
   <Row>
    <Cell><Data ss:Type="String">SERTAD3</Data></Cell>
    <Cell><Data ss:Type="Number">5.2214573900000003</Data></Cell>
    <Cell><Data ss:Type="Number">5.4184799999999998E-3</Data></Cell>
    <Cell><Data ss:Type="Number">0.19151741</Data></Cell>
    <Cell><Data ss:Type="Number">0.28978978999999999</Data></Cell>
    <Cell><Data ss:Type="Number">37</Data></Cell>
    <Cell><Data ss:Type="Number">15</Data></Cell>
    <Cell><Data ss:Type="Number">21.918918919999999</Data></Cell>
    <Cell><Data ss:Type="Number">37</Data></Cell>
    <Cell><Data ss:Type="Number">0.80811557000000001</Data></Cell>
    <Cell><Data ss:Type="Number">1711922</Data></Cell>
    <Cell><Data ss:Type="Number">0.10904935</Data></Cell>
   </Row>
   <Row>
    <Cell><Data ss:Type="String">CCNL1</Data></Cell>
    <Cell><Data ss:Type="Number">5.0780916200000004</Data></Cell>
    <Cell><Data ss:Type="Number">5.9627899999999999E-3</Data></Cell>
    <Cell><Data ss:Type="Number">0.19692436999999999</Data></Cell>
    <Cell><Data ss:Type="Number">0.20570571000000001</Data></Cell>
    <Cell><Data ss:Type="Number">37</Data></Cell>
    <Cell><Data ss:Type="Number">15</Data></Cell>
    <Cell><Data ss:Type="Number">25.054054050000001</Data></Cell>
    <Cell><Data ss:Type="Number">37</Data></Cell>
    <Cell><Data ss:Type="Number">0.81463220000000003</Data></Cell>
    <Cell><Data ss:Type="Number">1780824</Data></Cell>
    <Cell><Data ss:Type="Number">9.1339509999999999E-2</Data></Cell>
   </Row>
   <Row>
    <Cell><Data ss:Type="String">GCOM1</Data></Cell>
    <Cell><Data ss:Type="Number">5.2245430800000001</Data></Cell>
    <Cell><Data ss:Type="Number">9.4370600000000006E-3</Data></Cell>
    <Cell><Data ss:Type="Number">0.1914043</Data></Cell>
    <Cell><Data ss:Type="Number">0.16349205999999999</Data></Cell>
    <Cell><Data ss:Type="Number">36</Data></Cell>
    <Cell><Data ss:Type="Number">13</Data></Cell>
    <Cell><Data ss:Type="Number">14.58333333</Data></Cell>
    <Cell><Data ss:Type="Number">36</Data></Cell>
    <Cell><Data ss:Type="Number">0.80797531</Data></Cell>
    <Cell><Data ss:Type="Number">2377928</Data></Cell>
    <Cell><Data ss:Type="Number">7.9386760000000001E-2</Data></Cell>
   </Row>
   <Row>
    <Cell><Data ss:Type="String">LAD1</Data></Cell>
    <Cell><Data ss:Type="Number">4.8241158300000002</Data></Cell>
    <Cell><Data ss:Type="Number">4.7343400000000001E-3</Data></Cell>
    <Cell><Data ss:Type="Number">0.20729186999999999</Data></Cell>
    <Cell><Data ss:Type="Number">0.36666666999999997</Data></Cell>
    <Cell><Data ss:Type="Number">36</Data></Cell>
    <Cell><Data ss:Type="Number">14</Data></Cell>
    <Cell><Data ss:Type="Number">27.694444440000002</Data></Cell>
    <Cell><Data ss:Type="Number">36</Data></Cell>
    <Cell><Data ss:Type="Number">0.82617655000000001</Data></Cell>
    <Cell><Data ss:Type="Number">1467986</Data></Cell>
    <Cell><Data ss:Type="Number">0.11338798</Data></Cell>
   </Row>
   <Row>
    <Cell><Data ss:Type="String">ERRFI1</Data></Cell>
    <Cell><Data ss:Type="Number">5.6536909599999996</Data></Cell>
    <Cell><Data ss:Type="Number">2.3205700000000001E-3</Data></Cell>
    <Cell><Data ss:Type="Number">0.17687559999999999</Data></Cell>
    <Cell><Data ss:Type="Number">0.39682539999999999</Data></Cell>
    <Cell><Data ss:Type="Number">36</Data></Cell>
    <Cell><Data ss:Type="Number">15</Data></Cell>
    <Cell><Data ss:Type="Number">20.777777780000001</Data></Cell>
    <Cell><Data ss:Type="Number">36</Data></Cell>
    <Cell><Data ss:Type="Number">0.78846859000000002</Data></Cell>
    <Cell><Data ss:Type="Number">1202692</Data></Cell>
    <Cell><Data ss:Type="Number">0.13944817000000001</Data></Cell>
   </Row>
   <Row>
    <Cell><Data ss:Type="String">FOSL2</Data></Cell>
    <Cell><Data ss:Type="Number">5.1215286000000004</Data></Cell>
    <Cell><Data ss:Type="Number">3.78773E-3</Data></Cell>
    <Cell><Data ss:Type="Number">0.19525421000000001</Data></Cell>
    <Cell><Data ss:Type="Number">0.25042017</Data></Cell>
    <Cell><Data ss:Type="Number">35</Data></Cell>
    <Cell><Data ss:Type="Number">15</Data></Cell>
    <Cell><Data ss:Type="Number">30.02857143</Data></Cell>
    <Cell><Data ss:Type="Number">35</Data></Cell>
    <Cell><Data ss:Type="Number">0.81265779000000005</Data></Cell>
    <Cell><Data ss:Type="Number">1322760</Data></Cell>
    <Cell><Data ss:Type="Number">9.8132590000000006E-2</Data></Cell>
   </Row>
   <Row>
    <Cell><Data ss:Type="String">UQCRC2</Data></Cell>
    <Cell><Data ss:Type="Number">5.2019938300000002</Data></Cell>
    <Cell><Data ss:Type="Number">9.9286700000000006E-3</Data></Cell>
    <Cell><Data ss:Type="Number">0.19223398</Data></Cell>
    <Cell><Data ss:Type="Number">0.13903742999999999</Data></Cell>
    <Cell><Data ss:Type="Number">34</Data></Cell>
    <Cell><Data ss:Type="Number">15</Data></Cell>
    <Cell><Data ss:Type="Number">12.55882353</Data></Cell>
    <Cell><Data ss:Type="Number">34</Data></Cell>
    <Cell><Data ss:Type="Number">0.80900028000000002</Data></Cell>
    <Cell><Data ss:Type="Number">2110034</Data></Cell>
    <Cell><Data ss:Type="Number">7.1022730000000006E-2</Data></Cell>
   </Row>
   <Row>
    <Cell><Data ss:Type="String">ADCK3</Data></Cell>
    <Cell><Data ss:Type="Number">4.7873249500000004</Data></Cell>
    <Cell><Data ss:Type="Number">1.220518E-2</Data></Cell>
    <Cell><Data ss:Type="Number">0.20888492</Data></Cell>
    <Cell><Data ss:Type="Number">0.16934046</Data></Cell>
    <Cell><Data ss:Type="Number">34</Data></Cell>
    <Cell><Data ss:Type="Number">14</Data></Cell>
    <Cell><Data ss:Type="Number">19.735294119999999</Data></Cell>
    <Cell><Data ss:Type="Number">34</Data></Cell>
    <Cell><Data ss:Type="Number">0.82784886999999996</Data></Cell>
    <Cell><Data ss:Type="Number">2787904</Data></Cell>
    <Cell><Data ss:Type="Number">7.6084490000000005E-2</Data></Cell>
   </Row>
   <Row>
    <Cell><Data ss:Type="String">AGPAT2</Data></Cell>
    <Cell><Data ss:Type="Number">5.1424163299999996</Data></Cell>
    <Cell><Data ss:Type="Number">2.7367200000000002E-3</Data></Cell>
    <Cell><Data ss:Type="Number">0.19446110999999999</Data></Cell>
    <Cell><Data ss:Type="Number">0.28698752</Data></Cell>
    <Cell><Data ss:Type="Number">34</Data></Cell>
    <Cell><Data ss:Type="Number">15</Data></Cell>
    <Cell><Data ss:Type="Number">18.470588240000001</Data></Cell>
    <Cell><Data ss:Type="Number">34</Data></Cell>
    <Cell><Data ss:Type="Number">0.81170834999999997</Data></Cell>
    <Cell><Data ss:Type="Number">936200</Data></Cell>
    <Cell><Data ss:Type="Number">0.11060232</Data></Cell>
   </Row>
   <Row>
    <Cell><Data ss:Type="String">LDHD</Data></Cell>
    <Cell><Data ss:Type="Number">5.17422264</Data></Cell>
    <Cell><Data ss:Type="Number">2.1171579999999999E-2</Data></Cell>
    <Cell><Data ss:Type="Number">0.19326574999999999</Data></Cell>
    <Cell><Data ss:Type="Number">0.12689394000000001</Data></Cell>
    <Cell><Data ss:Type="Number">33</Data></Cell>
    <Cell><Data ss:Type="Number">14</Data></Cell>
    <Cell><Data ss:Type="Number">14.09090909</Data></Cell>
    <Cell><Data ss:Type="Number">33</Data></Cell>
    <Cell><Data ss:Type="Number">0.81026260999999999</Data></Cell>
    <Cell><Data ss:Type="Number">3277772</Data></Cell>
    <Cell><Data ss:Type="Number">6.9114789999999995E-2</Data></Cell>
   </Row>
   <Row>
    <Cell><Data ss:Type="String">PPRC1</Data></Cell>
    <Cell><Data ss:Type="Number">5.0920958900000004</Data></Cell>
    <Cell><Data ss:Type="Number">2.308472E-2</Data></Cell>
    <Cell><Data ss:Type="Number">0.19638279</Data></Cell>
    <Cell><Data ss:Type="Number">0.12121212000000001</Data></Cell>
    <Cell><Data ss:Type="Number">33</Data></Cell>
    <Cell><Data ss:Type="Number">15</Data></Cell>
    <Cell><Data ss:Type="Number">17.636363639999999</Data></Cell>
    <Cell><Data ss:Type="Number">33</Data></Cell>
    <Cell><Data ss:Type="Number">0.81399564000000002</Data></Cell>
    <Cell><Data ss:Type="Number">5004898</Data></Cell>
    <Cell><Data ss:Type="Number">7.0060609999999995E-2</Data></Cell>
   </Row>
   <Row>
    <Cell><Data ss:Type="String">NR4A1</Data></Cell>
    <Cell><Data ss:Type="Number">5.6304296200000001</Data></Cell>
    <Cell><Data ss:Type="Number">4.4592900000000003E-3</Data></Cell>
    <Cell><Data ss:Type="Number">0.17760634</Data></Cell>
    <Cell><Data ss:Type="Number">0.35984848000000003</Data></Cell>
    <Cell><Data ss:Type="Number">33</Data></Cell>
    <Cell><Data ss:Type="Number">15</Data></Cell>
    <Cell><Data ss:Type="Number">21.18181818</Data></Cell>
    <Cell><Data ss:Type="Number">33</Data></Cell>
    <Cell><Data ss:Type="Number">0.78952593000000004</Data></Cell>
    <Cell><Data ss:Type="Number">1234042</Data></Cell>
    <Cell><Data ss:Type="Number">0.13915469999999999</Data></Cell>
   </Row>
   <Row>
    <Cell><Data ss:Type="String">MAPK1IP1L</Data></Cell>
    <Cell><Data ss:Type="Number">4.9404225000000004</Data></Cell>
    <Cell><Data ss:Type="Number">2.376145E-2</Data></Cell>
    <Cell><Data ss:Type="Number">0.20241184000000001</Data></Cell>
    <Cell><Data ss:Type="Number">0.14393939</Data></Cell>
    <Cell><Data ss:Type="Number">33</Data></Cell>
    <Cell><Data ss:Type="Number">14</Data></Cell>
    <Cell><Data ss:Type="Number">21.878787880000001</Data></Cell>
    <Cell><Data ss:Type="Number">33</Data></Cell>
    <Cell><Data ss:Type="Number">0.82088989000000001</Data></Cell>
    <Cell><Data ss:Type="Number">5441412</Data></Cell>
    <Cell><Data ss:Type="Number">7.8219010000000005E-2</Data></Cell>
   </Row>
   <Row>
    <Cell><Data ss:Type="String">NRARP</Data></Cell>
    <Cell><Data ss:Type="Number">5.64039877</Data></Cell>
    <Cell><Data ss:Type="Number">2.7370300000000001E-3</Data></Cell>
    <Cell><Data ss:Type="Number">0.17729243</Data></Cell>
    <Cell><Data ss:Type="Number">0.36931818</Data></Cell>
    <Cell><Data ss:Type="Number">33</Data></Cell>
    <Cell><Data ss:Type="Number">15</Data></Cell>
    <Cell><Data ss:Type="Number">19.848484849999998</Data></Cell>
    <Cell><Data ss:Type="Number">33</Data></Cell>
    <Cell><Data ss:Type="Number">0.78907278000000003</Data></Cell>
    <Cell><Data ss:Type="Number">813734</Data></Cell>
    <Cell><Data ss:Type="Number">0.15482955000000001</Data></Cell>
   </Row>
   <Row>
    <Cell><Data ss:Type="String">EGR2</Data></Cell>
    <Cell><Data ss:Type="Number">5.4759079000000002</Data></Cell>
    <Cell><Data ss:Type="Number">4.0997400000000002E-3</Data></Cell>
    <Cell><Data ss:Type="Number">0.18261811999999999</Data></Cell>
    <Cell><Data ss:Type="Number">0.35984848000000003</Data></Cell>
    <Cell><Data ss:Type="Number">33</Data></Cell>
    <Cell><Data ss:Type="Number">14</Data></Cell>
    <Cell><Data ss:Type="Number">18.939393939999999</Data></Cell>
    <Cell><Data ss:Type="Number">33</Data></Cell>
    <Cell><Data ss:Type="Number">0.79654963999999995</Data></Cell>
    <Cell><Data ss:Type="Number">1203358</Data></Cell>
    <Cell><Data ss:Type="Number">0.15224829000000001</Data></Cell>
   </Row>
   <Row>
    <Cell><Data ss:Type="String">TNXB</Data></Cell>
    <Cell><Data ss:Type="Number">5.8708758599999999</Data></Cell>
    <Cell><Data ss:Type="Number">7.22158E-3</Data></Cell>
    <Cell><Data ss:Type="Number">0.17033234</Data></Cell>
    <Cell><Data ss:Type="Number">0.24395161000000001</Data></Cell>
    <Cell><Data ss:Type="Number">32</Data></Cell>
    <Cell><Data ss:Type="Number">12</Data></Cell>
    <Cell><Data ss:Type="Number">15.09375</Data></Cell>
    <Cell><Data ss:Type="Number">32</Data></Cell>
    <Cell><Data ss:Type="Number">0.77859655000000005</Data></Cell>
    <Cell><Data ss:Type="Number">1563128</Data></Cell>
    <Cell><Data ss:Type="Number">0.10858813</Data></Cell>
   </Row>
   <Row>
    <Cell><Data ss:Type="String">PLXNA4</Data></Cell>
    <Cell><Data ss:Type="Number">5.1129836199999996</Data></Cell>
    <Cell><Data ss:Type="Number">5.9023399999999998E-3</Data></Cell>
    <Cell><Data ss:Type="Number">0.19558052000000001</Data></Cell>
    <Cell><Data ss:Type="Number">0.22782258</Data></Cell>
    <Cell><Data ss:Type="Number">32</Data></Cell>
    <Cell><Data ss:Type="Number">14</Data></Cell>
    <Cell><Data ss:Type="Number">19.375</Data></Cell>
    <Cell><Data ss:Type="Number">32</Data></Cell>
    <Cell><Data ss:Type="Number">0.81304620000000005</Data></Cell>
    <Cell><Data ss:Type="Number">1545362</Data></Cell>
    <Cell><Data ss:Type="Number">0.10272605999999999</Data></Cell>
   </Row>
   <Row>
    <Cell><Data ss:Type="String">ZKSCAN4</Data></Cell>
    <Cell><Data ss:Type="Number">5.2705910300000003</Data></Cell>
    <Cell><Data ss:Type="Number">4.38193E-3</Data></Cell>
    <Cell><Data ss:Type="Number">0.18973203999999999</Data></Cell>
    <Cell><Data ss:Type="Number">0.27016129</Data></Cell>
    <Cell><Data ss:Type="Number">32</Data></Cell>
    <Cell><Data ss:Type="Number">15</Data></Cell>
    <Cell><Data ss:Type="Number">26.84375</Data></Cell>
    <Cell><Data ss:Type="Number">32</Data></Cell>
    <Cell><Data ss:Type="Number">0.80588223000000003</Data></Cell>
    <Cell><Data ss:Type="Number">1072032</Data></Cell>
    <Cell><Data ss:Type="Number">0.11008229999999999</Data></Cell>
   </Row>
   <Row>
    <Cell><Data ss:Type="String">LDLR</Data></Cell>
    <Cell><Data ss:Type="Number">5.2024685499999999</Data></Cell>
    <Cell><Data ss:Type="Number">1.3447699999999999E-3</Data></Cell>
    <Cell><Data ss:Type="Number">0.19221643999999999</Data></Cell>
    <Cell><Data ss:Type="Number">0.32459676999999998</Data></Cell>
    <Cell><Data ss:Type="Number">32</Data></Cell>
    <Cell><Data ss:Type="Number">15</Data></Cell>
    <Cell><Data ss:Type="Number">30.6875</Data></Cell>
    <Cell><Data ss:Type="Number">32</Data></Cell>
    <Cell><Data ss:Type="Number">0.80897870000000005</Data></Cell>
    <Cell><Data ss:Type="Number">455978</Data></Cell>
    <Cell><Data ss:Type="Number">0.11778846</Data></Cell>
   </Row>
   <Row>
    <Cell><Data ss:Type="String">ZNF566</Data></Cell>
    <Cell><Data ss:Type="Number">5.0004747199999997</Data></Cell>
    <Cell><Data ss:Type="Number">1.485943E-2</Data></Cell>
    <Cell><Data ss:Type="Number">0.19998100999999999</Data></Cell>
    <Cell><Data ss:Type="Number">0.16532258</Data></Cell>
    <Cell><Data ss:Type="Number">32</Data></Cell>
    <Cell><Data ss:Type="Number">14</Data></Cell>
    <Cell><Data ss:Type="Number">19.21875</Data></Cell>
    <Cell><Data ss:Type="Number">32</Data></Cell>
    <Cell><Data ss:Type="Number">0.81816023999999998</Data></Cell>
    <Cell><Data ss:Type="Number">2980348</Data></Cell>
    <Cell><Data ss:Type="Number">8.090572E-2</Data></Cell>
   </Row>
   <Row>
    <Cell><Data ss:Type="String">PFDN6</Data></Cell>
    <Cell><Data ss:Type="Number">5.1784951299999999</Data></Cell>
    <Cell><Data ss:Type="Number">1.061519E-2</Data></Cell>
    <Cell><Data ss:Type="Number">0.19310629000000001</Data></Cell>
    <Cell><Data ss:Type="Number">0.23588709999999999</Data></Cell>
    <Cell><Data ss:Type="Number">32</Data></Cell>
    <Cell><Data ss:Type="Number">13</Data></Cell>
    <Cell><Data ss:Type="Number">20.53125</Data></Cell>
    <Cell><Data ss:Type="Number">32</Data></Cell>
    <Cell><Data ss:Type="Number">0.81006840000000002</Data></Cell>
    <Cell><Data ss:Type="Number">2526352</Data></Cell>
    <Cell><Data ss:Type="Number">9.8882849999999994E-2</Data></Cell>
   </Row>
   <Row>
    <Cell><Data ss:Type="String">RIPK4</Data></Cell>
    <Cell><Data ss:Type="Number">4.9572751000000004</Data></Cell>
    <Cell><Data ss:Type="Number">2.82482E-3</Data></Cell>
    <Cell><Data ss:Type="Number">0.20172372999999999</Data></Cell>
    <Cell><Data ss:Type="Number">0.40927418999999998</Data></Cell>
    <Cell><Data ss:Type="Number">32</Data></Cell>
    <Cell><Data ss:Type="Number">14</Data></Cell>
    <Cell><Data ss:Type="Number">29.625</Data></Cell>
    <Cell><Data ss:Type="Number">32</Data></Cell>
    <Cell><Data ss:Type="Number">0.82012386000000004</Data></Cell>
    <Cell><Data ss:Type="Number">879444</Data></Cell>
    <Cell><Data ss:Type="Number">0.11885039999999999</Data></Cell>
   </Row>
   <Row>
    <Cell><Data ss:Type="String">SAFB2</Data></Cell>
    <Cell><Data ss:Type="Number">5.4951341100000004</Data></Cell>
    <Cell><Data ss:Type="Number">8.7243000000000008E-3</Data></Cell>
    <Cell><Data ss:Type="Number">0.18197917999999999</Data></Cell>
    <Cell><Data ss:Type="Number">0.32661289999999998</Data></Cell>
    <Cell><Data ss:Type="Number">32</Data></Cell>
    <Cell><Data ss:Type="Number">14</Data></Cell>
    <Cell><Data ss:Type="Number">23.46875</Data></Cell>
    <Cell><Data ss:Type="Number">32</Data></Cell>
    <Cell><Data ss:Type="Number">0.79567571999999998</Data></Cell>
    <Cell><Data ss:Type="Number">2293562</Data></Cell>
    <Cell><Data ss:Type="Number">0.12351189999999999</Data></Cell>
   </Row>
   <Row>
    <Cell><Data ss:Type="String">MKI67</Data></Cell>
    <Cell><Data ss:Type="Number">1.2195122</Data></Cell>
    <Cell><Data ss:Type="Number">0.15568460000000001</Data></Cell>
    <Cell><Data ss:Type="Number">0.82</Data></Cell>
    <Cell><Data ss:Type="Number">0.41330644999999999</Data></Cell>
    <Cell><Data ss:Type="Number">32</Data></Cell>
    <Cell><Data ss:Type="Number">2</Data></Cell>
    <Cell><Data ss:Type="Number">14.25</Data></Cell>
    <Cell><Data ss:Type="Number">32</Data></Cell>
    <Cell><Data ss:Type="Number">0.94512194999999999</Data></Cell>
    <Cell><Data ss:Type="Number">886</Data></Cell>
    <Cell><Data ss:Type="Number">0.35546875</Data></Cell>
   </Row>
   <Row>
    <Cell><Data ss:Type="String">CCDC9</Data></Cell>
    <Cell><Data ss:Type="Number">5.0804652299999997</Data></Cell>
    <Cell><Data ss:Type="Number">8.9436499999999992E-3</Data></Cell>
    <Cell><Data ss:Type="Number">0.19683237000000001</Data></Cell>
    <Cell><Data ss:Type="Number">0.26209676999999998</Data></Cell>
    <Cell><Data ss:Type="Number">32</Data></Cell>
    <Cell><Data ss:Type="Number">13</Data></Cell>
    <Cell><Data ss:Type="Number">20.1875</Data></Cell>
    <Cell><Data ss:Type="Number">32</Data></Cell>
    <Cell><Data ss:Type="Number">0.81452431000000003</Data></Cell>
    <Cell><Data ss:Type="Number">2541200</Data></Cell>
    <Cell><Data ss:Type="Number">0.10721410000000001</Data></Cell>
   </Row>
   <Row>
    <Cell><Data ss:Type="String">DNM1</Data></Cell>
    <Cell><Data ss:Type="Number">5.6695941100000002</Data></Cell>
    <Cell><Data ss:Type="Number">1.227904E-2</Data></Cell>
    <Cell><Data ss:Type="Number">0.17637947000000001</Data></Cell>
    <Cell><Data ss:Type="Number">0.22795699</Data></Cell>
    <Cell><Data ss:Type="Number">31</Data></Cell>
    <Cell><Data ss:Type="Number">12</Data></Cell>
    <Cell><Data ss:Type="Number">14.935483870000001</Data></Cell>
    <Cell><Data ss:Type="Number">31</Data></Cell>
    <Cell><Data ss:Type="Number">0.78774571999999998</Data></Cell>
    <Cell><Data ss:Type="Number">2687206</Data></Cell>
    <Cell><Data ss:Type="Number">0.11966701</Data></Cell>
   </Row>
   <Row>
    <Cell><Data ss:Type="String">PARS2</Data></Cell>
    <Cell><Data ss:Type="Number">5.2338001399999996</Data></Cell>
    <Cell><Data ss:Type="Number">3.0765100000000002E-3</Data></Cell>
    <Cell><Data ss:Type="Number">0.19106576</Data></Cell>
    <Cell><Data ss:Type="Number">0.26236558999999998</Data></Cell>
    <Cell><Data ss:Type="Number">31</Data></Cell>
    <Cell><Data ss:Type="Number">15</Data></Cell>
    <Cell><Data ss:Type="Number">27.548387099999999</Data></Cell>
    <Cell><Data ss:Type="Number">31</Data></Cell>
    <Cell><Data ss:Type="Number">0.80755454000000004</Data></Cell>
    <Cell><Data ss:Type="Number">1037084</Data></Cell>
    <Cell><Data ss:Type="Number">0.10153553</Data></Cell>
   </Row>
   <Row>
    <Cell><Data ss:Type="String">SLC2A4</Data></Cell>
    <Cell><Data ss:Type="Number">5.1272252600000003</Data></Cell>
    <Cell><Data ss:Type="Number">5.7107599999999996E-3</Data></Cell>
    <Cell><Data ss:Type="Number">0.19503727000000001</Data></Cell>
    <Cell><Data ss:Type="Number">0.21505376000000001</Data></Cell>
    <Cell><Data ss:Type="Number">31</Data></Cell>
    <Cell><Data ss:Type="Number">15</Data></Cell>
    <Cell><Data ss:Type="Number">18</Data></Cell>
    <Cell><Data ss:Type="Number">31</Data></Cell>
    <Cell><Data ss:Type="Number">0.81239885000000001</Data></Cell>
    <Cell><Data ss:Type="Number">1344552</Data></Cell>
    <Cell><Data ss:Type="Number">9.6084180000000005E-2</Data></Cell>
   </Row>
   <Row>
    <Cell><Data ss:Type="String">ZBTB34</Data></Cell>
    <Cell><Data ss:Type="Number">5.2048421600000001</Data></Cell>
    <Cell><Data ss:Type="Number">3.0516699999999998E-3</Data></Cell>
    <Cell><Data ss:Type="Number">0.19212878999999999</Data></Cell>
    <Cell><Data ss:Type="Number">0.27526882000000003</Data></Cell>
    <Cell><Data ss:Type="Number">31</Data></Cell>
    <Cell><Data ss:Type="Number">15</Data></Cell>
    <Cell><Data ss:Type="Number">25.064516130000001</Data></Cell>
    <Cell><Data ss:Type="Number">31</Data></Cell>
    <Cell><Data ss:Type="Number">0.80887081000000005</Data></Cell>
    <Cell><Data ss:Type="Number">849906</Data></Cell>
    <Cell><Data ss:Type="Number">0.10093652</Data></Cell>
   </Row>
   <Row>
    <Cell><Data ss:Type="String">SLC2A3</Data></Cell>
    <Cell><Data ss:Type="Number">5.2404462399999998</Data></Cell>
    <Cell><Data ss:Type="Number">2.0521300000000001E-3</Data></Cell>
    <Cell><Data ss:Type="Number">0.19082344000000001</Data></Cell>
    <Cell><Data ss:Type="Number">0.28817204000000002</Data></Cell>
    <Cell><Data ss:Type="Number">31</Data></Cell>
    <Cell><Data ss:Type="Number">15</Data></Cell>
    <Cell><Data ss:Type="Number">26.677419350000001</Data></Cell>
    <Cell><Data ss:Type="Number">31</Data></Cell>
    <Cell><Data ss:Type="Number">0.80725243999999996</Data></Cell>
    <Cell><Data ss:Type="Number">792626</Data></Cell>
    <Cell><Data ss:Type="Number">0.12222551</Data></Cell>
   </Row>
   <Row>
    <Cell><Data ss:Type="String">SOCS3</Data></Cell>
    <Cell><Data ss:Type="Number">5.5613577000000003</Data></Cell>
    <Cell><Data ss:Type="Number">3.1253100000000001E-3</Data></Cell>
    <Cell><Data ss:Type="Number">0.17981221</Data></Cell>
    <Cell><Data ss:Type="Number">0.32473118000000001</Data></Cell>
    <Cell><Data ss:Type="Number">31</Data></Cell>
    <Cell><Data ss:Type="Number">15</Data></Cell>
    <Cell><Data ss:Type="Number">21.870967740000001</Data></Cell>
    <Cell><Data ss:Type="Number">31</Data></Cell>
    <Cell><Data ss:Type="Number">0.79266555999999999</Data></Cell>
    <Cell><Data ss:Type="Number">984480</Data></Cell>
    <Cell><Data ss:Type="Number">0.14346349999999999</Data></Cell>
   </Row>
   <Row>
    <Cell><Data ss:Type="String">TMPRSS2</Data></Cell>
    <Cell><Data ss:Type="Number">5.1813434599999999</Data></Cell>
    <Cell><Data ss:Type="Number">8.7968999999999999E-3</Data></Cell>
    <Cell><Data ss:Type="Number">0.19300013999999999</Data></Cell>
    <Cell><Data ss:Type="Number">0.27956988999999999</Data></Cell>
    <Cell><Data ss:Type="Number">31</Data></Cell>
    <Cell><Data ss:Type="Number">14</Data></Cell>
    <Cell><Data ss:Type="Number">20.709677419999998</Data></Cell>
    <Cell><Data ss:Type="Number">31</Data></Cell>
    <Cell><Data ss:Type="Number">0.80993892999999995</Data></Cell>
    <Cell><Data ss:Type="Number">2288752</Data></Cell>
    <Cell><Data ss:Type="Number">0.13476231</Data></Cell>
   </Row>
   <Row>
    <Cell><Data ss:Type="String">TSR2</Data></Cell>
    <Cell><Data ss:Type="Number">5.3358651799999999</Data></Cell>
    <Cell><Data ss:Type="Number">8.0725599999999995E-3</Data></Cell>
    <Cell><Data ss:Type="Number">0.18741103000000001</Data></Cell>
    <Cell><Data ss:Type="Number">0.18709677</Data></Cell>
    <Cell><Data ss:Type="Number">31</Data></Cell>
    <Cell><Data ss:Type="Number">14</Data></Cell>
    <Cell><Data ss:Type="Number">17.677419350000001</Data></Cell>
    <Cell><Data ss:Type="Number">31</Data></Cell>
    <Cell><Data ss:Type="Number">0.80291522000000004</Data></Cell>
    <Cell><Data ss:Type="Number">1898608</Data></Cell>
    <Cell><Data ss:Type="Number">0.10221305</Data></Cell>
   </Row>
   <Row>
    <Cell><Data ss:Type="String">FAM50A</Data></Cell>
    <Cell><Data ss:Type="Number">5.27248991</Data></Cell>
    <Cell><Data ss:Type="Number">3.60443E-3</Data></Cell>
    <Cell><Data ss:Type="Number">0.18966371000000001</Data></Cell>
    <Cell><Data ss:Type="Number">0.27956988999999999</Data></Cell>
    <Cell><Data ss:Type="Number">31</Data></Cell>
    <Cell><Data ss:Type="Number">13</Data></Cell>
    <Cell><Data ss:Type="Number">20.709677419999998</Data></Cell>
    <Cell><Data ss:Type="Number">31</Data></Cell>
    <Cell><Data ss:Type="Number">0.80579590999999995</Data></Cell>
    <Cell><Data ss:Type="Number">984114</Data></Cell>
    <Cell><Data ss:Type="Number">0.12035464999999999</Data></Cell>
   </Row>
   <Row>
    <Cell><Data ss:Type="String">CDC37</Data></Cell>
    <Cell><Data ss:Type="Number">5.0441490599999996</Data></Cell>
    <Cell><Data ss:Type="Number">2.584931E-2</Data></Cell>
    <Cell><Data ss:Type="Number">0.19824949</Data></Cell>
    <Cell><Data ss:Type="Number">0.14838709999999999</Data></Cell>
    <Cell><Data ss:Type="Number">31</Data></Cell>
    <Cell><Data ss:Type="Number">14</Data></Cell>
    <Cell><Data ss:Type="Number">16.322580649999999</Data></Cell>
    <Cell><Data ss:Type="Number">31</Data></Cell>
    <Cell><Data ss:Type="Number">0.81617503999999996</Data></Cell>
    <Cell><Data ss:Type="Number">7175858</Data></Cell>
    <Cell><Data ss:Type="Number">7.5318830000000003E-2</Data></Cell>
   </Row>
   <Row>
    <Cell><Data ss:Type="String">TYRO3</Data></Cell>
    <Cell><Data ss:Type="Number">5.03940185</Data></Cell>
    <Cell><Data ss:Type="Number">2.3846700000000002E-3</Data></Cell>
    <Cell><Data ss:Type="Number">0.19843625000000001</Data></Cell>
    <Cell><Data ss:Type="Number">0.29885056999999998</Data></Cell>
    <Cell><Data ss:Type="Number">30</Data></Cell>
    <Cell><Data ss:Type="Number">15</Data></Cell>
    <Cell><Data ss:Type="Number">21.133333329999999</Data></Cell>
    <Cell><Data ss:Type="Number">30</Data></Cell>
    <Cell><Data ss:Type="Number">0.81639081999999996</Data></Cell>
    <Cell><Data ss:Type="Number">835936</Data></Cell>
    <Cell><Data ss:Type="Number">0.10782313</Data></Cell>
   </Row>
   <Row>
    <Cell><Data ss:Type="String">GAS7</Data></Cell>
    <Cell><Data ss:Type="Number">5.9154996400000002</Data></Cell>
    <Cell><Data ss:Type="Number">8.92832E-3</Data></Cell>
    <Cell><Data ss:Type="Number">0.16904743</Data></Cell>
    <Cell><Data ss:Type="Number">0.2091954</Data></Cell>
    <Cell><Data ss:Type="Number">30</Data></Cell>
    <Cell><Data ss:Type="Number">12</Data></Cell>
    <Cell><Data ss:Type="Number">13.266666669999999</Data></Cell>
    <Cell><Data ss:Type="Number">30</Data></Cell>
    <Cell><Data ss:Type="Number">0.77656820000000004</Data></Cell>
    <Cell><Data ss:Type="Number">2282224</Data></Cell>
    <Cell><Data ss:Type="Number">0.11408045999999999</Data></Cell>
   </Row>
   <Row>
    <Cell><Data ss:Type="String">ADAMTS4</Data></Cell>
    <Cell><Data ss:Type="Number">5.1428910500000002</Data></Cell>
    <Cell><Data ss:Type="Number">2.2679100000000002E-3</Data></Cell>
    <Cell><Data ss:Type="Number">0.19444316</Data></Cell>
    <Cell><Data ss:Type="Number">0.36091953999999998</Data></Cell>
    <Cell><Data ss:Type="Number">30</Data></Cell>
    <Cell><Data ss:Type="Number">15</Data></Cell>
    <Cell><Data ss:Type="Number">31.1</Data></Cell>
    <Cell><Data ss:Type="Number">30</Data></Cell>
    <Cell><Data ss:Type="Number">0.81168677</Data></Cell>
    <Cell><Data ss:Type="Number">887806</Data></Cell>
    <Cell><Data ss:Type="Number">0.13163842000000001</Data></Cell>
   </Row>
   <Row>
    <Cell><Data ss:Type="String">CGN</Data></Cell>
    <Cell><Data ss:Type="Number">4.8112983600000003</Data></Cell>
    <Cell><Data ss:Type="Number">2.8966349999999998E-2</Data></Cell>
    <Cell><Data ss:Type="Number">0.2078441</Data></Cell>
    <Cell><Data ss:Type="Number">0.33333332999999998</Data></Cell>
    <Cell><Data ss:Type="Number">30</Data></Cell>
    <Cell><Data ss:Type="Number">14</Data></Cell>
    <Cell><Data ss:Type="Number">28.866666670000001</Data></Cell>
    <Cell><Data ss:Type="Number">30</Data></Cell>
    <Cell><Data ss:Type="Number">0.82675916999999999</Data></Cell>
    <Cell><Data ss:Type="Number">10566420</Data></Cell>
    <Cell><Data ss:Type="Number">0.11021710999999999</Data></Cell>
   </Row>
   <Row>
    <Cell><Data ss:Type="String">HIRIP3</Data></Cell>
    <Cell><Data ss:Type="Number">5.4113458300000001</Data></Cell>
    <Cell><Data ss:Type="Number">3.2718999999999999E-3</Data></Cell>
    <Cell><Data ss:Type="Number">0.18479691000000001</Data></Cell>
    <Cell><Data ss:Type="Number">0.32413793000000002</Data></Cell>
    <Cell><Data ss:Type="Number">30</Data></Cell>
    <Cell><Data ss:Type="Number">14</Data></Cell>
    <Cell><Data ss:Type="Number">22.7</Data></Cell>
    <Cell><Data ss:Type="Number">30</Data></Cell>
    <Cell><Data ss:Type="Number">0.79948428000000005</Data></Cell>
    <Cell><Data ss:Type="Number">991460</Data></Cell>
    <Cell><Data ss:Type="Number">0.12039007</Data></Cell>
   </Row>
   <Row>
    <Cell><Data ss:Type="String">KLF9</Data></Cell>
    <Cell><Data ss:Type="Number">5.7006883500000001</Data></Cell>
    <Cell><Data ss:Type="Number">1.1282899999999999E-3</Data></Cell>
    <Cell><Data ss:Type="Number">0.17541741</Data></Cell>
    <Cell><Data ss:Type="Number">0.43908046000000001</Data></Cell>
    <Cell><Data ss:Type="Number">30</Data></Cell>
    <Cell><Data ss:Type="Number">15</Data></Cell>
    <Cell><Data ss:Type="Number">21.833333329999999</Data></Cell>
    <Cell><Data ss:Type="Number">30</Data></Cell>
    <Cell><Data ss:Type="Number">0.78633235000000001</Data></Cell>
    <Cell><Data ss:Type="Number">581656</Data></Cell>
    <Cell><Data ss:Type="Number">0.16515152</Data></Cell>
   </Row>
   <Row>
    <Cell><Data ss:Type="String">ATF3</Data></Cell>
    <Cell><Data ss:Type="Number">5.2874436300000003</Data></Cell>
    <Cell><Data ss:Type="Number">4.9961099999999998E-3</Data></Cell>
    <Cell><Data ss:Type="Number">0.18912730999999999</Data></Cell>
    <Cell><Data ss:Type="Number">0.40229884999999999</Data></Cell>
    <Cell><Data ss:Type="Number">30</Data></Cell>
    <Cell><Data ss:Type="Number">14</Data></Cell>
    <Cell><Data ss:Type="Number">20.366666670000001</Data></Cell>
    <Cell><Data ss:Type="Number">30</Data></Cell>
    <Cell><Data ss:Type="Number">0.80511619999999995</Data></Cell>
    <Cell><Data ss:Type="Number">1549336</Data></Cell>
    <Cell><Data ss:Type="Number">0.14143518999999999</Data></Cell>
   </Row>
   <Row>
    <Cell><Data ss:Type="String">IGFBP6</Data></Cell>
    <Cell><Data ss:Type="Number">6.1447899399999999</Data></Cell>
    <Cell><Data ss:Type="Number">2.42816E-3</Data></Cell>
    <Cell><Data ss:Type="Number">0.16273948999999999</Data></Cell>
    <Cell><Data ss:Type="Number">0.30541871999999998</Data></Cell>
    <Cell><Data ss:Type="Number">29</Data></Cell>
    <Cell><Data ss:Type="Number">13</Data></Cell>
    <Cell><Data ss:Type="Number">15.10344828</Data></Cell>
    <Cell><Data ss:Type="Number">29</Data></Cell>
    <Cell><Data ss:Type="Number">0.76614590999999999</Data></Cell>
    <Cell><Data ss:Type="Number">802210</Data></Cell>
    <Cell><Data ss:Type="Number">0.14739689</Data></Cell>
   </Row>
   <Row>
    <Cell><Data ss:Type="String">SYNPO</Data></Cell>
    <Cell><Data ss:Type="Number">5.12769998</Data></Cell>
    <Cell><Data ss:Type="Number">4.4502600000000002E-3</Data></Cell>
    <Cell><Data ss:Type="Number">0.19501921</Data></Cell>
    <Cell><Data ss:Type="Number">0.17487685</Data></Cell>
    <Cell><Data ss:Type="Number">29</Data></Cell>
    <Cell><Data ss:Type="Number">14</Data></Cell>
    <Cell><Data ss:Type="Number">15.89655172</Data></Cell>
    <Cell><Data ss:Type="Number">29</Data></Cell>
    <Cell><Data ss:Type="Number">0.81237727000000004</Data></Cell>
    <Cell><Data ss:Type="Number">1017048</Data></Cell>
    <Cell><Data ss:Type="Number">8.5554519999999995E-2</Data></Cell>
   </Row>
   <Row>
    <Cell><Data ss:Type="String">NDUFB5</Data></Cell>
    <Cell><Data ss:Type="Number">5.3375266999999997</Data></Cell>
    <Cell><Data ss:Type="Number">1.47178E-2</Data></Cell>
    <Cell><Data ss:Type="Number">0.18735268999999999</Data></Cell>
    <Cell><Data ss:Type="Number">0.10098522</Data></Cell>
    <Cell><Data ss:Type="Number">29</Data></Cell>
    <Cell><Data ss:Type="Number">15</Data></Cell>
    <Cell><Data ss:Type="Number">11.137931030000001</Data></Cell>
    <Cell><Data ss:Type="Number">29</Data></Cell>
    <Cell><Data ss:Type="Number">0.80283970000000004</Data></Cell>
    <Cell><Data ss:Type="Number">2281638</Data></Cell>
    <Cell><Data ss:Type="Number">6.8318970000000007E-2</Data></Cell>
   </Row>
   <Row>
    <Cell><Data ss:Type="String">PDHA1</Data></Cell>
    <Cell><Data ss:Type="Number">5.03655352</Data></Cell>
    <Cell><Data ss:Type="Number">6.08984E-3</Data></Cell>
    <Cell><Data ss:Type="Number">0.19854847</Data></Cell>
    <Cell><Data ss:Type="Number">0.18472906</Data></Cell>
    <Cell><Data ss:Type="Number">29</Data></Cell>
    <Cell><Data ss:Type="Number">14</Data></Cell>
    <Cell><Data ss:Type="Number">17.448275859999999</Data></Cell>
    <Cell><Data ss:Type="Number">29</Data></Cell>
    <Cell><Data ss:Type="Number">0.81652029000000004</Data></Cell>
    <Cell><Data ss:Type="Number">1360624</Data></Cell>
    <Cell><Data ss:Type="Number">8.3388589999999999E-2</Data></Cell>
   </Row>
   <Row>
    <Cell><Data ss:Type="String">FRAT2</Data></Cell>
    <Cell><Data ss:Type="Number">5.2705910300000003</Data></Cell>
    <Cell><Data ss:Type="Number">2.9105699999999999E-3</Data></Cell>
    <Cell><Data ss:Type="Number">0.18973203999999999</Data></Cell>
    <Cell><Data ss:Type="Number">0.24384236000000001</Data></Cell>
    <Cell><Data ss:Type="Number">29</Data></Cell>
    <Cell><Data ss:Type="Number">15</Data></Cell>
    <Cell><Data ss:Type="Number">26</Data></Cell>
    <Cell><Data ss:Type="Number">29</Data></Cell>
    <Cell><Data ss:Type="Number">0.80588223000000003</Data></Cell>
    <Cell><Data ss:Type="Number">776298</Data></Cell>
    <Cell><Data ss:Type="Number">0.10655737999999999</Data></Cell>
   </Row>
   <Row>
    <Cell><Data ss:Type="String">PPP2CA</Data></Cell>
    <Cell><Data ss:Type="Number">5.1989081400000003</Data></Cell>
    <Cell><Data ss:Type="Number">3.5747999999999999E-3</Data></Cell>
    <Cell><Data ss:Type="Number">0.19234808</Data></Cell>
    <Cell><Data ss:Type="Number">0.29310344999999999</Data></Cell>
    <Cell><Data ss:Type="Number">29</Data></Cell>
    <Cell><Data ss:Type="Number">15</Data></Cell>
    <Cell><Data ss:Type="Number">27.62068966</Data></Cell>
    <Cell><Data ss:Type="Number">29</Data></Cell>
    <Cell><Data ss:Type="Number">0.80914054000000002</Data></Cell>
    <Cell><Data ss:Type="Number">1011158</Data></Cell>
    <Cell><Data ss:Type="Number">0.11625199999999999</Data></Cell>
   </Row>
   <Row>
    <Cell><Data ss:Type="String">FAM53C</Data></Cell>
    <Cell><Data ss:Type="Number">4.8248279099999998</Data></Cell>
    <Cell><Data ss:Type="Number">2.9129769999999999E-2</Data></Cell>
    <Cell><Data ss:Type="Number">0.20726127999999999</Data></Cell>
    <Cell><Data ss:Type="Number">0.18472906</Data></Cell>
    <Cell><Data ss:Type="Number">29</Data></Cell>
    <Cell><Data ss:Type="Number">15</Data></Cell>
    <Cell><Data ss:Type="Number">22.655172409999999</Data></Cell>
    <Cell><Data ss:Type="Number">29</Data></Cell>
    <Cell><Data ss:Type="Number">0.82614418999999994</Data></Cell>
    <Cell><Data ss:Type="Number">7506316</Data></Cell>
    <Cell><Data ss:Type="Number">9.0430689999999994E-2</Data></Cell>
   </Row>
   <Row>
    <Cell><Data ss:Type="String">TFAP2A</Data></Cell>
    <Cell><Data ss:Type="Number">4.9959648699999999</Data></Cell>
    <Cell><Data ss:Type="Number">1.2793500000000001E-3</Data></Cell>
    <Cell><Data ss:Type="Number">0.20016154</Data></Cell>
    <Cell><Data ss:Type="Number">0.47536946000000002</Data></Cell>
    <Cell><Data ss:Type="Number">29</Data></Cell>
    <Cell><Data ss:Type="Number">14</Data></Cell>
    <Cell><Data ss:Type="Number">30.344827590000001</Data></Cell>
    <Cell><Data ss:Type="Number">29</Data></Cell>
    <Cell><Data ss:Type="Number">0.81836523000000005</Data></Cell>
    <Cell><Data ss:Type="Number">349426</Data></Cell>
    <Cell><Data ss:Type="Number">0.14264801999999999</Data></Cell>
   </Row>
   <Row>
    <Cell><Data ss:Type="String">TAF15</Data></Cell>
    <Cell><Data ss:Type="Number">5.4063612599999997</Data></Cell>
    <Cell><Data ss:Type="Number">5.7485899999999996E-3</Data></Cell>
    <Cell><Data ss:Type="Number">0.18496729000000001</Data></Cell>
    <Cell><Data ss:Type="Number">0.29556650000000001</Data></Cell>
    <Cell><Data ss:Type="Number">29</Data></Cell>
    <Cell><Data ss:Type="Number">14</Data></Cell>
    <Cell><Data ss:Type="Number">19.482758619999998</Data></Cell>
    <Cell><Data ss:Type="Number">29</Data></Cell>
    <Cell><Data ss:Type="Number">0.79971084999999997</Data></Cell>
    <Cell><Data ss:Type="Number">1371266</Data></Cell>
    <Cell><Data ss:Type="Number">0.11073892</Data></Cell>
   </Row>
   <Row>
    <Cell><Data ss:Type="String">SURF2</Data></Cell>
    <Cell><Data ss:Type="Number">5.3301685299999999</Data></Cell>
    <Cell><Data ss:Type="Number">4.2078699999999998E-3</Data></Cell>
    <Cell><Data ss:Type="Number">0.18761132999999999</Data></Cell>
    <Cell><Data ss:Type="Number">0.29064039000000003</Data></Cell>
    <Cell><Data ss:Type="Number">29</Data></Cell>
    <Cell><Data ss:Type="Number">14</Data></Cell>
    <Cell><Data ss:Type="Number">23.275862069999999</Data></Cell>
    <Cell><Data ss:Type="Number">29</Data></Cell>
    <Cell><Data ss:Type="Number">0.80317415999999997</Data></Cell>
    <Cell><Data ss:Type="Number">1305254</Data></Cell>
    <Cell><Data ss:Type="Number">0.11562875</Data></Cell>
   </Row>
   <Row>
    <Cell><Data ss:Type="String">ZFAND5</Data></Cell>
    <Cell><Data ss:Type="Number">5.9601234300000003</Data></Cell>
    <Cell><Data ss:Type="Number">1.2765700000000001E-3</Data></Cell>
    <Cell><Data ss:Type="Number">0.16778176</Data></Cell>
    <Cell><Data ss:Type="Number">0.35960590999999997</Data></Cell>
    <Cell><Data ss:Type="Number">29</Data></Cell>
    <Cell><Data ss:Type="Number">16</Data></Cell>
    <Cell><Data ss:Type="Number">19.068965519999999</Data></Cell>
    <Cell><Data ss:Type="Number">29</Data></Cell>
    <Cell><Data ss:Type="Number">0.77453983999999998</Data></Cell>
    <Cell><Data ss:Type="Number">583876</Data></Cell>
    <Cell><Data ss:Type="Number">0.16130918</Data></Cell>
   </Row>
   <Row>
    <Cell><Data ss:Type="String">SOX18</Data></Cell>
    <Cell><Data ss:Type="Number">5.4006646099999998</Data></Cell>
    <Cell><Data ss:Type="Number">4.6760200000000003E-3</Data></Cell>
    <Cell><Data ss:Type="Number">0.1851624</Data></Cell>
    <Cell><Data ss:Type="Number">0.30295567000000001</Data></Cell>
    <Cell><Data ss:Type="Number">29</Data></Cell>
    <Cell><Data ss:Type="Number">15</Data></Cell>
    <Cell><Data ss:Type="Number">21.068965519999999</Data></Cell>
    <Cell><Data ss:Type="Number">29</Data></Cell>
    <Cell><Data ss:Type="Number">0.79996979000000001</Data></Cell>
    <Cell><Data ss:Type="Number">1449238</Data></Cell>
    <Cell><Data ss:Type="Number">0.12049148</Data></Cell>
   </Row>
   <Row>
    <Cell><Data ss:Type="String">PVRL4</Data></Cell>
    <Cell><Data ss:Type="Number">4.7806788500000001</Data></Cell>
    <Cell><Data ss:Type="Number">1.5638780000000001E-2</Data></Cell>
    <Cell><Data ss:Type="Number">0.20917531</Data></Cell>
    <Cell><Data ss:Type="Number">0.39682539999999999</Data></Cell>
    <Cell><Data ss:Type="Number">28</Data></Cell>
    <Cell><Data ss:Type="Number">14</Data></Cell>
    <Cell><Data ss:Type="Number">29.214285709999999</Data></Cell>
    <Cell><Data ss:Type="Number">28</Data></Cell>
    <Cell><Data ss:Type="Number">0.82815095999999999</Data></Cell>
    <Cell><Data ss:Type="Number">4012262</Data></Cell>
    <Cell><Data ss:Type="Number">0.12952380999999999</Data></Cell>
   </Row>
   <Row>
    <Cell><Data ss:Type="String">GYS1</Data></Cell>
    <Cell><Data ss:Type="Number">5.2005696700000001</Data></Cell>
    <Cell><Data ss:Type="Number">5.3525100000000004E-3</Data></Cell>
    <Cell><Data ss:Type="Number">0.19228662999999999</Data></Cell>
    <Cell><Data ss:Type="Number">0.21957672</Data></Cell>
    <Cell><Data ss:Type="Number">28</Data></Cell>
    <Cell><Data ss:Type="Number">15</Data></Cell>
    <Cell><Data ss:Type="Number">18.64285714</Data></Cell>
    <Cell><Data ss:Type="Number">28</Data></Cell>
    <Cell><Data ss:Type="Number">0.80906502000000002</Data></Cell>
    <Cell><Data ss:Type="Number">1422434</Data></Cell>
    <Cell><Data ss:Type="Number">8.7022130000000003E-2</Data></Cell>
   </Row>
   <Row>
    <Cell><Data ss:Type="String">CHD1</Data></Cell>
    <Cell><Data ss:Type="Number">5.1682886300000002</Data></Cell>
    <Cell><Data ss:Type="Number">8.4540199999999996E-3</Data></Cell>
    <Cell><Data ss:Type="Number">0.19348765000000001</Data></Cell>
    <Cell><Data ss:Type="Number">0.25132274999999998</Data></Cell>
    <Cell><Data ss:Type="Number">28</Data></Cell>
    <Cell><Data ss:Type="Number">15</Data></Cell>
    <Cell><Data ss:Type="Number">27.035714290000001</Data></Cell>
    <Cell><Data ss:Type="Number">28</Data></Cell>
    <Cell><Data ss:Type="Number">0.81053233000000002</Data></Cell>
    <Cell><Data ss:Type="Number">1800192</Data></Cell>
    <Cell><Data ss:Type="Number">0.11507937</Data></Cell>
   </Row>
   <Row>
    <Cell><Data ss:Type="String">ZFP30</Data></Cell>
    <Cell><Data ss:Type="Number">5.0963683800000004</Data></Cell>
    <Cell><Data ss:Type="Number">7.4113800000000004E-3</Data></Cell>
    <Cell><Data ss:Type="Number">0.19621815000000001</Data></Cell>
    <Cell><Data ss:Type="Number">0.23809524000000001</Data></Cell>
    <Cell><Data ss:Type="Number">28</Data></Cell>
    <Cell><Data ss:Type="Number">15</Data></Cell>
    <Cell><Data ss:Type="Number">25.035714290000001</Data></Cell>
    <Cell><Data ss:Type="Number">28</Data></Cell>
    <Cell><Data ss:Type="Number">0.81380143999999999</Data></Cell>
    <Cell><Data ss:Type="Number">1436206</Data></Cell>
    <Cell><Data ss:Type="Number">0.10174927</Data></Cell>
   </Row>
   <Row>
    <Cell><Data ss:Type="String">RNF122</Data></Cell>
    <Cell><Data ss:Type="Number">5.1977213400000002</Data></Cell>
    <Cell><Data ss:Type="Number">2.1326299999999999E-3</Data></Cell>
    <Cell><Data ss:Type="Number">0.19239200000000001</Data></Cell>
    <Cell><Data ss:Type="Number">0.27777777999999997</Data></Cell>
    <Cell><Data ss:Type="Number">28</Data></Cell>
    <Cell><Data ss:Type="Number">15</Data></Cell>
    <Cell><Data ss:Type="Number">27.071428569999998</Data></Cell>
    <Cell><Data ss:Type="Number">28</Data></Cell>
    <Cell><Data ss:Type="Number">0.80919448000000005</Data></Cell>
    <Cell><Data ss:Type="Number">839430</Data></Cell>
    <Cell><Data ss:Type="Number">0.11946903</Data></Cell>
   </Row>
   <Row>
    <Cell><Data ss:Type="String">CXADR</Data></Cell>
    <Cell><Data ss:Type="Number">4.8276762399999997</Data></Cell>
    <Cell><Data ss:Type="Number">7.3410599999999999E-3</Data></Cell>
    <Cell><Data ss:Type="Number">0.20713899</Data></Cell>
    <Cell><Data ss:Type="Number">0.33068783000000002</Data></Cell>
    <Cell><Data ss:Type="Number">28</Data></Cell>
    <Cell><Data ss:Type="Number">14</Data></Cell>
    <Cell><Data ss:Type="Number">27.85714286</Data></Cell>
    <Cell><Data ss:Type="Number">28</Data></Cell>
    <Cell><Data ss:Type="Number">0.82601471999999998</Data></Cell>
    <Cell><Data ss:Type="Number">1773966</Data></Cell>
    <Cell><Data ss:Type="Number">0.11693791000000001</Data></Cell>
   </Row>
   <Row>
    <Cell><Data ss:Type="String">CD164L2</Data></Cell>
    <Cell><Data ss:Type="Number">5.1924994099999999</Data></Cell>
    <Cell><Data ss:Type="Number">2.6651000000000001E-3</Data></Cell>
    <Cell><Data ss:Type="Number">0.19258548</Data></Cell>
    <Cell><Data ss:Type="Number">0.37037037</Data></Cell>
    <Cell><Data ss:Type="Number">28</Data></Cell>
    <Cell><Data ss:Type="Number">14</Data></Cell>
    <Cell><Data ss:Type="Number">23.428571430000002</Data></Cell>
    <Cell><Data ss:Type="Number">28</Data></Cell>
    <Cell><Data ss:Type="Number">0.80943184999999995</Data></Cell>
    <Cell><Data ss:Type="Number">863896</Data></Cell>
    <Cell><Data ss:Type="Number">0.16899586</Data></Cell>
   </Row>
   <Row>
    <Cell><Data ss:Type="String">DDIT4</Data></Cell>
    <Cell><Data ss:Type="Number">5.6705435599999996</Data></Cell>
    <Cell><Data ss:Type="Number">2.55661E-3</Data></Cell>
    <Cell><Data ss:Type="Number">0.17634994000000001</Data></Cell>
    <Cell><Data ss:Type="Number">0.35449734999999999</Data></Cell>
    <Cell><Data ss:Type="Number">28</Data></Cell>
    <Cell><Data ss:Type="Number">15</Data></Cell>
    <Cell><Data ss:Type="Number">23.821428569999998</Data></Cell>
    <Cell><Data ss:Type="Number">28</Data></Cell>
    <Cell><Data ss:Type="Number">0.78770256999999999</Data></Cell>
    <Cell><Data ss:Type="Number">913172</Data></Cell>
    <Cell><Data ss:Type="Number">0.14350257999999999</Data></Cell>
   </Row>
   <Row>
    <Cell><Data ss:Type="String">NUSAP1</Data></Cell>
    <Cell><Data ss:Type="Number">1.31707317</Data></Cell>
    <Cell><Data ss:Type="Number">6.7264160000000003E-2</Data></Cell>
    <Cell><Data ss:Type="Number">0.75925925999999999</Data></Cell>
    <Cell><Data ss:Type="Number">0.50793650999999995</Data></Cell>
    <Cell><Data ss:Type="Number">28</Data></Cell>
    <Cell><Data ss:Type="Number">2</Data></Cell>
    <Cell><Data ss:Type="Number">15.82142857</Data></Cell>
    <Cell><Data ss:Type="Number">28</Data></Cell>
    <Cell><Data ss:Type="Number">0.92073170999999998</Data></Cell>
    <Cell><Data ss:Type="Number">602</Data></Cell>
    <Cell><Data ss:Type="Number">0.38588850000000002</Data></Cell>
   </Row>
   <Row>
    <Cell><Data ss:Type="String">LAMA4</Data></Cell>
    <Cell><Data ss:Type="Number">4.8898647000000004</Data></Cell>
    <Cell><Data ss:Type="Number">6.3060099999999999E-3</Data></Cell>
    <Cell><Data ss:Type="Number">0.20450463999999999</Data></Cell>
    <Cell><Data ss:Type="Number">0.1994302</Data></Cell>
    <Cell><Data ss:Type="Number">27</Data></Cell>
    <Cell><Data ss:Type="Number">14</Data></Cell>
    <Cell><Data ss:Type="Number">22.222222219999999</Data></Cell>
    <Cell><Data ss:Type="Number">27</Data></Cell>
    <Cell><Data ss:Type="Number">0.82318796999999999</Data></Cell>
    <Cell><Data ss:Type="Number">1284968</Data></Cell>
    <Cell><Data ss:Type="Number">9.5974240000000002E-2</Data></Cell>
   </Row>
   <Row>
    <Cell><Data ss:Type="String">FAM178A</Data></Cell>
    <Cell><Data ss:Type="Number">5.0194635700000001</Data></Cell>
    <Cell><Data ss:Type="Number">5.3923499999999997E-3</Data></Cell>
    <Cell><Data ss:Type="Number">0.19922448000000001</Data></Cell>
    <Cell><Data ss:Type="Number">0.27635327999999998</Data></Cell>
    <Cell><Data ss:Type="Number">27</Data></Cell>
    <Cell><Data ss:Type="Number">15</Data></Cell>
    <Cell><Data ss:Type="Number">30.185185189999999</Data></Cell>
    <Cell><Data ss:Type="Number">27</Data></Cell>
    <Cell><Data ss:Type="Number">0.81729711000000005</Data></Cell>
    <Cell><Data ss:Type="Number">1590536</Data></Cell>
    <Cell><Data ss:Type="Number">0.11029711</Data></Cell>
   </Row>
   <Row>
    <Cell><Data ss:Type="String">SLA</Data></Cell>
    <Cell><Data ss:Type="Number">5.7258485600000002</Data></Cell>
    <Cell><Data ss:Type="Number">2.2272300000000002E-3</Data></Cell>
    <Cell><Data ss:Type="Number">0.17464660000000001</Data></Cell>
    <Cell><Data ss:Type="Number">0.35042735000000003</Data></Cell>
    <Cell><Data ss:Type="Number">27</Data></Cell>
    <Cell><Data ss:Type="Number">16</Data></Cell>
    <Cell><Data ss:Type="Number">20.555555559999998</Data></Cell>
    <Cell><Data ss:Type="Number">27</Data></Cell>
    <Cell><Data ss:Type="Number">0.78518869999999996</Data></Cell>
    <Cell><Data ss:Type="Number">762414</Data></Cell>
    <Cell><Data ss:Type="Number">0.14629629999999999</Data></Cell>
   </Row>
   <Row>
    <Cell><Data ss:Type="String">GYLTL1B</Data></Cell>
    <Cell><Data ss:Type="Number">4.9914550200000001</Data></Cell>
    <Cell><Data ss:Type="Number">2.0918E-3</Data></Cell>
    <Cell><Data ss:Type="Number">0.20034237999999999</Data></Cell>
    <Cell><Data ss:Type="Number">0.44159544000000001</Data></Cell>
    <Cell><Data ss:Type="Number">27</Data></Cell>
    <Cell><Data ss:Type="Number">13</Data></Cell>
    <Cell><Data ss:Type="Number">28.185185189999999</Data></Cell>
    <Cell><Data ss:Type="Number">27</Data></Cell>
    <Cell><Data ss:Type="Number">0.81857022999999995</Data></Cell>
    <Cell><Data ss:Type="Number">791214</Data></Cell>
    <Cell><Data ss:Type="Number">0.15486364999999999</Data></Cell>
   </Row>
   <Row>
    <Cell><Data ss:Type="String">OSR1</Data></Cell>
    <Cell><Data ss:Type="Number">5.6055067599999999</Data></Cell>
    <Cell><Data ss:Type="Number">3.37068E-3</Data></Cell>
    <Cell><Data ss:Type="Number">0.178396</Data></Cell>
    <Cell><Data ss:Type="Number">0.33618234000000002</Data></Cell>
    <Cell><Data ss:Type="Number">27</Data></Cell>
    <Cell><Data ss:Type="Number">15</Data></Cell>
    <Cell><Data ss:Type="Number">18.777777780000001</Data></Cell>
    <Cell><Data ss:Type="Number">27</Data></Cell>
    <Cell><Data ss:Type="Number">0.79065878000000001</Data></Cell>
    <Cell><Data ss:Type="Number">792294</Data></Cell>
    <Cell><Data ss:Type="Number">0.16666666999999999</Data></Cell>
   </Row>
   <Row>
    <Cell><Data ss:Type="String">AURKB</Data></Cell>
    <Cell><Data ss:Type="Number">1.3902439</Data></Cell>
    <Cell><Data ss:Type="Number">0.10307268999999999</Data></Cell>
    <Cell><Data ss:Type="Number">0.71929825000000003</Data></Cell>
    <Cell><Data ss:Type="Number">0.48148148000000002</Data></Cell>
    <Cell><Data ss:Type="Number">27</Data></Cell>
    <Cell><Data ss:Type="Number">3</Data></Cell>
    <Cell><Data ss:Type="Number">15.37037037</Data></Cell>
    <Cell><Data ss:Type="Number">27</Data></Cell>
    <Cell><Data ss:Type="Number">0.90243901999999998</Data></Cell>
    <Cell><Data ss:Type="Number">622</Data></Cell>
    <Cell><Data ss:Type="Number">0.40350877000000002</Data></Cell>
   </Row>
   <Row>
    <Cell><Data ss:Type="String">S100A16</Data></Cell>
    <Cell><Data ss:Type="Number">4.73320674</Data></Cell>
    <Cell><Data ss:Type="Number">1.3285E-2</Data></Cell>
    <Cell><Data ss:Type="Number">0.21127325999999999</Data></Cell>
    <Cell><Data ss:Type="Number">0.13105412999999999</Data></Cell>
    <Cell><Data ss:Type="Number">27</Data></Cell>
    <Cell><Data ss:Type="Number">13</Data></Cell>
    <Cell><Data ss:Type="Number">18.481481479999999</Data></Cell>
    <Cell><Data ss:Type="Number">27</Data></Cell>
    <Cell><Data ss:Type="Number">0.83030877999999997</Data></Cell>
    <Cell><Data ss:Type="Number">2325944</Data></Cell>
    <Cell><Data ss:Type="Number">7.7683619999999995E-2</Data></Cell>
   </Row>
   <Row>
    <Cell><Data ss:Type="String">NUDC</Data></Cell>
    <Cell><Data ss:Type="Number">5.1932114900000004</Data></Cell>
    <Cell><Data ss:Type="Number">4.5004399999999996E-3</Data></Cell>
    <Cell><Data ss:Type="Number">0.19255907</Data></Cell>
    <Cell><Data ss:Type="Number">0.38176638000000002</Data></Cell>
    <Cell><Data ss:Type="Number">27</Data></Cell>
    <Cell><Data ss:Type="Number">13</Data></Cell>
    <Cell><Data ss:Type="Number">26.296296300000002</Data></Cell>
    <Cell><Data ss:Type="Number">27</Data></Cell>
    <Cell><Data ss:Type="Number">0.80939947999999995</Data></Cell>
    <Cell><Data ss:Type="Number">1256400</Data></Cell>
    <Cell><Data ss:Type="Number">0.12827462000000001</Data></Cell>
   </Row>
   <Row>
    <Cell><Data ss:Type="String">ZNF2</Data></Cell>
    <Cell><Data ss:Type="Number">5.3194872999999996</Data></Cell>
    <Cell><Data ss:Type="Number">3.8323400000000001E-3</Data></Cell>
    <Cell><Data ss:Type="Number">0.18798804</Data></Cell>
    <Cell><Data ss:Type="Number">0.24615385000000001</Data></Cell>
    <Cell><Data ss:Type="Number">26</Data></Cell>
    <Cell><Data ss:Type="Number">15</Data></Cell>
    <Cell><Data ss:Type="Number">27.46153846</Data></Cell>
    <Cell><Data ss:Type="Number">26</Data></Cell>
    <Cell><Data ss:Type="Number">0.80365967000000005</Data></Cell>
    <Cell><Data ss:Type="Number">1133142</Data></Cell>
    <Cell><Data ss:Type="Number">0.10466823</Data></Cell>
   </Row>
   <Row>
    <Cell><Data ss:Type="String">KLF6</Data></Cell>
    <Cell><Data ss:Type="Number">5.2537384300000003</Data></Cell>
    <Cell><Data ss:Type="Number">8.9882899999999995E-3</Data></Cell>
    <Cell><Data ss:Type="Number">0.19034065</Data></Cell>
    <Cell><Data ss:Type="Number">0.32615385000000002</Data></Cell>
    <Cell><Data ss:Type="Number">26</Data></Cell>
    <Cell><Data ss:Type="Number">14</Data></Cell>
    <Cell><Data ss:Type="Number">20.53846154</Data></Cell>
    <Cell><Data ss:Type="Number">26</Data></Cell>
    <Cell><Data ss:Type="Number">0.80664824999999996</Data></Cell>
    <Cell><Data ss:Type="Number">2230682</Data></Cell>
    <Cell><Data ss:Type="Number">0.13799375999999999</Data></Cell>
   </Row>
   <Row>
    <Cell><Data ss:Type="String">RDH5</Data></Cell>
    <Cell><Data ss:Type="Number">5.2200332300000003</Data></Cell>
    <Cell><Data ss:Type="Number">1.4658099999999999E-3</Data></Cell>
    <Cell><Data ss:Type="Number">0.19156966</Data></Cell>
    <Cell><Data ss:Type="Number">0.29538461999999999</Data></Cell>
    <Cell><Data ss:Type="Number">26</Data></Cell>
    <Cell><Data ss:Type="Number">15</Data></Cell>
    <Cell><Data ss:Type="Number">20.34615385</Data></Cell>
    <Cell><Data ss:Type="Number">26</Data></Cell>
    <Cell><Data ss:Type="Number">0.80818031000000001</Data></Cell>
    <Cell><Data ss:Type="Number">542144</Data></Cell>
    <Cell><Data ss:Type="Number">0.12482303</Data></Cell>
   </Row>
   <Row>
    <Cell><Data ss:Type="String">RND1</Data></Cell>
    <Cell><Data ss:Type="Number">5.5516259200000002</Data></Cell>
    <Cell><Data ss:Type="Number">1.4545999999999999E-3</Data></Cell>
    <Cell><Data ss:Type="Number">0.18012740999999999</Data></Cell>
    <Cell><Data ss:Type="Number">0.33230768999999999</Data></Cell>
    <Cell><Data ss:Type="Number">26</Data></Cell>
    <Cell><Data ss:Type="Number">15</Data></Cell>
    <Cell><Data ss:Type="Number">22.80769231</Data></Cell>
    <Cell><Data ss:Type="Number">26</Data></Cell>
    <Cell><Data ss:Type="Number">0.79310791000000003</Data></Cell>
    <Cell><Data ss:Type="Number">600922</Data></Cell>
    <Cell><Data ss:Type="Number">0.14714640000000001</Data></Cell>
   </Row>
   <Row>
    <Cell><Data ss:Type="String">RGS16</Data></Cell>
    <Cell><Data ss:Type="Number">5.7042487499999996</Data></Cell>
    <Cell><Data ss:Type="Number">4.5641199999999996E-3</Data></Cell>
    <Cell><Data ss:Type="Number">0.17530792000000001</Data></Cell>
    <Cell><Data ss:Type="Number">0.33538462000000002</Data></Cell>
    <Cell><Data ss:Type="Number">26</Data></Cell>
    <Cell><Data ss:Type="Number">15</Data></Cell>
    <Cell><Data ss:Type="Number">20.92307692</Data></Cell>
    <Cell><Data ss:Type="Number">26</Data></Cell>
    <Cell><Data ss:Type="Number">0.78617051000000004</Data></Cell>
    <Cell><Data ss:Type="Number">1471816</Data></Cell>
    <Cell><Data ss:Type="Number">0.15188097</Data></Cell>
   </Row>
   <Row>
    <Cell><Data ss:Type="String">TJP3</Data></Cell>
    <Cell><Data ss:Type="Number">4.8008544999999998</Data></Cell>
    <Cell><Data ss:Type="Number">1.0630529999999999E-2</Data></Cell>
    <Cell><Data ss:Type="Number">0.20829624999999999</Data></Cell>
    <Cell><Data ss:Type="Number">0.37846153999999999</Data></Cell>
    <Cell><Data ss:Type="Number">26</Data></Cell>
    <Cell><Data ss:Type="Number">14</Data></Cell>
    <Cell><Data ss:Type="Number">30.92307692</Data></Cell>
    <Cell><Data ss:Type="Number">26</Data></Cell>
    <Cell><Data ss:Type="Number">0.82723389000000003</Data></Cell>
    <Cell><Data ss:Type="Number">2461378</Data></Cell>
    <Cell><Data ss:Type="Number">0.13279178</Data></Cell>
   </Row>
   <Row>
    <Cell><Data ss:Type="String">ANKRD40</Data></Cell>
    <Cell><Data ss:Type="Number">5.04082601</Data></Cell>
    <Cell><Data ss:Type="Number">2.0770670000000001E-2</Data></Cell>
    <Cell><Data ss:Type="Number">0.19838019000000001</Data></Cell>
    <Cell><Data ss:Type="Number">4.6153850000000003E-2</Data></Cell>
    <Cell><Data ss:Type="Number">26</Data></Cell>
    <Cell><Data ss:Type="Number">14</Data></Cell>
    <Cell><Data ss:Type="Number">8</Data></Cell>
    <Cell><Data ss:Type="Number">26</Data></Cell>
    <Cell><Data ss:Type="Number">0.81632609</Data></Cell>
    <Cell><Data ss:Type="Number">2467398</Data></Cell>
    <Cell><Data ss:Type="Number">5.3087759999999998E-2</Data></Cell>
   </Row>
   <Row>
    <Cell><Data ss:Type="String">WBSCR22</Data></Cell>
    <Cell><Data ss:Type="Number">5.1758841699999998</Data></Cell>
    <Cell><Data ss:Type="Number">1.035665E-2</Data></Cell>
    <Cell><Data ss:Type="Number">0.19320371</Data></Cell>
    <Cell><Data ss:Type="Number">0.15692307999999999</Data></Cell>
    <Cell><Data ss:Type="Number">26</Data></Cell>
    <Cell><Data ss:Type="Number">14</Data></Cell>
    <Cell><Data ss:Type="Number">14.84615385</Data></Cell>
    <Cell><Data ss:Type="Number">26</Data></Cell>
    <Cell><Data ss:Type="Number">0.81018707999999995</Data></Cell>
    <Cell><Data ss:Type="Number">2270732</Data></Cell>
    <Cell><Data ss:Type="Number">8.6091230000000005E-2</Data></Cell>
   </Row>
   <Row>
    <Cell><Data ss:Type="String">PMVK</Data></Cell>
    <Cell><Data ss:Type="Number">5.26679326</Data></Cell>
    <Cell><Data ss:Type="Number">1.3099889999999999E-2</Data></Cell>
    <Cell><Data ss:Type="Number">0.18986885000000001</Data></Cell>
    <Cell><Data ss:Type="Number">0.21538462</Data></Cell>
    <Cell><Data ss:Type="Number">26</Data></Cell>
    <Cell><Data ss:Type="Number">13</Data></Cell>
    <Cell><Data ss:Type="Number">18.65384615</Data></Cell>
    <Cell><Data ss:Type="Number">26</Data></Cell>
    <Cell><Data ss:Type="Number">0.80605484999999999</Data></Cell>
    <Cell><Data ss:Type="Number">2382708</Data></Cell>
    <Cell><Data ss:Type="Number">0.10533217</Data></Cell>
   </Row>
   <Row>
    <Cell><Data ss:Type="String">NFKBIA</Data></Cell>
    <Cell><Data ss:Type="Number">5.6506052699999998</Data></Cell>
    <Cell><Data ss:Type="Number">1.06726E-3</Data></Cell>
    <Cell><Data ss:Type="Number">0.17697219</Data></Cell>
    <Cell><Data ss:Type="Number">0.46461538000000002</Data></Cell>
    <Cell><Data ss:Type="Number">26</Data></Cell>
    <Cell><Data ss:Type="Number">15</Data></Cell>
    <Cell><Data ss:Type="Number">23.46153846</Data></Cell>
    <Cell><Data ss:Type="Number">26</Data></Cell>
    <Cell><Data ss:Type="Number">0.78860885000000003</Data></Cell>
    <Cell><Data ss:Type="Number">473348</Data></Cell>
    <Cell><Data ss:Type="Number">0.1596023</Data></Cell>
   </Row>
   <Row>
    <Cell><Data ss:Type="String">GADD45G</Data></Cell>
    <Cell><Data ss:Type="Number">5.8350344200000004</Data></Cell>
    <Cell ss:StyleID="s62"><Data ss:Type="Number">4.4045E-4</Data></Cell>
    <Cell><Data ss:Type="Number">0.17137859</Data></Cell>
    <Cell><Data ss:Type="Number">0.52</Data></Cell>
    <Cell><Data ss:Type="Number">26</Data></Cell>
    <Cell><Data ss:Type="Number">15</Data></Cell>
    <Cell><Data ss:Type="Number">22.30769231</Data></Cell>
    <Cell><Data ss:Type="Number">26</Data></Cell>
    <Cell><Data ss:Type="Number">0.78022570999999996</Data></Cell>
    <Cell><Data ss:Type="Number">328906</Data></Cell>
    <Cell><Data ss:Type="Number">0.19741321000000001</Data></Cell>
   </Row>
   <Row>
    <Cell><Data ss:Type="String">KIF4A</Data></Cell>
    <Cell><Data ss:Type="Number">1.3902439</Data></Cell>
    <Cell><Data ss:Type="Number">4.4203970000000002E-2</Data></Cell>
    <Cell><Data ss:Type="Number">0.71929825000000003</Data></Cell>
    <Cell><Data ss:Type="Number">0.54769230999999996</Data></Cell>
    <Cell><Data ss:Type="Number">26</Data></Cell>
    <Cell><Data ss:Type="Number">3</Data></Cell>
    <Cell><Data ss:Type="Number">16.46153846</Data></Cell>
    <Cell><Data ss:Type="Number">26</Data></Cell>
    <Cell><Data ss:Type="Number">0.90243901999999998</Data></Cell>
    <Cell><Data ss:Type="Number">450</Data></Cell>
    <Cell><Data ss:Type="Number">0.41153845999999999</Data></Cell>
   </Row>
   <Row>
    <Cell><Data ss:Type="String">DYRK3</Data></Cell>
    <Cell><Data ss:Type="Number">5.2679800600000002</Data></Cell>
    <Cell><Data ss:Type="Number">3.66023E-3</Data></Cell>
    <Cell><Data ss:Type="Number">0.18982608000000001</Data></Cell>
    <Cell><Data ss:Type="Number">0.34153845999999999</Data></Cell>
    <Cell><Data ss:Type="Number">26</Data></Cell>
    <Cell><Data ss:Type="Number">15</Data></Cell>
    <Cell><Data ss:Type="Number">30.96153846</Data></Cell>
    <Cell><Data ss:Type="Number">26</Data></Cell>
    <Cell><Data ss:Type="Number">0.80600090999999996</Data></Cell>
    <Cell><Data ss:Type="Number">1323996</Data></Cell>
    <Cell><Data ss:Type="Number">0.12605965</Data></Cell>
   </Row>
   <Row>
    <Cell><Data ss:Type="String">NR4A2</Data></Cell>
    <Cell><Data ss:Type="Number">5.6389746000000001</Data></Cell>
    <Cell ss:StyleID="s62"><Data ss:Type="Number">6.6863000000000003E-4</Data></Cell>
    <Cell><Data ss:Type="Number">0.17733721</Data></Cell>
    <Cell><Data ss:Type="Number">0.48923076999999998</Data></Cell>
    <Cell><Data ss:Type="Number">26</Data></Cell>
    <Cell><Data ss:Type="Number">15</Data></Cell>
    <Cell><Data ss:Type="Number">24.15384615</Data></Cell>
    <Cell><Data ss:Type="Number">26</Data></Cell>
    <Cell><Data ss:Type="Number">0.78913752000000004</Data></Cell>
    <Cell><Data ss:Type="Number">300650</Data></Cell>
    <Cell><Data ss:Type="Number">0.17502787</Data></Cell>
   </Row>
   <Row>
    <Cell><Data ss:Type="String">RHOU</Data></Cell>
    <Cell><Data ss:Type="Number">5.4994066000000004</Data></Cell>
    <Cell><Data ss:Type="Number">2.0824699999999999E-3</Data></Cell>
    <Cell><Data ss:Type="Number">0.18183779999999999</Data></Cell>
    <Cell><Data ss:Type="Number">0.48</Data></Cell>
    <Cell><Data ss:Type="Number">26</Data></Cell>
    <Cell><Data ss:Type="Number">15</Data></Cell>
    <Cell><Data ss:Type="Number">24.84615385</Data></Cell>
    <Cell><Data ss:Type="Number">26</Data></Cell>
    <Cell><Data ss:Type="Number">0.79548152000000005</Data></Cell>
    <Cell><Data ss:Type="Number">962448</Data></Cell>
    <Cell><Data ss:Type="Number">0.15825576</Data></Cell>
   </Row>
   <Row>
    <Cell><Data ss:Type="String">UBXN1</Data></Cell>
    <Cell><Data ss:Type="Number">5.2580109200000003</Data></Cell>
    <Cell><Data ss:Type="Number">5.3896899999999999E-3</Data></Cell>
    <Cell><Data ss:Type="Number">0.19018599</Data></Cell>
    <Cell><Data ss:Type="Number">0.35</Data></Cell>
    <Cell><Data ss:Type="Number">25</Data></Cell>
    <Cell><Data ss:Type="Number">13</Data></Cell>
    <Cell><Data ss:Type="Number">23.44</Data></Cell>
    <Cell><Data ss:Type="Number">25</Data></Cell>
    <Cell><Data ss:Type="Number">0.80645405000000003</Data></Cell>
    <Cell><Data ss:Type="Number">1018954</Data></Cell>
    <Cell><Data ss:Type="Number">0.14072288999999999</Data></Cell>
   </Row>
   <Row>
    <Cell><Data ss:Type="String">ADGRD1</Data></Cell>
    <Cell><Data ss:Type="Number">5.9594113499999999</Data></Cell>
    <Cell><Data ss:Type="Number">2.0715899999999999E-3</Data></Cell>
    <Cell><Data ss:Type="Number">0.16780181</Data></Cell>
    <Cell><Data ss:Type="Number">0.31333333000000002</Data></Cell>
    <Cell><Data ss:Type="Number">25</Data></Cell>
    <Cell><Data ss:Type="Number">13</Data></Cell>
    <Cell><Data ss:Type="Number">16</Data></Cell>
    <Cell><Data ss:Type="Number">25</Data></Cell>
    <Cell><Data ss:Type="Number">0.77457220999999998</Data></Cell>
    <Cell><Data ss:Type="Number">456278</Data></Cell>
    <Cell><Data ss:Type="Number">0.14678899000000001</Data></Cell>
   </Row>
   <Row>
    <Cell><Data ss:Type="String">PDK2</Data></Cell>
    <Cell><Data ss:Type="Number">5.1887016399999997</Data></Cell>
    <Cell><Data ss:Type="Number">8.9842099999999994E-3</Data></Cell>
    <Cell><Data ss:Type="Number">0.19272644</Data></Cell>
    <Cell><Data ss:Type="Number">0.17333333000000001</Data></Cell>
    <Cell><Data ss:Type="Number">25</Data></Cell>
    <Cell><Data ss:Type="Number">15</Data></Cell>
    <Cell><Data ss:Type="Number">16.559999999999999</Data></Cell>
    <Cell><Data ss:Type="Number">25</Data></Cell>
    <Cell><Data ss:Type="Number">0.80960447000000002</Data></Cell>
    <Cell><Data ss:Type="Number">1850524</Data></Cell>
    <Cell><Data ss:Type="Number">8.8817199999999999E-2</Data></Cell>
   </Row>
   <Row>
    <Cell><Data ss:Type="String">MAP7</Data></Cell>
    <Cell><Data ss:Type="Number">4.9060052199999999</Data></Cell>
    <Cell><Data ss:Type="Number">1.1064920000000001E-2</Data></Cell>
    <Cell><Data ss:Type="Number">0.20383182999999999</Data></Cell>
    <Cell><Data ss:Type="Number">0.14000000000000001</Data></Cell>
    <Cell><Data ss:Type="Number">25</Data></Cell>
    <Cell><Data ss:Type="Number">13</Data></Cell>
    <Cell><Data ss:Type="Number">21.56</Data></Cell>
    <Cell><Data ss:Type="Number">25</Data></Cell>
    <Cell><Data ss:Type="Number">0.82245431000000002</Data></Cell>
    <Cell><Data ss:Type="Number">2506882</Data></Cell>
    <Cell><Data ss:Type="Number">8.9411760000000007E-2</Data></Cell>
   </Row>
   <Row>
    <Cell><Data ss:Type="String">DLC1</Data></Cell>
    <Cell><Data ss:Type="Number">5.1307856599999999</Data></Cell>
    <Cell><Data ss:Type="Number">1.5233200000000001E-3</Data></Cell>
    <Cell><Data ss:Type="Number">0.19490192000000001</Data></Cell>
    <Cell><Data ss:Type="Number">0.40666667000000001</Data></Cell>
    <Cell><Data ss:Type="Number">25</Data></Cell>
    <Cell><Data ss:Type="Number">15</Data></Cell>
    <Cell><Data ss:Type="Number">33.72</Data></Cell>
    <Cell><Data ss:Type="Number">25</Data></Cell>
    <Cell><Data ss:Type="Number">0.81223701999999998</Data></Cell>
    <Cell><Data ss:Type="Number">502956</Data></Cell>
    <Cell><Data ss:Type="Number">0.14033333000000001</Data></Cell>
   </Row>
   <Row>
    <Cell><Data ss:Type="String">ZBTB6</Data></Cell>
    <Cell><Data ss:Type="Number">5.2057916000000004</Data></Cell>
    <Cell><Data ss:Type="Number">1.3725569999999999E-2</Data></Cell>
    <Cell><Data ss:Type="Number">0.19209374000000001</Data></Cell>
    <Cell><Data ss:Type="Number">0.19333333</Data></Cell>
    <Cell><Data ss:Type="Number">25</Data></Cell>
    <Cell><Data ss:Type="Number">15</Data></Cell>
    <Cell><Data ss:Type="Number">23.56</Data></Cell>
    <Cell><Data ss:Type="Number">25</Data></Cell>
    <Cell><Data ss:Type="Number">0.80882765000000001</Data></Cell>
    <Cell><Data ss:Type="Number">2656820</Data></Cell>
    <Cell><Data ss:Type="Number">0.10086207</Data></Cell>
   </Row>
   <Row>
    <Cell><Data ss:Type="String">CDKN1A</Data></Cell>
    <Cell><Data ss:Type="Number">5.3415618299999998</Data></Cell>
    <Cell><Data ss:Type="Number">2.78721E-3</Data></Cell>
    <Cell><Data ss:Type="Number">0.18721115999999999</Data></Cell>
    <Cell><Data ss:Type="Number">0.31333333000000002</Data></Cell>
    <Cell><Data ss:Type="Number">25</Data></Cell>
    <Cell><Data ss:Type="Number">15</Data></Cell>
    <Cell><Data ss:Type="Number">28.6</Data></Cell>
    <Cell><Data ss:Type="Number">25</Data></Cell>
    <Cell><Data ss:Type="Number">0.80265628</Data></Cell>
    <Cell><Data ss:Type="Number">971996</Data></Cell>
    <Cell><Data ss:Type="Number">0.12543860000000001</Data></Cell>
   </Row>
   <Row>
    <Cell><Data ss:Type="String">FAM127A</Data></Cell>
    <Cell><Data ss:Type="Number">5.1739852800000001</Data></Cell>
    <Cell><Data ss:Type="Number">3.356671E-2</Data></Cell>
    <Cell><Data ss:Type="Number">0.19327461000000001</Data></Cell>
    <Cell><Data ss:Type="Number">5.3333329999999998E-2</Data></Cell>
    <Cell><Data ss:Type="Number">25</Data></Cell>
    <Cell><Data ss:Type="Number">13</Data></Cell>
    <Cell><Data ss:Type="Number">10.28</Data></Cell>
    <Cell><Data ss:Type="Number">25</Data></Cell>
    <Cell><Data ss:Type="Number">0.81027340000000003</Data></Cell>
    <Cell><Data ss:Type="Number">6780036</Data></Cell>
    <Cell><Data ss:Type="Number">6.6486489999999995E-2</Data></Cell>
   </Row>
   <Row>
    <Cell><Data ss:Type="String">OVOL2</Data></Cell>
    <Cell><Data ss:Type="Number">5.0263470200000002</Data></Cell>
    <Cell ss:StyleID="s62"><Data ss:Type="Number">9.8466999999999999E-4</Data></Cell>
    <Cell><Data ss:Type="Number">0.19895164000000001</Data></Cell>
    <Cell><Data ss:Type="Number">0.59</Data></Cell>
    <Cell><Data ss:Type="Number">25</Data></Cell>
    <Cell><Data ss:Type="Number">14</Data></Cell>
    <Cell><Data ss:Type="Number">32.119999999999997</Data></Cell>
    <Cell><Data ss:Type="Number">25</Data></Cell>
    <Cell><Data ss:Type="Number">0.81698422999999998</Data></Cell>
    <Cell><Data ss:Type="Number">368366</Data></Cell>
    <Cell><Data ss:Type="Number">0.16451282</Data></Cell>
   </Row>
   <Row>
    <Cell><Data ss:Type="String">ARAF</Data></Cell>
    <Cell><Data ss:Type="Number">5.3866603399999997</Data></Cell>
    <Cell><Data ss:Type="Number">3.6703E-3</Data></Cell>
    <Cell><Data ss:Type="Number">0.18564378000000001</Data></Cell>
    <Cell><Data ss:Type="Number">0.28000000000000003</Data></Cell>
    <Cell><Data ss:Type="Number">25</Data></Cell>
    <Cell><Data ss:Type="Number">14</Data></Cell>
    <Cell><Data ss:Type="Number">21.96</Data></Cell>
    <Cell><Data ss:Type="Number">25</Data></Cell>
    <Cell><Data ss:Type="Number">0.80060635000000002</Data></Cell>
    <Cell><Data ss:Type="Number">1036112</Data></Cell>
    <Cell><Data ss:Type="Number">0.12110497000000001</Data></Cell>
   </Row>
   <Row>
    <Cell><Data ss:Type="String">SAFB</Data></Cell>
    <Cell><Data ss:Type="Number">5.4766199899999997</Data></Cell>
    <Cell><Data ss:Type="Number">2.4104600000000001E-3</Data></Cell>
    <Cell><Data ss:Type="Number">0.18259437000000001</Data></Cell>
    <Cell><Data ss:Type="Number">0.31666666999999998</Data></Cell>
    <Cell><Data ss:Type="Number">25</Data></Cell>
    <Cell><Data ss:Type="Number">13</Data></Cell>
    <Cell><Data ss:Type="Number">21.08</Data></Cell>
    <Cell><Data ss:Type="Number">25</Data></Cell>
    <Cell><Data ss:Type="Number">0.79651727000000005</Data></Cell>
    <Cell><Data ss:Type="Number">700016</Data></Cell>
    <Cell><Data ss:Type="Number">0.13842104999999999</Data></Cell>
   </Row>
   <Row>
    <Cell><Data ss:Type="String">UBE2C</Data></Cell>
    <Cell><Data ss:Type="Number">1.4390243899999999</Data></Cell>
    <Cell><Data ss:Type="Number">7.2261140000000001E-2</Data></Cell>
    <Cell><Data ss:Type="Number">0.69491524999999998</Data></Cell>
    <Cell><Data ss:Type="Number">0.53666667000000001</Data></Cell>
    <Cell><Data ss:Type="Number">25</Data></Cell>
    <Cell><Data ss:Type="Number">3</Data></Cell>
    <Cell><Data ss:Type="Number">16.32</Data></Cell>
    <Cell><Data ss:Type="Number">25</Data></Cell>
    <Cell><Data ss:Type="Number">0.89024389999999998</Data></Cell>
    <Cell><Data ss:Type="Number">502</Data></Cell>
    <Cell><Data ss:Type="Number">0.41846154000000002</Data></Cell>
   </Row>
   <Row>
    <Cell><Data ss:Type="String">ZNF106</Data></Cell>
    <Cell><Data ss:Type="Number">4.6619985799999997</Data></Cell>
    <Cell><Data ss:Type="Number">2.7001069999999999E-2</Data></Cell>
    <Cell><Data ss:Type="Number">0.21450027999999999</Data></Cell>
    <Cell><Data ss:Type="Number">0.19333333</Data></Cell>
    <Cell><Data ss:Type="Number">25</Data></Cell>
    <Cell><Data ss:Type="Number">14</Data></Cell>
    <Cell><Data ss:Type="Number">21.64</Data></Cell>
    <Cell><Data ss:Type="Number">25</Data></Cell>
    <Cell><Data ss:Type="Number">0.83354552000000004</Data></Cell>
    <Cell><Data ss:Type="Number">6962022</Data></Cell>
    <Cell><Data ss:Type="Number">8.5555560000000003E-2</Data></Cell>
   </Row>
   <Row>
    <Cell><Data ss:Type="String">SCN1B</Data></Cell>
    <Cell><Data ss:Type="Number">5.1521481099999997</Data></Cell>
    <Cell><Data ss:Type="Number">2.6218410000000001E-2</Data></Cell>
    <Cell><Data ss:Type="Number">0.19409380000000001</Data></Cell>
    <Cell><Data ss:Type="Number">7.2463769999999997E-2</Data></Cell>
    <Cell><Data ss:Type="Number">24</Data></Cell>
    <Cell><Data ss:Type="Number">13</Data></Cell>
    <Cell><Data ss:Type="Number">9.9583333300000003</Data></Cell>
    <Cell><Data ss:Type="Number">24</Data></Cell>
    <Cell><Data ss:Type="Number">0.81126598999999999</Data></Cell>
    <Cell><Data ss:Type="Number">5969446</Data></Cell>
    <Cell><Data ss:Type="Number">7.0895520000000004E-2</Data></Cell>
   </Row>
   <Row>
    <Cell><Data ss:Type="String">TNIP1</Data></Cell>
    <Cell><Data ss:Type="Number">5.0935200600000003</Data></Cell>
    <Cell><Data ss:Type="Number">6.2613499999999997E-3</Data></Cell>
    <Cell><Data ss:Type="Number">0.19632788000000001</Data></Cell>
    <Cell><Data ss:Type="Number">0.25362319</Data></Cell>
    <Cell><Data ss:Type="Number">24</Data></Cell>
    <Cell><Data ss:Type="Number">13</Data></Cell>
    <Cell><Data ss:Type="Number">18.166666670000001</Data></Cell>
    <Cell><Data ss:Type="Number">24</Data></Cell>
    <Cell><Data ss:Type="Number">0.81393090999999995</Data></Cell>
    <Cell><Data ss:Type="Number">1642318</Data></Cell>
    <Cell><Data ss:Type="Number">0.10749507</Data></Cell>
   </Row>
   <Row>
    <Cell><Data ss:Type="String">TNFRSF12A</Data></Cell>
    <Cell><Data ss:Type="Number">5.3192499399999997</Data></Cell>
    <Cell ss:StyleID="s62"><Data ss:Type="Number">9.6413E-4</Data></Cell>
    <Cell><Data ss:Type="Number">0.18799642999999999</Data></Cell>
    <Cell><Data ss:Type="Number">0.38043477999999997</Data></Cell>
    <Cell><Data ss:Type="Number">24</Data></Cell>
    <Cell><Data ss:Type="Number">15</Data></Cell>
    <Cell><Data ss:Type="Number">29.416666670000001</Data></Cell>
    <Cell><Data ss:Type="Number">24</Data></Cell>
    <Cell><Data ss:Type="Number">0.80367045999999998</Data></Cell>
    <Cell><Data ss:Type="Number">298174</Data></Cell>
    <Cell><Data ss:Type="Number">0.13921801</Data></Cell>
   </Row>
   <Row>
    <Cell><Data ss:Type="String">GATB</Data></Cell>
    <Cell><Data ss:Type="Number">4.7410396400000003</Data></Cell>
    <Cell><Data ss:Type="Number">1.332435E-2</Data></Cell>
    <Cell><Data ss:Type="Number">0.21092420000000001</Data></Cell>
    <Cell><Data ss:Type="Number">0.14492753999999999</Data></Cell>
    <Cell><Data ss:Type="Number">24</Data></Cell>
    <Cell><Data ss:Type="Number">13</Data></Cell>
    <Cell><Data ss:Type="Number">21.25</Data></Cell>
    <Cell><Data ss:Type="Number">24</Data></Cell>
    <Cell><Data ss:Type="Number">0.82995273999999997</Data></Cell>
    <Cell><Data ss:Type="Number">2785330</Data></Cell>
    <Cell><Data ss:Type="Number">7.7644530000000003E-2</Data></Cell>
   </Row>
   <Row>
    <Cell><Data ss:Type="String">WEE1</Data></Cell>
    <Cell><Data ss:Type="Number">5.0144789899999997</Data></Cell>
    <Cell><Data ss:Type="Number">5.8653300000000002E-3</Data></Cell>
    <Cell><Data ss:Type="Number">0.19942251</Data></Cell>
    <Cell><Data ss:Type="Number">0.20652174000000001</Data></Cell>
    <Cell><Data ss:Type="Number">24</Data></Cell>
    <Cell><Data ss:Type="Number">15</Data></Cell>
    <Cell><Data ss:Type="Number">26.708333329999999</Data></Cell>
    <Cell><Data ss:Type="Number">24</Data></Cell>
    <Cell><Data ss:Type="Number">0.81752367999999997</Data></Cell>
    <Cell><Data ss:Type="Number">1336554</Data></Cell>
    <Cell><Data ss:Type="Number">0.10867346999999999</Data></Cell>
   </Row>
   <Row>
    <Cell><Data ss:Type="String">RAC3</Data></Cell>
    <Cell><Data ss:Type="Number">4.8632803200000003</Data></Cell>
    <Cell><Data ss:Type="Number">2.7335350000000001E-2</Data></Cell>
    <Cell><Data ss:Type="Number">0.20562253</Data></Cell>
    <Cell><Data ss:Type="Number">5.7971010000000003E-2</Data></Cell>
    <Cell><Data ss:Type="Number">24</Data></Cell>
    <Cell><Data ss:Type="Number">12</Data></Cell>
    <Cell><Data ss:Type="Number">9.75</Data></Cell>
    <Cell><Data ss:Type="Number">24</Data></Cell>
    <Cell><Data ss:Type="Number">0.82439635</Data></Cell>
    <Cell><Data ss:Type="Number">5057340</Data></Cell>
    <Cell><Data ss:Type="Number">6.141775E-2</Data></Cell>
   </Row>
   <Row>
    <Cell><Data ss:Type="String">CEP250</Data></Cell>
    <Cell><Data ss:Type="Number">5.3308806100000004</Data></Cell>
    <Cell><Data ss:Type="Number">1.6330400000000001E-3</Data></Cell>
    <Cell><Data ss:Type="Number">0.18758627</Data></Cell>
    <Cell><Data ss:Type="Number">0.39492754000000002</Data></Cell>
    <Cell><Data ss:Type="Number">24</Data></Cell>
    <Cell><Data ss:Type="Number">13</Data></Cell>
    <Cell><Data ss:Type="Number">23.541666670000001</Data></Cell>
    <Cell><Data ss:Type="Number">24</Data></Cell>
    <Cell><Data ss:Type="Number">0.80314178999999997</Data></Cell>
    <Cell><Data ss:Type="Number">646042</Data></Cell>
    <Cell><Data ss:Type="Number">0.15359476999999999</Data></Cell>
   </Row>
   <Row>
    <Cell><Data ss:Type="String">TIMM44</Data></Cell>
    <Cell><Data ss:Type="Number">5.1087111299999997</Data></Cell>
    <Cell><Data ss:Type="Number">1.483748E-2</Data></Cell>
    <Cell><Data ss:Type="Number">0.19574409000000001</Data></Cell>
    <Cell><Data ss:Type="Number">0.32971013999999998</Data></Cell>
    <Cell><Data ss:Type="Number">24</Data></Cell>
    <Cell><Data ss:Type="Number">14</Data></Cell>
    <Cell><Data ss:Type="Number">23.833333329999999</Data></Cell>
    <Cell><Data ss:Type="Number">24</Data></Cell>
    <Cell><Data ss:Type="Number">0.81324039999999997</Data></Cell>
    <Cell><Data ss:Type="Number">4428716</Data></Cell>
    <Cell><Data ss:Type="Number">0.12746415999999999</Data></Cell>
   </Row>
   <Row>
    <Cell><Data ss:Type="String">MCL1</Data></Cell>
    <Cell><Data ss:Type="Number">5.2487538599999999</Data></Cell>
    <Cell><Data ss:Type="Number">2.57646E-3</Data></Cell>
    <Cell><Data ss:Type="Number">0.19052141</Data></Cell>
    <Cell><Data ss:Type="Number">0.25362319</Data></Cell>
    <Cell><Data ss:Type="Number">24</Data></Cell>
    <Cell><Data ss:Type="Number">15</Data></Cell>
    <Cell><Data ss:Type="Number">24.666666670000001</Data></Cell>
    <Cell><Data ss:Type="Number">24</Data></Cell>
    <Cell><Data ss:Type="Number">0.80687481999999999</Data></Cell>
    <Cell><Data ss:Type="Number">825716</Data></Cell>
    <Cell><Data ss:Type="Number">0.10434322</Data></Cell>
   </Row>
   <Row>
    <Cell><Data ss:Type="String">SGK1</Data></Cell>
    <Cell><Data ss:Type="Number">5.5036790900000003</Data></Cell>
    <Cell ss:StyleID="s62"><Data ss:Type="Number">7.9204000000000004E-4</Data></Cell>
    <Cell><Data ss:Type="Number">0.18169663999999999</Data></Cell>
    <Cell><Data ss:Type="Number">0.54347825999999999</Data></Cell>
    <Cell><Data ss:Type="Number">24</Data></Cell>
    <Cell><Data ss:Type="Number">15</Data></Cell>
    <Cell><Data ss:Type="Number">26</Data></Cell>
    <Cell><Data ss:Type="Number">24</Data></Cell>
    <Cell><Data ss:Type="Number">0.79528730999999997</Data></Cell>
    <Cell><Data ss:Type="Number">545450</Data></Cell>
    <Cell><Data ss:Type="Number">0.18055556</Data></Cell>
   </Row>
   <Row>
    <Cell><Data ss:Type="String">KIF20A</Data></Cell>
    <Cell><Data ss:Type="Number">1.4634146299999999</Data></Cell>
    <Cell><Data ss:Type="Number">3.113016E-2</Data></Cell>
    <Cell><Data ss:Type="Number">0.68333332999999996</Data></Cell>
    <Cell><Data ss:Type="Number">0.56884058000000004</Data></Cell>
    <Cell><Data ss:Type="Number">24</Data></Cell>
    <Cell><Data ss:Type="Number">3</Data></Cell>
    <Cell><Data ss:Type="Number">16.833333329999999</Data></Cell>
    <Cell><Data ss:Type="Number">24</Data></Cell>
    <Cell><Data ss:Type="Number">0.88414634000000003</Data></Cell>
    <Cell><Data ss:Type="Number">348</Data></Cell>
    <Cell><Data ss:Type="Number">0.43162392999999999</Data></Cell>
   </Row>
   <Row>
    <Cell><Data ss:Type="String">CD209</Data></Cell>
    <Cell><Data ss:Type="Number">5.8796581999999997</Data></Cell>
    <Cell><Data ss:Type="Number">5.4909199999999998E-3</Data></Cell>
    <Cell><Data ss:Type="Number">0.17007791</Data></Cell>
    <Cell><Data ss:Type="Number">0.23188406</Data></Cell>
    <Cell><Data ss:Type="Number">24</Data></Cell>
    <Cell><Data ss:Type="Number">13</Data></Cell>
    <Cell><Data ss:Type="Number">8.5</Data></Cell>
    <Cell><Data ss:Type="Number">24</Data></Cell>
    <Cell><Data ss:Type="Number">0.77819735000000001</Data></Cell>
    <Cell><Data ss:Type="Number">1410268</Data></Cell>
    <Cell><Data ss:Type="Number">0.13216146000000001</Data></Cell>
   </Row>
   <Row>
    <Cell><Data ss:Type="String">EMP3</Data></Cell>
    <Cell><Data ss:Type="Number">6.0175646800000004</Data></Cell>
    <Cell><Data ss:Type="Number">1.1261800000000001E-3</Data></Cell>
    <Cell><Data ss:Type="Number">0.16618018000000001</Data></Cell>
    <Cell><Data ss:Type="Number">0.37944664</Data></Cell>
    <Cell><Data ss:Type="Number">23</Data></Cell>
    <Cell><Data ss:Type="Number">13</Data></Cell>
    <Cell><Data ss:Type="Number">16.826086960000001</Data></Cell>
    <Cell><Data ss:Type="Number">23</Data></Cell>
    <Cell><Data ss:Type="Number">0.77192888000000004</Data></Cell>
    <Cell><Data ss:Type="Number">332780</Data></Cell>
    <Cell><Data ss:Type="Number">0.17169476</Data></Cell>
   </Row>
   <Row>
    <Cell><Data ss:Type="String">MARCH2</Data></Cell>
    <Cell><Data ss:Type="Number">4.9380489000000001</Data></Cell>
    <Cell><Data ss:Type="Number">1.158465E-2</Data></Cell>
    <Cell><Data ss:Type="Number">0.20250913000000001</Data></Cell>
    <Cell><Data ss:Type="Number">0.13043478</Data></Cell>
    <Cell><Data ss:Type="Number">23</Data></Cell>
    <Cell><Data ss:Type="Number">13</Data></Cell>
    <Cell><Data ss:Type="Number">18.956521739999999</Data></Cell>
    <Cell><Data ss:Type="Number">23</Data></Cell>
    <Cell><Data ss:Type="Number">0.82099778000000001</Data></Cell>
    <Cell><Data ss:Type="Number">2290498</Data></Cell>
    <Cell><Data ss:Type="Number">8.3108890000000005E-2</Data></Cell>
   </Row>
   <Row>
    <Cell><Data ss:Type="String">ATP5F1</Data></Cell>
    <Cell><Data ss:Type="Number">5.3422739100000003</Data></Cell>
    <Cell><Data ss:Type="Number">1.3571679999999999E-2</Data></Cell>
    <Cell><Data ss:Type="Number">0.18718620999999999</Data></Cell>
    <Cell><Data ss:Type="Number">0.15810277</Data></Cell>
    <Cell><Data ss:Type="Number">23</Data></Cell>
    <Cell><Data ss:Type="Number">15</Data></Cell>
    <Cell><Data ss:Type="Number">12.913043480000001</Data></Cell>
    <Cell><Data ss:Type="Number">23</Data></Cell>
    <Cell><Data ss:Type="Number">0.80262391</Data></Cell>
    <Cell><Data ss:Type="Number">3612358</Data></Cell>
    <Cell><Data ss:Type="Number">9.9089990000000003E-2</Data></Cell>
   </Row>
   <Row>
    <Cell><Data ss:Type="String">ABHD15</Data></Cell>
    <Cell><Data ss:Type="Number">5.1063375300000002</Data></Cell>
    <Cell><Data ss:Type="Number">5.9008300000000001E-3</Data></Cell>
    <Cell><Data ss:Type="Number">0.19583507999999999</Data></Cell>
    <Cell><Data ss:Type="Number">0.18577075000000001</Data></Cell>
    <Cell><Data ss:Type="Number">23</Data></Cell>
    <Cell><Data ss:Type="Number">15</Data></Cell>
    <Cell><Data ss:Type="Number">16.260869570000001</Data></Cell>
    <Cell><Data ss:Type="Number">23</Data></Cell>
    <Cell><Data ss:Type="Number">0.81334828999999997</Data></Cell>
    <Cell><Data ss:Type="Number">1287840</Data></Cell>
    <Cell><Data ss:Type="Number">0.10274162000000001</Data></Cell>
   </Row>
   <Row>
    <Cell><Data ss:Type="String">PKDCC</Data></Cell>
    <Cell><Data ss:Type="Number">4.7873249500000004</Data></Cell>
    <Cell><Data ss:Type="Number">1.042849E-2</Data></Cell>
    <Cell><Data ss:Type="Number">0.20888492</Data></Cell>
    <Cell><Data ss:Type="Number">0.37549407000000001</Data></Cell>
    <Cell><Data ss:Type="Number">23</Data></Cell>
    <Cell><Data ss:Type="Number">14</Data></Cell>
    <Cell><Data ss:Type="Number">27.130434780000002</Data></Cell>
    <Cell><Data ss:Type="Number">23</Data></Cell>
    <Cell><Data ss:Type="Number">0.82784886999999996</Data></Cell>
    <Cell><Data ss:Type="Number">3066200</Data></Cell>
    <Cell><Data ss:Type="Number">0.11286232</Data></Cell>
   </Row>
   <Row>
    <Cell><Data ss:Type="String">MARC1</Data></Cell>
    <Cell><Data ss:Type="Number">5.15452172</Data></Cell>
    <Cell ss:StyleID="s62"><Data ss:Type="Number">6.3309E-4</Data></Cell>
    <Cell><Data ss:Type="Number">0.19400442000000001</Data></Cell>
    <Cell><Data ss:Type="Number">0.47430830000000002</Data></Cell>
    <Cell><Data ss:Type="Number">23</Data></Cell>
    <Cell><Data ss:Type="Number">15</Data></Cell>
    <Cell><Data ss:Type="Number">23.608695650000001</Data></Cell>
    <Cell><Data ss:Type="Number">23</Data></Cell>
    <Cell><Data ss:Type="Number">0.81115809999999999</Data></Cell>
    <Cell><Data ss:Type="Number">312420</Data></Cell>
    <Cell><Data ss:Type="Number">0.15844762000000001</Data></Cell>
   </Row>
   <Row>
    <Cell><Data ss:Type="String">LNPEP</Data></Cell>
    <Cell><Data ss:Type="Number">6.09826727</Data></Cell>
    <Cell><Data ss:Type="Number">1.461788E-2</Data></Cell>
    <Cell><Data ss:Type="Number">0.16398101000000001</Data></Cell>
    <Cell><Data ss:Type="Number">0.13833992000000001</Data></Cell>
    <Cell><Data ss:Type="Number">23</Data></Cell>
    <Cell><Data ss:Type="Number">15</Data></Cell>
    <Cell><Data ss:Type="Number">6.9130434799999998</Data></Cell>
    <Cell><Data ss:Type="Number">23</Data></Cell>
    <Cell><Data ss:Type="Number">0.76826057999999997</Data></Cell>
    <Cell><Data ss:Type="Number">2262742</Data></Cell>
    <Cell><Data ss:Type="Number">9.0530079999999999E-2</Data></Cell>
   </Row>
   <Row>
    <Cell><Data ss:Type="String">FADS3</Data></Cell>
    <Cell><Data ss:Type="Number">5.1951103700000001</Data></Cell>
    <Cell><Data ss:Type="Number">2.97072E-3</Data></Cell>
    <Cell><Data ss:Type="Number">0.19248868999999999</Data></Cell>
    <Cell><Data ss:Type="Number">0.23320157999999999</Data></Cell>
    <Cell><Data ss:Type="Number">23</Data></Cell>
    <Cell><Data ss:Type="Number">14</Data></Cell>
    <Cell><Data ss:Type="Number">18.434782609999999</Data></Cell>
    <Cell><Data ss:Type="Number">23</Data></Cell>
    <Cell><Data ss:Type="Number">0.80931315999999998</Data></Cell>
    <Cell><Data ss:Type="Number">699704</Data></Cell>
    <Cell><Data ss:Type="Number">0.10692619</Data></Cell>
   </Row>
   <Row>
    <Cell><Data ss:Type="String">IK</Data></Cell>
    <Cell><Data ss:Type="Number">5.1455020200000003</Data></Cell>
    <Cell><Data ss:Type="Number">9.1605499999999999E-3</Data></Cell>
    <Cell><Data ss:Type="Number">0.1943445</Data></Cell>
    <Cell><Data ss:Type="Number">0.17391303999999999</Data></Cell>
    <Cell><Data ss:Type="Number">23</Data></Cell>
    <Cell><Data ss:Type="Number">13</Data></Cell>
    <Cell><Data ss:Type="Number">15.34782609</Data></Cell>
    <Cell><Data ss:Type="Number">23</Data></Cell>
    <Cell><Data ss:Type="Number">0.81156808999999996</Data></Cell>
    <Cell><Data ss:Type="Number">2162820</Data></Cell>
    <Cell><Data ss:Type="Number">0.10040046</Data></Cell>
   </Row>
   <Row>
    <Cell><Data ss:Type="String">PER1</Data></Cell>
    <Cell><Data ss:Type="Number">5.7037740299999999</Data></Cell>
    <Cell><Data ss:Type="Number">3.68578E-3</Data></Cell>
    <Cell><Data ss:Type="Number">0.17532250999999999</Data></Cell>
    <Cell><Data ss:Type="Number">0.39130435000000002</Data></Cell>
    <Cell><Data ss:Type="Number">23</Data></Cell>
    <Cell><Data ss:Type="Number">16</Data></Cell>
    <Cell><Data ss:Type="Number">22.52173913</Data></Cell>
    <Cell><Data ss:Type="Number">23</Data></Cell>
    <Cell><Data ss:Type="Number">0.78619209000000001</Data></Cell>
    <Cell><Data ss:Type="Number">1068500</Data></Cell>
    <Cell><Data ss:Type="Number">0.15261757000000001</Data></Cell>
   </Row>
   <Row>
    <Cell><Data ss:Type="String">PRDM1</Data></Cell>
    <Cell><Data ss:Type="Number">5.5473534300000003</Data></Cell>
    <Cell><Data ss:Type="Number">1.75213E-3</Data></Cell>
    <Cell><Data ss:Type="Number">0.18026613999999999</Data></Cell>
    <Cell><Data ss:Type="Number">0.51383398999999996</Data></Cell>
    <Cell><Data ss:Type="Number">23</Data></Cell>
    <Cell><Data ss:Type="Number">15</Data></Cell>
    <Cell><Data ss:Type="Number">24.173913039999999</Data></Cell>
    <Cell><Data ss:Type="Number">23</Data></Cell>
    <Cell><Data ss:Type="Number">0.79330212</Data></Cell>
    <Cell><Data ss:Type="Number">824206</Data></Cell>
    <Cell><Data ss:Type="Number">0.18040233999999999</Data></Cell>
   </Row>
   <Row>
    <Cell><Data ss:Type="String">RRM2</Data></Cell>
    <Cell><Data ss:Type="Number">1.4634146299999999</Data></Cell>
    <Cell><Data ss:Type="Number">2.6522239999999999E-2</Data></Cell>
    <Cell><Data ss:Type="Number">0.68333332999999996</Data></Cell>
    <Cell><Data ss:Type="Number">0.62055336000000005</Data></Cell>
    <Cell><Data ss:Type="Number">23</Data></Cell>
    <Cell><Data ss:Type="Number">3</Data></Cell>
    <Cell><Data ss:Type="Number">17.52173913</Data></Cell>
    <Cell><Data ss:Type="Number">23</Data></Cell>
    <Cell><Data ss:Type="Number">0.88414634000000003</Data></Cell>
    <Cell><Data ss:Type="Number">306</Data></Cell>
    <Cell><Data ss:Type="Number">0.43804347999999999</Data></Cell>
   </Row>
   <Row>
    <Cell><Data ss:Type="String">TROAP</Data></Cell>
    <Cell><Data ss:Type="Number">1.4634146299999999</Data></Cell>
    <Cell><Data ss:Type="Number">6.3441059999999994E-2</Data></Cell>
    <Cell><Data ss:Type="Number">0.68333332999999996</Data></Cell>
    <Cell><Data ss:Type="Number">0.57707509999999995</Data></Cell>
    <Cell><Data ss:Type="Number">23</Data></Cell>
    <Cell><Data ss:Type="Number">3</Data></Cell>
    <Cell><Data ss:Type="Number">16.869565219999998</Data></Cell>
    <Cell><Data ss:Type="Number">23</Data></Cell>
    <Cell><Data ss:Type="Number">0.88414634000000003</Data></Cell>
    <Cell><Data ss:Type="Number">484</Data></Cell>
    <Cell><Data ss:Type="Number">0.42173913000000002</Data></Cell>
   </Row>
   <Row>
    <Cell><Data ss:Type="String">PBK</Data></Cell>
    <Cell><Data ss:Type="Number">1.4634146299999999</Data></Cell>
    <Cell><Data ss:Type="Number">7.5358670000000003E-2</Data></Cell>
    <Cell><Data ss:Type="Number">0.68333332999999996</Data></Cell>
    <Cell><Data ss:Type="Number">0.56521739000000004</Data></Cell>
    <Cell><Data ss:Type="Number">23</Data></Cell>
    <Cell><Data ss:Type="Number">3</Data></Cell>
    <Cell><Data ss:Type="Number">16.869565219999998</Data></Cell>
    <Cell><Data ss:Type="Number">23</Data></Cell>
    <Cell><Data ss:Type="Number">0.88414634000000003</Data></Cell>
    <Cell><Data ss:Type="Number">508</Data></Cell>
    <Cell><Data ss:Type="Number">0.43143812999999998</Data></Cell>
   </Row>
   <Row>
    <Cell><Data ss:Type="String">PPP1R15A</Data></Cell>
    <Cell><Data ss:Type="Number">5.5511511999999996</Data></Cell>
    <Cell><Data ss:Type="Number">2.58946E-3</Data></Cell>
    <Cell><Data ss:Type="Number">0.18014280999999999</Data></Cell>
    <Cell><Data ss:Type="Number">0.45454545000000002</Data></Cell>
    <Cell><Data ss:Type="Number">23</Data></Cell>
    <Cell><Data ss:Type="Number">15</Data></Cell>
    <Cell><Data ss:Type="Number">21.260869570000001</Data></Cell>
    <Cell><Data ss:Type="Number">23</Data></Cell>
    <Cell><Data ss:Type="Number">0.79312948999999999</Data></Cell>
    <Cell><Data ss:Type="Number">764846</Data></Cell>
    <Cell><Data ss:Type="Number">0.16542119999999999</Data></Cell>
   </Row>
   <Row>
    <Cell><Data ss:Type="String">FOSB</Data></Cell>
    <Cell><Data ss:Type="Number">5.7239496799999996</Data></Cell>
    <Cell ss:StyleID="s62"><Data ss:Type="Number">3.4409000000000002E-4</Data></Cell>
    <Cell><Data ss:Type="Number">0.17470453999999999</Data></Cell>
    <Cell><Data ss:Type="Number">0.56126482</Data></Cell>
    <Cell><Data ss:Type="Number">23</Data></Cell>
    <Cell><Data ss:Type="Number">15</Data></Cell>
    <Cell><Data ss:Type="Number">21.913043479999999</Data></Cell>
    <Cell><Data ss:Type="Number">23</Data></Cell>
    <Cell><Data ss:Type="Number">0.78527501</Data></Cell>
    <Cell><Data ss:Type="Number">189544</Data></Cell>
    <Cell><Data ss:Type="Number">0.20289855000000001</Data></Cell>
   </Row>
   <Row>
    <Cell><Data ss:Type="String">ACKR3</Data></Cell>
    <Cell><Data ss:Type="Number">5.8331355299999998</Data></Cell>
    <Cell><Data ss:Type="Number">7.35201E-3</Data></Cell>
    <Cell><Data ss:Type="Number">0.17143438</Data></Cell>
    <Cell><Data ss:Type="Number">0.37229436999999999</Data></Cell>
    <Cell><Data ss:Type="Number">22</Data></Cell>
    <Cell><Data ss:Type="Number">13</Data></Cell>
    <Cell><Data ss:Type="Number">16.227272729999999</Data></Cell>
    <Cell><Data ss:Type="Number">22</Data></Cell>
    <Cell><Data ss:Type="Number">0.78031202</Data></Cell>
    <Cell><Data ss:Type="Number">1561886</Data></Cell>
    <Cell><Data ss:Type="Number">0.16558442000000001</Data></Cell>
   </Row>
   <Row>
    <Cell><Data ss:Type="String">DBN1</Data></Cell>
    <Cell><Data ss:Type="Number">5.8302872099999998</Data></Cell>
    <Cell><Data ss:Type="Number">6.6815299999999998E-3</Data></Cell>
    <Cell><Data ss:Type="Number">0.17151814000000001</Data></Cell>
    <Cell><Data ss:Type="Number">0.32034632000000002</Data></Cell>
    <Cell><Data ss:Type="Number">22</Data></Cell>
    <Cell><Data ss:Type="Number">13</Data></Cell>
    <Cell><Data ss:Type="Number">16.863636360000001</Data></Cell>
    <Cell><Data ss:Type="Number">22</Data></Cell>
    <Cell><Data ss:Type="Number">0.78044148999999996</Data></Cell>
    <Cell><Data ss:Type="Number">1071348</Data></Cell>
    <Cell><Data ss:Type="Number">0.15530303000000001</Data></Cell>
   </Row>
   <Row>
    <Cell><Data ss:Type="String">RHOQ</Data></Cell>
    <Cell><Data ss:Type="Number">5.2053168799999998</Data></Cell>
    <Cell><Data ss:Type="Number">6.4362999999999998E-3</Data></Cell>
    <Cell><Data ss:Type="Number">0.19211126000000001</Data></Cell>
    <Cell><Data ss:Type="Number">0.19913420000000001</Data></Cell>
    <Cell><Data ss:Type="Number">22</Data></Cell>
    <Cell><Data ss:Type="Number">14</Data></Cell>
    <Cell><Data ss:Type="Number">15.454545449999999</Data></Cell>
    <Cell><Data ss:Type="Number">22</Data></Cell>
    <Cell><Data ss:Type="Number">0.80884922999999997</Data></Cell>
    <Cell><Data ss:Type="Number">1207162</Data></Cell>
    <Cell><Data ss:Type="Number">9.8484849999999999E-2</Data></Cell>
   </Row>
   <Row>
    <Cell><Data ss:Type="String">NDUFS4</Data></Cell>
    <Cell><Data ss:Type="Number">5.3719439800000002</Data></Cell>
    <Cell><Data ss:Type="Number">7.2710800000000001E-3</Data></Cell>
    <Cell><Data ss:Type="Number">0.18615234999999999</Data></Cell>
    <Cell><Data ss:Type="Number">0.10389610000000001</Data></Cell>
    <Cell><Data ss:Type="Number">22</Data></Cell>
    <Cell><Data ss:Type="Number">15</Data></Cell>
    <Cell><Data ss:Type="Number">9.2272727299999993</Data></Cell>
    <Cell><Data ss:Type="Number">22</Data></Cell>
    <Cell><Data ss:Type="Number">0.80127526999999998</Data></Cell>
    <Cell><Data ss:Type="Number">1448848</Data></Cell>
    <Cell><Data ss:Type="Number">9.0449950000000001E-2</Data></Cell>
   </Row>
   <Row>
    <Cell><Data ss:Type="String">TBCC</Data></Cell>
    <Cell><Data ss:Type="Number">5.0676477599999998</Data></Cell>
    <Cell><Data ss:Type="Number">1.217064E-2</Data></Cell>
    <Cell><Data ss:Type="Number">0.19733021000000001</Data></Cell>
    <Cell><Data ss:Type="Number">0.14718614999999999</Data></Cell>
    <Cell><Data ss:Type="Number">22</Data></Cell>
    <Cell><Data ss:Type="Number">15</Data></Cell>
    <Cell><Data ss:Type="Number">16.09090909</Data></Cell>
    <Cell><Data ss:Type="Number">22</Data></Cell>
    <Cell><Data ss:Type="Number">0.81510691999999996</Data></Cell>
    <Cell><Data ss:Type="Number">2166002</Data></Cell>
    <Cell><Data ss:Type="Number">9.6175170000000004E-2</Data></Cell>
   </Row>
   <Row>
    <Cell><Data ss:Type="String">MLXIPL</Data></Cell>
    <Cell><Data ss:Type="Number">5.3090434399999999</Data></Cell>
    <Cell ss:StyleID="s62"><Data ss:Type="Number">5.0327E-4</Data></Cell>
    <Cell><Data ss:Type="Number">0.18835784999999999</Data></Cell>
    <Cell><Data ss:Type="Number">0.42857142999999998</Data></Cell>
    <Cell><Data ss:Type="Number">22</Data></Cell>
    <Cell><Data ss:Type="Number">15</Data></Cell>
    <Cell><Data ss:Type="Number">20.772727270000001</Data></Cell>
    <Cell><Data ss:Type="Number">22</Data></Cell>
    <Cell><Data ss:Type="Number">0.80413438999999998</Data></Cell>
    <Cell><Data ss:Type="Number">197368</Data></Cell>
    <Cell><Data ss:Type="Number">0.16486291</Data></Cell>
   </Row>
   <Row>
    <Cell><Data ss:Type="String">MTHFD1</Data></Cell>
    <Cell><Data ss:Type="Number">4.9401851399999996</Data></Cell>
    <Cell><Data ss:Type="Number">4.96015E-3</Data></Cell>
    <Cell><Data ss:Type="Number">0.20242156</Data></Cell>
    <Cell><Data ss:Type="Number">0.22943722999999999</Data></Cell>
    <Cell><Data ss:Type="Number">22</Data></Cell>
    <Cell><Data ss:Type="Number">14</Data></Cell>
    <Cell><Data ss:Type="Number">23.772727270000001</Data></Cell>
    <Cell><Data ss:Type="Number">22</Data></Cell>
    <Cell><Data ss:Type="Number">0.82090068000000005</Data></Cell>
    <Cell><Data ss:Type="Number">1280340</Data></Cell>
    <Cell><Data ss:Type="Number">0.11087511</Data></Cell>
   </Row>
   <Row>
    <Cell><Data ss:Type="String">ETFDH</Data></Cell>
    <Cell><Data ss:Type="Number">4.8200807000000001</Data></Cell>
    <Cell><Data ss:Type="Number">8.0403100000000002E-3</Data></Cell>
    <Cell><Data ss:Type="Number">0.20746540999999999</Data></Cell>
    <Cell><Data ss:Type="Number">0.24242424000000001</Data></Cell>
    <Cell><Data ss:Type="Number">22</Data></Cell>
    <Cell><Data ss:Type="Number">14</Data></Cell>
    <Cell><Data ss:Type="Number">26.272727270000001</Data></Cell>
    <Cell><Data ss:Type="Number">22</Data></Cell>
    <Cell><Data ss:Type="Number">0.82635997000000005</Data></Cell>
    <Cell><Data ss:Type="Number">2346236</Data></Cell>
    <Cell><Data ss:Type="Number">9.7138050000000004E-2</Data></Cell>
   </Row>
   <Row>
    <Cell><Data ss:Type="String">STRADB</Data></Cell>
    <Cell><Data ss:Type="Number">4.8096368399999996</Data></Cell>
    <Cell><Data ss:Type="Number">7.5383500000000001E-3</Data></Cell>
    <Cell><Data ss:Type="Number">0.20791591000000001</Data></Cell>
    <Cell><Data ss:Type="Number">0.20779221</Data></Cell>
    <Cell><Data ss:Type="Number">22</Data></Cell>
    <Cell><Data ss:Type="Number">14</Data></Cell>
    <Cell><Data ss:Type="Number">22.59090909</Data></Cell>
    <Cell><Data ss:Type="Number">22</Data></Cell>
    <Cell><Data ss:Type="Number">0.82683468999999998</Data></Cell>
    <Cell><Data ss:Type="Number">1409560</Data></Cell>
    <Cell><Data ss:Type="Number">9.3172389999999994E-2</Data></Cell>
   </Row>
   <Row>
    <Cell><Data ss:Type="String">MMP23B</Data></Cell>
    <Cell><Data ss:Type="Number">5.4922857799999996</Data></Cell>
    <Cell><Data ss:Type="Number">1.2422320000000001E-2</Data></Cell>
    <Cell><Data ss:Type="Number">0.18207356</Data></Cell>
    <Cell><Data ss:Type="Number">0.16450216000000001</Data></Cell>
    <Cell><Data ss:Type="Number">22</Data></Cell>
    <Cell><Data ss:Type="Number">12</Data></Cell>
    <Cell><Data ss:Type="Number">11.227272729999999</Data></Cell>
    <Cell><Data ss:Type="Number">22</Data></Cell>
    <Cell><Data ss:Type="Number">0.79580519000000005</Data></Cell>
    <Cell><Data ss:Type="Number">2358510</Data></Cell>
    <Cell><Data ss:Type="Number">9.7687399999999994E-2</Data></Cell>
   </Row>
   <Row>
    <Cell><Data ss:Type="String">VTI1B</Data></Cell>
    <Cell><Data ss:Type="Number">4.8319487299999997</Data></Cell>
    <Cell><Data ss:Type="Number">5.5257099999999996E-3</Data></Cell>
    <Cell><Data ss:Type="Number">0.20695584</Data></Cell>
    <Cell><Data ss:Type="Number">0.13852813999999999</Data></Cell>
    <Cell><Data ss:Type="Number">22</Data></Cell>
    <Cell><Data ss:Type="Number">14</Data></Cell>
    <Cell><Data ss:Type="Number">22.68181818</Data></Cell>
    <Cell><Data ss:Type="Number">22</Data></Cell>
    <Cell><Data ss:Type="Number">0.82582051000000001</Data></Cell>
    <Cell><Data ss:Type="Number">1531386</Data></Cell>
    <Cell><Data ss:Type="Number">9.737461E-2</Data></Cell>
   </Row>
   <Row>
    <Cell><Data ss:Type="String">DUSP14</Data></Cell>
    <Cell><Data ss:Type="Number">5.2454308100000002</Data></Cell>
    <Cell><Data ss:Type="Number">1.6183300000000001E-3</Data></Cell>
    <Cell><Data ss:Type="Number">0.19064211</Data></Cell>
    <Cell><Data ss:Type="Number">0.42424242000000001</Data></Cell>
    <Cell><Data ss:Type="Number">22</Data></Cell>
    <Cell><Data ss:Type="Number">15</Data></Cell>
    <Cell><Data ss:Type="Number">36.727272730000003</Data></Cell>
    <Cell><Data ss:Type="Number">22</Data></Cell>
    <Cell><Data ss:Type="Number">0.80702587000000003</Data></Cell>
    <Cell><Data ss:Type="Number">500480</Data></Cell>
    <Cell><Data ss:Type="Number">0.13755533</Data></Cell>
   </Row>
   <Row>
    <Cell><Data ss:Type="String">KRI1</Data></Cell>
    <Cell><Data ss:Type="Number">5.3415618299999998</Data></Cell>
    <Cell><Data ss:Type="Number">1.6466499999999999E-3</Data></Cell>
    <Cell><Data ss:Type="Number">0.18721115999999999</Data></Cell>
    <Cell><Data ss:Type="Number">0.40692641000000002</Data></Cell>
    <Cell><Data ss:Type="Number">22</Data></Cell>
    <Cell><Data ss:Type="Number">13</Data></Cell>
    <Cell><Data ss:Type="Number">26.454545450000001</Data></Cell>
    <Cell><Data ss:Type="Number">22</Data></Cell>
    <Cell><Data ss:Type="Number">0.80265628</Data></Cell>
    <Cell><Data ss:Type="Number">575962</Data></Cell>
    <Cell><Data ss:Type="Number">0.15977960999999999</Data></Cell>
   </Row>
   <Row>
    <Cell><Data ss:Type="String">EHF</Data></Cell>
    <Cell><Data ss:Type="Number">5.2734393500000003</Data></Cell>
    <Cell ss:StyleID="s62"><Data ss:Type="Number">4.4027999999999998E-4</Data></Cell>
    <Cell><Data ss:Type="Number">0.18962956</Data></Cell>
    <Cell><Data ss:Type="Number">0.62337662000000005</Data></Cell>
    <Cell><Data ss:Type="Number">22</Data></Cell>
    <Cell><Data ss:Type="Number">14</Data></Cell>
    <Cell><Data ss:Type="Number">30.40909091</Data></Cell>
    <Cell><Data ss:Type="Number">22</Data></Cell>
    <Cell><Data ss:Type="Number">0.80575275999999996</Data></Cell>
    <Cell><Data ss:Type="Number">321784</Data></Cell>
    <Cell><Data ss:Type="Number">0.20408786000000001</Data></Cell>
   </Row>
   <Row>
    <Cell><Data ss:Type="String">ZFP36</Data></Cell>
    <Cell><Data ss:Type="Number">5.5359601200000004</Data></Cell>
    <Cell><Data ss:Type="Number">2.3470100000000001E-3</Data></Cell>
    <Cell><Data ss:Type="Number">0.18063714</Data></Cell>
    <Cell><Data ss:Type="Number">0.40692641000000002</Data></Cell>
    <Cell><Data ss:Type="Number">22</Data></Cell>
    <Cell><Data ss:Type="Number">15</Data></Cell>
    <Cell><Data ss:Type="Number">21.136363639999999</Data></Cell>
    <Cell><Data ss:Type="Number">22</Data></Cell>
    <Cell><Data ss:Type="Number">0.79381999000000003</Data></Cell>
    <Cell><Data ss:Type="Number">778920</Data></Cell>
    <Cell><Data ss:Type="Number">0.15892002999999999</Data></Cell>
   </Row>
   <Row>
    <Cell><Data ss:Type="String">HYPK</Data></Cell>
    <Cell><Data ss:Type="Number">5.3026346999999996</Data></Cell>
    <Cell><Data ss:Type="Number">2.4828699999999999E-3</Data></Cell>
    <Cell><Data ss:Type="Number">0.18858549999999999</Data></Cell>
    <Cell><Data ss:Type="Number">0.2987013</Data></Cell>
    <Cell><Data ss:Type="Number">22</Data></Cell>
    <Cell><Data ss:Type="Number">13</Data></Cell>
    <Cell><Data ss:Type="Number">24.136363639999999</Data></Cell>
    <Cell><Data ss:Type="Number">22</Data></Cell>
    <Cell><Data ss:Type="Number">0.80442570000000002</Data></Cell>
    <Cell><Data ss:Type="Number">675868</Data></Cell>
    <Cell><Data ss:Type="Number">0.13508682</Data></Cell>
   </Row>
   <Row>
    <Cell><Data ss:Type="String">YWHAG</Data></Cell>
    <Cell><Data ss:Type="Number">5.1744599999999998</Data></Cell>
    <Cell><Data ss:Type="Number">3.8820899999999999E-3</Data></Cell>
    <Cell><Data ss:Type="Number">0.19325687999999999</Data></Cell>
    <Cell><Data ss:Type="Number">0.24761905000000001</Data></Cell>
    <Cell><Data ss:Type="Number">21</Data></Cell>
    <Cell><Data ss:Type="Number">14</Data></Cell>
    <Cell><Data ss:Type="Number">18.76190476</Data></Cell>
    <Cell><Data ss:Type="Number">21</Data></Cell>
    <Cell><Data ss:Type="Number">0.81025181999999996</Data></Cell>
    <Cell><Data ss:Type="Number">1047766</Data></Cell>
    <Cell><Data ss:Type="Number">0.1124498</Data></Cell>
   </Row>
   <Row>
    <Cell><Data ss:Type="String">ECHS1</Data></Cell>
    <Cell><Data ss:Type="Number">5.0569665300000004</Data></Cell>
    <Cell><Data ss:Type="Number">3.79197E-3</Data></Cell>
    <Cell><Data ss:Type="Number">0.19774701</Data></Cell>
    <Cell><Data ss:Type="Number">0.26666666999999999</Data></Cell>
    <Cell><Data ss:Type="Number">21</Data></Cell>
    <Cell><Data ss:Type="Number">14</Data></Cell>
    <Cell><Data ss:Type="Number">21.047619050000002</Data></Cell>
    <Cell><Data ss:Type="Number">21</Data></Cell>
    <Cell><Data ss:Type="Number">0.81559243000000003</Data></Cell>
    <Cell><Data ss:Type="Number">1246690</Data></Cell>
    <Cell><Data ss:Type="Number">0.10684071000000001</Data></Cell>
   </Row>
   <Row>
    <Cell><Data ss:Type="String">C1QTNF2</Data></Cell>
    <Cell><Data ss:Type="Number">6.0090196999999996</Data></Cell>
    <Cell><Data ss:Type="Number">3.1339100000000002E-3</Data></Cell>
    <Cell><Data ss:Type="Number">0.16641649999999999</Data></Cell>
    <Cell><Data ss:Type="Number">0.24761905000000001</Data></Cell>
    <Cell><Data ss:Type="Number">21</Data></Cell>
    <Cell><Data ss:Type="Number">13</Data></Cell>
    <Cell><Data ss:Type="Number">15.66666667</Data></Cell>
    <Cell><Data ss:Type="Number">21</Data></Cell>
    <Cell><Data ss:Type="Number">0.77231729000000005</Data></Cell>
    <Cell><Data ss:Type="Number">702552</Data></Cell>
    <Cell><Data ss:Type="Number">0.14690027</Data></Cell>
   </Row>
   <Row>
    <Cell><Data ss:Type="String">STX10</Data></Cell>
    <Cell><Data ss:Type="Number">5.1514360300000002</Data></Cell>
    <Cell><Data ss:Type="Number">1.2277110000000001E-2</Data></Cell>
    <Cell><Data ss:Type="Number">0.19412062999999999</Data></Cell>
    <Cell><Data ss:Type="Number">0.2952381</Data></Cell>
    <Cell><Data ss:Type="Number">21</Data></Cell>
    <Cell><Data ss:Type="Number">14</Data></Cell>
    <Cell><Data ss:Type="Number">23.85714286</Data></Cell>
    <Cell><Data ss:Type="Number">21</Data></Cell>
    <Cell><Data ss:Type="Number">0.81129836</Data></Cell>
    <Cell><Data ss:Type="Number">2782352</Data></Cell>
    <Cell><Data ss:Type="Number">0.13424805000000001</Data></Cell>
   </Row>
   <Row>
    <Cell><Data ss:Type="String">MDH1</Data></Cell>
    <Cell><Data ss:Type="Number">4.8922383099999998</Data></Cell>
    <Cell><Data ss:Type="Number">3.6567499999999998E-3</Data></Cell>
    <Cell><Data ss:Type="Number">0.20440541000000001</Data></Cell>
    <Cell><Data ss:Type="Number">0.25714285999999997</Data></Cell>
    <Cell><Data ss:Type="Number">21</Data></Cell>
    <Cell><Data ss:Type="Number">14</Data></Cell>
    <Cell><Data ss:Type="Number">28.666666670000001</Data></Cell>
    <Cell><Data ss:Type="Number">21</Data></Cell>
    <Cell><Data ss:Type="Number">0.82308007999999999</Data></Cell>
    <Cell><Data ss:Type="Number">1158358</Data></Cell>
    <Cell><Data ss:Type="Number">0.11135816</Data></Cell>
   </Row>
   <Row>
    <Cell><Data ss:Type="String">TFPI</Data></Cell>
    <Cell><Data ss:Type="Number">5.6328032300000004</Data></Cell>
    <Cell><Data ss:Type="Number">1.6528040000000001E-2</Data></Cell>
    <Cell><Data ss:Type="Number">0.17753150000000001</Data></Cell>
    <Cell><Data ss:Type="Number">8.0952380000000004E-2</Data></Cell>
    <Cell><Data ss:Type="Number">21</Data></Cell>
    <Cell><Data ss:Type="Number">14</Data></Cell>
    <Cell><Data ss:Type="Number">5</Data></Cell>
    <Cell><Data ss:Type="Number">21</Data></Cell>
    <Cell><Data ss:Type="Number">0.78941804000000004</Data></Cell>
    <Cell><Data ss:Type="Number">2519204</Data></Cell>
    <Cell><Data ss:Type="Number">9.4246029999999995E-2</Data></Cell>
   </Row>
   <Row>
    <Cell><Data ss:Type="String">LMNA</Data></Cell>
    <Cell><Data ss:Type="Number">5.3664846900000001</Data></Cell>
    <Cell><Data ss:Type="Number">1.40941E-3</Data></Cell>
    <Cell><Data ss:Type="Number">0.18634171999999999</Data></Cell>
    <Cell><Data ss:Type="Number">0.29047619000000002</Data></Cell>
    <Cell><Data ss:Type="Number">21</Data></Cell>
    <Cell><Data ss:Type="Number">15</Data></Cell>
    <Cell><Data ss:Type="Number">26.666666670000001</Data></Cell>
    <Cell><Data ss:Type="Number">21</Data></Cell>
    <Cell><Data ss:Type="Number">0.80152341999999999</Data></Cell>
    <Cell><Data ss:Type="Number">353968</Data></Cell>
    <Cell><Data ss:Type="Number">0.15270935999999999</Data></Cell>
   </Row>
   <Row>
    <Cell><Data ss:Type="String">VKORC1L1</Data></Cell>
    <Cell><Data ss:Type="Number">5.4096843100000003</Data></Cell>
    <Cell><Data ss:Type="Number">2.38324E-3</Data></Cell>
    <Cell><Data ss:Type="Number">0.18485367</Data></Cell>
    <Cell><Data ss:Type="Number">0.23333333000000001</Data></Cell>
    <Cell><Data ss:Type="Number">21</Data></Cell>
    <Cell><Data ss:Type="Number">13</Data></Cell>
    <Cell><Data ss:Type="Number">16.333333329999999</Data></Cell>
    <Cell><Data ss:Type="Number">21</Data></Cell>
    <Cell><Data ss:Type="Number">0.79955980000000004</Data></Cell>
    <Cell><Data ss:Type="Number">619792</Data></Cell>
    <Cell><Data ss:Type="Number">0.11887383</Data></Cell>
   </Row>
   <Row>
    <Cell><Data ss:Type="String">IFFO2</Data></Cell>
    <Cell><Data ss:Type="Number">5.3351531000000003</Data></Cell>
    <Cell><Data ss:Type="Number">1.0835300000000001E-3</Data></Cell>
    <Cell><Data ss:Type="Number">0.18743604999999999</Data></Cell>
    <Cell><Data ss:Type="Number">0.35714286000000001</Data></Cell>
    <Cell><Data ss:Type="Number">21</Data></Cell>
    <Cell><Data ss:Type="Number">15</Data></Cell>
    <Cell><Data ss:Type="Number">30</Data></Cell>
    <Cell><Data ss:Type="Number">21</Data></Cell>
    <Cell><Data ss:Type="Number">0.80294759000000004</Data></Cell>
    <Cell><Data ss:Type="Number">335420</Data></Cell>
    <Cell><Data ss:Type="Number">0.15906787999999999</Data></Cell>
   </Row>
   <Row>
    <Cell><Data ss:Type="String">PCDHGA11</Data></Cell>
    <Cell><Data ss:Type="Number">7.3239971500000003</Data></Cell>
    <Cell><Data ss:Type="Number">5.6449200000000003E-3</Data></Cell>
    <Cell><Data ss:Type="Number">0.13653746</Data></Cell>
    <Cell><Data ss:Type="Number">0.37619047999999999</Data></Cell>
    <Cell><Data ss:Type="Number">21</Data></Cell>
    <Cell><Data ss:Type="Number">14</Data></Cell>
    <Cell><Data ss:Type="Number">9.6190476199999999</Data></Cell>
    <Cell><Data ss:Type="Number">21</Data></Cell>
    <Cell><Data ss:Type="Number">0.71254558000000001</Data></Cell>
    <Cell><Data ss:Type="Number">1834336</Data></Cell>
    <Cell><Data ss:Type="Number">0.24047619000000001</Data></Cell>
   </Row>
   <Row>
    <Cell><Data ss:Type="String">EPHA1</Data></Cell>
    <Cell><Data ss:Type="Number">5.1663897499999996</Data></Cell>
    <Cell><Data ss:Type="Number">1.4844299999999999E-3</Data></Cell>
    <Cell><Data ss:Type="Number">0.19355876</Data></Cell>
    <Cell><Data ss:Type="Number">0.67142857</Data></Cell>
    <Cell><Data ss:Type="Number">21</Data></Cell>
    <Cell><Data ss:Type="Number">14</Data></Cell>
    <Cell><Data ss:Type="Number">35.142857139999997</Data></Cell>
    <Cell><Data ss:Type="Number">21</Data></Cell>
    <Cell><Data ss:Type="Number">0.81061865</Data></Cell>
    <Cell><Data ss:Type="Number">479824</Data></Cell>
    <Cell><Data ss:Type="Number">0.19967531999999999</Data></Cell>
   </Row>
   <Row>
    <Cell><Data ss:Type="String">FOLR2</Data></Cell>
    <Cell><Data ss:Type="Number">5.8922383099999998</Data></Cell>
    <Cell><Data ss:Type="Number">4.0274500000000001E-3</Data></Cell>
    <Cell><Data ss:Type="Number">0.16971479</Data></Cell>
    <Cell><Data ss:Type="Number">0.30952381000000001</Data></Cell>
    <Cell><Data ss:Type="Number">21</Data></Cell>
    <Cell><Data ss:Type="Number">13</Data></Cell>
    <Cell><Data ss:Type="Number">9.5238095200000004</Data></Cell>
    <Cell><Data ss:Type="Number">21</Data></Cell>
    <Cell><Data ss:Type="Number">0.77762553000000001</Data></Cell>
    <Cell><Data ss:Type="Number">1321078</Data></Cell>
    <Cell><Data ss:Type="Number">0.15360983</Data></Cell>
   </Row>
   <Row>
    <Cell><Data ss:Type="String">FN1</Data></Cell>
    <Cell><Data ss:Type="Number">5.7203892700000001</Data></Cell>
    <Cell><Data ss:Type="Number">5.9022800000000002E-3</Data></Cell>
    <Cell><Data ss:Type="Number">0.17481327999999999</Data></Cell>
    <Cell><Data ss:Type="Number">0.13809524000000001</Data></Cell>
    <Cell><Data ss:Type="Number">21</Data></Cell>
    <Cell><Data ss:Type="Number">12</Data></Cell>
    <Cell><Data ss:Type="Number">10.85714286</Data></Cell>
    <Cell><Data ss:Type="Number">21</Data></Cell>
    <Cell><Data ss:Type="Number">0.78543684999999996</Data></Cell>
    <Cell><Data ss:Type="Number">973652</Data></Cell>
    <Cell><Data ss:Type="Number">9.6969700000000006E-2</Data></Cell>
   </Row>
   <Row>
    <Cell><Data ss:Type="String">MT1A</Data></Cell>
    <Cell><Data ss:Type="Number">6.1269878899999997</Data></Cell>
    <Cell ss:StyleID="s62"><Data ss:Type="Number">8.0856000000000005E-4</Data></Cell>
    <Cell><Data ss:Type="Number">0.16321232999999999</Data></Cell>
    <Cell><Data ss:Type="Number">0.50476189999999999</Data></Cell>
    <Cell><Data ss:Type="Number">21</Data></Cell>
    <Cell><Data ss:Type="Number">16</Data></Cell>
    <Cell><Data ss:Type="Number">20.85714286</Data></Cell>
    <Cell><Data ss:Type="Number">21</Data></Cell>
    <Cell><Data ss:Type="Number">0.7669551</Data></Cell>
    <Cell><Data ss:Type="Number">319724</Data></Cell>
    <Cell><Data ss:Type="Number">0.23973727</Data></Cell>
   </Row>
   <Row>
    <Cell><Data ss:Type="String">SSC5D</Data></Cell>
    <Cell><Data ss:Type="Number">5.6949916900000002</Data></Cell>
    <Cell><Data ss:Type="Number">7.4107599999999997E-3</Data></Cell>
    <Cell><Data ss:Type="Number">0.17559288000000001</Data></Cell>
    <Cell><Data ss:Type="Number">0.32631578999999999</Data></Cell>
    <Cell><Data ss:Type="Number">20</Data></Cell>
    <Cell><Data ss:Type="Number">12</Data></Cell>
    <Cell><Data ss:Type="Number">17</Data></Cell>
    <Cell><Data ss:Type="Number">20</Data></Cell>
    <Cell><Data ss:Type="Number">0.78659129000000005</Data></Cell>
    <Cell><Data ss:Type="Number">1468100</Data></Cell>
    <Cell><Data ss:Type="Number">0.16359223000000001</Data></Cell>
   </Row>
   <Row>
    <Cell><Data ss:Type="String">ZNF621</Data></Cell>
    <Cell><Data ss:Type="Number">5.3641110799999998</Data></Cell>
    <Cell><Data ss:Type="Number">1.8700399999999999E-3</Data></Cell>
    <Cell><Data ss:Type="Number">0.18642417999999999</Data></Cell>
    <Cell><Data ss:Type="Number">0.24210525999999999</Data></Cell>
    <Cell><Data ss:Type="Number">20</Data></Cell>
    <Cell><Data ss:Type="Number">15</Data></Cell>
    <Cell><Data ss:Type="Number">26.85</Data></Cell>
    <Cell><Data ss:Type="Number">20</Data></Cell>
    <Cell><Data ss:Type="Number">0.80163130999999999</Data></Cell>
    <Cell><Data ss:Type="Number">426236</Data></Cell>
    <Cell><Data ss:Type="Number">0.13560606</Data></Cell>
   </Row>
   <Row>
    <Cell><Data ss:Type="String">ATP5J</Data></Cell>
    <Cell><Data ss:Type="Number">5.0130548299999997</Data></Cell>
    <Cell><Data ss:Type="Number">1.189493E-2</Data></Cell>
    <Cell><Data ss:Type="Number">0.19947917000000001</Data></Cell>
    <Cell><Data ss:Type="Number">6.8421049999999997E-2</Data></Cell>
    <Cell><Data ss:Type="Number">20</Data></Cell>
    <Cell><Data ss:Type="Number">15</Data></Cell>
    <Cell><Data ss:Type="Number">8.4</Data></Cell>
    <Cell><Data ss:Type="Number">20</Data></Cell>
    <Cell><Data ss:Type="Number">0.81758841999999998</Data></Cell>
    <Cell><Data ss:Type="Number">1555208</Data></Cell>
    <Cell><Data ss:Type="Number">6.7796609999999993E-2</Data></Cell>
   </Row>
   <Row>
    <Cell><Data ss:Type="String">LOXL1</Data></Cell>
    <Cell><Data ss:Type="Number">5.4362686900000003</Data></Cell>
    <Cell><Data ss:Type="Number">1.2146250000000001E-2</Data></Cell>
    <Cell><Data ss:Type="Number">0.18394969999999999</Data></Cell>
    <Cell><Data ss:Type="Number">0.21052631999999999</Data></Cell>
    <Cell><Data ss:Type="Number">20</Data></Cell>
    <Cell><Data ss:Type="Number">12</Data></Cell>
    <Cell><Data ss:Type="Number">12.6</Data></Cell>
    <Cell><Data ss:Type="Number">20</Data></Cell>
    <Cell><Data ss:Type="Number">0.79835142000000003</Data></Cell>
    <Cell><Data ss:Type="Number">2607644</Data></Cell>
    <Cell><Data ss:Type="Number">0.11376147</Data></Cell>
   </Row>
   <Row>
    <Cell><Data ss:Type="String">ACO2</Data></Cell>
    <Cell><Data ss:Type="Number">5.1500118700000002</Data></Cell>
    <Cell><Data ss:Type="Number">4.10941E-3</Data></Cell>
    <Cell><Data ss:Type="Number">0.19417430999999999</Data></Cell>
    <Cell><Data ss:Type="Number">0.23684210999999999</Data></Cell>
    <Cell><Data ss:Type="Number">20</Data></Cell>
    <Cell><Data ss:Type="Number">15</Data></Cell>
    <Cell><Data ss:Type="Number">18.55</Data></Cell>
    <Cell><Data ss:Type="Number">20</Data></Cell>
    <Cell><Data ss:Type="Number">0.8113631</Data></Cell>
    <Cell><Data ss:Type="Number">1017230</Data></Cell>
    <Cell><Data ss:Type="Number">0.1039548</Data></Cell>
   </Row>
   <Row>
    <Cell><Data ss:Type="String">DDR2</Data></Cell>
    <Cell><Data ss:Type="Number">5.2952765299999998</Data></Cell>
    <Cell><Data ss:Type="Number">2.0690670000000001E-2</Data></Cell>
    <Cell><Data ss:Type="Number">0.18884755</Data></Cell>
    <Cell><Data ss:Type="Number">0.11578947000000001</Data></Cell>
    <Cell><Data ss:Type="Number">20</Data></Cell>
    <Cell><Data ss:Type="Number">14</Data></Cell>
    <Cell><Data ss:Type="Number">14.2</Data></Cell>
    <Cell><Data ss:Type="Number">20</Data></Cell>
    <Cell><Data ss:Type="Number">0.80476015999999995</Data></Cell>
    <Cell><Data ss:Type="Number">3734848</Data></Cell>
    <Cell><Data ss:Type="Number">9.2052980000000006E-2</Data></Cell>
   </Row>
   <Row>
    <Cell><Data ss:Type="String">ZNF607</Data></Cell>
    <Cell><Data ss:Type="Number">5.6665084300000004</Data></Cell>
    <Cell><Data ss:Type="Number">3.24516E-3</Data></Cell>
    <Cell><Data ss:Type="Number">0.17647552</Data></Cell>
    <Cell><Data ss:Type="Number">0.11578947000000001</Data></Cell>
    <Cell><Data ss:Type="Number">20</Data></Cell>
    <Cell><Data ss:Type="Number">16</Data></Cell>
    <Cell><Data ss:Type="Number">14.4</Data></Cell>
    <Cell><Data ss:Type="Number">20</Data></Cell>
    <Cell><Data ss:Type="Number">0.78788597999999999</Data></Cell>
    <Cell><Data ss:Type="Number">904060</Data></Cell>
    <Cell><Data ss:Type="Number">9.8263890000000007E-2</Data></Cell>
   </Row>
   <Row>
    <Cell><Data ss:Type="String">ZBTB39</Data></Cell>
    <Cell><Data ss:Type="Number">5.2767624</Data></Cell>
    <Cell><Data ss:Type="Number">9.3463299999999999E-3</Data></Cell>
    <Cell><Data ss:Type="Number">0.18951013999999999</Data></Cell>
    <Cell><Data ss:Type="Number">0.20526316</Data></Cell>
    <Cell><Data ss:Type="Number">20</Data></Cell>
    <Cell><Data ss:Type="Number">15</Data></Cell>
    <Cell><Data ss:Type="Number">18.25</Data></Cell>
    <Cell><Data ss:Type="Number">20</Data></Cell>
    <Cell><Data ss:Type="Number">0.80560171000000003</Data></Cell>
    <Cell><Data ss:Type="Number">1440328</Data></Cell>
    <Cell><Data ss:Type="Number">0.10027624</Data></Cell>
   </Row>
   <Row>
    <Cell><Data ss:Type="String">CCL2</Data></Cell>
    <Cell><Data ss:Type="Number">5.8687396200000004</Data></Cell>
    <Cell><Data ss:Type="Number">1.10998E-3</Data></Cell>
    <Cell><Data ss:Type="Number">0.17039434000000001</Data></Cell>
    <Cell><Data ss:Type="Number">0.31052632000000002</Data></Cell>
    <Cell><Data ss:Type="Number">20</Data></Cell>
    <Cell><Data ss:Type="Number">16</Data></Cell>
    <Cell><Data ss:Type="Number">23.05</Data></Cell>
    <Cell><Data ss:Type="Number">20</Data></Cell>
    <Cell><Data ss:Type="Number">0.77869365000000001</Data></Cell>
    <Cell><Data ss:Type="Number">600594</Data></Cell>
    <Cell><Data ss:Type="Number">0.15862069000000001</Data></Cell>
   </Row>
   <Row>
    <Cell><Data ss:Type="String">VCAN</Data></Cell>
    <Cell><Data ss:Type="Number">5.6653216200000003</Data></Cell>
    <Cell><Data ss:Type="Number">5.4517999999999997E-3</Data></Cell>
    <Cell><Data ss:Type="Number">0.17651248999999999</Data></Cell>
    <Cell><Data ss:Type="Number">0.17368421000000001</Data></Cell>
    <Cell><Data ss:Type="Number">20</Data></Cell>
    <Cell><Data ss:Type="Number">12</Data></Cell>
    <Cell><Data ss:Type="Number">10.15</Data></Cell>
    <Cell><Data ss:Type="Number">20</Data></Cell>
    <Cell><Data ss:Type="Number">0.78793992999999996</Data></Cell>
    <Cell><Data ss:Type="Number">1130520</Data></Cell>
    <Cell><Data ss:Type="Number">0.1046875</Data></Cell>
   </Row>
   <Row>
    <Cell><Data ss:Type="String">BUD31</Data></Cell>
    <Cell><Data ss:Type="Number">5.5174459999999996</Data></Cell>
    <Cell><Data ss:Type="Number">8.0961000000000002E-3</Data></Cell>
    <Cell><Data ss:Type="Number">0.18124328000000001</Data></Cell>
    <Cell><Data ss:Type="Number">0.12105262999999999</Data></Cell>
    <Cell><Data ss:Type="Number">20</Data></Cell>
    <Cell><Data ss:Type="Number">14</Data></Cell>
    <Cell><Data ss:Type="Number">10.9</Data></Cell>
    <Cell><Data ss:Type="Number">20</Data></Cell>
    <Cell><Data ss:Type="Number">0.79466155000000005</Data></Cell>
    <Cell><Data ss:Type="Number">1226368</Data></Cell>
    <Cell><Data ss:Type="Number">9.4690270000000007E-2</Data></Cell>
   </Row>
   <Row>
    <Cell><Data ss:Type="String">SH3BP4</Data></Cell>
    <Cell><Data ss:Type="Number">4.9007832899999997</Data></Cell>
    <Cell><Data ss:Type="Number">2.169393E-2</Data></Cell>
    <Cell><Data ss:Type="Number">0.20404901</Data></Cell>
    <Cell><Data ss:Type="Number">8.947368E-2</Data></Cell>
    <Cell><Data ss:Type="Number">20</Data></Cell>
    <Cell><Data ss:Type="Number">14</Data></Cell>
    <Cell><Data ss:Type="Number">13.85</Data></Cell>
    <Cell><Data ss:Type="Number">20</Data></Cell>
    <Cell><Data ss:Type="Number">0.82269166999999999</Data></Cell>
    <Cell><Data ss:Type="Number">5098304</Data></Cell>
    <Cell><Data ss:Type="Number">8.1325300000000003E-2</Data></Cell>
   </Row>
   <Row>
    <Cell><Data ss:Type="String">DHDDS</Data></Cell>
    <Cell><Data ss:Type="Number">5.50557797</Data></Cell>
    <Cell><Data ss:Type="Number">5.1630499999999998E-3</Data></Cell>
    <Cell><Data ss:Type="Number">0.18163397000000001</Data></Cell>
    <Cell><Data ss:Type="Number">0.15263157999999999</Data></Cell>
    <Cell><Data ss:Type="Number">20</Data></Cell>
    <Cell><Data ss:Type="Number">13</Data></Cell>
    <Cell><Data ss:Type="Number">11.2</Data></Cell>
    <Cell><Data ss:Type="Number">20</Data></Cell>
    <Cell><Data ss:Type="Number">0.79520100000000005</Data></Cell>
    <Cell><Data ss:Type="Number">1294572</Data></Cell>
    <Cell><Data ss:Type="Number">9.7345130000000002E-2</Data></Cell>
   </Row>
   <Row>
    <Cell><Data ss:Type="String">RHOV</Data></Cell>
    <Cell><Data ss:Type="Number">5.0560170900000001</Data></Cell>
    <Cell><Data ss:Type="Number">1.9243400000000001E-3</Data></Cell>
    <Cell><Data ss:Type="Number">0.19778414</Data></Cell>
    <Cell><Data ss:Type="Number">0.52105263000000002</Data></Cell>
    <Cell><Data ss:Type="Number">20</Data></Cell>
    <Cell><Data ss:Type="Number">14</Data></Cell>
    <Cell><Data ss:Type="Number">30.8</Data></Cell>
    <Cell><Data ss:Type="Number">20</Data></Cell>
    <Cell><Data ss:Type="Number">0.81563558999999997</Data></Cell>
    <Cell><Data ss:Type="Number">546012</Data></Cell>
    <Cell><Data ss:Type="Number">0.18981481</Data></Cell>
   </Row>
   <Row>
    <Cell><Data ss:Type="String">TMEM125</Data></Cell>
    <Cell><Data ss:Type="Number">5.4851649699999996</Data></Cell>
    <Cell><Data ss:Type="Number">2.9474499999999999E-3</Data></Cell>
    <Cell><Data ss:Type="Number">0.18230991999999999</Data></Cell>
    <Cell><Data ss:Type="Number">0.49473684000000001</Data></Cell>
    <Cell><Data ss:Type="Number">20</Data></Cell>
    <Cell><Data ss:Type="Number">14</Data></Cell>
    <Cell><Data ss:Type="Number">26.25</Data></Cell>
    <Cell><Data ss:Type="Number">20</Data></Cell>
    <Cell><Data ss:Type="Number">0.79612886999999999</Data></Cell>
    <Cell><Data ss:Type="Number">1209510</Data></Cell>
    <Cell><Data ss:Type="Number">0.21652893000000001</Data></Cell>
   </Row>
   <Row>
    <Cell><Data ss:Type="String">ZEB1</Data></Cell>
    <Cell><Data ss:Type="Number">4.8606693600000002</Data></Cell>
    <Cell><Data ss:Type="Number">4.8966799999999996E-3</Data></Cell>
    <Cell><Data ss:Type="Number">0.20573298000000001</Data></Cell>
    <Cell><Data ss:Type="Number">0.32105263000000001</Data></Cell>
    <Cell><Data ss:Type="Number">20</Data></Cell>
    <Cell><Data ss:Type="Number">13</Data></Cell>
    <Cell><Data ss:Type="Number">26.85</Data></Cell>
    <Cell><Data ss:Type="Number">20</Data></Cell>
    <Cell><Data ss:Type="Number">0.82451503000000004</Data></Cell>
    <Cell><Data ss:Type="Number">954778</Data></Cell>
    <Cell><Data ss:Type="Number">0.11784140999999999</Data></Cell>
   </Row>
   <Row>
    <Cell><Data ss:Type="String">CDK11B</Data></Cell>
    <Cell><Data ss:Type="Number">5.17968194</Data></Cell>
    <Cell><Data ss:Type="Number">1.230037E-2</Data></Cell>
    <Cell><Data ss:Type="Number">0.19306205000000001</Data></Cell>
    <Cell><Data ss:Type="Number">0.28421053000000002</Data></Cell>
    <Cell><Data ss:Type="Number">20</Data></Cell>
    <Cell><Data ss:Type="Number">14</Data></Cell>
    <Cell><Data ss:Type="Number">24</Data></Cell>
    <Cell><Data ss:Type="Number">20</Data></Cell>
    <Cell><Data ss:Type="Number">0.81001445999999999</Data></Cell>
    <Cell><Data ss:Type="Number">4980208</Data></Cell>
    <Cell><Data ss:Type="Number">0.12409326</Data></Cell>
   </Row>
   <Row>
    <Cell><Data ss:Type="String">GADD45A</Data></Cell>
    <Cell><Data ss:Type="Number">5.5765487800000004</Data></Cell>
    <Cell><Data ss:Type="Number">2.70214E-3</Data></Cell>
    <Cell><Data ss:Type="Number">0.17932238</Data></Cell>
    <Cell><Data ss:Type="Number">0.28947368000000001</Data></Cell>
    <Cell><Data ss:Type="Number">20</Data></Cell>
    <Cell><Data ss:Type="Number">16</Data></Cell>
    <Cell><Data ss:Type="Number">21.1</Data></Cell>
    <Cell><Data ss:Type="Number">20</Data></Cell>
    <Cell><Data ss:Type="Number">0.79197505999999995</Data></Cell>
    <Cell><Data ss:Type="Number">731348</Data></Cell>
    <Cell><Data ss:Type="Number">0.14858156</Data></Cell>
   </Row>
   <Row>
    <Cell><Data ss:Type="String">SDPR</Data></Cell>
    <Cell><Data ss:Type="Number">5.5440303799999997</Data></Cell>
    <Cell><Data ss:Type="Number">2.33782E-3</Data></Cell>
    <Cell><Data ss:Type="Number">0.18037418999999999</Data></Cell>
    <Cell><Data ss:Type="Number">0.5</Data></Cell>
    <Cell><Data ss:Type="Number">20</Data></Cell>
    <Cell><Data ss:Type="Number">15</Data></Cell>
    <Cell><Data ss:Type="Number">22.85</Data></Cell>
    <Cell><Data ss:Type="Number">20</Data></Cell>
    <Cell><Data ss:Type="Number">0.79345315999999999</Data></Cell>
    <Cell><Data ss:Type="Number">874780</Data></Cell>
    <Cell><Data ss:Type="Number">0.19698276000000001</Data></Cell>
   </Row>
   <Row>
    <Cell><Data ss:Type="String">SNAI2</Data></Cell>
    <Cell><Data ss:Type="Number">5.4706859699999999</Data></Cell>
    <Cell><Data ss:Type="Number">3.2820900000000001E-3</Data></Cell>
    <Cell><Data ss:Type="Number">0.18279243000000001</Data></Cell>
    <Cell><Data ss:Type="Number">0.32631578999999999</Data></Cell>
    <Cell><Data ss:Type="Number">20</Data></Cell>
    <Cell><Data ss:Type="Number">15</Data></Cell>
    <Cell><Data ss:Type="Number">22.2</Data></Cell>
    <Cell><Data ss:Type="Number">20</Data></Cell>
    <Cell><Data ss:Type="Number">0.79678700000000002</Data></Cell>
    <Cell><Data ss:Type="Number">1159462</Data></Cell>
    <Cell><Data ss:Type="Number">0.15524476000000001</Data></Cell>
   </Row>
   <Row>
    <Cell><Data ss:Type="String">SRSF7</Data></Cell>
    <Cell><Data ss:Type="Number">5.3963921199999998</Data></Cell>
    <Cell><Data ss:Type="Number">2.0377199999999998E-3</Data></Cell>
    <Cell><Data ss:Type="Number">0.18530899000000001</Data></Cell>
    <Cell><Data ss:Type="Number">0.20526316</Data></Cell>
    <Cell><Data ss:Type="Number">20</Data></Cell>
    <Cell><Data ss:Type="Number">15</Data></Cell>
    <Cell><Data ss:Type="Number">26.55</Data></Cell>
    <Cell><Data ss:Type="Number">20</Data></Cell>
    <Cell><Data ss:Type="Number">0.80016399000000005</Data></Cell>
    <Cell><Data ss:Type="Number">583764</Data></Cell>
    <Cell><Data ss:Type="Number">0.13608247000000001</Data></Cell>
   </Row>
   <Row>
    <Cell><Data ss:Type="String">RHOB</Data></Cell>
    <Cell><Data ss:Type="Number">5.8283883200000002</Data></Cell>
    <Cell ss:StyleID="s62"><Data ss:Type="Number">7.4399999999999998E-4</Data></Cell>
    <Cell><Data ss:Type="Number">0.17157401999999999</Data></Cell>
    <Cell><Data ss:Type="Number">0.51052631999999998</Data></Cell>
    <Cell><Data ss:Type="Number">20</Data></Cell>
    <Cell><Data ss:Type="Number">15</Data></Cell>
    <Cell><Data ss:Type="Number">21.8</Data></Cell>
    <Cell><Data ss:Type="Number">20</Data></Cell>
    <Cell><Data ss:Type="Number">0.78052779999999999</Data></Cell>
    <Cell><Data ss:Type="Number">267262</Data></Cell>
    <Cell><Data ss:Type="Number">0.21969696999999999</Data></Cell>
   </Row>
   <Row>
    <Cell><Data ss:Type="String">ACAT2</Data></Cell>
    <Cell><Data ss:Type="Number">5.1338713499999997</Data></Cell>
    <Cell><Data ss:Type="Number">1.4771899999999999E-2</Data></Cell>
    <Cell><Data ss:Type="Number">0.19478477999999999</Data></Cell>
    <Cell><Data ss:Type="Number">4.678363E-2</Data></Cell>
    <Cell><Data ss:Type="Number">19</Data></Cell>
    <Cell><Data ss:Type="Number">13</Data></Cell>
    <Cell><Data ss:Type="Number">6.8421052600000003</Data></Cell>
    <Cell><Data ss:Type="Number">19</Data></Cell>
    <Cell><Data ss:Type="Number">0.81209675999999997</Data></Cell>
    <Cell><Data ss:Type="Number">2020010</Data></Cell>
    <Cell><Data ss:Type="Number">7.0963929999999995E-2</Data></Cell>
   </Row>
   <Row>
    <Cell><Data ss:Type="String">RNF138</Data></Cell>
    <Cell><Data ss:Type="Number">5.4889627299999999</Data></Cell>
    <Cell><Data ss:Type="Number">1.9280140000000001E-2</Data></Cell>
    <Cell><Data ss:Type="Number">0.18218377999999999</Data></Cell>
    <Cell><Data ss:Type="Number">0.10526315999999999</Data></Cell>
    <Cell><Data ss:Type="Number">19</Data></Cell>
    <Cell><Data ss:Type="Number">14</Data></Cell>
    <Cell><Data ss:Type="Number">8.6315789499999998</Data></Cell>
    <Cell><Data ss:Type="Number">19</Data></Cell>
    <Cell><Data ss:Type="Number">0.79595623999999998</Data></Cell>
    <Cell><Data ss:Type="Number">4675514</Data></Cell>
    <Cell><Data ss:Type="Number">8.7357569999999996E-2</Data></Cell>
   </Row>
   <Row>
    <Cell><Data ss:Type="String">TRA2B</Data></Cell>
    <Cell><Data ss:Type="Number">5.2580109200000003</Data></Cell>
    <Cell><Data ss:Type="Number">1.1858299999999999E-3</Data></Cell>
    <Cell><Data ss:Type="Number">0.19018599</Data></Cell>
    <Cell><Data ss:Type="Number">0.35672514999999999</Data></Cell>
    <Cell><Data ss:Type="Number">19</Data></Cell>
    <Cell><Data ss:Type="Number">14</Data></Cell>
    <Cell><Data ss:Type="Number">31.84210526</Data></Cell>
    <Cell><Data ss:Type="Number">19</Data></Cell>
    <Cell><Data ss:Type="Number">0.80645405000000003</Data></Cell>
    <Cell><Data ss:Type="Number">508492</Data></Cell>
    <Cell><Data ss:Type="Number">0.13323056999999999</Data></Cell>
   </Row>
   <Row>
    <Cell><Data ss:Type="String">ACO1</Data></Cell>
    <Cell><Data ss:Type="Number">5.3092807999999998</Data></Cell>
    <Cell><Data ss:Type="Number">1.5558E-3</Data></Cell>
    <Cell><Data ss:Type="Number">0.18834943000000001</Data></Cell>
    <Cell><Data ss:Type="Number">0.33918129000000002</Data></Cell>
    <Cell><Data ss:Type="Number">19</Data></Cell>
    <Cell><Data ss:Type="Number">15</Data></Cell>
    <Cell><Data ss:Type="Number">21.421052629999998</Data></Cell>
    <Cell><Data ss:Type="Number">19</Data></Cell>
    <Cell><Data ss:Type="Number">0.80412360000000005</Data></Cell>
    <Cell><Data ss:Type="Number">414952</Data></Cell>
    <Cell><Data ss:Type="Number">0.14736842</Data></Cell>
   </Row>
   <Row>
    <Cell><Data ss:Type="String">DBT</Data></Cell>
    <Cell><Data ss:Type="Number">5.13766912</Data></Cell>
    <Cell><Data ss:Type="Number">7.6301900000000002E-3</Data></Cell>
    <Cell><Data ss:Type="Number">0.19464079000000001</Data></Cell>
    <Cell><Data ss:Type="Number">0.14035088000000001</Data></Cell>
    <Cell><Data ss:Type="Number">19</Data></Cell>
    <Cell><Data ss:Type="Number">15</Data></Cell>
    <Cell><Data ss:Type="Number">13.21052632</Data></Cell>
    <Cell><Data ss:Type="Number">19</Data></Cell>
    <Cell><Data ss:Type="Number">0.81192412999999997</Data></Cell>
    <Cell><Data ss:Type="Number">1465754</Data></Cell>
    <Cell><Data ss:Type="Number">9.3233079999999996E-2</Data></Cell>
   </Row>
   <Row>
    <Cell><Data ss:Type="String">JUND</Data></Cell>
    <Cell><Data ss:Type="Number">5.2200332300000003</Data></Cell>
    <Cell><Data ss:Type="Number">2.2346800000000002E-3</Data></Cell>
    <Cell><Data ss:Type="Number">0.19156966</Data></Cell>
    <Cell><Data ss:Type="Number">0.38011696</Data></Cell>
    <Cell><Data ss:Type="Number">19</Data></Cell>
    <Cell><Data ss:Type="Number">15</Data></Cell>
    <Cell><Data ss:Type="Number">34.736842109999998</Data></Cell>
    <Cell><Data ss:Type="Number">19</Data></Cell>
    <Cell><Data ss:Type="Number">0.80818031000000001</Data></Cell>
    <Cell><Data ss:Type="Number">695134</Data></Cell>
    <Cell><Data ss:Type="Number">0.14950090999999999</Data></Cell>
   </Row>
   <Row>
    <Cell><Data ss:Type="String">PIM1</Data></Cell>
    <Cell><Data ss:Type="Number">5.3218609099999998</Data></Cell>
    <Cell><Data ss:Type="Number">1.4270400000000001E-3</Data></Cell>
    <Cell><Data ss:Type="Number">0.18790419999999999</Data></Cell>
    <Cell><Data ss:Type="Number">0.32748537999999999</Data></Cell>
    <Cell><Data ss:Type="Number">19</Data></Cell>
    <Cell><Data ss:Type="Number">15</Data></Cell>
    <Cell><Data ss:Type="Number">24.526315790000002</Data></Cell>
    <Cell><Data ss:Type="Number">19</Data></Cell>
    <Cell><Data ss:Type="Number">0.80355178000000005</Data></Cell>
    <Cell><Data ss:Type="Number">466076</Data></Cell>
    <Cell><Data ss:Type="Number">0.13186191</Data></Cell>
   </Row>
   <Row>
    <Cell><Data ss:Type="String">VPS37B</Data></Cell>
    <Cell><Data ss:Type="Number">5.0854498000000001</Data></Cell>
    <Cell><Data ss:Type="Number">5.73684E-3</Data></Cell>
    <Cell><Data ss:Type="Number">0.19663944</Data></Cell>
    <Cell><Data ss:Type="Number">0.32163743</Data></Cell>
    <Cell><Data ss:Type="Number">19</Data></Cell>
    <Cell><Data ss:Type="Number">15</Data></Cell>
    <Cell><Data ss:Type="Number">32.684210530000001</Data></Cell>
    <Cell><Data ss:Type="Number">19</Data></Cell>
    <Cell><Data ss:Type="Number">0.81429773999999999</Data></Cell>
    <Cell><Data ss:Type="Number">1242362</Data></Cell>
    <Cell><Data ss:Type="Number">0.13440626</Data></Cell>
   </Row>
   <Row>
    <Cell><Data ss:Type="String">DLK2</Data></Cell>
    <Cell><Data ss:Type="Number">4.8696890599999998</Data></Cell>
    <Cell><Data ss:Type="Number">6.8043699999999997E-3</Data></Cell>
    <Cell><Data ss:Type="Number">0.20535191999999999</Data></Cell>
    <Cell><Data ss:Type="Number">0.24561404000000001</Data></Cell>
    <Cell><Data ss:Type="Number">19</Data></Cell>
    <Cell><Data ss:Type="Number">14</Data></Cell>
    <Cell><Data ss:Type="Number">20.78947368</Data></Cell>
    <Cell><Data ss:Type="Number">19</Data></Cell>
    <Cell><Data ss:Type="Number">0.82410503999999996</Data></Cell>
    <Cell><Data ss:Type="Number">1088422</Data></Cell>
    <Cell><Data ss:Type="Number">0.11307114</Data></Cell>
   </Row>
   <Row>
    <Cell><Data ss:Type="String">ITGB6</Data></Cell>
    <Cell><Data ss:Type="Number">5.0303821500000003</Data></Cell>
    <Cell><Data ss:Type="Number">3.9355099999999997E-3</Data></Cell>
    <Cell><Data ss:Type="Number">0.19879205</Data></Cell>
    <Cell><Data ss:Type="Number">0.34502924000000001</Data></Cell>
    <Cell><Data ss:Type="Number">19</Data></Cell>
    <Cell><Data ss:Type="Number">13</Data></Cell>
    <Cell><Data ss:Type="Number">29.736842110000001</Data></Cell>
    <Cell><Data ss:Type="Number">19</Data></Cell>
    <Cell><Data ss:Type="Number">0.81680081000000004</Data></Cell>
    <Cell><Data ss:Type="Number">716734</Data></Cell>
    <Cell><Data ss:Type="Number">0.14965444</Data></Cell>
   </Row>
   <Row>
    <Cell><Data ss:Type="String">LRPAP1</Data></Cell>
    <Cell><Data ss:Type="Number">5.49584619</Data></Cell>
    <Cell><Data ss:Type="Number">4.2836699999999998E-3</Data></Cell>
    <Cell><Data ss:Type="Number">0.1819556</Data></Cell>
    <Cell><Data ss:Type="Number">0.13450292</Data></Cell>
    <Cell><Data ss:Type="Number">19</Data></Cell>
    <Cell><Data ss:Type="Number">13</Data></Cell>
    <Cell><Data ss:Type="Number">13.10526316</Data></Cell>
    <Cell><Data ss:Type="Number">19</Data></Cell>
    <Cell><Data ss:Type="Number">0.79564334999999997</Data></Cell>
    <Cell><Data ss:Type="Number">1113344</Data></Cell>
    <Cell><Data ss:Type="Number">0.11161525</Data></Cell>
   </Row>
   <Row>
    <Cell><Data ss:Type="String">CLDN8</Data></Cell>
    <Cell><Data ss:Type="Number">5.3002611000000002</Data></Cell>
    <Cell><Data ss:Type="Number">1.01056E-3</Data></Cell>
    <Cell><Data ss:Type="Number">0.18866995</Data></Cell>
    <Cell><Data ss:Type="Number">0.38011696</Data></Cell>
    <Cell><Data ss:Type="Number">19</Data></Cell>
    <Cell><Data ss:Type="Number">13</Data></Cell>
    <Cell><Data ss:Type="Number">26.631578950000002</Data></Cell>
    <Cell><Data ss:Type="Number">19</Data></Cell>
    <Cell><Data ss:Type="Number">0.80453359000000002</Data></Cell>
    <Cell><Data ss:Type="Number">278762</Data></Cell>
    <Cell><Data ss:Type="Number">0.18457602000000001</Data></Cell>
   </Row>
   <Row>
    <Cell><Data ss:Type="String">RGS1</Data></Cell>
    <Cell><Data ss:Type="Number">5.9150249199999996</Data></Cell>
    <Cell ss:StyleID="s62"><Data ss:Type="Number">2.6794999999999998E-4</Data></Cell>
    <Cell><Data ss:Type="Number">0.16906099999999999</Data></Cell>
    <Cell><Data ss:Type="Number">0.56140350999999999</Data></Cell>
    <Cell><Data ss:Type="Number">19</Data></Cell>
    <Cell><Data ss:Type="Number">15</Data></Cell>
    <Cell><Data ss:Type="Number">22.21052632</Data></Cell>
    <Cell><Data ss:Type="Number">19</Data></Cell>
    <Cell><Data ss:Type="Number">0.77658978000000001</Data></Cell>
    <Cell><Data ss:Type="Number">104096</Data></Cell>
    <Cell><Data ss:Type="Number">0.24678363</Data></Cell>
   </Row>
   <Row>
    <Cell><Data ss:Type="String">ZFP36L2</Data></Cell>
    <Cell><Data ss:Type="Number">5.9840968400000003</Data></Cell>
    <Cell ss:StyleID="s62"><Data ss:Type="Number">1.1271E-4</Data></Cell>
    <Cell><Data ss:Type="Number">0.1671096</Data></Cell>
    <Cell><Data ss:Type="Number">0.50292398000000005</Data></Cell>
    <Cell><Data ss:Type="Number">19</Data></Cell>
    <Cell><Data ss:Type="Number">16</Data></Cell>
    <Cell><Data ss:Type="Number">21.684210530000001</Data></Cell>
    <Cell><Data ss:Type="Number">19</Data></Cell>
    <Cell><Data ss:Type="Number">0.77345014000000001</Data></Cell>
    <Cell><Data ss:Type="Number">79104</Data></Cell>
    <Cell><Data ss:Type="Number">0.24863884</Data></Cell>
   </Row>
   <Row>
    <Cell><Data ss:Type="String">JUNB</Data></Cell>
    <Cell><Data ss:Type="Number">5.9060052199999999</Data></Cell>
    <Cell><Data ss:Type="Number">1.20385E-3</Data></Cell>
    <Cell><Data ss:Type="Number">0.16931919000000001</Data></Cell>
    <Cell><Data ss:Type="Number">0.52046784000000001</Data></Cell>
    <Cell><Data ss:Type="Number">19</Data></Cell>
    <Cell><Data ss:Type="Number">15</Data></Cell>
    <Cell><Data ss:Type="Number">19.368421049999998</Data></Cell>
    <Cell><Data ss:Type="Number">19</Data></Cell>
    <Cell><Data ss:Type="Number">0.77699976000000004</Data></Cell>
    <Cell><Data ss:Type="Number">381742</Data></Cell>
    <Cell><Data ss:Type="Number">0.20826259</Data></Cell>
   </Row>
   <Row>
    <Cell><Data ss:Type="String">CYR61</Data></Cell>
    <Cell><Data ss:Type="Number">5.7863755000000001</Data></Cell>
    <Cell><Data ss:Type="Number">1.5536599999999999E-3</Data></Cell>
    <Cell><Data ss:Type="Number">0.17281975999999999</Data></Cell>
    <Cell><Data ss:Type="Number">0.50292398000000005</Data></Cell>
    <Cell><Data ss:Type="Number">19</Data></Cell>
    <Cell><Data ss:Type="Number">15</Data></Cell>
    <Cell><Data ss:Type="Number">21.05263158</Data></Cell>
    <Cell><Data ss:Type="Number">19</Data></Cell>
    <Cell><Data ss:Type="Number">0.78243748000000002</Data></Cell>
    <Cell><Data ss:Type="Number">399144</Data></Cell>
    <Cell><Data ss:Type="Number">0.21820175</Data></Cell>
   </Row>
   <Row>
    <Cell><Data ss:Type="String">TMED7</Data></Cell>
    <Cell><Data ss:Type="Number">6.0170899599999998</Data></Cell>
    <Cell><Data ss:Type="Number">6.2895299999999998E-3</Data></Cell>
    <Cell><Data ss:Type="Number">0.16619328999999999</Data></Cell>
    <Cell><Data ss:Type="Number">0.18713450000000001</Data></Cell>
    <Cell><Data ss:Type="Number">19</Data></Cell>
    <Cell><Data ss:Type="Number">15</Data></Cell>
    <Cell><Data ss:Type="Number">7.9473684200000001</Data></Cell>
    <Cell><Data ss:Type="Number">19</Data></Cell>
    <Cell><Data ss:Type="Number">0.77195046</Data></Cell>
    <Cell><Data ss:Type="Number">1478696</Data></Cell>
    <Cell><Data ss:Type="Number">0.11609907</Data></Cell>
   </Row>
   <Row>
    <Cell><Data ss:Type="String">DRAP1</Data></Cell>
    <Cell><Data ss:Type="Number">5.5608829799999997</Data></Cell>
    <Cell><Data ss:Type="Number">3.8125699999999999E-3</Data></Cell>
    <Cell><Data ss:Type="Number">0.17982756</Data></Cell>
    <Cell><Data ss:Type="Number">0.28654971000000001</Data></Cell>
    <Cell><Data ss:Type="Number">19</Data></Cell>
    <Cell><Data ss:Type="Number">14</Data></Cell>
    <Cell><Data ss:Type="Number">19</Data></Cell>
    <Cell><Data ss:Type="Number">19</Data></Cell>
    <Cell><Data ss:Type="Number">0.79268713999999996</Data></Cell>
    <Cell><Data ss:Type="Number">689728</Data></Cell>
    <Cell><Data ss:Type="Number">0.14274322</Data></Cell>
   </Row>
   <Row>
    <Cell><Data ss:Type="String">ACACA</Data></Cell>
    <Cell><Data ss:Type="Number">5.4051744599999996</Data></Cell>
    <Cell><Data ss:Type="Number">1.0440700000000001E-2</Data></Cell>
    <Cell><Data ss:Type="Number">0.1850079</Data></Cell>
    <Cell><Data ss:Type="Number">0.15686275</Data></Cell>
    <Cell><Data ss:Type="Number">18</Data></Cell>
    <Cell><Data ss:Type="Number">13</Data></Cell>
    <Cell><Data ss:Type="Number">10.05555556</Data></Cell>
    <Cell><Data ss:Type="Number">18</Data></Cell>
    <Cell><Data ss:Type="Number">0.79976480000000005</Data></Cell>
    <Cell><Data ss:Type="Number">1374172</Data></Cell>
    <Cell><Data ss:Type="Number">9.3291399999999997E-2</Data></Cell>
   </Row>
   <Row>
    <Cell><Data ss:Type="String">PXMP2</Data></Cell>
    <Cell><Data ss:Type="Number">5.4932352199999999</Data></Cell>
    <Cell><Data ss:Type="Number">8.1813700000000003E-3</Data></Cell>
    <Cell><Data ss:Type="Number">0.18204208999999999</Data></Cell>
    <Cell><Data ss:Type="Number">0.16339869000000001</Data></Cell>
    <Cell><Data ss:Type="Number">18</Data></Cell>
    <Cell><Data ss:Type="Number">15</Data></Cell>
    <Cell><Data ss:Type="Number">13.88888889</Data></Cell>
    <Cell><Data ss:Type="Number">18</Data></Cell>
    <Cell><Data ss:Type="Number">0.79576203999999995</Data></Cell>
    <Cell><Data ss:Type="Number">1183644</Data></Cell>
    <Cell><Data ss:Type="Number">0.10594315</Data></Cell>
   </Row>
   <Row>
    <Cell><Data ss:Type="String">ALDH6A1</Data></Cell>
    <Cell><Data ss:Type="Number">5.3906954699999998</Data></Cell>
    <Cell><Data ss:Type="Number">4.4474700000000002E-3</Data></Cell>
    <Cell><Data ss:Type="Number">0.18550481999999999</Data></Cell>
    <Cell><Data ss:Type="Number">0.13725490000000001</Data></Cell>
    <Cell><Data ss:Type="Number">18</Data></Cell>
    <Cell><Data ss:Type="Number">14</Data></Cell>
    <Cell><Data ss:Type="Number">13.83333333</Data></Cell>
    <Cell><Data ss:Type="Number">18</Data></Cell>
    <Cell><Data ss:Type="Number">0.80042292999999998</Data></Cell>
    <Cell><Data ss:Type="Number">799504</Data></Cell>
    <Cell><Data ss:Type="Number">0.10390161000000001</Data></Cell>
   </Row>
   <Row>
    <Cell><Data ss:Type="String">CLEC3B</Data></Cell>
    <Cell><Data ss:Type="Number">5.6285307400000004</Data></Cell>
    <Cell><Data ss:Type="Number">8.34909E-3</Data></Cell>
    <Cell><Data ss:Type="Number">0.17766625999999999</Data></Cell>
    <Cell><Data ss:Type="Number">0.35947711999999998</Data></Cell>
    <Cell><Data ss:Type="Number">18</Data></Cell>
    <Cell><Data ss:Type="Number">12</Data></Cell>
    <Cell><Data ss:Type="Number">16.38888889</Data></Cell>
    <Cell><Data ss:Type="Number">18</Data></Cell>
    <Cell><Data ss:Type="Number">0.78961223999999997</Data></Cell>
    <Cell><Data ss:Type="Number">1597826</Data></Cell>
    <Cell><Data ss:Type="Number">0.16895762</Data></Cell>
   </Row>
   <Row>
    <Cell><Data ss:Type="String">BOK</Data></Cell>
    <Cell><Data ss:Type="Number">5.4139568000000002</Data></Cell>
    <Cell ss:StyleID="s62"><Data ss:Type="Number">6.7686999999999999E-4</Data></Cell>
    <Cell><Data ss:Type="Number">0.18470779000000001</Data></Cell>
    <Cell><Data ss:Type="Number">0.47058823999999999</Data></Cell>
    <Cell><Data ss:Type="Number">18</Data></Cell>
    <Cell><Data ss:Type="Number">15</Data></Cell>
    <Cell><Data ss:Type="Number">21.722222219999999</Data></Cell>
    <Cell><Data ss:Type="Number">18</Data></Cell>
    <Cell><Data ss:Type="Number">0.79936560000000001</Data></Cell>
    <Cell><Data ss:Type="Number">214456</Data></Cell>
    <Cell><Data ss:Type="Number">0.18207282999999999</Data></Cell>
   </Row>
   <Row>
    <Cell><Data ss:Type="String">SDHB</Data></Cell>
    <Cell><Data ss:Type="Number">5.2015191099999996</Data></Cell>
    <Cell><Data ss:Type="Number">3.4728300000000001E-3</Data></Cell>
    <Cell><Data ss:Type="Number">0.19225153</Data></Cell>
    <Cell><Data ss:Type="Number">0.2875817</Data></Cell>
    <Cell><Data ss:Type="Number">18</Data></Cell>
    <Cell><Data ss:Type="Number">15</Data></Cell>
    <Cell><Data ss:Type="Number">21.444444440000002</Data></Cell>
    <Cell><Data ss:Type="Number">18</Data></Cell>
    <Cell><Data ss:Type="Number">0.80902185999999998</Data></Cell>
    <Cell><Data ss:Type="Number">981452</Data></Cell>
    <Cell><Data ss:Type="Number">0.11847758999999999</Data></Cell>
   </Row>
   <Row>
    <Cell><Data ss:Type="String">DGAT1</Data></Cell>
    <Cell><Data ss:Type="Number">5.16282934</Data></Cell>
    <Cell><Data ss:Type="Number">1.70105E-3</Data></Cell>
    <Cell><Data ss:Type="Number">0.19369223999999999</Data></Cell>
    <Cell><Data ss:Type="Number">0.37254902000000001</Data></Cell>
    <Cell><Data ss:Type="Number">18</Data></Cell>
    <Cell><Data ss:Type="Number">14</Data></Cell>
    <Cell><Data ss:Type="Number">24.055555559999998</Data></Cell>
    <Cell><Data ss:Type="Number">18</Data></Cell>
    <Cell><Data ss:Type="Number">0.81078048000000003</Data></Cell>
    <Cell><Data ss:Type="Number">615416</Data></Cell>
    <Cell><Data ss:Type="Number">0.14067576000000001</Data></Cell>
   </Row>
   <Row>
    <Cell><Data ss:Type="String">CEBPA</Data></Cell>
    <Cell><Data ss:Type="Number">5.36933302</Data></Cell>
    <Cell><Data ss:Type="Number">1.8088100000000001E-3</Data></Cell>
    <Cell><Data ss:Type="Number">0.18624287</Data></Cell>
    <Cell><Data ss:Type="Number">0.38562091999999998</Data></Cell>
    <Cell><Data ss:Type="Number">18</Data></Cell>
    <Cell><Data ss:Type="Number">14</Data></Cell>
    <Cell><Data ss:Type="Number">17</Data></Cell>
    <Cell><Data ss:Type="Number">18</Data></Cell>
    <Cell><Data ss:Type="Number">0.80139395000000002</Data></Cell>
    <Cell><Data ss:Type="Number">445474</Data></Cell>
    <Cell><Data ss:Type="Number">0.19255051000000001</Data></Cell>
   </Row>
   <Row>
    <Cell><Data ss:Type="String">NDUFS1</Data></Cell>
    <Cell><Data ss:Type="Number">5.4388796599999996</Data></Cell>
    <Cell><Data ss:Type="Number">5.5715900000000004E-3</Data></Cell>
    <Cell><Data ss:Type="Number">0.18386139000000001</Data></Cell>
    <Cell><Data ss:Type="Number">0.18300654</Data></Cell>
    <Cell><Data ss:Type="Number">18</Data></Cell>
    <Cell><Data ss:Type="Number">15</Data></Cell>
    <Cell><Data ss:Type="Number">14.5</Data></Cell>
    <Cell><Data ss:Type="Number">18</Data></Cell>
    <Cell><Data ss:Type="Number">0.79823274</Data></Cell>
    <Cell><Data ss:Type="Number">1497120</Data></Cell>
    <Cell><Data ss:Type="Number">0.10502839</Data></Cell>
   </Row>
   <Row>
    <Cell><Data ss:Type="String">SORBS1</Data></Cell>
    <Cell><Data ss:Type="Number">5.4106337499999997</Data></Cell>
    <Cell ss:StyleID="s62"><Data ss:Type="Number">4.1879999999999999E-4</Data></Cell>
    <Cell><Data ss:Type="Number">0.18482123</Data></Cell>
    <Cell><Data ss:Type="Number">0.34640523000000001</Data></Cell>
    <Cell><Data ss:Type="Number">18</Data></Cell>
    <Cell><Data ss:Type="Number">15</Data></Cell>
    <Cell><Data ss:Type="Number">19.444444440000002</Data></Cell>
    <Cell><Data ss:Type="Number">18</Data></Cell>
    <Cell><Data ss:Type="Number">0.79951665000000005</Data></Cell>
    <Cell><Data ss:Type="Number">155694</Data></Cell>
    <Cell><Data ss:Type="Number">0.15310586000000001</Data></Cell>
   </Row>
   <Row>
    <Cell><Data ss:Type="String">GPI</Data></Cell>
    <Cell><Data ss:Type="Number">4.96487064</Data></Cell>
    <Cell><Data ss:Type="Number">4.3800999999999996E-3</Data></Cell>
    <Cell><Data ss:Type="Number">0.20141512</Data></Cell>
    <Cell><Data ss:Type="Number">0.20261438000000001</Data></Cell>
    <Cell><Data ss:Type="Number">18</Data></Cell>
    <Cell><Data ss:Type="Number">14</Data></Cell>
    <Cell><Data ss:Type="Number">19.055555559999998</Data></Cell>
    <Cell><Data ss:Type="Number">18</Data></Cell>
    <Cell><Data ss:Type="Number">0.81977860999999996</Data></Cell>
    <Cell><Data ss:Type="Number">1075342</Data></Cell>
    <Cell><Data ss:Type="Number">0.10215054</Data></Cell>
   </Row>
   <Row>
    <Cell><Data ss:Type="String">C17orf59</Data></Cell>
    <Cell><Data ss:Type="Number">5.3218609099999998</Data></Cell>
    <Cell><Data ss:Type="Number">2.0367499999999999E-3</Data></Cell>
    <Cell><Data ss:Type="Number">0.18790419999999999</Data></Cell>
    <Cell><Data ss:Type="Number">0.32679739000000002</Data></Cell>
    <Cell><Data ss:Type="Number">18</Data></Cell>
    <Cell><Data ss:Type="Number">15</Data></Cell>
    <Cell><Data ss:Type="Number">31.38888889</Data></Cell>
    <Cell><Data ss:Type="Number">18</Data></Cell>
    <Cell><Data ss:Type="Number">0.80355178000000005</Data></Cell>
    <Cell><Data ss:Type="Number">660452</Data></Cell>
    <Cell><Data ss:Type="Number">0.13599033999999999</Data></Cell>
   </Row>
   <Row>
    <Cell><Data ss:Type="String">C14orf28</Data></Cell>
    <Cell><Data ss:Type="Number">5.4493235200000001</Data></Cell>
    <Cell><Data ss:Type="Number">1.4408100000000001E-3</Data></Cell>
    <Cell><Data ss:Type="Number">0.18350901999999999</Data></Cell>
    <Cell><Data ss:Type="Number">0.27450980000000003</Data></Cell>
    <Cell><Data ss:Type="Number">18</Data></Cell>
    <Cell><Data ss:Type="Number">15</Data></Cell>
    <Cell><Data ss:Type="Number">20.666666670000001</Data></Cell>
    <Cell><Data ss:Type="Number">18</Data></Cell>
    <Cell><Data ss:Type="Number">0.79775801999999996</Data></Cell>
    <Cell><Data ss:Type="Number">400546</Data></Cell>
    <Cell><Data ss:Type="Number">0.13419913</Data></Cell>
   </Row>
   <Row>
    <Cell><Data ss:Type="String">LRRC8E</Data></Cell>
    <Cell><Data ss:Type="Number">5.2993116499999999</Data></Cell>
    <Cell><Data ss:Type="Number">1.40343E-3</Data></Cell>
    <Cell><Data ss:Type="Number">0.18870375</Data></Cell>
    <Cell><Data ss:Type="Number">0.39215686</Data></Cell>
    <Cell><Data ss:Type="Number">18</Data></Cell>
    <Cell><Data ss:Type="Number">15</Data></Cell>
    <Cell><Data ss:Type="Number">32.166666669999998</Data></Cell>
    <Cell><Data ss:Type="Number">18</Data></Cell>
    <Cell><Data ss:Type="Number">0.80457674000000001</Data></Cell>
    <Cell><Data ss:Type="Number">315808</Data></Cell>
    <Cell><Data ss:Type="Number">0.17808642</Data></Cell>
   </Row>
   <Row>
    <Cell><Data ss:Type="String">KLF10</Data></Cell>
    <Cell><Data ss:Type="Number">5.2288155700000001</Data></Cell>
    <Cell ss:StyleID="s62"><Data ss:Type="Number">8.6843E-4</Data></Cell>
    <Cell><Data ss:Type="Number">0.1912479</Data></Cell>
    <Cell><Data ss:Type="Number">0.46405228999999998</Data></Cell>
    <Cell><Data ss:Type="Number">18</Data></Cell>
    <Cell><Data ss:Type="Number">15</Data></Cell>
    <Cell><Data ss:Type="Number">33.222222219999999</Data></Cell>
    <Cell><Data ss:Type="Number">18</Data></Cell>
    <Cell><Data ss:Type="Number">0.80778110999999997</Data></Cell>
    <Cell><Data ss:Type="Number">413002</Data></Cell>
    <Cell><Data ss:Type="Number">0.1567086</Data></Cell>
   </Row>
   <Row>
    <Cell><Data ss:Type="String">PPIG</Data></Cell>
    <Cell><Data ss:Type="Number">5.5297887499999998</Data></Cell>
    <Cell><Data ss:Type="Number">5.9272300000000003E-3</Data></Cell>
    <Cell><Data ss:Type="Number">0.18083873</Data></Cell>
    <Cell><Data ss:Type="Number">0.15686275</Data></Cell>
    <Cell><Data ss:Type="Number">18</Data></Cell>
    <Cell><Data ss:Type="Number">14</Data></Cell>
    <Cell><Data ss:Type="Number">13.722222220000001</Data></Cell>
    <Cell><Data ss:Type="Number">18</Data></Cell>
    <Cell><Data ss:Type="Number">0.79410051000000004</Data></Cell>
    <Cell><Data ss:Type="Number">1002522</Data></Cell>
    <Cell><Data ss:Type="Number">0.11111111</Data></Cell>
   </Row>
   <Row>
    <Cell><Data ss:Type="String">NDUFA13</Data></Cell>
    <Cell><Data ss:Type="Number">5.0678851199999997</Data></Cell>
    <Cell><Data ss:Type="Number">1.470137E-2</Data></Cell>
    <Cell><Data ss:Type="Number">0.19732097000000001</Data></Cell>
    <Cell><Data ss:Type="Number">2.614379E-2</Data></Cell>
    <Cell><Data ss:Type="Number">18</Data></Cell>
    <Cell><Data ss:Type="Number">14</Data></Cell>
    <Cell><Data ss:Type="Number">6.6666666699999997</Data></Cell>
    <Cell><Data ss:Type="Number">18</Data></Cell>
    <Cell><Data ss:Type="Number">0.81509613000000003</Data></Cell>
    <Cell><Data ss:Type="Number">2019314</Data></Cell>
    <Cell><Data ss:Type="Number">6.7155069999999997E-2</Data></Cell>
   </Row>
   <Row>
    <Cell><Data ss:Type="String">AKIRIN1</Data></Cell>
    <Cell><Data ss:Type="Number">5.4457631099999997</Data></Cell>
    <Cell><Data ss:Type="Number">2.4806400000000001E-3</Data></Cell>
    <Cell><Data ss:Type="Number">0.18362898999999999</Data></Cell>
    <Cell><Data ss:Type="Number">0.21568627000000001</Data></Cell>
    <Cell><Data ss:Type="Number">18</Data></Cell>
    <Cell><Data ss:Type="Number">16</Data></Cell>
    <Cell><Data ss:Type="Number">21.5</Data></Cell>
    <Cell><Data ss:Type="Number">18</Data></Cell>
    <Cell><Data ss:Type="Number">0.79791986000000004</Data></Cell>
    <Cell><Data ss:Type="Number">594224</Data></Cell>
    <Cell><Data ss:Type="Number">0.12974255000000001</Data></Cell>
   </Row>
   <Row>
    <Cell><Data ss:Type="String">ERP29</Data></Cell>
    <Cell><Data ss:Type="Number">5.3835746499999999</Data></Cell>
    <Cell><Data ss:Type="Number">4.6143699999999996E-3</Data></Cell>
    <Cell><Data ss:Type="Number">0.18575019000000001</Data></Cell>
    <Cell><Data ss:Type="Number">0.35947711999999998</Data></Cell>
    <Cell><Data ss:Type="Number">18</Data></Cell>
    <Cell><Data ss:Type="Number">14</Data></Cell>
    <Cell><Data ss:Type="Number">25.222222219999999</Data></Cell>
    <Cell><Data ss:Type="Number">18</Data></Cell>
    <Cell><Data ss:Type="Number">0.80074661000000003</Data></Cell>
    <Cell><Data ss:Type="Number">1061886</Data></Cell>
    <Cell><Data ss:Type="Number">0.14187068</Data></Cell>
   </Row>
   <Row>
    <Cell><Data ss:Type="String">SUGP1</Data></Cell>
    <Cell><Data ss:Type="Number">5.2252551599999997</Data></Cell>
    <Cell><Data ss:Type="Number">1.6942700000000001E-3</Data></Cell>
    <Cell><Data ss:Type="Number">0.19137820999999999</Data></Cell>
    <Cell><Data ss:Type="Number">0.41176470999999998</Data></Cell>
    <Cell><Data ss:Type="Number">18</Data></Cell>
    <Cell><Data ss:Type="Number">13</Data></Cell>
    <Cell><Data ss:Type="Number">27.722222219999999</Data></Cell>
    <Cell><Data ss:Type="Number">18</Data></Cell>
    <Cell><Data ss:Type="Number">0.80794295000000005</Data></Cell>
    <Cell><Data ss:Type="Number">665456</Data></Cell>
    <Cell><Data ss:Type="Number">0.15487275</Data></Cell>
   </Row>
   <Row>
    <Cell><Data ss:Type="String">DLGAP5</Data></Cell>
    <Cell><Data ss:Type="Number">1.63414634</Data></Cell>
    <Cell><Data ss:Type="Number">8.0416399999999992E-3</Data></Cell>
    <Cell><Data ss:Type="Number">0.61194029999999999</Data></Cell>
    <Cell><Data ss:Type="Number">0.75163398999999997</Data></Cell>
    <Cell><Data ss:Type="Number">18</Data></Cell>
    <Cell><Data ss:Type="Number">3</Data></Cell>
    <Cell><Data ss:Type="Number">19.61111111</Data></Cell>
    <Cell><Data ss:Type="Number">18</Data></Cell>
    <Cell><Data ss:Type="Number">0.84146341000000002</Data></Cell>
    <Cell><Data ss:Type="Number">114</Data></Cell>
    <Cell><Data ss:Type="Number">0.51608187000000005</Data></Cell>
   </Row>
   <Row>
    <Cell><Data ss:Type="String">IQGAP3</Data></Cell>
    <Cell><Data ss:Type="Number">1.63414634</Data></Cell>
    <Cell><Data ss:Type="Number">1.5149320000000001E-2</Data></Cell>
    <Cell><Data ss:Type="Number">0.61194029999999999</Data></Cell>
    <Cell><Data ss:Type="Number">0.71895425000000002</Data></Cell>
    <Cell><Data ss:Type="Number">18</Data></Cell>
    <Cell><Data ss:Type="Number">3</Data></Cell>
    <Cell><Data ss:Type="Number">19.333333329999999</Data></Cell>
    <Cell><Data ss:Type="Number">18</Data></Cell>
    <Cell><Data ss:Type="Number">0.84146341000000002</Data></Cell>
    <Cell><Data ss:Type="Number">140</Data></Cell>
    <Cell><Data ss:Type="Number">0.50877192999999998</Data></Cell>
   </Row>
   <Row>
    <Cell><Data ss:Type="String">HMMR</Data></Cell>
    <Cell><Data ss:Type="Number">1.6097561</Data></Cell>
    <Cell><Data ss:Type="Number">1.240817E-2</Data></Cell>
    <Cell><Data ss:Type="Number">0.62121212000000003</Data></Cell>
    <Cell><Data ss:Type="Number">0.72549019999999997</Data></Cell>
    <Cell><Data ss:Type="Number">18</Data></Cell>
    <Cell><Data ss:Type="Number">3</Data></Cell>
    <Cell><Data ss:Type="Number">19.333333329999999</Data></Cell>
    <Cell><Data ss:Type="Number">18</Data></Cell>
    <Cell><Data ss:Type="Number">0.84756098000000002</Data></Cell>
    <Cell><Data ss:Type="Number">154</Data></Cell>
    <Cell><Data ss:Type="Number">0.49572650000000001</Data></Cell>
   </Row>
   <Row>
    <Cell><Data ss:Type="String">B4GALT1</Data></Cell>
    <Cell><Data ss:Type="Number">5.2646570099999996</Data></Cell>
    <Cell><Data ss:Type="Number">2.8881900000000001E-3</Data></Cell>
    <Cell><Data ss:Type="Number">0.1899459</Data></Cell>
    <Cell><Data ss:Type="Number">0.19607843</Data></Cell>
    <Cell><Data ss:Type="Number">18</Data></Cell>
    <Cell><Data ss:Type="Number">15</Data></Cell>
    <Cell><Data ss:Type="Number">17.722222219999999</Data></Cell>
    <Cell><Data ss:Type="Number">18</Data></Cell>
    <Cell><Data ss:Type="Number">0.80615194999999995</Data></Cell>
    <Cell><Data ss:Type="Number">657946</Data></Cell>
    <Cell><Data ss:Type="Number">0.10512309</Data></Cell>
   </Row>
   <Row>
    <Cell><Data ss:Type="String">CNKSR1</Data></Cell>
    <Cell><Data ss:Type="Number">4.9878946099999997</Data></Cell>
    <Cell ss:StyleID="s62"><Data ss:Type="Number">4.4972000000000002E-4</Data></Cell>
    <Cell><Data ss:Type="Number">0.20048539000000001</Data></Cell>
    <Cell><Data ss:Type="Number">0.35294118000000002</Data></Cell>
    <Cell><Data ss:Type="Number">18</Data></Cell>
    <Cell><Data ss:Type="Number">14</Data></Cell>
    <Cell><Data ss:Type="Number">29.5</Data></Cell>
    <Cell><Data ss:Type="Number">18</Data></Cell>
    <Cell><Data ss:Type="Number">0.81873205999999998</Data></Cell>
    <Cell><Data ss:Type="Number">170456</Data></Cell>
    <Cell><Data ss:Type="Number">0.14749999999999999</Data></Cell>
   </Row>
   <Row>
    <Cell><Data ss:Type="String">PCYT2</Data></Cell>
    <Cell><Data ss:Type="Number">5.5079515800000003</Data></Cell>
    <Cell><Data ss:Type="Number">3.72098E-3</Data></Cell>
    <Cell><Data ss:Type="Number">0.18155569999999999</Data></Cell>
    <Cell><Data ss:Type="Number">0.10294117999999999</Data></Cell>
    <Cell><Data ss:Type="Number">17</Data></Cell>
    <Cell><Data ss:Type="Number">14</Data></Cell>
    <Cell><Data ss:Type="Number">10.823529410000001</Data></Cell>
    <Cell><Data ss:Type="Number">17</Data></Cell>
    <Cell><Data ss:Type="Number">0.79509311000000005</Data></Cell>
    <Cell><Data ss:Type="Number">591654</Data></Cell>
    <Cell><Data ss:Type="Number">9.127789E-2</Data></Cell>
   </Row>
   <Row>
    <Cell><Data ss:Type="String">GRIPAP1</Data></Cell>
    <Cell><Data ss:Type="Number">5.5874673599999998</Data></Cell>
    <Cell ss:StyleID="s62"><Data ss:Type="Number">5.6778000000000004E-4</Data></Cell>
    <Cell><Data ss:Type="Number">0.17897196000000001</Data></Cell>
    <Cell><Data ss:Type="Number">0.47794118000000002</Data></Cell>
    <Cell><Data ss:Type="Number">17</Data></Cell>
    <Cell><Data ss:Type="Number">14</Data></Cell>
    <Cell><Data ss:Type="Number">26.823529409999999</Data></Cell>
    <Cell><Data ss:Type="Number">17</Data></Cell>
    <Cell><Data ss:Type="Number">0.79147875999999995</Data></Cell>
    <Cell><Data ss:Type="Number">120278</Data></Cell>
    <Cell><Data ss:Type="Number">0.19159664000000001</Data></Cell>
   </Row>
   <Row>
    <Cell><Data ss:Type="String">EDF1</Data></Cell>
    <Cell><Data ss:Type="Number">5.5039164500000002</Data></Cell>
    <Cell><Data ss:Type="Number">1.3883599999999999E-3</Data></Cell>
    <Cell><Data ss:Type="Number">0.18168880000000001</Data></Cell>
    <Cell><Data ss:Type="Number">0.38235293999999997</Data></Cell>
    <Cell><Data ss:Type="Number">17</Data></Cell>
    <Cell><Data ss:Type="Number">14</Data></Cell>
    <Cell><Data ss:Type="Number">25.058823530000002</Data></Cell>
    <Cell><Data ss:Type="Number">17</Data></Cell>
    <Cell><Data ss:Type="Number">0.79527652999999998</Data></Cell>
    <Cell><Data ss:Type="Number">441700</Data></Cell>
    <Cell><Data ss:Type="Number">0.16301423000000001</Data></Cell>
   </Row>
   <Row>
    <Cell><Data ss:Type="String">PDE4DIP</Data></Cell>
    <Cell><Data ss:Type="Number">4.9990505599999997</Data></Cell>
    <Cell><Data ss:Type="Number">2.91618E-3</Data></Cell>
    <Cell><Data ss:Type="Number">0.20003798</Data></Cell>
    <Cell><Data ss:Type="Number">0.24264706</Data></Cell>
    <Cell><Data ss:Type="Number">17</Data></Cell>
    <Cell><Data ss:Type="Number">14</Data></Cell>
    <Cell><Data ss:Type="Number">20.764705880000001</Data></Cell>
    <Cell><Data ss:Type="Number">17</Data></Cell>
    <Cell><Data ss:Type="Number">0.81822497000000005</Data></Cell>
    <Cell><Data ss:Type="Number">680610</Data></Cell>
    <Cell><Data ss:Type="Number">0.11344538</Data></Cell>
   </Row>
   <Row>
    <Cell><Data ss:Type="String">FGFRL1</Data></Cell>
    <Cell><Data ss:Type="Number">5.3700450999999996</Data></Cell>
    <Cell><Data ss:Type="Number">7.6534100000000002E-3</Data></Cell>
    <Cell><Data ss:Type="Number">0.18621818000000001</Data></Cell>
    <Cell><Data ss:Type="Number">0.25735293999999997</Data></Cell>
    <Cell><Data ss:Type="Number">17</Data></Cell>
    <Cell><Data ss:Type="Number">15</Data></Cell>
    <Cell><Data ss:Type="Number">16.823529409999999</Data></Cell>
    <Cell><Data ss:Type="Number">17</Data></Cell>
    <Cell><Data ss:Type="Number">0.80136158999999996</Data></Cell>
    <Cell><Data ss:Type="Number">1241312</Data></Cell>
    <Cell><Data ss:Type="Number">0.11364546</Data></Cell>
   </Row>
   <Row>
    <Cell><Data ss:Type="String">ABHD17A</Data></Cell>
    <Cell><Data ss:Type="Number">5.65867553</Data></Cell>
    <Cell><Data ss:Type="Number">6.3624399999999996E-3</Data></Cell>
    <Cell><Data ss:Type="Number">0.17671980000000001</Data></Cell>
    <Cell><Data ss:Type="Number">0.125</Data></Cell>
    <Cell><Data ss:Type="Number">17</Data></Cell>
    <Cell><Data ss:Type="Number">15</Data></Cell>
    <Cell><Data ss:Type="Number">6.0588235299999997</Data></Cell>
    <Cell><Data ss:Type="Number">17</Data></Cell>
    <Cell><Data ss:Type="Number">0.78824201999999999</Data></Cell>
    <Cell><Data ss:Type="Number">1113816</Data></Cell>
    <Cell><Data ss:Type="Number">9.9391480000000004E-2</Data></Cell>
   </Row>
   <Row>
    <Cell><Data ss:Type="String">RLIM</Data></Cell>
    <Cell><Data ss:Type="Number">5.30192262</Data></Cell>
    <Cell ss:StyleID="s62"><Data ss:Type="Number">5.6676999999999997E-4</Data></Cell>
    <Cell><Data ss:Type="Number">0.18861083000000001</Data></Cell>
    <Cell><Data ss:Type="Number">0.52941176000000001</Data></Cell>
    <Cell><Data ss:Type="Number">17</Data></Cell>
    <Cell><Data ss:Type="Number">15</Data></Cell>
    <Cell><Data ss:Type="Number">38.882352939999997</Data></Cell>
    <Cell><Data ss:Type="Number">17</Data></Cell>
    <Cell><Data ss:Type="Number">0.80445805999999997</Data></Cell>
    <Cell><Data ss:Type="Number">156042</Data></Cell>
    <Cell><Data ss:Type="Number">0.19509310999999999</Data></Cell>
   </Row>
   <Row>
    <Cell><Data ss:Type="String">SLC17A7</Data></Cell>
    <Cell><Data ss:Type="Number">6.0121053900000003</Data></Cell>
    <Cell><Data ss:Type="Number">2.0622100000000001E-3</Data></Cell>
    <Cell><Data ss:Type="Number">0.16633107999999999</Data></Cell>
    <Cell><Data ss:Type="Number">0.26470588</Data></Cell>
    <Cell><Data ss:Type="Number">17</Data></Cell>
    <Cell><Data ss:Type="Number">12</Data></Cell>
    <Cell><Data ss:Type="Number">14.05882353</Data></Cell>
    <Cell><Data ss:Type="Number">17</Data></Cell>
    <Cell><Data ss:Type="Number">0.77217703000000004</Data></Cell>
    <Cell><Data ss:Type="Number">398256</Data></Cell>
    <Cell><Data ss:Type="Number">0.15319974</Data></Cell>
   </Row>
   <Row>
    <Cell><Data ss:Type="String">GDF10</Data></Cell>
    <Cell><Data ss:Type="Number">5.8136719699999997</Data></Cell>
    <Cell><Data ss:Type="Number">5.3459800000000002E-3</Data></Cell>
    <Cell><Data ss:Type="Number">0.17200832999999999</Data></Cell>
    <Cell><Data ss:Type="Number">0.24264706</Data></Cell>
    <Cell><Data ss:Type="Number">17</Data></Cell>
    <Cell><Data ss:Type="Number">13</Data></Cell>
    <Cell><Data ss:Type="Number">17.058823530000002</Data></Cell>
    <Cell><Data ss:Type="Number">17</Data></Cell>
    <Cell><Data ss:Type="Number">0.78119673000000001</Data></Cell>
    <Cell><Data ss:Type="Number">1136204</Data></Cell>
    <Cell><Data ss:Type="Number">0.15209327</Data></Cell>
   </Row>
   <Row>
    <Cell><Data ss:Type="String">LRRN4CL</Data></Cell>
    <Cell><Data ss:Type="Number">5.6731545199999998</Data></Cell>
    <Cell><Data ss:Type="Number">4.5531199999999999E-3</Data></Cell>
    <Cell><Data ss:Type="Number">0.17626878000000001</Data></Cell>
    <Cell><Data ss:Type="Number">0.19117646999999999</Data></Cell>
    <Cell><Data ss:Type="Number">17</Data></Cell>
    <Cell><Data ss:Type="Number">12</Data></Cell>
    <Cell><Data ss:Type="Number">14.58823529</Data></Cell>
    <Cell><Data ss:Type="Number">17</Data></Cell>
    <Cell><Data ss:Type="Number">0.78758388999999995</Data></Cell>
    <Cell><Data ss:Type="Number">794422</Data></Cell>
    <Cell><Data ss:Type="Number">0.12368024</Data></Cell>
   </Row>
   <Row>
    <Cell><Data ss:Type="String">BCKDHA</Data></Cell>
    <Cell><Data ss:Type="Number">5.4289105199999996</Data></Cell>
    <Cell><Data ss:Type="Number">2.8106099999999998E-3</Data></Cell>
    <Cell><Data ss:Type="Number">0.18419901999999999</Data></Cell>
    <Cell><Data ss:Type="Number">0.19117646999999999</Data></Cell>
    <Cell><Data ss:Type="Number">17</Data></Cell>
    <Cell><Data ss:Type="Number">14</Data></Cell>
    <Cell><Data ss:Type="Number">15.35294118</Data></Cell>
    <Cell><Data ss:Type="Number">17</Data></Cell>
    <Cell><Data ss:Type="Number">0.79868589000000001</Data></Cell>
    <Cell><Data ss:Type="Number">529452</Data></Cell>
    <Cell><Data ss:Type="Number">0.10882353</Data></Cell>
   </Row>
   <Row>
    <Cell><Data ss:Type="String">SLC25A32</Data></Cell>
    <Cell><Data ss:Type="Number">5.2197958699999996</Data></Cell>
    <Cell><Data ss:Type="Number">2.3538700000000001E-3</Data></Cell>
    <Cell><Data ss:Type="Number">0.19157837</Data></Cell>
    <Cell><Data ss:Type="Number">0.41911765000000001</Data></Cell>
    <Cell><Data ss:Type="Number">17</Data></Cell>
    <Cell><Data ss:Type="Number">15</Data></Cell>
    <Cell><Data ss:Type="Number">38.529411760000002</Data></Cell>
    <Cell><Data ss:Type="Number">17</Data></Cell>
    <Cell><Data ss:Type="Number">0.80819110000000005</Data></Cell>
    <Cell><Data ss:Type="Number">476074</Data></Cell>
    <Cell><Data ss:Type="Number">0.16415283999999999</Data></Cell>
   </Row>
   <Row>
    <Cell><Data ss:Type="String">KLHL15</Data></Cell>
    <Cell><Data ss:Type="Number">5.6722050800000003</Data></Cell>
    <Cell><Data ss:Type="Number">1.5602000000000001E-3</Data></Cell>
    <Cell><Data ss:Type="Number">0.17629828</Data></Cell>
    <Cell><Data ss:Type="Number">0.40441176000000001</Data></Cell>
    <Cell><Data ss:Type="Number">17</Data></Cell>
    <Cell><Data ss:Type="Number">16</Data></Cell>
    <Cell><Data ss:Type="Number">25.529411759999999</Data></Cell>
    <Cell><Data ss:Type="Number">17</Data></Cell>
    <Cell><Data ss:Type="Number">0.78762703999999994</Data></Cell>
    <Cell><Data ss:Type="Number">634914</Data></Cell>
    <Cell><Data ss:Type="Number">0.17565923</Data></Cell>
   </Row>
   <Row>
    <Cell><Data ss:Type="String">HBEGF</Data></Cell>
    <Cell><Data ss:Type="Number">5.9038689800000004</Data></Cell>
    <Cell><Data ss:Type="Number">2.4632299999999998E-3</Data></Cell>
    <Cell><Data ss:Type="Number">0.16938044999999999</Data></Cell>
    <Cell><Data ss:Type="Number">0.47058823999999999</Data></Cell>
    <Cell><Data ss:Type="Number">17</Data></Cell>
    <Cell><Data ss:Type="Number">15</Data></Cell>
    <Cell><Data ss:Type="Number">20.941176469999998</Data></Cell>
    <Cell><Data ss:Type="Number">17</Data></Cell>
    <Cell><Data ss:Type="Number">0.77709686</Data></Cell>
    <Cell><Data ss:Type="Number">754062</Data></Cell>
    <Cell><Data ss:Type="Number">0.23663102</Data></Cell>
   </Row>
   <Row>
    <Cell><Data ss:Type="String">LHFPL2</Data></Cell>
    <Cell><Data ss:Type="Number">5.02254925</Data></Cell>
    <Cell><Data ss:Type="Number">1.2162640000000001E-2</Data></Cell>
    <Cell><Data ss:Type="Number">0.19910207999999999</Data></Cell>
    <Cell><Data ss:Type="Number">0.11764706</Data></Cell>
    <Cell><Data ss:Type="Number">17</Data></Cell>
    <Cell><Data ss:Type="Number">12</Data></Cell>
    <Cell><Data ss:Type="Number">15</Data></Cell>
    <Cell><Data ss:Type="Number">17</Data></Cell>
    <Cell><Data ss:Type="Number">0.81715685000000005</Data></Cell>
    <Cell><Data ss:Type="Number">1757620</Data></Cell>
    <Cell><Data ss:Type="Number">8.3697480000000005E-2</Data></Cell>
   </Row>
   <Row>
    <Cell><Data ss:Type="String">ELMOD3</Data></Cell>
    <Cell><Data ss:Type="Number">5.3598385899999998</Data></Cell>
    <Cell ss:StyleID="s62"><Data ss:Type="Number">9.8223999999999989E-4</Data></Cell>
    <Cell><Data ss:Type="Number">0.18657277999999999</Data></Cell>
    <Cell><Data ss:Type="Number">0.29411765000000001</Data></Cell>
    <Cell><Data ss:Type="Number">17</Data></Cell>
    <Cell><Data ss:Type="Number">14</Data></Cell>
    <Cell><Data ss:Type="Number">20.529411759999999</Data></Cell>
    <Cell><Data ss:Type="Number">17</Data></Cell>
    <Cell><Data ss:Type="Number">0.80182551999999996</Data></Cell>
    <Cell><Data ss:Type="Number">326532</Data></Cell>
    <Cell><Data ss:Type="Number">0.13506192</Data></Cell>
   </Row>
   <Row>
    <Cell><Data ss:Type="String">FEZ2</Data></Cell>
    <Cell><Data ss:Type="Number">4.9435081900000002</Data></Cell>
    <Cell><Data ss:Type="Number">1.303581E-2</Data></Cell>
    <Cell><Data ss:Type="Number">0.20228549000000001</Data></Cell>
    <Cell><Data ss:Type="Number">6.6176470000000001E-2</Data></Cell>
    <Cell><Data ss:Type="Number">17</Data></Cell>
    <Cell><Data ss:Type="Number">14</Data></Cell>
    <Cell><Data ss:Type="Number">11.41176471</Data></Cell>
    <Cell><Data ss:Type="Number">17</Data></Cell>
    <Cell><Data ss:Type="Number">0.82074963000000001</Data></Cell>
    <Cell><Data ss:Type="Number">1771634</Data></Cell>
    <Cell><Data ss:Type="Number">7.8014180000000002E-2</Data></Cell>
   </Row>
   <Row>
    <Cell><Data ss:Type="String">ITPK1</Data></Cell>
    <Cell><Data ss:Type="Number">5.5390458100000002</Data></Cell>
    <Cell><Data ss:Type="Number">3.0842E-3</Data></Cell>
    <Cell><Data ss:Type="Number">0.18053651000000001</Data></Cell>
    <Cell><Data ss:Type="Number">0.20588234999999999</Data></Cell>
    <Cell><Data ss:Type="Number">17</Data></Cell>
    <Cell><Data ss:Type="Number">14</Data></Cell>
    <Cell><Data ss:Type="Number">12.764705879999999</Data></Cell>
    <Cell><Data ss:Type="Number">17</Data></Cell>
    <Cell><Data ss:Type="Number">0.79367973999999997</Data></Cell>
    <Cell><Data ss:Type="Number">549998</Data></Cell>
    <Cell><Data ss:Type="Number">0.1317402</Data></Cell>
   </Row>
   <Row>
    <Cell><Data ss:Type="String">PCDHGC3</Data></Cell>
    <Cell><Data ss:Type="Number">7.3368146200000002</Data></Cell>
    <Cell><Data ss:Type="Number">3.81344E-3</Data></Cell>
    <Cell><Data ss:Type="Number">0.13629893000000001</Data></Cell>
    <Cell><Data ss:Type="Number">0.44852941000000002</Data></Cell>
    <Cell><Data ss:Type="Number">17</Data></Cell>
    <Cell><Data ss:Type="Number">14</Data></Cell>
    <Cell><Data ss:Type="Number">10.41176471</Data></Cell>
    <Cell><Data ss:Type="Number">17</Data></Cell>
    <Cell><Data ss:Type="Number">0.71196296999999997</Data></Cell>
    <Cell><Data ss:Type="Number">1374010</Data></Cell>
    <Cell><Data ss:Type="Number">0.29579832</Data></Cell>
   </Row>
   <Row>
    <Cell><Data ss:Type="String">WASF2</Data></Cell>
    <Cell><Data ss:Type="Number">5.0600522200000002</Data></Cell>
    <Cell><Data ss:Type="Number">1.302673E-2</Data></Cell>
    <Cell><Data ss:Type="Number">0.19762642</Data></Cell>
    <Cell><Data ss:Type="Number">6.6176470000000001E-2</Data></Cell>
    <Cell><Data ss:Type="Number">17</Data></Cell>
    <Cell><Data ss:Type="Number">13</Data></Cell>
    <Cell><Data ss:Type="Number">9.9411764700000003</Data></Cell>
    <Cell><Data ss:Type="Number">17</Data></Cell>
    <Cell><Data ss:Type="Number">0.81545217000000003</Data></Cell>
    <Cell><Data ss:Type="Number">2152056</Data></Cell>
    <Cell><Data ss:Type="Number">7.6235289999999997E-2</Data></Cell>
   </Row>
   <Row>
    <Cell><Data ss:Type="String">UHRF1</Data></Cell>
    <Cell><Data ss:Type="Number">1.68292683</Data></Cell>
    <Cell><Data ss:Type="Number">1.332849E-2</Data></Cell>
    <Cell><Data ss:Type="Number">0.59420289999999998</Data></Cell>
    <Cell><Data ss:Type="Number">0.68382352999999996</Data></Cell>
    <Cell><Data ss:Type="Number">17</Data></Cell>
    <Cell><Data ss:Type="Number">3</Data></Cell>
    <Cell><Data ss:Type="Number">18.764705880000001</Data></Cell>
    <Cell><Data ss:Type="Number">17</Data></Cell>
    <Cell><Data ss:Type="Number">0.82926829000000002</Data></Cell>
    <Cell><Data ss:Type="Number">118</Data></Cell>
    <Cell><Data ss:Type="Number">0.50715421000000005</Data></Cell>
   </Row>
   <Row>
    <Cell><Data ss:Type="String">CH25H</Data></Cell>
    <Cell><Data ss:Type="Number">5.8096368399999996</Data></Cell>
    <Cell><Data ss:Type="Number">3.9757899999999999E-3</Data></Cell>
    <Cell><Data ss:Type="Number">0.1721278</Data></Cell>
    <Cell><Data ss:Type="Number">0.53676471000000003</Data></Cell>
    <Cell><Data ss:Type="Number">17</Data></Cell>
    <Cell><Data ss:Type="Number">14</Data></Cell>
    <Cell><Data ss:Type="Number">22.352941179999998</Data></Cell>
    <Cell><Data ss:Type="Number">17</Data></Cell>
    <Cell><Data ss:Type="Number">0.78138014</Data></Cell>
    <Cell><Data ss:Type="Number">996606</Data></Cell>
    <Cell><Data ss:Type="Number">0.227491</Data></Cell>
   </Row>
   <Row>
    <Cell><Data ss:Type="String">HHEX</Data></Cell>
    <Cell><Data ss:Type="Number">6.0037977700000003</Data></Cell>
    <Cell><Data ss:Type="Number">8.9690299999999994E-3</Data></Cell>
    <Cell><Data ss:Type="Number">0.16656124</Data></Cell>
    <Cell><Data ss:Type="Number">0.44852941000000002</Data></Cell>
    <Cell><Data ss:Type="Number">17</Data></Cell>
    <Cell><Data ss:Type="Number">16</Data></Cell>
    <Cell><Data ss:Type="Number">21.882352940000001</Data></Cell>
    <Cell><Data ss:Type="Number">17</Data></Cell>
    <Cell><Data ss:Type="Number">0.77255465000000001</Data></Cell>
    <Cell><Data ss:Type="Number">2967964</Data></Cell>
    <Cell><Data ss:Type="Number">0.20477248000000001</Data></Cell>
   </Row>
   <Row>
    <Cell><Data ss:Type="String">CYB5A</Data></Cell>
    <Cell><Data ss:Type="Number">5.4310467600000001</Data></Cell>
    <Cell><Data ss:Type="Number">5.3906700000000002E-3</Data></Cell>
    <Cell><Data ss:Type="Number">0.18412656999999999</Data></Cell>
    <Cell><Data ss:Type="Number">0.15</Data></Cell>
    <Cell><Data ss:Type="Number">16</Data></Cell>
    <Cell><Data ss:Type="Number">13</Data></Cell>
    <Cell><Data ss:Type="Number">7.875</Data></Cell>
    <Cell><Data ss:Type="Number">16</Data></Cell>
    <Cell><Data ss:Type="Number">0.79858878</Data></Cell>
    <Cell><Data ss:Type="Number">734662</Data></Cell>
    <Cell><Data ss:Type="Number">0.10982143</Data></Cell>
   </Row>
   <Row>
    <Cell><Data ss:Type="String">MCCC1</Data></Cell>
    <Cell><Data ss:Type="Number">5.6684073100000001</Data></Cell>
    <Cell><Data ss:Type="Number">3.32285E-3</Data></Cell>
    <Cell><Data ss:Type="Number">0.1764164</Data></Cell>
    <Cell><Data ss:Type="Number">0.17499999999999999</Data></Cell>
    <Cell><Data ss:Type="Number">16</Data></Cell>
    <Cell><Data ss:Type="Number">14</Data></Cell>
    <Cell><Data ss:Type="Number">11.1875</Data></Cell>
    <Cell><Data ss:Type="Number">16</Data></Cell>
    <Cell><Data ss:Type="Number">0.78779966999999995</Data></Cell>
    <Cell><Data ss:Type="Number">567284</Data></Cell>
    <Cell><Data ss:Type="Number">0.11</Data></Cell>
   </Row>
   <Row>
    <Cell><Data ss:Type="String">CDON</Data></Cell>
    <Cell><Data ss:Type="Number">6.3458343199999998</Data></Cell>
    <Cell><Data ss:Type="Number">1.026826E-2</Data></Cell>
    <Cell><Data ss:Type="Number">0.15758369</Data></Cell>
    <Cell><Data ss:Type="Number">0.24166667</Data></Cell>
    <Cell><Data ss:Type="Number">16</Data></Cell>
    <Cell><Data ss:Type="Number">13</Data></Cell>
    <Cell><Data ss:Type="Number">15.625</Data></Cell>
    <Cell><Data ss:Type="Number">16</Data></Cell>
    <Cell><Data ss:Type="Number">0.75700752999999998</Data></Cell>
    <Cell><Data ss:Type="Number">3301608</Data></Cell>
    <Cell><Data ss:Type="Number">0.15318627000000001</Data></Cell>
   </Row>
   <Row>
    <Cell><Data ss:Type="String">HOMER2</Data></Cell>
    <Cell><Data ss:Type="Number">4.8464277200000003</Data></Cell>
    <Cell><Data ss:Type="Number">6.3390299999999998E-3</Data></Cell>
    <Cell><Data ss:Type="Number">0.20633755000000001</Data></Cell>
    <Cell><Data ss:Type="Number">0.22500000000000001</Data></Cell>
    <Cell><Data ss:Type="Number">16</Data></Cell>
    <Cell><Data ss:Type="Number">13</Data></Cell>
    <Cell><Data ss:Type="Number">20.625</Data></Cell>
    <Cell><Data ss:Type="Number">16</Data></Cell>
    <Cell><Data ss:Type="Number">0.82516237999999997</Data></Cell>
    <Cell><Data ss:Type="Number">1429504</Data></Cell>
    <Cell><Data ss:Type="Number">0.10644531</Data></Cell>
   </Row>
   <Row>
    <Cell><Data ss:Type="String">ALDH4A1</Data></Cell>
    <Cell><Data ss:Type="Number">5.4092095899999997</Data></Cell>
    <Cell><Data ss:Type="Number">5.0405099999999998E-3</Data></Cell>
    <Cell><Data ss:Type="Number">0.18486989000000001</Data></Cell>
    <Cell><Data ss:Type="Number">0.19166667000000001</Data></Cell>
    <Cell><Data ss:Type="Number">16</Data></Cell>
    <Cell><Data ss:Type="Number">14</Data></Cell>
    <Cell><Data ss:Type="Number">15.9375</Data></Cell>
    <Cell><Data ss:Type="Number">16</Data></Cell>
    <Cell><Data ss:Type="Number">0.79958138000000001</Data></Cell>
    <Cell><Data ss:Type="Number">1168128</Data></Cell>
    <Cell><Data ss:Type="Number">0.12351189999999999</Data></Cell>
   </Row>
   <Row>
    <Cell><Data ss:Type="String">CAMK1</Data></Cell>
    <Cell><Data ss:Type="Number">5.3531924999999996</Data></Cell>
    <Cell><Data ss:Type="Number">3.49359E-3</Data></Cell>
    <Cell><Data ss:Type="Number">0.18680442</Data></Cell>
    <Cell><Data ss:Type="Number">0.18333332999999999</Data></Cell>
    <Cell><Data ss:Type="Number">16</Data></Cell>
    <Cell><Data ss:Type="Number">14</Data></Cell>
    <Cell><Data ss:Type="Number">15.5625</Data></Cell>
    <Cell><Data ss:Type="Number">16</Data></Cell>
    <Cell><Data ss:Type="Number">0.80212760999999999</Data></Cell>
    <Cell><Data ss:Type="Number">574968</Data></Cell>
    <Cell><Data ss:Type="Number">0.14048165000000001</Data></Cell>
   </Row>
   <Row>
    <Cell><Data ss:Type="String">GALNT16</Data></Cell>
    <Cell><Data ss:Type="Number">6.4310467600000001</Data></Cell>
    <Cell><Data ss:Type="Number">1.1520300000000001E-3</Data></Cell>
    <Cell><Data ss:Type="Number">0.15549568</Data></Cell>
    <Cell><Data ss:Type="Number">0.25</Data></Cell>
    <Cell><Data ss:Type="Number">16</Data></Cell>
    <Cell><Data ss:Type="Number">13</Data></Cell>
    <Cell><Data ss:Type="Number">12.875</Data></Cell>
    <Cell><Data ss:Type="Number">16</Data></Cell>
    <Cell><Data ss:Type="Number">0.75313423999999995</Data></Cell>
    <Cell><Data ss:Type="Number">307976</Data></Cell>
    <Cell><Data ss:Type="Number">0.15073528999999999</Data></Cell>
   </Row>
   <Row>
    <Cell><Data ss:Type="String">FAM43B</Data></Cell>
    <Cell><Data ss:Type="Number">6.0059340099999998</Data></Cell>
    <Cell><Data ss:Type="Number">2.6754499999999998E-3</Data></Cell>
    <Cell><Data ss:Type="Number">0.16650200000000001</Data></Cell>
    <Cell><Data ss:Type="Number">0.33333332999999998</Data></Cell>
    <Cell><Data ss:Type="Number">16</Data></Cell>
    <Cell><Data ss:Type="Number">12</Data></Cell>
    <Cell><Data ss:Type="Number">16.625</Data></Cell>
    <Cell><Data ss:Type="Number">16</Data></Cell>
    <Cell><Data ss:Type="Number">0.77245754</Data></Cell>
    <Cell><Data ss:Type="Number">578466</Data></Cell>
    <Cell><Data ss:Type="Number">0.16080096999999999</Data></Cell>
   </Row>
   <Row>
    <Cell><Data ss:Type="String">EMILIN2</Data></Cell>
    <Cell><Data ss:Type="Number">6.3738428699999998</Data></Cell>
    <Cell><Data ss:Type="Number">2.6137700000000001E-3</Data></Cell>
    <Cell><Data ss:Type="Number">0.15689122</Data></Cell>
    <Cell><Data ss:Type="Number">0.21666667000000001</Data></Cell>
    <Cell><Data ss:Type="Number">16</Data></Cell>
    <Cell><Data ss:Type="Number">13</Data></Cell>
    <Cell><Data ss:Type="Number">13.3125</Data></Cell>
    <Cell><Data ss:Type="Number">16</Data></Cell>
    <Cell><Data ss:Type="Number">0.75573442000000002</Data></Cell>
    <Cell><Data ss:Type="Number">425284</Data></Cell>
    <Cell><Data ss:Type="Number">0.14583333000000001</Data></Cell>
   </Row>
   <Row>
    <Cell><Data ss:Type="String">ZNF33A</Data></Cell>
    <Cell><Data ss:Type="Number">5.3548540200000003</Data></Cell>
    <Cell ss:StyleID="s62"><Data ss:Type="Number">6.0110999999999997E-4</Data></Cell>
    <Cell><Data ss:Type="Number">0.18674645000000001</Data></Cell>
    <Cell><Data ss:Type="Number">0.42499999999999999</Data></Cell>
    <Cell><Data ss:Type="Number">16</Data></Cell>
    <Cell><Data ss:Type="Number">15</Data></Cell>
    <Cell><Data ss:Type="Number">38.5625</Data></Cell>
    <Cell><Data ss:Type="Number">16</Data></Cell>
    <Cell><Data ss:Type="Number">0.80205209</Data></Cell>
    <Cell><Data ss:Type="Number">227528</Data></Cell>
    <Cell><Data ss:Type="Number">0.18629227000000001</Data></Cell>
   </Row>
   <Row>
    <Cell><Data ss:Type="String">PXDC1</Data></Cell>
    <Cell><Data ss:Type="Number">5.55613577</Data></Cell>
    <Cell><Data ss:Type="Number">9.3161200000000007E-3</Data></Cell>
    <Cell><Data ss:Type="Number">0.17998120000000001</Data></Cell>
    <Cell><Data ss:Type="Number">9.1666670000000006E-2</Data></Cell>
    <Cell><Data ss:Type="Number">16</Data></Cell>
    <Cell><Data ss:Type="Number">16</Data></Cell>
    <Cell><Data ss:Type="Number">13.625</Data></Cell>
    <Cell><Data ss:Type="Number">16</Data></Cell>
    <Cell><Data ss:Type="Number">0.79290291999999996</Data></Cell>
    <Cell><Data ss:Type="Number">1756030</Data></Cell>
    <Cell><Data ss:Type="Number">0.10114504000000001</Data></Cell>
   </Row>
   <Row>
    <Cell><Data ss:Type="String">VLDLR</Data></Cell>
    <Cell><Data ss:Type="Number">5.6567766400000004</Data></Cell>
    <Cell><Data ss:Type="Number">7.2975899999999996E-3</Data></Cell>
    <Cell><Data ss:Type="Number">0.17677912000000001</Data></Cell>
    <Cell><Data ss:Type="Number">0.14166666999999999</Data></Cell>
    <Cell><Data ss:Type="Number">16</Data></Cell>
    <Cell><Data ss:Type="Number">13</Data></Cell>
    <Cell><Data ss:Type="Number">11.875</Data></Cell>
    <Cell><Data ss:Type="Number">16</Data></Cell>
    <Cell><Data ss:Type="Number">0.78832833000000002</Data></Cell>
    <Cell><Data ss:Type="Number">1527932</Data></Cell>
    <Cell><Data ss:Type="Number">0.1192602</Data></Cell>
   </Row>
   <Row>
    <Cell><Data ss:Type="String">IMPAD1</Data></Cell>
    <Cell><Data ss:Type="Number">5.5036790900000003</Data></Cell>
    <Cell><Data ss:Type="Number">1.664409E-2</Data></Cell>
    <Cell><Data ss:Type="Number">0.18169663999999999</Data></Cell>
    <Cell><Data ss:Type="Number">0.11666667</Data></Cell>
    <Cell><Data ss:Type="Number">16</Data></Cell>
    <Cell><Data ss:Type="Number">13</Data></Cell>
    <Cell><Data ss:Type="Number">10.375</Data></Cell>
    <Cell><Data ss:Type="Number">16</Data></Cell>
    <Cell><Data ss:Type="Number">0.79528730999999997</Data></Cell>
    <Cell><Data ss:Type="Number">2764598</Data></Cell>
    <Cell><Data ss:Type="Number">9.6698110000000004E-2</Data></Cell>
   </Row>
   <Row>
    <Cell><Data ss:Type="String">ATG101</Data></Cell>
    <Cell><Data ss:Type="Number">5.3712318999999997</Data></Cell>
    <Cell><Data ss:Type="Number">1.3312599999999999E-3</Data></Cell>
    <Cell><Data ss:Type="Number">0.18617702999999999</Data></Cell>
    <Cell><Data ss:Type="Number">0.46666667000000001</Data></Cell>
    <Cell><Data ss:Type="Number">16</Data></Cell>
    <Cell><Data ss:Type="Number">15</Data></Cell>
    <Cell><Data ss:Type="Number">33.125</Data></Cell>
    <Cell><Data ss:Type="Number">16</Data></Cell>
    <Cell><Data ss:Type="Number">0.80130763999999999</Data></Cell>
    <Cell><Data ss:Type="Number">366900</Data></Cell>
    <Cell><Data ss:Type="Number">0.17871622000000001</Data></Cell>
   </Row>
   <Row>
    <Cell><Data ss:Type="String">NBEAL1</Data></Cell>
    <Cell><Data ss:Type="Number">6.3588891500000004</Data></Cell>
    <Cell><Data ss:Type="Number">5.9316200000000003E-3</Data></Cell>
    <Cell><Data ss:Type="Number">0.15726017</Data></Cell>
    <Cell><Data ss:Type="Number">0.19166667000000001</Data></Cell>
    <Cell><Data ss:Type="Number">16</Data></Cell>
    <Cell><Data ss:Type="Number">16</Data></Cell>
    <Cell><Data ss:Type="Number">7.6875</Data></Cell>
    <Cell><Data ss:Type="Number">16</Data></Cell>
    <Cell><Data ss:Type="Number">0.75641413000000002</Data></Cell>
    <Cell><Data ss:Type="Number">738992</Data></Cell>
    <Cell><Data ss:Type="Number">0.14182692</Data></Cell>
   </Row>
   <Row>
    <Cell><Data ss:Type="String">WNK2</Data></Cell>
    <Cell><Data ss:Type="Number">5.0199382899999998</Data></Cell>
    <Cell><Data ss:Type="Number">1.460785E-2</Data></Cell>
    <Cell><Data ss:Type="Number">0.19920563999999999</Data></Cell>
    <Cell><Data ss:Type="Number">6.6666669999999997E-2</Data></Cell>
    <Cell><Data ss:Type="Number">16</Data></Cell>
    <Cell><Data ss:Type="Number">12</Data></Cell>
    <Cell><Data ss:Type="Number">16.375</Data></Cell>
    <Cell><Data ss:Type="Number">16</Data></Cell>
    <Cell><Data ss:Type="Number">0.81727552999999997</Data></Cell>
    <Cell><Data ss:Type="Number">2300228</Data></Cell>
    <Cell><Data ss:Type="Number">8.9088399999999998E-2</Data></Cell>
   </Row>
   <Row>
    <Cell><Data ss:Type="String">C21orf33</Data></Cell>
    <Cell><Data ss:Type="Number">5.1526228300000003</Data></Cell>
    <Cell><Data ss:Type="Number">4.3290000000000004E-3</Data></Cell>
    <Cell><Data ss:Type="Number">0.19407592000000001</Data></Cell>
    <Cell><Data ss:Type="Number">0.11666667</Data></Cell>
    <Cell><Data ss:Type="Number">16</Data></Cell>
    <Cell><Data ss:Type="Number">15</Data></Cell>
    <Cell><Data ss:Type="Number">15</Data></Cell>
    <Cell><Data ss:Type="Number">16</Data></Cell>
    <Cell><Data ss:Type="Number">0.81124441999999997</Data></Cell>
    <Cell><Data ss:Type="Number">820118</Data></Cell>
    <Cell><Data ss:Type="Number">0.10328014000000001</Data></Cell>
   </Row>
   <Row>
    <Cell><Data ss:Type="String">PDE12</Data></Cell>
    <Cell><Data ss:Type="Number">5.0268217399999999</Data></Cell>
    <Cell><Data ss:Type="Number">1.7390579999999999E-2</Data></Cell>
    <Cell><Data ss:Type="Number">0.19893284999999999</Data></Cell>
    <Cell><Data ss:Type="Number">5.8333330000000003E-2</Data></Cell>
    <Cell><Data ss:Type="Number">16</Data></Cell>
    <Cell><Data ss:Type="Number">15</Data></Cell>
    <Cell><Data ss:Type="Number">12.25</Data></Cell>
    <Cell><Data ss:Type="Number">16</Data></Cell>
    <Cell><Data ss:Type="Number">0.81696265000000001</Data></Cell>
    <Cell><Data ss:Type="Number">2592698</Data></Cell>
    <Cell><Data ss:Type="Number">7.6121789999999995E-2</Data></Cell>
   </Row>
   <Row>
    <Cell><Data ss:Type="String">PTPN11</Data></Cell>
    <Cell><Data ss:Type="Number">5.3042962300000003</Data></Cell>
    <Cell><Data ss:Type="Number">7.1165500000000001E-3</Data></Cell>
    <Cell><Data ss:Type="Number">0.18852642</Data></Cell>
    <Cell><Data ss:Type="Number">0.16666666999999999</Data></Cell>
    <Cell><Data ss:Type="Number">16</Data></Cell>
    <Cell><Data ss:Type="Number">14</Data></Cell>
    <Cell><Data ss:Type="Number">11.1875</Data></Cell>
    <Cell><Data ss:Type="Number">16</Data></Cell>
    <Cell><Data ss:Type="Number">0.80435016999999998</Data></Cell>
    <Cell><Data ss:Type="Number">925710</Data></Cell>
    <Cell><Data ss:Type="Number">0.10637019</Data></Cell>
   </Row>
   <Row>
    <Cell><Data ss:Type="String">KRTCAP3</Data></Cell>
    <Cell><Data ss:Type="Number">5.0446237800000002</Data></Cell>
    <Cell><Data ss:Type="Number">1.8652899999999999E-3</Data></Cell>
    <Cell><Data ss:Type="Number">0.19823083999999999</Data></Cell>
    <Cell><Data ss:Type="Number">0.49166666999999997</Data></Cell>
    <Cell><Data ss:Type="Number">16</Data></Cell>
    <Cell><Data ss:Type="Number">14</Data></Cell>
    <Cell><Data ss:Type="Number">33.4375</Data></Cell>
    <Cell><Data ss:Type="Number">16</Data></Cell>
    <Cell><Data ss:Type="Number">0.81615346</Data></Cell>
    <Cell><Data ss:Type="Number">484500</Data></Cell>
    <Cell><Data ss:Type="Number">0.18006757000000001</Data></Cell>
   </Row>
   <Row>
    <Cell><Data ss:Type="String">NTF4</Data></Cell>
    <Cell><Data ss:Type="Number">4.9399477799999998</Data></Cell>
    <Cell ss:StyleID="s62"><Data ss:Type="Number">4.8597000000000001E-4</Data></Cell>
    <Cell><Data ss:Type="Number">0.20243129000000001</Data></Cell>
    <Cell><Data ss:Type="Number">0.38333333000000003</Data></Cell>
    <Cell><Data ss:Type="Number">16</Data></Cell>
    <Cell><Data ss:Type="Number">14</Data></Cell>
    <Cell><Data ss:Type="Number">28.125</Data></Cell>
    <Cell><Data ss:Type="Number">16</Data></Cell>
    <Cell><Data ss:Type="Number">0.82091146000000004</Data></Cell>
    <Cell><Data ss:Type="Number">158494</Data></Cell>
    <Cell><Data ss:Type="Number">0.140625</Data></Cell>
   </Row>
   <Row>
    <Cell><Data ss:Type="String">EIF3K</Data></Cell>
    <Cell><Data ss:Type="Number">5.4203655399999997</Data></Cell>
    <Cell><Data ss:Type="Number">2.0696500000000001E-3</Data></Cell>
    <Cell><Data ss:Type="Number">0.1844894</Data></Cell>
    <Cell><Data ss:Type="Number">0.22500000000000001</Data></Cell>
    <Cell><Data ss:Type="Number">16</Data></Cell>
    <Cell><Data ss:Type="Number">15</Data></Cell>
    <Cell><Data ss:Type="Number">12.8125</Data></Cell>
    <Cell><Data ss:Type="Number">16</Data></Cell>
    <Cell><Data ss:Type="Number">0.79907428999999996</Data></Cell>
    <Cell><Data ss:Type="Number">425732</Data></Cell>
    <Cell><Data ss:Type="Number">0.12317960999999999</Data></Cell>
   </Row>
   <Row>
    <Cell><Data ss:Type="String">FOXM1</Data></Cell>
    <Cell><Data ss:Type="Number">1.65853659</Data></Cell>
    <Cell><Data ss:Type="Number">4.5540299999999997E-3</Data></Cell>
    <Cell><Data ss:Type="Number">0.60294117999999997</Data></Cell>
    <Cell><Data ss:Type="Number">0.84166666999999995</Data></Cell>
    <Cell><Data ss:Type="Number">16</Data></Cell>
    <Cell><Data ss:Type="Number">3</Data></Cell>
    <Cell><Data ss:Type="Number">21.0625</Data></Cell>
    <Cell><Data ss:Type="Number">16</Data></Cell>
    <Cell><Data ss:Type="Number">0.83536584999999997</Data></Cell>
    <Cell><Data ss:Type="Number">74</Data></Cell>
    <Cell><Data ss:Type="Number">0.54006410000000005</Data></Cell>
   </Row>
   <Row>
    <Cell><Data ss:Type="String">IER2</Data></Cell>
    <Cell><Data ss:Type="Number">5.9715167300000003</Data></Cell>
    <Cell ss:StyleID="s62"><Data ss:Type="Number">1.3365999999999999E-4</Data></Cell>
    <Cell><Data ss:Type="Number">0.16746163999999999</Data></Cell>
    <Cell><Data ss:Type="Number">0.63333333000000003</Data></Cell>
    <Cell><Data ss:Type="Number">16</Data></Cell>
    <Cell><Data ss:Type="Number">15</Data></Cell>
    <Cell><Data ss:Type="Number">21.5625</Data></Cell>
    <Cell><Data ss:Type="Number">16</Data></Cell>
    <Cell><Data ss:Type="Number">0.77402196999999995</Data></Cell>
    <Cell><Data ss:Type="Number">57662</Data></Cell>
    <Cell><Data ss:Type="Number">0.28371710999999999</Data></Cell>
   </Row>
   <Row>
    <Cell><Data ss:Type="String">DDRGK1</Data></Cell>
    <Cell><Data ss:Type="Number">5.4194160900000004</Data></Cell>
    <Cell><Data ss:Type="Number">2.23296E-3</Data></Cell>
    <Cell><Data ss:Type="Number">0.18452172</Data></Cell>
    <Cell><Data ss:Type="Number">0.55833332999999996</Data></Cell>
    <Cell><Data ss:Type="Number">16</Data></Cell>
    <Cell><Data ss:Type="Number">14</Data></Cell>
    <Cell><Data ss:Type="Number">27.0625</Data></Cell>
    <Cell><Data ss:Type="Number">16</Data></Cell>
    <Cell><Data ss:Type="Number">0.79911745000000001</Data></Cell>
    <Cell><Data ss:Type="Number">596376</Data></Cell>
    <Cell><Data ss:Type="Number">0.17687907999999999</Data></Cell>
   </Row>
   <Row>
    <Cell><Data ss:Type="String">PCDHGC5</Data></Cell>
    <Cell><Data ss:Type="Number">8.3197246600000003</Data></Cell>
    <Cell ss:StyleID="s62"><Data ss:Type="Number">1.6199999999999999E-6</Data></Cell>
    <Cell><Data ss:Type="Number">0.12019629</Data></Cell>
    <Cell><Data ss:Type="Number">0.55000000000000004</Data></Cell>
    <Cell><Data ss:Type="Number">16</Data></Cell>
    <Cell><Data ss:Type="Number">15</Data></Cell>
    <Cell><Data ss:Type="Number">10.5</Data></Cell>
    <Cell><Data ss:Type="Number">16</Data></Cell>
    <Cell><Data ss:Type="Number">0.66728524</Data></Cell>
    <Cell><Data ss:Type="Number">128</Data></Cell>
    <Cell><Data ss:Type="Number">0.45652174000000001</Data></Cell>
   </Row>
   <Row>
    <Cell><Data ss:Type="String">PPM1G</Data></Cell>
    <Cell><Data ss:Type="Number">5.7051981999999999</Data></Cell>
    <Cell><Data ss:Type="Number">1.0034200000000001E-3</Data></Cell>
    <Cell><Data ss:Type="Number">0.17527875000000001</Data></Cell>
    <Cell><Data ss:Type="Number">0.30476189999999997</Data></Cell>
    <Cell><Data ss:Type="Number">15</Data></Cell>
    <Cell><Data ss:Type="Number">14</Data></Cell>
    <Cell><Data ss:Type="Number">25.06666667</Data></Cell>
    <Cell><Data ss:Type="Number">15</Data></Cell>
    <Cell><Data ss:Type="Number">0.78612735</Data></Cell>
    <Cell><Data ss:Type="Number">300634</Data></Cell>
    <Cell><Data ss:Type="Number">0.17889688000000001</Data></Cell>
   </Row>
   <Row>
    <Cell><Data ss:Type="String">GALNT12</Data></Cell>
    <Cell><Data ss:Type="Number">6.2708283900000001</Data></Cell>
    <Cell ss:StyleID="s62"><Data ss:Type="Number">7.7883E-4</Data></Cell>
    <Cell><Data ss:Type="Number">0.15946856000000001</Data></Cell>
    <Cell><Data ss:Type="Number">0.43809524</Data></Cell>
    <Cell><Data ss:Type="Number">15</Data></Cell>
    <Cell><Data ss:Type="Number">13</Data></Cell>
    <Cell><Data ss:Type="Number">17.533333330000001</Data></Cell>
    <Cell><Data ss:Type="Number">15</Data></Cell>
    <Cell><Data ss:Type="Number">0.76041689000000001</Data></Cell>
    <Cell><Data ss:Type="Number">166322</Data></Cell>
    <Cell><Data ss:Type="Number">0.22307692000000001</Data></Cell>
   </Row>
   <Row>
    <Cell><Data ss:Type="String">HTRA3</Data></Cell>
    <Cell><Data ss:Type="Number">6.3145027300000001</Data></Cell>
    <Cell ss:StyleID="s62"><Data ss:Type="Number">1.2491999999999999E-4</Data></Cell>
    <Cell><Data ss:Type="Number">0.1583656</Data></Cell>
    <Cell><Data ss:Type="Number">0.53333333000000005</Data></Cell>
    <Cell><Data ss:Type="Number">15</Data></Cell>
    <Cell><Data ss:Type="Number">13</Data></Cell>
    <Cell><Data ss:Type="Number">18.266666669999999</Data></Cell>
    <Cell><Data ss:Type="Number">15</Data></Cell>
    <Cell><Data ss:Type="Number">0.75843168999999999</Data></Cell>
    <Cell><Data ss:Type="Number">46138</Data></Cell>
    <Cell><Data ss:Type="Number">0.26095237999999998</Data></Cell>
   </Row>
   <Row>
    <Cell><Data ss:Type="String">ADAMTSL4</Data></Cell>
    <Cell><Data ss:Type="Number">6.1018276800000004</Data></Cell>
    <Cell><Data ss:Type="Number">3.1148399999999998E-3</Data></Cell>
    <Cell><Data ss:Type="Number">0.16388532</Data></Cell>
    <Cell><Data ss:Type="Number">0.2952381</Data></Cell>
    <Cell><Data ss:Type="Number">15</Data></Cell>
    <Cell><Data ss:Type="Number">13</Data></Cell>
    <Cell><Data ss:Type="Number">13.266666669999999</Data></Cell>
    <Cell><Data ss:Type="Number">15</Data></Cell>
    <Cell><Data ss:Type="Number">0.76809874</Data></Cell>
    <Cell><Data ss:Type="Number">525490</Data></Cell>
    <Cell><Data ss:Type="Number">0.20416666999999999</Data></Cell>
   </Row>
   <Row>
    <Cell><Data ss:Type="String">ABHD13</Data></Cell>
    <Cell><Data ss:Type="Number">5.4740090199999996</Data></Cell>
    <Cell><Data ss:Type="Number">7.3682399999999999E-3</Data></Cell>
    <Cell><Data ss:Type="Number">0.18268147000000001</Data></Cell>
    <Cell><Data ss:Type="Number">0.20952381</Data></Cell>
    <Cell><Data ss:Type="Number">15</Data></Cell>
    <Cell><Data ss:Type="Number">15</Data></Cell>
    <Cell><Data ss:Type="Number">28.266666669999999</Data></Cell>
    <Cell><Data ss:Type="Number">15</Data></Cell>
    <Cell><Data ss:Type="Number">0.79663594999999998</Data></Cell>
    <Cell><Data ss:Type="Number">2407020</Data></Cell>
    <Cell><Data ss:Type="Number">0.14542314000000001</Data></Cell>
   </Row>
   <Row>
    <Cell><Data ss:Type="String">PECR</Data></Cell>
    <Cell><Data ss:Type="Number">5.4744837400000002</Data></Cell>
    <Cell ss:StyleID="s62"><Data ss:Type="Number">7.2119999999999994E-5</Data></Cell>
    <Cell><Data ss:Type="Number">0.18266563</Data></Cell>
    <Cell><Data ss:Type="Number">0.59047618999999996</Data></Cell>
    <Cell><Data ss:Type="Number">15</Data></Cell>
    <Cell><Data ss:Type="Number">15</Data></Cell>
    <Cell><Data ss:Type="Number">23.866666670000001</Data></Cell>
    <Cell><Data ss:Type="Number">15</Data></Cell>
    <Cell><Data ss:Type="Number">0.79661437999999996</Data></Cell>
    <Cell><Data ss:Type="Number">34948</Data></Cell>
    <Cell><Data ss:Type="Number">0.20225989</Data></Cell>
   </Row>
   <Row>
    <Cell><Data ss:Type="String">NDUFS2</Data></Cell>
    <Cell><Data ss:Type="Number">5.2152860199999997</Data></Cell>
    <Cell><Data ss:Type="Number">8.53545E-3</Data></Cell>
    <Cell><Data ss:Type="Number">0.19174404</Data></Cell>
    <Cell><Data ss:Type="Number">0.11428571</Data></Cell>
    <Cell><Data ss:Type="Number">15</Data></Cell>
    <Cell><Data ss:Type="Number">15</Data></Cell>
    <Cell><Data ss:Type="Number">10.733333330000001</Data></Cell>
    <Cell><Data ss:Type="Number">15</Data></Cell>
    <Cell><Data ss:Type="Number">0.80839609000000001</Data></Cell>
    <Cell><Data ss:Type="Number">1428846</Data></Cell>
    <Cell><Data ss:Type="Number">0.1037037</Data></Cell>
   </Row>
   <Row>
    <Cell><Data ss:Type="String">TMEM37</Data></Cell>
    <Cell><Data ss:Type="Number">5.80892476</Data></Cell>
    <Cell ss:StyleID="s62"><Data ss:Type="Number">5.5573999999999999E-4</Data></Cell>
    <Cell><Data ss:Type="Number">0.17214889999999999</Data></Cell>
    <Cell><Data ss:Type="Number">0.47619048000000003</Data></Cell>
    <Cell><Data ss:Type="Number">15</Data></Cell>
    <Cell><Data ss:Type="Number">15</Data></Cell>
    <Cell><Data ss:Type="Number">18.466666669999999</Data></Cell>
    <Cell><Data ss:Type="Number">15</Data></Cell>
    <Cell><Data ss:Type="Number">0.78141251</Data></Cell>
    <Cell><Data ss:Type="Number">294256</Data></Cell>
    <Cell><Data ss:Type="Number">0.2172549</Data></Cell>
   </Row>
   <Row>
    <Cell><Data ss:Type="String">XKR8</Data></Cell>
    <Cell><Data ss:Type="Number">5.5953002600000001</Data></Cell>
    <Cell><Data ss:Type="Number">2.7921700000000001E-3</Data></Cell>
    <Cell><Data ss:Type="Number">0.17872141999999999</Data></Cell>
    <Cell><Data ss:Type="Number">0.2</Data></Cell>
    <Cell><Data ss:Type="Number">15</Data></Cell>
    <Cell><Data ss:Type="Number">16</Data></Cell>
    <Cell><Data ss:Type="Number">18.93333333</Data></Cell>
    <Cell><Data ss:Type="Number">15</Data></Cell>
    <Cell><Data ss:Type="Number">0.79112271999999995</Data></Cell>
    <Cell><Data ss:Type="Number">542410</Data></Cell>
    <Cell><Data ss:Type="Number">0.12873562999999999</Data></Cell>
   </Row>
   <Row>
    <Cell><Data ss:Type="String">EMP1</Data></Cell>
    <Cell><Data ss:Type="Number">5.3534298600000003</Data></Cell>
    <Cell ss:StyleID="s62"><Data ss:Type="Number">2.4454000000000001E-4</Data></Cell>
    <Cell><Data ss:Type="Number">0.18679613</Data></Cell>
    <Cell><Data ss:Type="Number">0.54285713999999996</Data></Cell>
    <Cell><Data ss:Type="Number">15</Data></Cell>
    <Cell><Data ss:Type="Number">15</Data></Cell>
    <Cell><Data ss:Type="Number">41.933333330000004</Data></Cell>
    <Cell><Data ss:Type="Number">15</Data></Cell>
    <Cell><Data ss:Type="Number">0.80211681999999995</Data></Cell>
    <Cell><Data ss:Type="Number">138898</Data></Cell>
    <Cell><Data ss:Type="Number">0.18152958</Data></Cell>
   </Row>
   <Row>
    <Cell><Data ss:Type="String">KLF16</Data></Cell>
    <Cell><Data ss:Type="Number">5.3225729900000003</Data></Cell>
    <Cell ss:StyleID="s62"><Data ss:Type="Number">1.9084000000000001E-4</Data></Cell>
    <Cell><Data ss:Type="Number">0.18787905999999999</Data></Cell>
    <Cell><Data ss:Type="Number">0.54285713999999996</Data></Cell>
    <Cell><Data ss:Type="Number">15</Data></Cell>
    <Cell><Data ss:Type="Number">15</Data></Cell>
    <Cell><Data ss:Type="Number">34.533333329999998</Data></Cell>
    <Cell><Data ss:Type="Number">15</Data></Cell>
    <Cell><Data ss:Type="Number">0.80351941000000005</Data></Cell>
    <Cell><Data ss:Type="Number">98854</Data></Cell>
    <Cell><Data ss:Type="Number">0.18467022999999999</Data></Cell>
   </Row>
   <Row>
    <Cell><Data ss:Type="String">CTBP2</Data></Cell>
    <Cell><Data ss:Type="Number">5.3425112700000001</Data></Cell>
    <Cell><Data ss:Type="Number">4.53982E-3</Data></Cell>
    <Cell><Data ss:Type="Number">0.18717789000000001</Data></Cell>
    <Cell><Data ss:Type="Number">0.13333333</Data></Cell>
    <Cell><Data ss:Type="Number">15</Data></Cell>
    <Cell><Data ss:Type="Number">13</Data></Cell>
    <Cell><Data ss:Type="Number">12.06666667</Data></Cell>
    <Cell><Data ss:Type="Number">15</Data></Cell>
    <Cell><Data ss:Type="Number">0.80261311999999996</Data></Cell>
    <Cell><Data ss:Type="Number">711422</Data></Cell>
    <Cell><Data ss:Type="Number">9.8870059999999996E-2</Data></Cell>
   </Row>
   <Row>
    <Cell><Data ss:Type="String">HMBOX1</Data></Cell>
    <Cell><Data ss:Type="Number">6.6396866799999996</Data></Cell>
    <Cell><Data ss:Type="Number">2.5042300000000001E-3</Data></Cell>
    <Cell><Data ss:Type="Number">0.15060952</Data></Cell>
    <Cell><Data ss:Type="Number">0.34285714</Data></Cell>
    <Cell><Data ss:Type="Number">15</Data></Cell>
    <Cell><Data ss:Type="Number">16</Data></Cell>
    <Cell><Data ss:Type="Number">8.6</Data></Cell>
    <Cell><Data ss:Type="Number">15</Data></Cell>
    <Cell><Data ss:Type="Number">0.74365060999999999</Data></Cell>
    <Cell><Data ss:Type="Number">411726</Data></Cell>
    <Cell><Data ss:Type="Number">0.18260870000000001</Data></Cell>
   </Row>
   <Row>
    <Cell><Data ss:Type="String">ITGB1BP1</Data></Cell>
    <Cell><Data ss:Type="Number">5.2539757900000001</Data></Cell>
    <Cell ss:StyleID="s62"><Data ss:Type="Number">9.0673000000000001E-4</Data></Cell>
    <Cell><Data ss:Type="Number">0.19033205</Data></Cell>
    <Cell><Data ss:Type="Number">0.35238095000000003</Data></Cell>
    <Cell><Data ss:Type="Number">15</Data></Cell>
    <Cell><Data ss:Type="Number">14</Data></Cell>
    <Cell><Data ss:Type="Number">22.466666669999999</Data></Cell>
    <Cell><Data ss:Type="Number">15</Data></Cell>
    <Cell><Data ss:Type="Number">0.80663746000000003</Data></Cell>
    <Cell><Data ss:Type="Number">300846</Data></Cell>
    <Cell><Data ss:Type="Number">0.14780702000000001</Data></Cell>
   </Row>
   <Row>
    <Cell><Data ss:Type="String">GID4</Data></Cell>
    <Cell><Data ss:Type="Number">5.0572038900000003</Data></Cell>
    <Cell><Data ss:Type="Number">1.542606E-2</Data></Cell>
    <Cell><Data ss:Type="Number">0.19773773</Data></Cell>
    <Cell><Data ss:Type="Number">6.6666669999999997E-2</Data></Cell>
    <Cell><Data ss:Type="Number">15</Data></Cell>
    <Cell><Data ss:Type="Number">15</Data></Cell>
    <Cell><Data ss:Type="Number">8.93333333</Data></Cell>
    <Cell><Data ss:Type="Number">15</Data></Cell>
    <Cell><Data ss:Type="Number">0.81558164</Data></Cell>
    <Cell><Data ss:Type="Number">2938754</Data></Cell>
    <Cell><Data ss:Type="Number">8.4313730000000003E-2</Data></Cell>
   </Row>
   <Row>
    <Cell><Data ss:Type="String">GRB7</Data></Cell>
    <Cell><Data ss:Type="Number">5.06313791</Data></Cell>
    <Cell><Data ss:Type="Number">2.1399100000000001E-3</Data></Cell>
    <Cell><Data ss:Type="Number">0.19750598</Data></Cell>
    <Cell><Data ss:Type="Number">0.77142856999999998</Data></Cell>
    <Cell><Data ss:Type="Number">15</Data></Cell>
    <Cell><Data ss:Type="Number">14</Data></Cell>
    <Cell><Data ss:Type="Number">43.266666669999999</Data></Cell>
    <Cell><Data ss:Type="Number">15</Data></Cell>
    <Cell><Data ss:Type="Number">0.81531191000000003</Data></Cell>
    <Cell><Data ss:Type="Number">389538</Data></Cell>
    <Cell><Data ss:Type="Number">0.22040815999999999</Data></Cell>
   </Row>
   <Row>
    <Cell><Data ss:Type="String">DSP</Data></Cell>
    <Cell><Data ss:Type="Number">5.1732731999999997</Data></Cell>
    <Cell ss:StyleID="s62"><Data ss:Type="Number">5.7258999999999999E-4</Data></Cell>
    <Cell><Data ss:Type="Number">0.19330122</Data></Cell>
    <Cell><Data ss:Type="Number">0.66666667000000002</Data></Cell>
    <Cell><Data ss:Type="Number">15</Data></Cell>
    <Cell><Data ss:Type="Number">14</Data></Cell>
    <Cell><Data ss:Type="Number">38.4</Data></Cell>
    <Cell><Data ss:Type="Number">15</Data></Cell>
    <Cell><Data ss:Type="Number">0.81030575999999999</Data></Cell>
    <Cell><Data ss:Type="Number">175534</Data></Cell>
    <Cell><Data ss:Type="Number">0.22030651000000001</Data></Cell>
   </Row>
   <Row>
    <Cell><Data ss:Type="String">EPCAM</Data></Cell>
    <Cell><Data ss:Type="Number">5.4474246400000004</Data></Cell>
    <Cell><Data ss:Type="Number">5.1881799999999997E-3</Data></Cell>
    <Cell><Data ss:Type="Number">0.18357298</Data></Cell>
    <Cell><Data ss:Type="Number">0.60952381</Data></Cell>
    <Cell><Data ss:Type="Number">15</Data></Cell>
    <Cell><Data ss:Type="Number">14</Data></Cell>
    <Cell><Data ss:Type="Number">28.666666670000001</Data></Cell>
    <Cell><Data ss:Type="Number">15</Data></Cell>
    <Cell><Data ss:Type="Number">0.79784432999999999</Data></Cell>
    <Cell><Data ss:Type="Number">1836470</Data></Cell>
    <Cell><Data ss:Type="Number">0.26419753000000001</Data></Cell>
   </Row>
   <Row>
    <Cell><Data ss:Type="String">CDH3</Data></Cell>
    <Cell><Data ss:Type="Number">5.4967956300000003</Data></Cell>
    <Cell ss:StyleID="s62"><Data ss:Type="Number">5.4312999999999996E-4</Data></Cell>
    <Cell><Data ss:Type="Number">0.18192417</Data></Cell>
    <Cell><Data ss:Type="Number">0.52380952000000003</Data></Cell>
    <Cell><Data ss:Type="Number">15</Data></Cell>
    <Cell><Data ss:Type="Number">14</Data></Cell>
    <Cell><Data ss:Type="Number">26.266666669999999</Data></Cell>
    <Cell><Data ss:Type="Number">15</Data></Cell>
    <Cell><Data ss:Type="Number">0.79560019999999998</Data></Cell>
    <Cell><Data ss:Type="Number">219122</Data></Cell>
    <Cell><Data ss:Type="Number">0.24036697000000001</Data></Cell>
   </Row>
   <Row>
    <Cell><Data ss:Type="String">MT1X</Data></Cell>
    <Cell><Data ss:Type="Number">6.1763588900000004</Data></Cell>
    <Cell ss:StyleID="s62"><Data ss:Type="Number">8.3999999999999995E-5</Data></Cell>
    <Cell><Data ss:Type="Number">0.16190768999999999</Data></Cell>
    <Cell><Data ss:Type="Number">0.54285713999999996</Data></Cell>
    <Cell><Data ss:Type="Number">15</Data></Cell>
    <Cell><Data ss:Type="Number">16</Data></Cell>
    <Cell><Data ss:Type="Number">21.93333333</Data></Cell>
    <Cell><Data ss:Type="Number">15</Data></Cell>
    <Cell><Data ss:Type="Number">0.76471096000000005</Data></Cell>
    <Cell><Data ss:Type="Number">41496</Data></Cell>
    <Cell><Data ss:Type="Number">0.26345382000000001</Data></Cell>
   </Row>
   <Row>
    <Cell><Data ss:Type="String">BIRC5</Data></Cell>
    <Cell><Data ss:Type="Number">1.70731707</Data></Cell>
    <Cell><Data ss:Type="Number">5.2389270000000002E-2</Data></Cell>
    <Cell><Data ss:Type="Number">0.58571428999999997</Data></Cell>
    <Cell><Data ss:Type="Number">0.70476190000000005</Data></Cell>
    <Cell><Data ss:Type="Number">15</Data></Cell>
    <Cell><Data ss:Type="Number">3</Data></Cell>
    <Cell><Data ss:Type="Number">19.399999999999999</Data></Cell>
    <Cell><Data ss:Type="Number">15</Data></Cell>
    <Cell><Data ss:Type="Number">0.82317072999999996</Data></Cell>
    <Cell><Data ss:Type="Number">368</Data></Cell>
    <Cell><Data ss:Type="Number">0.52252251999999999</Data></Cell>
   </Row>
   <Row>
    <Cell><Data ss:Type="String">EGR1</Data></Cell>
    <Cell><Data ss:Type="Number">6.0410633799999998</Data></Cell>
    <Cell ss:StyleID="s62"><Data ss:Type="Number">7.3700000000000002E-5</Data></Cell>
    <Cell><Data ss:Type="Number">0.16553377</Data></Cell>
    <Cell><Data ss:Type="Number">0.70476190000000005</Data></Cell>
    <Cell><Data ss:Type="Number">15</Data></Cell>
    <Cell><Data ss:Type="Number">15</Data></Cell>
    <Cell><Data ss:Type="Number">21.733333330000001</Data></Cell>
    <Cell><Data ss:Type="Number">15</Data></Cell>
    <Cell><Data ss:Type="Number">0.77086076000000003</Data></Cell>
    <Cell><Data ss:Type="Number">45616</Data></Cell>
    <Cell><Data ss:Type="Number">0.31047618999999999</Data></Cell>
   </Row>
   <Row>
    <Cell><Data ss:Type="String">CD2AP</Data></Cell>
    <Cell><Data ss:Type="Number">5.1549964399999997</Data></Cell>
    <Cell><Data ss:Type="Number">4.6214999999999997E-3</Data></Cell>
    <Cell><Data ss:Type="Number">0.19398655000000001</Data></Cell>
    <Cell><Data ss:Type="Number">0.16190476000000001</Data></Cell>
    <Cell><Data ss:Type="Number">15</Data></Cell>
    <Cell><Data ss:Type="Number">13</Data></Cell>
    <Cell><Data ss:Type="Number">16.8</Data></Cell>
    <Cell><Data ss:Type="Number">15</Data></Cell>
    <Cell><Data ss:Type="Number">0.81113652999999997</Data></Cell>
    <Cell><Data ss:Type="Number">765260</Data></Cell>
    <Cell><Data ss:Type="Number">0.11230424999999999</Data></Cell>
   </Row>
   <Row>
    <Cell><Data ss:Type="String">PCDHGC4</Data></Cell>
    <Cell><Data ss:Type="Number">8.3199620200000002</Data></Cell>
    <Cell ss:StyleID="s62"><Data ss:Type="Number">1.19E-6</Data></Cell>
    <Cell><Data ss:Type="Number">0.12019286</Data></Cell>
    <Cell><Data ss:Type="Number">0.6</Data></Cell>
    <Cell><Data ss:Type="Number">15</Data></Cell>
    <Cell><Data ss:Type="Number">15</Data></Cell>
    <Cell><Data ss:Type="Number">11</Data></Cell>
    <Cell><Data ss:Type="Number">15</Data></Cell>
    <Cell><Data ss:Type="Number">0.66727444999999996</Data></Cell>
    <Cell><Data ss:Type="Number">104</Data></Cell>
    <Cell><Data ss:Type="Number">0.47826087</Data></Cell>
   </Row>
   <Row>
    <Cell><Data ss:Type="String">THBS3</Data></Cell>
    <Cell><Data ss:Type="Number">6.2485165</Data></Cell>
    <Cell><Data ss:Type="Number">3.56062E-3</Data></Cell>
    <Cell><Data ss:Type="Number">0.16003798999999999</Data></Cell>
    <Cell><Data ss:Type="Number">0.26373626</Data></Cell>
    <Cell><Data ss:Type="Number">14</Data></Cell>
    <Cell><Data ss:Type="Number">13</Data></Cell>
    <Cell><Data ss:Type="Number">13</Data></Cell>
    <Cell><Data ss:Type="Number">14</Data></Cell>
    <Cell><Data ss:Type="Number">0.76143106999999999</Data></Cell>
    <Cell><Data ss:Type="Number">612768</Data></Cell>
    <Cell><Data ss:Type="Number">0.18530020999999999</Data></Cell>
   </Row>
   <Row>
    <Cell><Data ss:Type="String">C17orf58</Data></Cell>
    <Cell><Data ss:Type="Number">6.2397341600000003</Data></Cell>
    <Cell ss:StyleID="s62"><Data ss:Type="Number">5.9004999999999995E-4</Data></Cell>
    <Cell><Data ss:Type="Number">0.16026324</Data></Cell>
    <Cell><Data ss:Type="Number">0.40659340999999999</Data></Cell>
    <Cell><Data ss:Type="Number">14</Data></Cell>
    <Cell><Data ss:Type="Number">13</Data></Cell>
    <Cell><Data ss:Type="Number">14.92857143</Data></Cell>
    <Cell><Data ss:Type="Number">14</Data></Cell>
    <Cell><Data ss:Type="Number">0.76183027000000003</Data></Cell>
    <Cell><Data ss:Type="Number">160382</Data></Cell>
    <Cell><Data ss:Type="Number">0.2228145</Data></Cell>
   </Row>
   <Row>
    <Cell><Data ss:Type="String">NEGR1</Data></Cell>
    <Cell><Data ss:Type="Number">5.1659150199999999</Data></Cell>
    <Cell><Data ss:Type="Number">1.081887E-2</Data></Cell>
    <Cell><Data ss:Type="Number">0.19357654999999999</Data></Cell>
    <Cell><Data ss:Type="Number">0.14285713999999999</Data></Cell>
    <Cell><Data ss:Type="Number">14</Data></Cell>
    <Cell><Data ss:Type="Number">12</Data></Cell>
    <Cell><Data ss:Type="Number">12.78571429</Data></Cell>
    <Cell><Data ss:Type="Number">14</Data></Cell>
    <Cell><Data ss:Type="Number">0.81064022999999996</Data></Cell>
    <Cell><Data ss:Type="Number">1843314</Data></Cell>
    <Cell><Data ss:Type="Number">9.7600870000000006E-2</Data></Cell>
   </Row>
   <Row>
    <Cell><Data ss:Type="String">GNG2</Data></Cell>
    <Cell><Data ss:Type="Number">5.3164016099999998</Data></Cell>
    <Cell><Data ss:Type="Number">3.3723899999999998E-3</Data></Cell>
    <Cell><Data ss:Type="Number">0.18809714999999999</Data></Cell>
    <Cell><Data ss:Type="Number">0.36263736000000002</Data></Cell>
    <Cell><Data ss:Type="Number">14</Data></Cell>
    <Cell><Data ss:Type="Number">14</Data></Cell>
    <Cell><Data ss:Type="Number">21.714285709999999</Data></Cell>
    <Cell><Data ss:Type="Number">14</Data></Cell>
    <Cell><Data ss:Type="Number">0.80379993000000005</Data></Cell>
    <Cell><Data ss:Type="Number">802182</Data></Cell>
    <Cell><Data ss:Type="Number">0.15029761999999999</Data></Cell>
   </Row>
   <Row>
    <Cell><Data ss:Type="String">ATP5H</Data></Cell>
    <Cell><Data ss:Type="Number">5.2651317400000002</Data></Cell>
    <Cell><Data ss:Type="Number">4.3182000000000003E-3</Data></Cell>
    <Cell><Data ss:Type="Number">0.18992877</Data></Cell>
    <Cell><Data ss:Type="Number">0.17582418</Data></Cell>
    <Cell><Data ss:Type="Number">14</Data></Cell>
    <Cell><Data ss:Type="Number">15</Data></Cell>
    <Cell><Data ss:Type="Number">13.85714286</Data></Cell>
    <Cell><Data ss:Type="Number">14</Data></Cell>
    <Cell><Data ss:Type="Number">0.80613038000000004</Data></Cell>
    <Cell><Data ss:Type="Number">649278</Data></Cell>
    <Cell><Data ss:Type="Number">0.1118267</Data></Cell>
   </Row>
   <Row>
    <Cell><Data ss:Type="String">SH3KBP1</Data></Cell>
    <Cell><Data ss:Type="Number">5.4573937800000003</Data></Cell>
    <Cell><Data ss:Type="Number">8.9426499999999999E-3</Data></Cell>
    <Cell><Data ss:Type="Number">0.18323765</Data></Cell>
    <Cell><Data ss:Type="Number">6.5934069999999997E-2</Data></Cell>
    <Cell><Data ss:Type="Number">14</Data></Cell>
    <Cell><Data ss:Type="Number">14</Data></Cell>
    <Cell><Data ss:Type="Number">7.3571428599999997</Data></Cell>
    <Cell><Data ss:Type="Number">14</Data></Cell>
    <Cell><Data ss:Type="Number">0.79739119000000003</Data></Cell>
    <Cell><Data ss:Type="Number">1202854</Data></Cell>
    <Cell><Data ss:Type="Number">9.7959180000000007E-2</Data></Cell>
   </Row>
   <Row>
    <Cell><Data ss:Type="String">UQCRH</Data></Cell>
    <Cell><Data ss:Type="Number">5.4768573500000004</Data></Cell>
    <Cell><Data ss:Type="Number">3.2863800000000002E-3</Data></Cell>
    <Cell><Data ss:Type="Number">0.18258646000000001</Data></Cell>
    <Cell><Data ss:Type="Number">0.17582418</Data></Cell>
    <Cell><Data ss:Type="Number">14</Data></Cell>
    <Cell><Data ss:Type="Number">15</Data></Cell>
    <Cell><Data ss:Type="Number">14.64285714</Data></Cell>
    <Cell><Data ss:Type="Number">14</Data></Cell>
    <Cell><Data ss:Type="Number">0.79650648000000002</Data></Cell>
    <Cell><Data ss:Type="Number">525934</Data></Cell>
    <Cell><Data ss:Type="Number">0.11693547999999999</Data></Cell>
   </Row>
   <Row>
    <Cell><Data ss:Type="String">TMED1</Data></Cell>
    <Cell><Data ss:Type="Number">5.4153809600000002</Data></Cell>
    <Cell><Data ss:Type="Number">3.4395799999999998E-3</Data></Cell>
    <Cell><Data ss:Type="Number">0.18465922000000001</Data></Cell>
    <Cell><Data ss:Type="Number">0.26373626</Data></Cell>
    <Cell><Data ss:Type="Number">14</Data></Cell>
    <Cell><Data ss:Type="Number">14</Data></Cell>
    <Cell><Data ss:Type="Number">19.35714286</Data></Cell>
    <Cell><Data ss:Type="Number">14</Data></Cell>
    <Cell><Data ss:Type="Number">0.79930087000000005</Data></Cell>
    <Cell><Data ss:Type="Number">790808</Data></Cell>
    <Cell><Data ss:Type="Number">0.15306122</Data></Cell>
   </Row>
   <Row>
    <Cell><Data ss:Type="String">PPDPF</Data></Cell>
    <Cell><Data ss:Type="Number">5.4619036300000001</Data></Cell>
    <Cell><Data ss:Type="Number">9.4095800000000007E-3</Data></Cell>
    <Cell><Data ss:Type="Number">0.18308635000000001</Data></Cell>
    <Cell><Data ss:Type="Number">0.10989011</Data></Cell>
    <Cell><Data ss:Type="Number">14</Data></Cell>
    <Cell><Data ss:Type="Number">14</Data></Cell>
    <Cell><Data ss:Type="Number">12.71428571</Data></Cell>
    <Cell><Data ss:Type="Number">14</Data></Cell>
    <Cell><Data ss:Type="Number">0.79718619999999996</Data></Cell>
    <Cell><Data ss:Type="Number">1806840</Data></Cell>
    <Cell><Data ss:Type="Number">0.11481976000000001</Data></Cell>
   </Row>
   <Row>
    <Cell><Data ss:Type="String">GCDH</Data></Cell>
    <Cell><Data ss:Type="Number">5.2995490099999998</Data></Cell>
    <Cell><Data ss:Type="Number">7.2865500000000001E-3</Data></Cell>
    <Cell><Data ss:Type="Number">0.18869530000000001</Data></Cell>
    <Cell><Data ss:Type="Number">0.10989011</Data></Cell>
    <Cell><Data ss:Type="Number">14</Data></Cell>
    <Cell><Data ss:Type="Number">13</Data></Cell>
    <Cell><Data ss:Type="Number">12.07142857</Data></Cell>
    <Cell><Data ss:Type="Number">14</Data></Cell>
    <Cell><Data ss:Type="Number">0.80456594999999997</Data></Cell>
    <Cell><Data ss:Type="Number">1007874</Data></Cell>
    <Cell><Data ss:Type="Number">0.10048426000000001</Data></Cell>
   </Row>
   <Row>
    <Cell><Data ss:Type="String">KIF1C</Data></Cell>
    <Cell><Data ss:Type="Number">5.2397341600000003</Data></Cell>
    <Cell><Data ss:Type="Number">6.4544399999999997E-3</Data></Cell>
    <Cell><Data ss:Type="Number">0.19084938000000001</Data></Cell>
    <Cell><Data ss:Type="Number">0.24175824000000001</Data></Cell>
    <Cell><Data ss:Type="Number">14</Data></Cell>
    <Cell><Data ss:Type="Number">14</Data></Cell>
    <Cell><Data ss:Type="Number">16.14285714</Data></Cell>
    <Cell><Data ss:Type="Number">14</Data></Cell>
    <Cell><Data ss:Type="Number">0.80728480999999996</Data></Cell>
    <Cell><Data ss:Type="Number">875104</Data></Cell>
    <Cell><Data ss:Type="Number">0.1327381</Data></Cell>
   </Row>
   <Row>
    <Cell><Data ss:Type="String">MMD</Data></Cell>
    <Cell><Data ss:Type="Number">5.5269404199999999</Data></Cell>
    <Cell><Data ss:Type="Number">1.7736500000000001E-3</Data></Cell>
    <Cell><Data ss:Type="Number">0.18093192999999999</Data></Cell>
    <Cell><Data ss:Type="Number">0.2967033</Data></Cell>
    <Cell><Data ss:Type="Number">14</Data></Cell>
    <Cell><Data ss:Type="Number">14</Data></Cell>
    <Cell><Data ss:Type="Number">18.428571430000002</Data></Cell>
    <Cell><Data ss:Type="Number">14</Data></Cell>
    <Cell><Data ss:Type="Number">0.79422998</Data></Cell>
    <Cell><Data ss:Type="Number">509598</Data></Cell>
    <Cell><Data ss:Type="Number">0.17250673999999999</Data></Cell>
   </Row>
   <Row>
    <Cell><Data ss:Type="String">TOE1</Data></Cell>
    <Cell><Data ss:Type="Number">5.4336577300000002</Data></Cell>
    <Cell ss:StyleID="s62"><Data ss:Type="Number">5.0180999999999999E-4</Data></Cell>
    <Cell><Data ss:Type="Number">0.18403808999999999</Data></Cell>
    <Cell><Data ss:Type="Number">0.45054945000000002</Data></Cell>
    <Cell><Data ss:Type="Number">14</Data></Cell>
    <Cell><Data ss:Type="Number">15</Data></Cell>
    <Cell><Data ss:Type="Number">36</Data></Cell>
    <Cell><Data ss:Type="Number">14</Data></Cell>
    <Cell><Data ss:Type="Number">0.79847009999999996</Data></Cell>
    <Cell><Data ss:Type="Number">241238</Data></Cell>
    <Cell><Data ss:Type="Number">0.18367347000000001</Data></Cell>
   </Row>
   <Row>
    <Cell><Data ss:Type="String">TNRC6A</Data></Cell>
    <Cell><Data ss:Type="Number">5.4652266799999998</Data></Cell>
    <Cell><Data ss:Type="Number">2.37491E-3</Data></Cell>
    <Cell><Data ss:Type="Number">0.18297503000000001</Data></Cell>
    <Cell><Data ss:Type="Number">0.34065933999999998</Data></Cell>
    <Cell><Data ss:Type="Number">14</Data></Cell>
    <Cell><Data ss:Type="Number">16</Data></Cell>
    <Cell><Data ss:Type="Number">26.714285709999999</Data></Cell>
    <Cell><Data ss:Type="Number">14</Data></Cell>
    <Cell><Data ss:Type="Number">0.79703515000000003</Data></Cell>
    <Cell><Data ss:Type="Number">535902</Data></Cell>
    <Cell><Data ss:Type="Number">0.15953807</Data></Cell>
   </Row>
   <Row>
    <Cell><Data ss:Type="String">ZNF230</Data></Cell>
    <Cell><Data ss:Type="Number">5.5625445100000004</Data></Cell>
    <Cell><Data ss:Type="Number">1.5985400000000001E-3</Data></Cell>
    <Cell><Data ss:Type="Number">0.17977383999999999</Data></Cell>
    <Cell><Data ss:Type="Number">0.24175824000000001</Data></Cell>
    <Cell><Data ss:Type="Number">14</Data></Cell>
    <Cell><Data ss:Type="Number">15</Data></Cell>
    <Cell><Data ss:Type="Number">20.571428569999998</Data></Cell>
    <Cell><Data ss:Type="Number">14</Data></Cell>
    <Cell><Data ss:Type="Number">0.79261161000000002</Data></Cell>
    <Cell><Data ss:Type="Number">352500</Data></Cell>
    <Cell><Data ss:Type="Number">0.14385613999999999</Data></Cell>
   </Row>
   <Row>
    <Cell><Data ss:Type="String">GLT8D2</Data></Cell>
    <Cell><Data ss:Type="Number">5.4300973199999998</Data></Cell>
    <Cell><Data ss:Type="Number">5.5362199999999997E-3</Data></Cell>
    <Cell><Data ss:Type="Number">0.18415876</Data></Cell>
    <Cell><Data ss:Type="Number">0.12087912000000001</Data></Cell>
    <Cell><Data ss:Type="Number">14</Data></Cell>
    <Cell><Data ss:Type="Number">13</Data></Cell>
    <Cell><Data ss:Type="Number">7.5714285700000001</Data></Cell>
    <Cell><Data ss:Type="Number">14</Data></Cell>
    <Cell><Data ss:Type="Number">0.79863194000000004</Data></Cell>
    <Cell><Data ss:Type="Number">711040</Data></Cell>
    <Cell><Data ss:Type="Number">9.809524E-2</Data></Cell>
   </Row>
   <Row>
    <Cell><Data ss:Type="String">BAZ1B</Data></Cell>
    <Cell><Data ss:Type="Number">5.7821030100000002</Data></Cell>
    <Cell><Data ss:Type="Number">3.0297000000000002E-3</Data></Cell>
    <Cell><Data ss:Type="Number">0.17294745</Data></Cell>
    <Cell><Data ss:Type="Number">6.5934069999999997E-2</Data></Cell>
    <Cell><Data ss:Type="Number">14</Data></Cell>
    <Cell><Data ss:Type="Number">14</Data></Cell>
    <Cell><Data ss:Type="Number">8.5714285700000001</Data></Cell>
    <Cell><Data ss:Type="Number">14</Data></Cell>
    <Cell><Data ss:Type="Number">0.78263168000000005</Data></Cell>
    <Cell><Data ss:Type="Number">535632</Data></Cell>
    <Cell><Data ss:Type="Number">0.10810810999999999</Data></Cell>
   </Row>
   <Row>
    <Cell><Data ss:Type="String">STAT5A</Data></Cell>
    <Cell><Data ss:Type="Number">5.9594113499999999</Data></Cell>
    <Cell><Data ss:Type="Number">1.095463E-2</Data></Cell>
    <Cell><Data ss:Type="Number">0.16780181</Data></Cell>
    <Cell><Data ss:Type="Number">8.7912089999999998E-2</Data></Cell>
    <Cell><Data ss:Type="Number">14</Data></Cell>
    <Cell><Data ss:Type="Number">16</Data></Cell>
    <Cell><Data ss:Type="Number">5.1428571400000003</Data></Cell>
    <Cell><Data ss:Type="Number">14</Data></Cell>
    <Cell><Data ss:Type="Number">0.77457220999999998</Data></Cell>
    <Cell><Data ss:Type="Number">1439178</Data></Cell>
    <Cell><Data ss:Type="Number">9.9702379999999993E-2</Data></Cell>
   </Row>
   <Row>
    <Cell><Data ss:Type="String">EDN3</Data></Cell>
    <Cell><Data ss:Type="Number">5.1355328699999996</Data></Cell>
    <Cell ss:StyleID="s62"><Data ss:Type="Number">2.7012E-4</Data></Cell>
    <Cell><Data ss:Type="Number">0.19472175999999999</Data></Cell>
    <Cell><Data ss:Type="Number">0.36263736000000002</Data></Cell>
    <Cell><Data ss:Type="Number">14</Data></Cell>
    <Cell><Data ss:Type="Number">14</Data></Cell>
    <Cell><Data ss:Type="Number">30.85714286</Data></Cell>
    <Cell><Data ss:Type="Number">14</Data></Cell>
    <Cell><Data ss:Type="Number">0.81202123000000004</Data></Cell>
    <Cell><Data ss:Type="Number">78942</Data></Cell>
    <Cell><Data ss:Type="Number">0.17940199000000001</Data></Cell>
   </Row>
   <Row>
    <Cell><Data ss:Type="String">B4GALNT4</Data></Cell>
    <Cell><Data ss:Type="Number">5.2985995700000004</Data></Cell>
    <Cell ss:StyleID="s62"><Data ss:Type="Number">4.9240000000000003E-5</Data></Cell>
    <Cell><Data ss:Type="Number">0.18872911000000001</Data></Cell>
    <Cell><Data ss:Type="Number">0.75824175999999999</Data></Cell>
    <Cell><Data ss:Type="Number">14</Data></Cell>
    <Cell><Data ss:Type="Number">14</Data></Cell>
    <Cell><Data ss:Type="Number">37.214285709999999</Data></Cell>
    <Cell><Data ss:Type="Number">14</Data></Cell>
    <Cell><Data ss:Type="Number">0.80460911000000002</Data></Cell>
    <Cell><Data ss:Type="Number">30280</Data></Cell>
    <Cell><Data ss:Type="Number">0.28407852</Data></Cell>
   </Row>
   <Row>
    <Cell><Data ss:Type="String">MRPS2</Data></Cell>
    <Cell><Data ss:Type="Number">5.3235224299999997</Data></Cell>
    <Cell><Data ss:Type="Number">7.2975799999999997E-3</Data></Cell>
    <Cell><Data ss:Type="Number">0.18784555</Data></Cell>
    <Cell><Data ss:Type="Number">0.16483516000000001</Data></Cell>
    <Cell><Data ss:Type="Number">14</Data></Cell>
    <Cell><Data ss:Type="Number">13</Data></Cell>
    <Cell><Data ss:Type="Number">14.21428571</Data></Cell>
    <Cell><Data ss:Type="Number">14</Data></Cell>
    <Cell><Data ss:Type="Number">0.80347625</Data></Cell>
    <Cell><Data ss:Type="Number">1151504</Data></Cell>
    <Cell><Data ss:Type="Number">0.12612613</Data></Cell>
   </Row>
   <Row>
    <Cell><Data ss:Type="String">SHFM1</Data></Cell>
    <Cell><Data ss:Type="Number">5.4927605000000002</Data></Cell>
    <Cell><Data ss:Type="Number">4.6837399999999996E-3</Data></Cell>
    <Cell><Data ss:Type="Number">0.18205782000000001</Data></Cell>
    <Cell><Data ss:Type="Number">0.27472527000000002</Data></Cell>
    <Cell><Data ss:Type="Number">14</Data></Cell>
    <Cell><Data ss:Type="Number">14</Data></Cell>
    <Cell><Data ss:Type="Number">16.14285714</Data></Cell>
    <Cell><Data ss:Type="Number">14</Data></Cell>
    <Cell><Data ss:Type="Number">0.79578360999999997</Data></Cell>
    <Cell><Data ss:Type="Number">753674</Data></Cell>
    <Cell><Data ss:Type="Number">0.14285713999999999</Data></Cell>
   </Row>
   <Row>
    <Cell><Data ss:Type="String">PSMC5</Data></Cell>
    <Cell><Data ss:Type="Number">5.1901257999999997</Data></Cell>
    <Cell><Data ss:Type="Number">5.9595100000000003E-3</Data></Cell>
    <Cell><Data ss:Type="Number">0.19267355999999999</Data></Cell>
    <Cell><Data ss:Type="Number">0.16483516000000001</Data></Cell>
    <Cell><Data ss:Type="Number">14</Data></Cell>
    <Cell><Data ss:Type="Number">14</Data></Cell>
    <Cell><Data ss:Type="Number">12.5</Data></Cell>
    <Cell><Data ss:Type="Number">14</Data></Cell>
    <Cell><Data ss:Type="Number">0.80953973999999995</Data></Cell>
    <Cell><Data ss:Type="Number">1466570</Data></Cell>
    <Cell><Data ss:Type="Number">0.11548732</Data></Cell>
   </Row>
   <Row>
    <Cell><Data ss:Type="String">IL1B</Data></Cell>
    <Cell><Data ss:Type="Number">5.86517921</Data></Cell>
    <Cell><Data ss:Type="Number">1.9181599999999999E-3</Data></Cell>
    <Cell><Data ss:Type="Number">0.17049776999999999</Data></Cell>
    <Cell><Data ss:Type="Number">0.25274724999999998</Data></Cell>
    <Cell><Data ss:Type="Number">14</Data></Cell>
    <Cell><Data ss:Type="Number">15</Data></Cell>
    <Cell><Data ss:Type="Number">18.85714286</Data></Cell>
    <Cell><Data ss:Type="Number">14</Data></Cell>
    <Cell><Data ss:Type="Number">0.77885548999999998</Data></Cell>
    <Cell><Data ss:Type="Number">474324</Data></Cell>
    <Cell><Data ss:Type="Number">0.16498104</Data></Cell>
   </Row>
   <Row>
    <Cell><Data ss:Type="String">GTF2B</Data></Cell>
    <Cell><Data ss:Type="Number">5.5632565899999999</Data></Cell>
    <Cell><Data ss:Type="Number">2.8576500000000002E-3</Data></Cell>
    <Cell><Data ss:Type="Number">0.17975083</Data></Cell>
    <Cell><Data ss:Type="Number">0.25274724999999998</Data></Cell>
    <Cell><Data ss:Type="Number">14</Data></Cell>
    <Cell><Data ss:Type="Number">15</Data></Cell>
    <Cell><Data ss:Type="Number">22.85714286</Data></Cell>
    <Cell><Data ss:Type="Number">14</Data></Cell>
    <Cell><Data ss:Type="Number">0.79257924999999996</Data></Cell>
    <Cell><Data ss:Type="Number">781806</Data></Cell>
    <Cell><Data ss:Type="Number">0.14513193999999999</Data></Cell>
   </Row>
   <Row>
    <Cell><Data ss:Type="String">THAP2</Data></Cell>
    <Cell><Data ss:Type="Number">5.7054355599999997</Data></Cell>
    <Cell><Data ss:Type="Number">6.15381E-3</Data></Cell>
    <Cell><Data ss:Type="Number">0.17527145999999999</Data></Cell>
    <Cell><Data ss:Type="Number">0.12087912000000001</Data></Cell>
    <Cell><Data ss:Type="Number">14</Data></Cell>
    <Cell><Data ss:Type="Number">15</Data></Cell>
    <Cell><Data ss:Type="Number">7.5</Data></Cell>
    <Cell><Data ss:Type="Number">14</Data></Cell>
    <Cell><Data ss:Type="Number">0.78611657000000001</Data></Cell>
    <Cell><Data ss:Type="Number">917688</Data></Cell>
    <Cell><Data ss:Type="Number">0.10351966999999999</Data></Cell>
   </Row>
   <Row>
    <Cell><Data ss:Type="String">MYADM</Data></Cell>
    <Cell><Data ss:Type="Number">5.3743175900000004</Data></Cell>
    <Cell ss:StyleID="s62"><Data ss:Type="Number">5.8478000000000002E-4</Data></Cell>
    <Cell><Data ss:Type="Number">0.18607013999999999</Data></Cell>
    <Cell><Data ss:Type="Number">0.48351648000000003</Data></Cell>
    <Cell><Data ss:Type="Number">14</Data></Cell>
    <Cell><Data ss:Type="Number">15</Data></Cell>
    <Cell><Data ss:Type="Number">41.928571429999998</Data></Cell>
    <Cell><Data ss:Type="Number">14</Data></Cell>
    <Cell><Data ss:Type="Number">0.80116737999999998</Data></Cell>
    <Cell><Data ss:Type="Number">195858</Data></Cell>
    <Cell><Data ss:Type="Number">0.20518206999999999</Data></Cell>
   </Row>
   <Row>
    <Cell><Data ss:Type="String">LRRC48</Data></Cell>
    <Cell><Data ss:Type="Number">4.9890814099999998</Data></Cell>
    <Cell><Data ss:Type="Number">3.5226799999999998E-3</Data></Cell>
    <Cell><Data ss:Type="Number">0.2004377</Data></Cell>
    <Cell><Data ss:Type="Number">0.15384614999999999</Data></Cell>
    <Cell><Data ss:Type="Number">14</Data></Cell>
    <Cell><Data ss:Type="Number">14</Data></Cell>
    <Cell><Data ss:Type="Number">20.571428569999998</Data></Cell>
    <Cell><Data ss:Type="Number">14</Data></Cell>
    <Cell><Data ss:Type="Number">0.81867811999999995</Data></Cell>
    <Cell><Data ss:Type="Number">585324</Data></Cell>
    <Cell><Data ss:Type="Number">0.12445223</Data></Cell>
   </Row>
   <Row>
    <Cell><Data ss:Type="String">C1QA</Data></Cell>
    <Cell><Data ss:Type="Number">5.9577498200000001</Data></Cell>
    <Cell><Data ss:Type="Number">1.70531E-3</Data></Cell>
    <Cell><Data ss:Type="Number">0.16784861000000001</Data></Cell>
    <Cell><Data ss:Type="Number">0.50549451000000001</Data></Cell>
    <Cell><Data ss:Type="Number">14</Data></Cell>
    <Cell><Data ss:Type="Number">13</Data></Cell>
    <Cell><Data ss:Type="Number">12.35714286</Data></Cell>
    <Cell><Data ss:Type="Number">14</Data></Cell>
    <Cell><Data ss:Type="Number">0.77464774000000003</Data></Cell>
    <Cell><Data ss:Type="Number">694574</Data></Cell>
    <Cell><Data ss:Type="Number">0.21679198</Data></Cell>
   </Row>
   <Row>
    <Cell><Data ss:Type="String">CCDC173</Data></Cell>
    <Cell><Data ss:Type="Number">5.5347733200000002</Data></Cell>
    <Cell><Data ss:Type="Number">2.3899500000000001E-3</Data></Cell>
    <Cell><Data ss:Type="Number">0.18067586999999999</Data></Cell>
    <Cell><Data ss:Type="Number">0.31868131999999999</Data></Cell>
    <Cell><Data ss:Type="Number">14</Data></Cell>
    <Cell><Data ss:Type="Number">15</Data></Cell>
    <Cell><Data ss:Type="Number">25.285714290000001</Data></Cell>
    <Cell><Data ss:Type="Number">14</Data></Cell>
    <Cell><Data ss:Type="Number">0.79387394</Data></Cell>
    <Cell><Data ss:Type="Number">506152</Data></Cell>
    <Cell><Data ss:Type="Number">0.17339900999999999</Data></Cell>
   </Row>
   <Row>
    <Cell><Data ss:Type="String">ITPRIP</Data></Cell>
    <Cell><Data ss:Type="Number">5.0301447899999996</Data></Cell>
    <Cell><Data ss:Type="Number">7.7771100000000003E-3</Data></Cell>
    <Cell><Data ss:Type="Number">0.19880143</Data></Cell>
    <Cell><Data ss:Type="Number">0.24175824000000001</Data></Cell>
    <Cell><Data ss:Type="Number">14</Data></Cell>
    <Cell><Data ss:Type="Number">15</Data></Cell>
    <Cell><Data ss:Type="Number">34.571428570000002</Data></Cell>
    <Cell><Data ss:Type="Number">14</Data></Cell>
    <Cell><Data ss:Type="Number">0.81681159999999997</Data></Cell>
    <Cell><Data ss:Type="Number">1825340</Data></Cell>
    <Cell><Data ss:Type="Number">0.14809112999999999</Data></Cell>
   </Row>
   <Row>
    <Cell><Data ss:Type="String">DUSP8</Data></Cell>
    <Cell><Data ss:Type="Number">5.28934251</Data></Cell>
    <Cell><Data ss:Type="Number">1.9610299999999999E-3</Data></Cell>
    <Cell><Data ss:Type="Number">0.18905941000000001</Data></Cell>
    <Cell><Data ss:Type="Number">0.37362636999999999</Data></Cell>
    <Cell><Data ss:Type="Number">14</Data></Cell>
    <Cell><Data ss:Type="Number">15</Data></Cell>
    <Cell><Data ss:Type="Number">33.285714290000001</Data></Cell>
    <Cell><Data ss:Type="Number">14</Data></Cell>
    <Cell><Data ss:Type="Number">0.80502989000000003</Data></Cell>
    <Cell><Data ss:Type="Number">347612</Data></Cell>
    <Cell><Data ss:Type="Number">0.20289219999999999</Data></Cell>
   </Row>
   <Row>
    <Cell><Data ss:Type="String">MT1E</Data></Cell>
    <Cell><Data ss:Type="Number">6.1409921699999996</Data></Cell>
    <Cell ss:StyleID="s62"><Data ss:Type="Number">1.2167000000000001E-4</Data></Cell>
    <Cell><Data ss:Type="Number">0.16284013999999999</Data></Cell>
    <Cell><Data ss:Type="Number">0.67032966999999999</Data></Cell>
    <Cell><Data ss:Type="Number">14</Data></Cell>
    <Cell><Data ss:Type="Number">16</Data></Cell>
    <Cell><Data ss:Type="Number">23.071428569999998</Data></Cell>
    <Cell><Data ss:Type="Number">14</Data></Cell>
    <Cell><Data ss:Type="Number">0.76631853999999999</Data></Cell>
    <Cell><Data ss:Type="Number">89076</Data></Cell>
    <Cell><Data ss:Type="Number">0.29962894000000001</Data></Cell>
   </Row>
   <Row>
    <Cell><Data ss:Type="String">MT2A</Data></Cell>
    <Cell><Data ss:Type="Number">6.2990742900000001</Data></Cell>
    <Cell ss:StyleID="s62"><Data ss:Type="Number">2.9539999999999998E-5</Data></Cell>
    <Cell><Data ss:Type="Number">0.15875349</Data></Cell>
    <Cell><Data ss:Type="Number">0.71428570999999996</Data></Cell>
    <Cell><Data ss:Type="Number">14</Data></Cell>
    <Cell><Data ss:Type="Number">16</Data></Cell>
    <Cell><Data ss:Type="Number">23.071428569999998</Data></Cell>
    <Cell><Data ss:Type="Number">14</Data></Cell>
    <Cell><Data ss:Type="Number">0.75913299000000001</Data></Cell>
    <Cell><Data ss:Type="Number">13436</Data></Cell>
    <Cell><Data ss:Type="Number">0.30357142999999998</Data></Cell>
   </Row>
   <Row>
    <Cell><Data ss:Type="String">PCDHGA8</Data></Cell>
    <Cell><Data ss:Type="Number">8.32019938</Data></Cell>
    <Cell ss:StyleID="s62"><Data ss:Type="Number">2.3817E-4</Data></Cell>
    <Cell><Data ss:Type="Number">0.12018943</Data></Cell>
    <Cell><Data ss:Type="Number">0.54945054999999998</Data></Cell>
    <Cell><Data ss:Type="Number">14</Data></Cell>
    <Cell><Data ss:Type="Number">15</Data></Cell>
    <Cell><Data ss:Type="Number">10.64285714</Data></Cell>
    <Cell><Data ss:Type="Number">14</Data></Cell>
    <Cell><Data ss:Type="Number">0.66726366000000004</Data></Cell>
    <Cell><Data ss:Type="Number">172582</Data></Cell>
    <Cell><Data ss:Type="Number">0.46273291999999999</Data></Cell>
   </Row>
   <Row>
    <Cell><Data ss:Type="String">PCDHGA7</Data></Cell>
    <Cell><Data ss:Type="Number">8.32019938</Data></Cell>
    <Cell ss:StyleID="s62"><Data ss:Type="Number">2.3809999999999999E-4</Data></Cell>
    <Cell><Data ss:Type="Number">0.12018943</Data></Cell>
    <Cell><Data ss:Type="Number">0.58241757999999999</Data></Cell>
    <Cell><Data ss:Type="Number">14</Data></Cell>
    <Cell><Data ss:Type="Number">15</Data></Cell>
    <Cell><Data ss:Type="Number">11.07142857</Data></Cell>
    <Cell><Data ss:Type="Number">14</Data></Cell>
    <Cell><Data ss:Type="Number">0.66726366000000004</Data></Cell>
    <Cell><Data ss:Type="Number">172582</Data></Cell>
    <Cell><Data ss:Type="Number">0.48136646</Data></Cell>
   </Row>
   <Row>
    <Cell><Data ss:Type="String">INTS6</Data></Cell>
    <Cell><Data ss:Type="Number">5.4274863499999997</Data></Cell>
    <Cell><Data ss:Type="Number">4.8493700000000004E-3</Data></Cell>
    <Cell><Data ss:Type="Number">0.18424735</Data></Cell>
    <Cell><Data ss:Type="Number">0.10256410000000001</Data></Cell>
    <Cell><Data ss:Type="Number">13</Data></Cell>
    <Cell><Data ss:Type="Number">15</Data></Cell>
    <Cell><Data ss:Type="Number">13.38461538</Data></Cell>
    <Cell><Data ss:Type="Number">13</Data></Cell>
    <Cell><Data ss:Type="Number">0.79875061999999997</Data></Cell>
    <Cell><Data ss:Type="Number">733382</Data></Cell>
    <Cell><Data ss:Type="Number">0.11339523</Data></Cell>
   </Row>
   <Row>
    <Cell><Data ss:Type="String">GFPT2</Data></Cell>
    <Cell><Data ss:Type="Number">6.2311891800000003</Data></Cell>
    <Cell ss:StyleID="s62"><Data ss:Type="Number">1.1632E-4</Data></Cell>
    <Cell><Data ss:Type="Number">0.16048301000000001</Data></Cell>
    <Cell><Data ss:Type="Number">0.57692308000000003</Data></Cell>
    <Cell><Data ss:Type="Number">13</Data></Cell>
    <Cell><Data ss:Type="Number">13</Data></Cell>
    <Cell><Data ss:Type="Number">19.30769231</Data></Cell>
    <Cell><Data ss:Type="Number">13</Data></Cell>
    <Cell><Data ss:Type="Number">0.76221866999999999</Data></Cell>
    <Cell><Data ss:Type="Number">33588</Data></Cell>
    <Cell><Data ss:Type="Number">0.26448894000000001</Data></Cell>
   </Row>
   <Row>
    <Cell><Data ss:Type="String">LZTS1</Data></Cell>
    <Cell><Data ss:Type="Number">5.6190363200000002</Data></Cell>
    <Cell><Data ss:Type="Number">7.9365100000000008E-3</Data></Cell>
    <Cell><Data ss:Type="Number">0.17796645999999999</Data></Cell>
    <Cell><Data ss:Type="Number">5.1282050000000003E-2</Data></Cell>
    <Cell><Data ss:Type="Number">13</Data></Cell>
    <Cell><Data ss:Type="Number">13</Data></Cell>
    <Cell><Data ss:Type="Number">5.5384615400000001</Data></Cell>
    <Cell><Data ss:Type="Number">13</Data></Cell>
    <Cell><Data ss:Type="Number">0.79004379999999996</Data></Cell>
    <Cell><Data ss:Type="Number">1029822</Data></Cell>
    <Cell><Data ss:Type="Number">9.6153849999999999E-2</Data></Cell>
   </Row>
   <Row>
    <Cell><Data ss:Type="String">ABCE1</Data></Cell>
    <Cell><Data ss:Type="Number">5.7790173300000003</Data></Cell>
    <Cell><Data ss:Type="Number">5.9732099999999996E-3</Data></Cell>
    <Cell><Data ss:Type="Number">0.17303979999999999</Data></Cell>
    <Cell><Data ss:Type="Number">0.25641026</Data></Cell>
    <Cell><Data ss:Type="Number">13</Data></Cell>
    <Cell><Data ss:Type="Number">15</Data></Cell>
    <Cell><Data ss:Type="Number">7.9230769199999997</Data></Cell>
    <Cell><Data ss:Type="Number">13</Data></Cell>
    <Cell><Data ss:Type="Number">0.78277194000000005</Data></Cell>
    <Cell><Data ss:Type="Number">1815716</Data></Cell>
    <Cell><Data ss:Type="Number">0.14658926</Data></Cell>
   </Row>
   <Row>
    <Cell><Data ss:Type="String">MIF</Data></Cell>
    <Cell><Data ss:Type="Number">5.9541894099999997</Data></Cell>
    <Cell><Data ss:Type="Number">2.41662E-3</Data></Cell>
    <Cell><Data ss:Type="Number">0.16794897</Data></Cell>
    <Cell><Data ss:Type="Number">0.19230769</Data></Cell>
    <Cell><Data ss:Type="Number">13</Data></Cell>
    <Cell><Data ss:Type="Number">15</Data></Cell>
    <Cell><Data ss:Type="Number">10.30769231</Data></Cell>
    <Cell><Data ss:Type="Number">13</Data></Cell>
    <Cell><Data ss:Type="Number">0.77480956999999995</Data></Cell>
    <Cell><Data ss:Type="Number">730532</Data></Cell>
    <Cell><Data ss:Type="Number">0.12788462</Data></Cell>
   </Row>
   <Row>
    <Cell><Data ss:Type="String">ACACB</Data></Cell>
    <Cell><Data ss:Type="Number">5.3569902699999998</Data></Cell>
    <Cell ss:StyleID="s62"><Data ss:Type="Number">1.1166E-4</Data></Cell>
    <Cell><Data ss:Type="Number">0.18667197999999999</Data></Cell>
    <Cell><Data ss:Type="Number">0.64102563999999995</Data></Cell>
    <Cell><Data ss:Type="Number">13</Data></Cell>
    <Cell><Data ss:Type="Number">15</Data></Cell>
    <Cell><Data ss:Type="Number">22.61538462</Data></Cell>
    <Cell><Data ss:Type="Number">13</Data></Cell>
    <Cell><Data ss:Type="Number">0.80195499000000003</Data></Cell>
    <Cell><Data ss:Type="Number">70708</Data></Cell>
    <Cell><Data ss:Type="Number">0.23557692</Data></Cell>
   </Row>
   <Row>
    <Cell><Data ss:Type="String">ETFB</Data></Cell>
    <Cell><Data ss:Type="Number">5.0935200600000003</Data></Cell>
    <Cell><Data ss:Type="Number">1.1030420000000001E-2</Data></Cell>
    <Cell><Data ss:Type="Number">0.19632788000000001</Data></Cell>
    <Cell><Data ss:Type="Number">5.1282050000000003E-2</Data></Cell>
    <Cell><Data ss:Type="Number">13</Data></Cell>
    <Cell><Data ss:Type="Number">15</Data></Cell>
    <Cell><Data ss:Type="Number">13.23076923</Data></Cell>
    <Cell><Data ss:Type="Number">13</Data></Cell>
    <Cell><Data ss:Type="Number">0.81393090999999995</Data></Cell>
    <Cell><Data ss:Type="Number">1830920</Data></Cell>
    <Cell><Data ss:Type="Number">9.6887840000000003E-2</Data></Cell>
   </Row>
   <Row>
    <Cell><Data ss:Type="String">CYC1</Data></Cell>
    <Cell><Data ss:Type="Number">5.4808924799999996</Data></Cell>
    <Cell ss:StyleID="s62"><Data ss:Type="Number">5.4763000000000001E-4</Data></Cell>
    <Cell><Data ss:Type="Number">0.18245204000000001</Data></Cell>
    <Cell><Data ss:Type="Number">0.35897435999999999</Data></Cell>
    <Cell><Data ss:Type="Number">13</Data></Cell>
    <Cell><Data ss:Type="Number">15</Data></Cell>
    <Cell><Data ss:Type="Number">21.46153846</Data></Cell>
    <Cell><Data ss:Type="Number">13</Data></Cell>
    <Cell><Data ss:Type="Number">0.79632307000000002</Data></Cell>
    <Cell><Data ss:Type="Number">149924</Data></Cell>
    <Cell><Data ss:Type="Number">0.16200465999999999</Data></Cell>
   </Row>
   <Row>
    <Cell><Data ss:Type="String">UQCRFS1</Data></Cell>
    <Cell><Data ss:Type="Number">5.3391882300000004</Data></Cell>
    <Cell><Data ss:Type="Number">2.2622699999999998E-3</Data></Cell>
    <Cell><Data ss:Type="Number">0.18729439000000001</Data></Cell>
    <Cell><Data ss:Type="Number">0.32051281999999998</Data></Cell>
    <Cell><Data ss:Type="Number">13</Data></Cell>
    <Cell><Data ss:Type="Number">15</Data></Cell>
    <Cell><Data ss:Type="Number">18.15384615</Data></Cell>
    <Cell><Data ss:Type="Number">13</Data></Cell>
    <Cell><Data ss:Type="Number">0.80276417</Data></Cell>
    <Cell><Data ss:Type="Number">669262</Data></Cell>
    <Cell><Data ss:Type="Number">0.15719063999999999</Data></Cell>
   </Row>
   <Row>
    <Cell><Data ss:Type="String">ZNF615</Data></Cell>
    <Cell><Data ss:Type="Number">5.4989318799999998</Data></Cell>
    <Cell><Data ss:Type="Number">6.6830700000000002E-3</Data></Cell>
    <Cell><Data ss:Type="Number">0.1818535</Data></Cell>
    <Cell><Data ss:Type="Number">0.14102564000000001</Data></Cell>
    <Cell><Data ss:Type="Number">13</Data></Cell>
    <Cell><Data ss:Type="Number">15</Data></Cell>
    <Cell><Data ss:Type="Number">13.61538462</Data></Cell>
    <Cell><Data ss:Type="Number">13</Data></Cell>
    <Cell><Data ss:Type="Number">0.79550310000000002</Data></Cell>
    <Cell><Data ss:Type="Number">931630</Data></Cell>
    <Cell><Data ss:Type="Number">0.11247575999999999</Data></Cell>
   </Row>
   <Row>
    <Cell><Data ss:Type="String">ZBED8</Data></Cell>
    <Cell><Data ss:Type="Number">5.4175172099999997</Data></Cell>
    <Cell><Data ss:Type="Number">8.3810599999999992E-3</Data></Cell>
    <Cell><Data ss:Type="Number">0.18458640000000001</Data></Cell>
    <Cell><Data ss:Type="Number">0.12820513</Data></Cell>
    <Cell><Data ss:Type="Number">13</Data></Cell>
    <Cell><Data ss:Type="Number">16</Data></Cell>
    <Cell><Data ss:Type="Number">13.84615385</Data></Cell>
    <Cell><Data ss:Type="Number">13</Data></Cell>
    <Cell><Data ss:Type="Number">0.79920376000000004</Data></Cell>
    <Cell><Data ss:Type="Number">1695706</Data></Cell>
    <Cell><Data ss:Type="Number">0.11839465</Data></Cell>
   </Row>
   <Row>
    <Cell><Data ss:Type="String">FBLN1</Data></Cell>
    <Cell><Data ss:Type="Number">6.2069783999999997</Data></Cell>
    <Cell><Data ss:Type="Number">1.9290799999999999E-3</Data></Cell>
    <Cell><Data ss:Type="Number">0.16110899000000001</Data></Cell>
    <Cell><Data ss:Type="Number">0.24358974</Data></Cell>
    <Cell><Data ss:Type="Number">13</Data></Cell>
    <Cell><Data ss:Type="Number">13</Data></Cell>
    <Cell><Data ss:Type="Number">12.76923077</Data></Cell>
    <Cell><Data ss:Type="Number">13</Data></Cell>
    <Cell><Data ss:Type="Number">0.76331916</Data></Cell>
    <Cell><Data ss:Type="Number">405798</Data></Cell>
    <Cell><Data ss:Type="Number">0.16074951000000001</Data></Cell>
   </Row>
   <Row>
    <Cell><Data ss:Type="String">LPP</Data></Cell>
    <Cell><Data ss:Type="Number">6.8575836700000004</Data></Cell>
    <Cell ss:StyleID="s62"><Data ss:Type="Number">8.7839000000000005E-4</Data></Cell>
    <Cell><Data ss:Type="Number">0.14582396</Data></Cell>
    <Cell><Data ss:Type="Number">0.43589744000000002</Data></Cell>
    <Cell><Data ss:Type="Number">13</Data></Cell>
    <Cell><Data ss:Type="Number">16</Data></Cell>
    <Cell><Data ss:Type="Number">9.6923076899999998</Data></Cell>
    <Cell><Data ss:Type="Number">13</Data></Cell>
    <Cell><Data ss:Type="Number">0.73374620000000002</Data></Cell>
    <Cell><Data ss:Type="Number">167988</Data></Cell>
    <Cell><Data ss:Type="Number">0.20458265</Data></Cell>
   </Row>
   <Row>
    <Cell><Data ss:Type="String">CYCS</Data></Cell>
    <Cell><Data ss:Type="Number">5.0859245199999998</Data></Cell>
    <Cell><Data ss:Type="Number">6.4508100000000004E-3</Data></Cell>
    <Cell><Data ss:Type="Number">0.19662109</Data></Cell>
    <Cell><Data ss:Type="Number">1.282051E-2</Data></Cell>
    <Cell><Data ss:Type="Number">13</Data></Cell>
    <Cell><Data ss:Type="Number">14</Data></Cell>
    <Cell><Data ss:Type="Number">7.3846153799999996</Data></Cell>
    <Cell><Data ss:Type="Number">13</Data></Cell>
    <Cell><Data ss:Type="Number">0.81427616000000003</Data></Cell>
    <Cell><Data ss:Type="Number">871972</Data></Cell>
    <Cell><Data ss:Type="Number">8.0721749999999995E-2</Data></Cell>
   </Row>
   <Row>
    <Cell><Data ss:Type="String">FOXA1</Data></Cell>
    <Cell><Data ss:Type="Number">5.05198196</Data></Cell>
    <Cell><Data ss:Type="Number">2.1151099999999999E-3</Data></Cell>
    <Cell><Data ss:Type="Number">0.19794212</Data></Cell>
    <Cell><Data ss:Type="Number">0.42307692000000002</Data></Cell>
    <Cell><Data ss:Type="Number">13</Data></Cell>
    <Cell><Data ss:Type="Number">14</Data></Cell>
    <Cell><Data ss:Type="Number">32.07692308</Data></Cell>
    <Cell><Data ss:Type="Number">13</Data></Cell>
    <Cell><Data ss:Type="Number">0.81581899999999996</Data></Cell>
    <Cell><Data ss:Type="Number">470906</Data></Cell>
    <Cell><Data ss:Type="Number">0.19705602999999999</Data></Cell>
   </Row>
   <Row>
    <Cell><Data ss:Type="String">NEK7</Data></Cell>
    <Cell><Data ss:Type="Number">5.2663185400000003</Data></Cell>
    <Cell><Data ss:Type="Number">4.1628799999999999E-3</Data></Cell>
    <Cell><Data ss:Type="Number">0.18988596999999999</Data></Cell>
    <Cell><Data ss:Type="Number">0.17948718</Data></Cell>
    <Cell><Data ss:Type="Number">13</Data></Cell>
    <Cell><Data ss:Type="Number">14</Data></Cell>
    <Cell><Data ss:Type="Number">17.53846154</Data></Cell>
    <Cell><Data ss:Type="Number">13</Data></Cell>
    <Cell><Data ss:Type="Number">0.80607642999999995</Data></Cell>
    <Cell><Data ss:Type="Number">798036</Data></Cell>
    <Cell><Data ss:Type="Number">0.12820513</Data></Cell>
   </Row>
   <Row>
    <Cell><Data ss:Type="String">SRF</Data></Cell>
    <Cell><Data ss:Type="Number">5.5138855900000001</Data></Cell>
    <Cell ss:StyleID="s62"><Data ss:Type="Number">4.7941999999999999E-4</Data></Cell>
    <Cell><Data ss:Type="Number">0.18136031</Data></Cell>
    <Cell><Data ss:Type="Number">0.46153845999999998</Data></Cell>
    <Cell><Data ss:Type="Number">13</Data></Cell>
    <Cell><Data ss:Type="Number">15</Data></Cell>
    <Cell><Data ss:Type="Number">34.76923077</Data></Cell>
    <Cell><Data ss:Type="Number">13</Data></Cell>
    <Cell><Data ss:Type="Number">0.79482337999999997</Data></Cell>
    <Cell><Data ss:Type="Number">140546</Data></Cell>
    <Cell><Data ss:Type="Number">0.20573509000000001</Data></Cell>
   </Row>
   <Row>
    <Cell><Data ss:Type="String">NATD1</Data></Cell>
    <Cell><Data ss:Type="Number">4.95917399</Data></Cell>
    <Cell><Data ss:Type="Number">3.0424699999999998E-3</Data></Cell>
    <Cell><Data ss:Type="Number">0.20164647999999999</Data></Cell>
    <Cell><Data ss:Type="Number">0.21794872000000001</Data></Cell>
    <Cell><Data ss:Type="Number">13</Data></Cell>
    <Cell><Data ss:Type="Number">14</Data></Cell>
    <Cell><Data ss:Type="Number">25.69230769</Data></Cell>
    <Cell><Data ss:Type="Number">13</Data></Cell>
    <Cell><Data ss:Type="Number">0.82003755</Data></Cell>
    <Cell><Data ss:Type="Number">518036</Data></Cell>
    <Cell><Data ss:Type="Number">0.11953774</Data></Cell>
   </Row>
   <Row>
    <Cell><Data ss:Type="String">NEK9</Data></Cell>
    <Cell><Data ss:Type="Number">5.2212200299999996</Data></Cell>
    <Cell><Data ss:Type="Number">1.254106E-2</Data></Cell>
    <Cell><Data ss:Type="Number">0.19152611999999999</Data></Cell>
    <Cell><Data ss:Type="Number">7.6923080000000005E-2</Data></Cell>
    <Cell><Data ss:Type="Number">13</Data></Cell>
    <Cell><Data ss:Type="Number">13</Data></Cell>
    <Cell><Data ss:Type="Number">11.30769231</Data></Cell>
    <Cell><Data ss:Type="Number">13</Data></Cell>
    <Cell><Data ss:Type="Number">0.80812636000000004</Data></Cell>
    <Cell><Data ss:Type="Number">1929082</Data></Cell>
    <Cell><Data ss:Type="Number">9.5141699999999996E-2</Data></Cell>
   </Row>
   <Row>
    <Cell><Data ss:Type="String">KRT18</Data></Cell>
    <Cell><Data ss:Type="Number">5.0816520299999999</Data></Cell>
    <Cell><Data ss:Type="Number">1.3552200000000001E-3</Data></Cell>
    <Cell><Data ss:Type="Number">0.1967864</Data></Cell>
    <Cell><Data ss:Type="Number">0.48717948999999999</Data></Cell>
    <Cell><Data ss:Type="Number">13</Data></Cell>
    <Cell><Data ss:Type="Number">14</Data></Cell>
    <Cell><Data ss:Type="Number">28.76923077</Data></Cell>
    <Cell><Data ss:Type="Number">13</Data></Cell>
    <Cell><Data ss:Type="Number">0.81447035999999995</Data></Cell>
    <Cell><Data ss:Type="Number">440142</Data></Cell>
    <Cell><Data ss:Type="Number">0.21097284999999999</Data></Cell>
   </Row>
   <Row>
    <Cell><Data ss:Type="String">FXYD3</Data></Cell>
    <Cell><Data ss:Type="Number">5.4312841199999999</Data></Cell>
    <Cell ss:StyleID="s62"><Data ss:Type="Number">5.3711000000000004E-4</Data></Cell>
    <Cell><Data ss:Type="Number">0.18411852000000001</Data></Cell>
    <Cell><Data ss:Type="Number">0.51282050999999995</Data></Cell>
    <Cell><Data ss:Type="Number">13</Data></Cell>
    <Cell><Data ss:Type="Number">14</Data></Cell>
    <Cell><Data ss:Type="Number">27.84615385</Data></Cell>
    <Cell><Data ss:Type="Number">13</Data></Cell>
    <Cell><Data ss:Type="Number">0.79857798999999996</Data></Cell>
    <Cell><Data ss:Type="Number">203830</Data></Cell>
    <Cell><Data ss:Type="Number">0.26269956</Data></Cell>
   </Row>
   <Row>
    <Cell><Data ss:Type="String">RBBP8NL</Data></Cell>
    <Cell><Data ss:Type="Number">5.1419416099999999</Data></Cell>
    <Cell ss:StyleID="s62"><Data ss:Type="Number">4.9060000000000001E-5</Data></Cell>
    <Cell><Data ss:Type="Number">0.19447907</Data></Cell>
    <Cell><Data ss:Type="Number">0.83333332999999998</Data></Cell>
    <Cell><Data ss:Type="Number">13</Data></Cell>
    <Cell><Data ss:Type="Number">14</Data></Cell>
    <Cell><Data ss:Type="Number">43.38461538</Data></Cell>
    <Cell><Data ss:Type="Number">13</Data></Cell>
    <Cell><Data ss:Type="Number">0.81172993000000004</Data></Cell>
    <Cell><Data ss:Type="Number">17356</Data></Cell>
    <Cell><Data ss:Type="Number">0.24650349999999999</Data></Cell>
   </Row>
   <Row>
    <Cell><Data ss:Type="String">RRBP1</Data></Cell>
    <Cell><Data ss:Type="Number">5.6052694000000001</Data></Cell>
    <Cell ss:StyleID="s62"><Data ss:Type="Number">6.8307000000000003E-4</Data></Cell>
    <Cell><Data ss:Type="Number">0.17840355999999999</Data></Cell>
    <Cell><Data ss:Type="Number">0.44871794999999998</Data></Cell>
    <Cell><Data ss:Type="Number">13</Data></Cell>
    <Cell><Data ss:Type="Number">14</Data></Cell>
    <Cell><Data ss:Type="Number">23.53846154</Data></Cell>
    <Cell><Data ss:Type="Number">13</Data></Cell>
    <Cell><Data ss:Type="Number">0.79066957000000004</Data></Cell>
    <Cell><Data ss:Type="Number">195930</Data></Cell>
    <Cell><Data ss:Type="Number">0.20118343</Data></Cell>
   </Row>
   <Row>
    <Cell><Data ss:Type="String">EHBP1L1</Data></Cell>
    <Cell><Data ss:Type="Number">5.6809874200000001</Data></Cell>
    <Cell><Data ss:Type="Number">2.4438400000000001E-3</Data></Cell>
    <Cell><Data ss:Type="Number">0.17602574000000001</Data></Cell>
    <Cell><Data ss:Type="Number">0.43589744000000002</Data></Cell>
    <Cell><Data ss:Type="Number">13</Data></Cell>
    <Cell><Data ss:Type="Number">14</Data></Cell>
    <Cell><Data ss:Type="Number">28.61538462</Data></Cell>
    <Cell><Data ss:Type="Number">13</Data></Cell>
    <Cell><Data ss:Type="Number">0.78722784000000001</Data></Cell>
    <Cell><Data ss:Type="Number">519224</Data></Cell>
    <Cell><Data ss:Type="Number">0.20568562000000001</Data></Cell>
   </Row>
   <Row>
    <Cell><Data ss:Type="String">SDF4</Data></Cell>
    <Cell><Data ss:Type="Number">5.4526465699999997</Data></Cell>
    <Cell><Data ss:Type="Number">1.3673299999999999E-3</Data></Cell>
    <Cell><Data ss:Type="Number">0.18339717999999999</Data></Cell>
    <Cell><Data ss:Type="Number">0.39743590000000001</Data></Cell>
    <Cell><Data ss:Type="Number">13</Data></Cell>
    <Cell><Data ss:Type="Number">13</Data></Cell>
    <Cell><Data ss:Type="Number">28.30769231</Data></Cell>
    <Cell><Data ss:Type="Number">13</Data></Cell>
    <Cell><Data ss:Type="Number">0.79760697000000003</Data></Cell>
    <Cell><Data ss:Type="Number">549506</Data></Cell>
    <Cell><Data ss:Type="Number">0.19658120000000001</Data></Cell>
   </Row>
   <Row>
    <Cell><Data ss:Type="String">CD83</Data></Cell>
    <Cell><Data ss:Type="Number">5.6831236599999997</Data></Cell>
    <Cell ss:StyleID="s62"><Data ss:Type="Number">2.522E-4</Data></Cell>
    <Cell><Data ss:Type="Number">0.17595957000000001</Data></Cell>
    <Cell><Data ss:Type="Number">0.52564102999999995</Data></Cell>
    <Cell><Data ss:Type="Number">13</Data></Cell>
    <Cell><Data ss:Type="Number">15</Data></Cell>
    <Cell><Data ss:Type="Number">27.23076923</Data></Cell>
    <Cell><Data ss:Type="Number">13</Data></Cell>
    <Cell><Data ss:Type="Number">0.78713074000000005</Data></Cell>
    <Cell><Data ss:Type="Number">109490</Data></Cell>
    <Cell><Data ss:Type="Number">0.23474801000000001</Data></Cell>
   </Row>
   <Row>
    <Cell><Data ss:Type="String">PIN1</Data></Cell>
    <Cell><Data ss:Type="Number">5.3802516000000002</Data></Cell>
    <Cell><Data ss:Type="Number">4.4242200000000004E-3</Data></Cell>
    <Cell><Data ss:Type="Number">0.18586490999999999</Data></Cell>
    <Cell><Data ss:Type="Number">0.33333332999999998</Data></Cell>
    <Cell><Data ss:Type="Number">13</Data></Cell>
    <Cell><Data ss:Type="Number">13</Data></Cell>
    <Cell><Data ss:Type="Number">22.30769231</Data></Cell>
    <Cell><Data ss:Type="Number">13</Data></Cell>
    <Cell><Data ss:Type="Number">0.80089765000000002</Data></Cell>
    <Cell><Data ss:Type="Number">747510</Data></Cell>
    <Cell><Data ss:Type="Number">0.16841492</Data></Cell>
   </Row>
   <Row>
    <Cell><Data ss:Type="String">ARRDC2</Data></Cell>
    <Cell><Data ss:Type="Number">6.13197247</Data></Cell>
    <Cell><Data ss:Type="Number">1.09118E-3</Data></Cell>
    <Cell><Data ss:Type="Number">0.16307965999999999</Data></Cell>
    <Cell><Data ss:Type="Number">0.39743590000000001</Data></Cell>
    <Cell><Data ss:Type="Number">13</Data></Cell>
    <Cell><Data ss:Type="Number">16</Data></Cell>
    <Cell><Data ss:Type="Number">22.53846154</Data></Cell>
    <Cell><Data ss:Type="Number">13</Data></Cell>
    <Cell><Data ss:Type="Number">0.76672852000000002</Data></Cell>
    <Cell><Data ss:Type="Number">591750</Data></Cell>
    <Cell><Data ss:Type="Number">0.23813421000000001</Data></Cell>
   </Row>
   <Row>
    <Cell><Data ss:Type="String">ASF1B</Data></Cell>
    <Cell><Data ss:Type="Number">1.7560975599999999</Data></Cell>
    <Cell><Data ss:Type="Number">4.6169899999999996E-3</Data></Cell>
    <Cell><Data ss:Type="Number">0.56944444000000005</Data></Cell>
    <Cell><Data ss:Type="Number">0.80769230999999997</Data></Cell>
    <Cell><Data ss:Type="Number">13</Data></Cell>
    <Cell><Data ss:Type="Number">3</Data></Cell>
    <Cell><Data ss:Type="Number">20.84615385</Data></Cell>
    <Cell><Data ss:Type="Number">13</Data></Cell>
    <Cell><Data ss:Type="Number">0.81097560999999996</Data></Cell>
    <Cell><Data ss:Type="Number">52</Data></Cell>
    <Cell><Data ss:Type="Number">0.54858300000000004</Data></Cell>
   </Row>
   <Row>
    <Cell><Data ss:Type="String">CDCA5</Data></Cell>
    <Cell><Data ss:Type="Number">1.7560975599999999</Data></Cell>
    <Cell><Data ss:Type="Number">5.4144589999999999E-2</Data></Cell>
    <Cell><Data ss:Type="Number">0.56944444000000005</Data></Cell>
    <Cell><Data ss:Type="Number">0.61538462000000005</Data></Cell>
    <Cell><Data ss:Type="Number">13</Data></Cell>
    <Cell><Data ss:Type="Number">3</Data></Cell>
    <Cell><Data ss:Type="Number">18.38461538</Data></Cell>
    <Cell><Data ss:Type="Number">13</Data></Cell>
    <Cell><Data ss:Type="Number">0.81097560999999996</Data></Cell>
    <Cell><Data ss:Type="Number">416</Data></Cell>
    <Cell><Data ss:Type="Number">0.49480248999999998</Data></Cell>
   </Row>
   <Row>
    <Cell><Data ss:Type="String">MAL2</Data></Cell>
    <Cell><Data ss:Type="Number">4.9976263899999998</Data></Cell>
    <Cell><Data ss:Type="Number">9.9607199999999993E-3</Data></Cell>
    <Cell><Data ss:Type="Number">0.20009499</Data></Cell>
    <Cell><Data ss:Type="Number">0.14102564000000001</Data></Cell>
    <Cell><Data ss:Type="Number">13</Data></Cell>
    <Cell><Data ss:Type="Number">12</Data></Cell>
    <Cell><Data ss:Type="Number">18.84615385</Data></Cell>
    <Cell><Data ss:Type="Number">13</Data></Cell>
    <Cell><Data ss:Type="Number">0.81828970999999995</Data></Cell>
    <Cell><Data ss:Type="Number">1775290</Data></Cell>
    <Cell><Data ss:Type="Number">0.10804801999999999</Data></Cell>
   </Row>
   <Row>
    <Cell><Data ss:Type="String">CDC42EP2</Data></Cell>
    <Cell><Data ss:Type="Number">5.1008782300000002</Data></Cell>
    <Cell><Data ss:Type="Number">1.235665E-2</Data></Cell>
    <Cell><Data ss:Type="Number">0.19604467</Data></Cell>
    <Cell><Data ss:Type="Number">0.14102564000000001</Data></Cell>
    <Cell><Data ss:Type="Number">13</Data></Cell>
    <Cell><Data ss:Type="Number">14</Data></Cell>
    <Cell><Data ss:Type="Number">17.46153846</Data></Cell>
    <Cell><Data ss:Type="Number">13</Data></Cell>
    <Cell><Data ss:Type="Number">0.81359643999999998</Data></Cell>
    <Cell><Data ss:Type="Number">3372314</Data></Cell>
    <Cell><Data ss:Type="Number">0.12649573</Data></Cell>
   </Row>
   <Row>
    <Cell><Data ss:Type="String">EZR</Data></Cell>
    <Cell><Data ss:Type="Number">5.3752670299999998</Data></Cell>
    <Cell><Data ss:Type="Number">1.0011900000000001E-2</Data></Cell>
    <Cell><Data ss:Type="Number">0.18603727</Data></Cell>
    <Cell><Data ss:Type="Number">0.17948718</Data></Cell>
    <Cell><Data ss:Type="Number">13</Data></Cell>
    <Cell><Data ss:Type="Number">15</Data></Cell>
    <Cell><Data ss:Type="Number">18.07692308</Data></Cell>
    <Cell><Data ss:Type="Number">13</Data></Cell>
    <Cell><Data ss:Type="Number">0.80112422999999999</Data></Cell>
    <Cell><Data ss:Type="Number">2445334</Data></Cell>
    <Cell><Data ss:Type="Number">0.13953488</Data></Cell>
   </Row>
   <Row>
    <Cell><Data ss:Type="String">COX7C</Data></Cell>
    <Cell><Data ss:Type="Number">5.4780441499999997</Data></Cell>
    <Cell><Data ss:Type="Number">2.5103299999999999E-3</Data></Cell>
    <Cell><Data ss:Type="Number">0.18254690000000001</Data></Cell>
    <Cell><Data ss:Type="Number">0.10256410000000001</Data></Cell>
    <Cell><Data ss:Type="Number">13</Data></Cell>
    <Cell><Data ss:Type="Number">15</Data></Cell>
    <Cell><Data ss:Type="Number">12.69230769</Data></Cell>
    <Cell><Data ss:Type="Number">13</Data></Cell>
    <Cell><Data ss:Type="Number">0.79645253999999999</Data></Cell>
    <Cell><Data ss:Type="Number">451884</Data></Cell>
    <Cell><Data ss:Type="Number">0.12401884000000001</Data></Cell>
   </Row>
   <Row>
    <Cell><Data ss:Type="String">BTBD2</Data></Cell>
    <Cell><Data ss:Type="Number">5.1820555400000003</Data></Cell>
    <Cell><Data ss:Type="Number">3.5387600000000002E-3</Data></Cell>
    <Cell><Data ss:Type="Number">0.19297362000000001</Data></Cell>
    <Cell><Data ss:Type="Number">0.39743590000000001</Data></Cell>
    <Cell><Data ss:Type="Number">13</Data></Cell>
    <Cell><Data ss:Type="Number">13</Data></Cell>
    <Cell><Data ss:Type="Number">23.92307692</Data></Cell>
    <Cell><Data ss:Type="Number">13</Data></Cell>
    <Cell><Data ss:Type="Number">0.80990656999999999</Data></Cell>
    <Cell><Data ss:Type="Number">1257374</Data></Cell>
    <Cell><Data ss:Type="Number">0.174621</Data></Cell>
   </Row>
   <Row>
    <Cell><Data ss:Type="String">MAP7D1</Data></Cell>
    <Cell><Data ss:Type="Number">5.6088298099999996</Data></Cell>
    <Cell><Data ss:Type="Number">3.8746100000000001E-3</Data></Cell>
    <Cell><Data ss:Type="Number">0.17829031000000001</Data></Cell>
    <Cell><Data ss:Type="Number">7.6923080000000005E-2</Data></Cell>
    <Cell><Data ss:Type="Number">13</Data></Cell>
    <Cell><Data ss:Type="Number">14</Data></Cell>
    <Cell><Data ss:Type="Number">9.2307692299999999</Data></Cell>
    <Cell><Data ss:Type="Number">13</Data></Cell>
    <Cell><Data ss:Type="Number">0.79050774000000001</Data></Cell>
    <Cell><Data ss:Type="Number">692894</Data></Cell>
    <Cell><Data ss:Type="Number">0.11850312</Data></Cell>
   </Row>
   <Row>
    <Cell><Data ss:Type="String">DLST</Data></Cell>
    <Cell><Data ss:Type="Number">5.2418703999999998</Data></Cell>
    <Cell><Data ss:Type="Number">2.69455E-3</Data></Cell>
    <Cell><Data ss:Type="Number">0.19077160000000001</Data></Cell>
    <Cell><Data ss:Type="Number">0.21794872000000001</Data></Cell>
    <Cell><Data ss:Type="Number">13</Data></Cell>
    <Cell><Data ss:Type="Number">14</Data></Cell>
    <Cell><Data ss:Type="Number">16.53846154</Data></Cell>
    <Cell><Data ss:Type="Number">13</Data></Cell>
    <Cell><Data ss:Type="Number">0.80718771</Data></Cell>
    <Cell><Data ss:Type="Number">707524</Data></Cell>
    <Cell><Data ss:Type="Number">0.13885267000000001</Data></Cell>
   </Row>
   <Row>
    <Cell><Data ss:Type="String">MT1M</Data></Cell>
    <Cell><Data ss:Type="Number">6.1616425399999999</Data></Cell>
    <Cell ss:StyleID="s62"><Data ss:Type="Number">7.1929000000000003E-4</Data></Cell>
    <Cell><Data ss:Type="Number">0.16229439000000001</Data></Cell>
    <Cell><Data ss:Type="Number">0.46153845999999998</Data></Cell>
    <Cell><Data ss:Type="Number">13</Data></Cell>
    <Cell><Data ss:Type="Number">16</Data></Cell>
    <Cell><Data ss:Type="Number">18.61538462</Data></Cell>
    <Cell><Data ss:Type="Number">13</Data></Cell>
    <Cell><Data ss:Type="Number">0.76537988000000001</Data></Cell>
    <Cell><Data ss:Type="Number">285698</Data></Cell>
    <Cell><Data ss:Type="Number">0.27669346</Data></Cell>
   </Row>
   <Row>
    <Cell><Data ss:Type="String">TIMMDC1</Data></Cell>
    <Cell><Data ss:Type="Number">5.0087823399999998</Data></Cell>
    <Cell><Data ss:Type="Number">3.60969E-3</Data></Cell>
    <Cell><Data ss:Type="Number">0.19964931999999999</Data></Cell>
    <Cell><Data ss:Type="Number">0.19230769</Data></Cell>
    <Cell><Data ss:Type="Number">13</Data></Cell>
    <Cell><Data ss:Type="Number">14</Data></Cell>
    <Cell><Data ss:Type="Number">26.15384615</Data></Cell>
    <Cell><Data ss:Type="Number">13</Data></Cell>
    <Cell><Data ss:Type="Number">0.81778262000000002</Data></Cell>
    <Cell><Data ss:Type="Number">594752</Data></Cell>
    <Cell><Data ss:Type="Number">0.13978494999999999</Data></Cell>
   </Row>
   <Row>
    <Cell><Data ss:Type="String">LILRB5</Data></Cell>
    <Cell><Data ss:Type="Number">5.77521956</Data></Cell>
    <Cell><Data ss:Type="Number">8.8003200000000004E-3</Data></Cell>
    <Cell><Data ss:Type="Number">0.17315359</Data></Cell>
    <Cell><Data ss:Type="Number">0.29487179000000002</Data></Cell>
    <Cell><Data ss:Type="Number">13</Data></Cell>
    <Cell><Data ss:Type="Number">13</Data></Cell>
    <Cell><Data ss:Type="Number">13.76923077</Data></Cell>
    <Cell><Data ss:Type="Number">13</Data></Cell>
    <Cell><Data ss:Type="Number">0.78294456999999995</Data></Cell>
    <Cell><Data ss:Type="Number">1391262</Data></Cell>
    <Cell><Data ss:Type="Number">0.14799330999999999</Data></Cell>
   </Row>
   <Row>
    <Cell><Data ss:Type="String">C1QB</Data></Cell>
    <Cell><Data ss:Type="Number">6.1063375300000002</Data></Cell>
    <Cell><Data ss:Type="Number">2.3521800000000002E-3</Data></Cell>
    <Cell><Data ss:Type="Number">0.16376429000000001</Data></Cell>
    <Cell><Data ss:Type="Number">0.41025641000000002</Data></Cell>
    <Cell><Data ss:Type="Number">13</Data></Cell>
    <Cell><Data ss:Type="Number">14</Data></Cell>
    <Cell><Data ss:Type="Number">11.15384615</Data></Cell>
    <Cell><Data ss:Type="Number">13</Data></Cell>
    <Cell><Data ss:Type="Number">0.76789375000000004</Data></Cell>
    <Cell><Data ss:Type="Number">704566</Data></Cell>
    <Cell><Data ss:Type="Number">0.22</Data></Cell>
   </Row>
   <Row>
    <Cell><Data ss:Type="String">C22orf46</Data></Cell>
    <Cell><Data ss:Type="Number">5.4011393300000003</Data></Cell>
    <Cell><Data ss:Type="Number">1.01829E-3</Data></Cell>
    <Cell><Data ss:Type="Number">0.18514612</Data></Cell>
    <Cell><Data ss:Type="Number">0.60256410000000005</Data></Cell>
    <Cell><Data ss:Type="Number">13</Data></Cell>
    <Cell><Data ss:Type="Number">13</Data></Cell>
    <Cell><Data ss:Type="Number">32.46153846</Data></Cell>
    <Cell><Data ss:Type="Number">13</Data></Cell>
    <Cell><Data ss:Type="Number">0.79994821000000005</Data></Cell>
    <Cell><Data ss:Type="Number">396002</Data></Cell>
    <Cell><Data ss:Type="Number">0.21166415</Data></Cell>
   </Row>
   <Row>
    <Cell><Data ss:Type="String">C2orf40</Data></Cell>
    <Cell><Data ss:Type="Number">4.9886066900000001</Data></Cell>
    <Cell><Data ss:Type="Number">6.6697199999999996E-3</Data></Cell>
    <Cell><Data ss:Type="Number">0.20045677000000001</Data></Cell>
    <Cell><Data ss:Type="Number">0.20512821000000001</Data></Cell>
    <Cell><Data ss:Type="Number">13</Data></Cell>
    <Cell><Data ss:Type="Number">14</Data></Cell>
    <Cell><Data ss:Type="Number">25.92307692</Data></Cell>
    <Cell><Data ss:Type="Number">13</Data></Cell>
    <Cell><Data ss:Type="Number">0.81869970000000003</Data></Cell>
    <Cell><Data ss:Type="Number">1217576</Data></Cell>
    <Cell><Data ss:Type="Number">0.14597901999999999</Data></Cell>
   </Row>
   <Row>
    <Cell><Data ss:Type="String">C5orf24</Data></Cell>
    <Cell><Data ss:Type="Number">6.5979112300000002</Data></Cell>
    <Cell><Data ss:Type="Number">3.3361300000000001E-3</Data></Cell>
    <Cell><Data ss:Type="Number">0.15156312</Data></Cell>
    <Cell><Data ss:Type="Number">7.6923080000000005E-2</Data></Cell>
    <Cell><Data ss:Type="Number">13</Data></Cell>
    <Cell><Data ss:Type="Number">16</Data></Cell>
    <Cell><Data ss:Type="Number">5.4615384599999999</Data></Cell>
    <Cell><Data ss:Type="Number">13</Data></Cell>
    <Cell><Data ss:Type="Number">0.74554949000000004</Data></Cell>
    <Cell><Data ss:Type="Number">562162</Data></Cell>
    <Cell><Data ss:Type="Number">0.12195122</Data></Cell>
   </Row>
   <Row>
    <Cell><Data ss:Type="String">SCOC</Data></Cell>
    <Cell><Data ss:Type="Number">6.26679326</Data></Cell>
    <Cell><Data ss:Type="Number">2.6183500000000002E-3</Data></Cell>
    <Cell><Data ss:Type="Number">0.15957124</Data></Cell>
    <Cell><Data ss:Type="Number">0.14102564000000001</Data></Cell>
    <Cell><Data ss:Type="Number">13</Data></Cell>
    <Cell><Data ss:Type="Number">15</Data></Cell>
    <Cell><Data ss:Type="Number">6.3076923100000002</Data></Cell>
    <Cell><Data ss:Type="Number">13</Data></Cell>
    <Cell><Data ss:Type="Number">0.76060030999999995</Data></Cell>
    <Cell><Data ss:Type="Number">570800</Data></Cell>
    <Cell><Data ss:Type="Number">0.15009380999999999</Data></Cell>
   </Row>
   <Row>
    <Cell><Data ss:Type="String">RBAK</Data></Cell>
    <Cell><Data ss:Type="Number">5.40018989</Data></Cell>
    <Cell><Data ss:Type="Number">1.9053900000000001E-3</Data></Cell>
    <Cell><Data ss:Type="Number">0.18517866999999999</Data></Cell>
    <Cell><Data ss:Type="Number">0.35897435999999999</Data></Cell>
    <Cell><Data ss:Type="Number">13</Data></Cell>
    <Cell><Data ss:Type="Number">15</Data></Cell>
    <Cell><Data ss:Type="Number">30</Data></Cell>
    <Cell><Data ss:Type="Number">13</Data></Cell>
    <Cell><Data ss:Type="Number">0.79999136999999998</Data></Cell>
    <Cell><Data ss:Type="Number">319462</Data></Cell>
    <Cell><Data ss:Type="Number">0.17453890999999999</Data></Cell>
   </Row>
   <Row>
    <Cell><Data ss:Type="String">COL1A1</Data></Cell>
    <Cell><Data ss:Type="Number">6.2338001399999996</Data></Cell>
    <Cell><Data ss:Type="Number">3.54039E-3</Data></Cell>
    <Cell><Data ss:Type="Number">0.16041579</Data></Cell>
    <Cell><Data ss:Type="Number">0.21794872000000001</Data></Cell>
    <Cell><Data ss:Type="Number">13</Data></Cell>
    <Cell><Data ss:Type="Number">13</Data></Cell>
    <Cell><Data ss:Type="Number">9</Data></Cell>
    <Cell><Data ss:Type="Number">13</Data></Cell>
    <Cell><Data ss:Type="Number">0.76209998999999995</Data></Cell>
    <Cell><Data ss:Type="Number">611522</Data></Cell>
    <Cell><Data ss:Type="Number">0.14743590000000001</Data></Cell>
   </Row>
   <Row>
    <Cell><Data ss:Type="String">GRPEL2</Data></Cell>
    <Cell><Data ss:Type="Number">5.0747685699999998</Data></Cell>
    <Cell><Data ss:Type="Number">3.8796E-3</Data></Cell>
    <Cell><Data ss:Type="Number">0.19705332</Data></Cell>
    <Cell><Data ss:Type="Number">0.32051281999999998</Data></Cell>
    <Cell><Data ss:Type="Number">13</Data></Cell>
    <Cell><Data ss:Type="Number">15</Data></Cell>
    <Cell><Data ss:Type="Number">39.07692308</Data></Cell>
    <Cell><Data ss:Type="Number">13</Data></Cell>
    <Cell><Data ss:Type="Number">0.81478324999999996</Data></Cell>
    <Cell><Data ss:Type="Number">988532</Data></Cell>
    <Cell><Data ss:Type="Number">0.18676035999999999</Data></Cell>
   </Row>
   <Row>
    <Cell><Data ss:Type="String">ZNF225</Data></Cell>
    <Cell><Data ss:Type="Number">5.5627818700000002</Data></Cell>
    <Cell><Data ss:Type="Number">2.2134400000000001E-3</Data></Cell>
    <Cell><Data ss:Type="Number">0.17976617</Data></Cell>
    <Cell><Data ss:Type="Number">0.16666666999999999</Data></Cell>
    <Cell><Data ss:Type="Number">13</Data></Cell>
    <Cell><Data ss:Type="Number">16</Data></Cell>
    <Cell><Data ss:Type="Number">17.76923077</Data></Cell>
    <Cell><Data ss:Type="Number">13</Data></Cell>
    <Cell><Data ss:Type="Number">0.79260081999999998</Data></Cell>
    <Cell><Data ss:Type="Number">413484</Data></Cell>
    <Cell><Data ss:Type="Number">0.13048433000000001</Data></Cell>
   </Row>
   <Row>
    <Cell><Data ss:Type="String">PCDHGA5</Data></Cell>
    <Cell><Data ss:Type="Number">8.3204367399999999</Data></Cell>
    <Cell ss:StyleID="s62"><Data ss:Type="Number">7.6000000000000003E-7</Data></Cell>
    <Cell><Data ss:Type="Number">0.120186</Data></Cell>
    <Cell><Data ss:Type="Number">0.66666667000000002</Data></Cell>
    <Cell><Data ss:Type="Number">13</Data></Cell>
    <Cell><Data ss:Type="Number">15</Data></Cell>
    <Cell><Data ss:Type="Number">11.76923077</Data></Cell>
    <Cell><Data ss:Type="Number">13</Data></Cell>
    <Cell><Data ss:Type="Number">0.66725288000000005</Data></Cell>
    <Cell><Data ss:Type="Number">68</Data></Cell>
    <Cell><Data ss:Type="Number">0.51170568999999999</Data></Cell>
   </Row>
   <Row>
    <Cell><Data ss:Type="String">PCDHGA1</Data></Cell>
    <Cell><Data ss:Type="Number">8.3204367399999999</Data></Cell>
    <Cell ss:StyleID="s62"><Data ss:Type="Number">5.7000000000000005E-7</Data></Cell>
    <Cell><Data ss:Type="Number">0.120186</Data></Cell>
    <Cell><Data ss:Type="Number">0.70512821000000003</Data></Cell>
    <Cell><Data ss:Type="Number">13</Data></Cell>
    <Cell><Data ss:Type="Number">15</Data></Cell>
    <Cell><Data ss:Type="Number">12.07692308</Data></Cell>
    <Cell><Data ss:Type="Number">13</Data></Cell>
    <Cell><Data ss:Type="Number">0.66725288000000005</Data></Cell>
    <Cell><Data ss:Type="Number">56</Data></Cell>
    <Cell><Data ss:Type="Number">0.52508361000000003</Data></Cell>
   </Row>
   <Row>
    <Cell><Data ss:Type="String">CPT2</Data></Cell>
    <Cell><Data ss:Type="Number">5.6850225500000002</Data></Cell>
    <Cell><Data ss:Type="Number">2.34746E-3</Data></Cell>
    <Cell><Data ss:Type="Number">0.1759008</Data></Cell>
    <Cell><Data ss:Type="Number">0.15151514999999999</Data></Cell>
    <Cell><Data ss:Type="Number">12</Data></Cell>
    <Cell><Data ss:Type="Number">15</Data></Cell>
    <Cell><Data ss:Type="Number">11.83333333</Data></Cell>
    <Cell><Data ss:Type="Number">12</Data></Cell>
    <Cell><Data ss:Type="Number">0.78704443000000002</Data></Cell>
    <Cell><Data ss:Type="Number">417142</Data></Cell>
    <Cell><Data ss:Type="Number">0.12921347999999999</Data></Cell>
   </Row>
   <Row>
    <Cell><Data ss:Type="String">PNO1</Data></Cell>
    <Cell><Data ss:Type="Number">5.9166864500000003</Data></Cell>
    <Cell><Data ss:Type="Number">1.0957600000000001E-3</Data></Cell>
    <Cell><Data ss:Type="Number">0.16901352</Data></Cell>
    <Cell><Data ss:Type="Number">0.31818182</Data></Cell>
    <Cell><Data ss:Type="Number">12</Data></Cell>
    <Cell><Data ss:Type="Number">16</Data></Cell>
    <Cell><Data ss:Type="Number">8.9166666699999997</Data></Cell>
    <Cell><Data ss:Type="Number">12</Data></Cell>
    <Cell><Data ss:Type="Number">0.77651424999999996</Data></Cell>
    <Cell><Data ss:Type="Number">239294</Data></Cell>
    <Cell><Data ss:Type="Number">0.16212120999999999</Data></Cell>
   </Row>
   <Row>
    <Cell><Data ss:Type="String">STX11</Data></Cell>
    <Cell><Data ss:Type="Number">5.1281746999999998</Data></Cell>
    <Cell><Data ss:Type="Number">5.5011299999999999E-3</Data></Cell>
    <Cell><Data ss:Type="Number">0.19500116000000001</Data></Cell>
    <Cell><Data ss:Type="Number">0.31818182</Data></Cell>
    <Cell><Data ss:Type="Number">12</Data></Cell>
    <Cell><Data ss:Type="Number">15</Data></Cell>
    <Cell><Data ss:Type="Number">18.75</Data></Cell>
    <Cell><Data ss:Type="Number">12</Data></Cell>
    <Cell><Data ss:Type="Number">0.81235570000000001</Data></Cell>
    <Cell><Data ss:Type="Number">1146218</Data></Cell>
    <Cell><Data ss:Type="Number">0.18666667000000001</Data></Cell>
   </Row>
   <Row>
    <Cell><Data ss:Type="String">MRPS15</Data></Cell>
    <Cell><Data ss:Type="Number">5.32162355</Data></Cell>
    <Cell><Data ss:Type="Number">3.1420799999999998E-3</Data></Cell>
    <Cell><Data ss:Type="Number">0.18791258</Data></Cell>
    <Cell><Data ss:Type="Number">9.0909089999999998E-2</Data></Cell>
    <Cell><Data ss:Type="Number">12</Data></Cell>
    <Cell><Data ss:Type="Number">15</Data></Cell>
    <Cell><Data ss:Type="Number">10.58333333</Data></Cell>
    <Cell><Data ss:Type="Number">12</Data></Cell>
    <Cell><Data ss:Type="Number">0.80356256999999998</Data></Cell>
    <Cell><Data ss:Type="Number">422526</Data></Cell>
    <Cell><Data ss:Type="Number">0.11203704</Data></Cell>
   </Row>
   <Row>
    <Cell><Data ss:Type="String">ACSS2</Data></Cell>
    <Cell><Data ss:Type="Number">5.42558747</Data></Cell>
    <Cell><Data ss:Type="Number">1.0715900000000001E-3</Data></Cell>
    <Cell><Data ss:Type="Number">0.18431184</Data></Cell>
    <Cell><Data ss:Type="Number">0.40909090999999997</Data></Cell>
    <Cell><Data ss:Type="Number">12</Data></Cell>
    <Cell><Data ss:Type="Number">15</Data></Cell>
    <Cell><Data ss:Type="Number">23.25</Data></Cell>
    <Cell><Data ss:Type="Number">12</Data></Cell>
    <Cell><Data ss:Type="Number">0.79883693</Data></Cell>
    <Cell><Data ss:Type="Number">372176</Data></Cell>
    <Cell><Data ss:Type="Number">0.18452381000000001</Data></Cell>
   </Row>
   <Row>
    <Cell><Data ss:Type="String">COX8A</Data></Cell>
    <Cell><Data ss:Type="Number">5.3954426800000004</Data></Cell>
    <Cell><Data ss:Type="Number">7.09232E-3</Data></Cell>
    <Cell><Data ss:Type="Number">0.1853416</Data></Cell>
    <Cell><Data ss:Type="Number">0.10606061</Data></Cell>
    <Cell><Data ss:Type="Number">12</Data></Cell>
    <Cell><Data ss:Type="Number">14</Data></Cell>
    <Cell><Data ss:Type="Number">15.08333333</Data></Cell>
    <Cell><Data ss:Type="Number">12</Data></Cell>
    <Cell><Data ss:Type="Number">0.80020714999999998</Data></Cell>
    <Cell><Data ss:Type="Number">1398960</Data></Cell>
    <Cell><Data ss:Type="Number">0.10714286000000001</Data></Cell>
   </Row>
   <Row>
    <Cell><Data ss:Type="String">ECM1</Data></Cell>
    <Cell><Data ss:Type="Number">5.7400902</Data></Cell>
    <Cell><Data ss:Type="Number">2.7892099999999999E-3</Data></Cell>
    <Cell><Data ss:Type="Number">0.17421328999999999</Data></Cell>
    <Cell><Data ss:Type="Number">0.28787879</Data></Cell>
    <Cell><Data ss:Type="Number">12</Data></Cell>
    <Cell><Data ss:Type="Number">13</Data></Cell>
    <Cell><Data ss:Type="Number">16.833333329999999</Data></Cell>
    <Cell><Data ss:Type="Number">12</Data></Cell>
    <Cell><Data ss:Type="Number">0.78454135000000003</Data></Cell>
    <Cell><Data ss:Type="Number">778250</Data></Cell>
    <Cell><Data ss:Type="Number">0.19705882</Data></Cell>
   </Row>
   <Row>
    <Cell><Data ss:Type="String">AIFM2</Data></Cell>
    <Cell><Data ss:Type="Number">5.3937811499999997</Data></Cell>
    <Cell ss:StyleID="s62"><Data ss:Type="Number">3.2223000000000001E-4</Data></Cell>
    <Cell><Data ss:Type="Number">0.1853987</Data></Cell>
    <Cell><Data ss:Type="Number">0.53030303000000001</Data></Cell>
    <Cell><Data ss:Type="Number">12</Data></Cell>
    <Cell><Data ss:Type="Number">14</Data></Cell>
    <Cell><Data ss:Type="Number">25.166666670000001</Data></Cell>
    <Cell><Data ss:Type="Number">12</Data></Cell>
    <Cell><Data ss:Type="Number">0.80028266999999997</Data></Cell>
    <Cell><Data ss:Type="Number">148628</Data></Cell>
    <Cell><Data ss:Type="Number">0.22197639999999999</Data></Cell>
   </Row>
   <Row>
    <Cell><Data ss:Type="String">FBXO45</Data></Cell>
    <Cell><Data ss:Type="Number">5.76406361</Data></Cell>
    <Cell><Data ss:Type="Number">2.14729E-3</Data></Cell>
    <Cell><Data ss:Type="Number">0.17348872000000001</Data></Cell>
    <Cell><Data ss:Type="Number">0.18181818</Data></Cell>
    <Cell><Data ss:Type="Number">12</Data></Cell>
    <Cell><Data ss:Type="Number">16</Data></Cell>
    <Cell><Data ss:Type="Number">13.75</Data></Cell>
    <Cell><Data ss:Type="Number">12</Data></Cell>
    <Cell><Data ss:Type="Number">0.78345165000000005</Data></Cell>
    <Cell><Data ss:Type="Number">704956</Data></Cell>
    <Cell><Data ss:Type="Number">0.15435605999999999</Data></Cell>
   </Row>
   <Row>
    <Cell><Data ss:Type="String">SLAMF7</Data></Cell>
    <Cell><Data ss:Type="Number">1.25</Data></Cell>
    <Cell><Data ss:Type="Number">0.41361111</Data></Cell>
    <Cell><Data ss:Type="Number">0.8</Data></Cell>
    <Cell><Data ss:Type="Number">0.33333332999999998</Data></Cell>
    <Cell><Data ss:Type="Number">12</Data></Cell>
    <Cell><Data ss:Type="Number">2</Data></Cell>
    <Cell><Data ss:Type="Number">5.1666666699999997</Data></Cell>
    <Cell><Data ss:Type="Number">12</Data></Cell>
    <Cell><Data ss:Type="Number">0.91666667000000002</Data></Cell>
    <Cell><Data ss:Type="Number">140</Data></Cell>
    <Cell><Data ss:Type="Number">0.37820513</Data></Cell>
   </Row>
   <Row>
    <Cell><Data ss:Type="String">C11orf96</Data></Cell>
    <Cell><Data ss:Type="Number">5.6401614100000002</Data></Cell>
    <Cell ss:StyleID="s62"><Data ss:Type="Number">1.6736E-4</Data></Cell>
    <Cell><Data ss:Type="Number">0.17729988999999999</Data></Cell>
    <Cell><Data ss:Type="Number">0.45454545000000002</Data></Cell>
    <Cell><Data ss:Type="Number">12</Data></Cell>
    <Cell><Data ss:Type="Number">15</Data></Cell>
    <Cell><Data ss:Type="Number">26.916666670000001</Data></Cell>
    <Cell><Data ss:Type="Number">12</Data></Cell>
    <Cell><Data ss:Type="Number">0.78908356999999996</Data></Cell>
    <Cell><Data ss:Type="Number">109550</Data></Cell>
    <Cell><Data ss:Type="Number">0.20547074000000001</Data></Cell>
   </Row>
   <Row>
    <Cell><Data ss:Type="String">TSHZ2</Data></Cell>
    <Cell><Data ss:Type="Number">5.8053643499999996</Data></Cell>
    <Cell><Data ss:Type="Number">5.1642900000000002E-3</Data></Cell>
    <Cell><Data ss:Type="Number">0.17225447999999999</Data></Cell>
    <Cell><Data ss:Type="Number">7.5757580000000005E-2</Data></Cell>
    <Cell><Data ss:Type="Number">12</Data></Cell>
    <Cell><Data ss:Type="Number">13</Data></Cell>
    <Cell><Data ss:Type="Number">5.5</Data></Cell>
    <Cell><Data ss:Type="Number">12</Data></Cell>
    <Cell><Data ss:Type="Number">0.78157434999999997</Data></Cell>
    <Cell><Data ss:Type="Number">685212</Data></Cell>
    <Cell><Data ss:Type="Number">0.11627907</Data></Cell>
   </Row>
   <Row>
    <Cell ss:StyleID="s63"><Data ss:Type="DateTime">2002-08-01T00:00:00.000</Data></Cell>
    <Cell><Data ss:Type="Number">6.7018751500000002</Data></Cell>
    <Cell><Data ss:Type="Number">1.5564000000000001E-3</Data></Cell>
    <Cell><Data ss:Type="Number">0.14921197</Data></Cell>
    <Cell><Data ss:Type="Number">0.42424242000000001</Data></Cell>
    <Cell><Data ss:Type="Number">12</Data></Cell>
    <Cell><Data ss:Type="Number">15</Data></Cell>
    <Cell><Data ss:Type="Number">9.8333333300000003</Data></Cell>
    <Cell><Data ss:Type="Number">12</Data></Cell>
    <Cell><Data ss:Type="Number">0.74082386</Data></Cell>
    <Cell><Data ss:Type="Number">203650</Data></Cell>
    <Cell><Data ss:Type="Number">0.19897959000000001</Data></Cell>
   </Row>
   <Row>
    <Cell><Data ss:Type="String">DGKH</Data></Cell>
    <Cell><Data ss:Type="Number">6.88345597</Data></Cell>
    <Cell><Data ss:Type="Number">1.04897E-3</Data></Cell>
    <Cell><Data ss:Type="Number">0.14527586000000001</Data></Cell>
    <Cell><Data ss:Type="Number">0.42424242000000001</Data></Cell>
    <Cell><Data ss:Type="Number">12</Data></Cell>
    <Cell><Data ss:Type="Number">16</Data></Cell>
    <Cell><Data ss:Type="Number">9.5833333300000003</Data></Cell>
    <Cell><Data ss:Type="Number">12</Data></Cell>
    <Cell><Data ss:Type="Number">0.73257017999999996</Data></Cell>
    <Cell><Data ss:Type="Number">177650</Data></Cell>
    <Cell><Data ss:Type="Number">0.20925926</Data></Cell>
   </Row>
   <Row>
    <Cell><Data ss:Type="String">QKI</Data></Cell>
    <Cell><Data ss:Type="Number">5.1863280300000003</Data></Cell>
    <Cell><Data ss:Type="Number">1.039821E-2</Data></Cell>
    <Cell><Data ss:Type="Number">0.19281465</Data></Cell>
    <Cell><Data ss:Type="Number">0.10606061</Data></Cell>
    <Cell><Data ss:Type="Number">12</Data></Cell>
    <Cell><Data ss:Type="Number">14</Data></Cell>
    <Cell><Data ss:Type="Number">14.5</Data></Cell>
    <Cell><Data ss:Type="Number">12</Data></Cell>
    <Cell><Data ss:Type="Number">0.80971236000000002</Data></Cell>
    <Cell><Data ss:Type="Number">1687582</Data></Cell>
    <Cell><Data ss:Type="Number">0.11243386</Data></Cell>
   </Row>
   <Row>
    <Cell><Data ss:Type="String">MFSD6</Data></Cell>
    <Cell><Data ss:Type="Number">5.1609304500000004</Data></Cell>
    <Cell><Data ss:Type="Number">7.66952E-3</Data></Cell>
    <Cell><Data ss:Type="Number">0.19376351</Data></Cell>
    <Cell><Data ss:Type="Number">0.12121212000000001</Data></Cell>
    <Cell><Data ss:Type="Number">12</Data></Cell>
    <Cell><Data ss:Type="Number">14</Data></Cell>
    <Cell><Data ss:Type="Number">12.41666667</Data></Cell>
    <Cell><Data ss:Type="Number">12</Data></Cell>
    <Cell><Data ss:Type="Number">0.8108668</Data></Cell>
    <Cell><Data ss:Type="Number">1134490</Data></Cell>
    <Cell><Data ss:Type="Number">0.11009173999999999</Data></Cell>
   </Row>
   <Row>
    <Cell><Data ss:Type="String">SH3GLB1</Data></Cell>
    <Cell><Data ss:Type="Number">5.1640161400000002</Data></Cell>
    <Cell><Data ss:Type="Number">2.66752E-3</Data></Cell>
    <Cell><Data ss:Type="Number">0.19364772999999999</Data></Cell>
    <Cell><Data ss:Type="Number">0.22727273000000001</Data></Cell>
    <Cell><Data ss:Type="Number">12</Data></Cell>
    <Cell><Data ss:Type="Number">14</Data></Cell>
    <Cell><Data ss:Type="Number">20.166666670000001</Data></Cell>
    <Cell><Data ss:Type="Number">12</Data></Cell>
    <Cell><Data ss:Type="Number">0.81072654</Data></Cell>
    <Cell><Data ss:Type="Number">498048</Data></Cell>
    <Cell><Data ss:Type="Number">0.14084506999999999</Data></Cell>
   </Row>
   <Row>
    <Cell><Data ss:Type="String">UQCRC1</Data></Cell>
    <Cell><Data ss:Type="Number">4.9869451700000003</Data></Cell>
    <Cell><Data ss:Type="Number">1.358885E-2</Data></Cell>
    <Cell><Data ss:Type="Number">0.20052355999999999</Data></Cell>
    <Cell><Data ss:Type="Number">0.12121212000000001</Data></Cell>
    <Cell><Data ss:Type="Number">12</Data></Cell>
    <Cell><Data ss:Type="Number">15</Data></Cell>
    <Cell><Data ss:Type="Number">15.83333333</Data></Cell>
    <Cell><Data ss:Type="Number">12</Data></Cell>
    <Cell><Data ss:Type="Number">0.81877522000000003</Data></Cell>
    <Cell><Data ss:Type="Number">3229238</Data></Cell>
    <Cell><Data ss:Type="Number">0.10714286000000001</Data></Cell>
   </Row>
   <Row>
    <Cell><Data ss:Type="String">PSMD1</Data></Cell>
    <Cell><Data ss:Type="Number">5.6090671700000003</Data></Cell>
    <Cell><Data ss:Type="Number">9.6337699999999998E-3</Data></Cell>
    <Cell><Data ss:Type="Number">0.17828276000000001</Data></Cell>
    <Cell><Data ss:Type="Number">4.5454550000000003E-2</Data></Cell>
    <Cell><Data ss:Type="Number">12</Data></Cell>
    <Cell><Data ss:Type="Number">14</Data></Cell>
    <Cell><Data ss:Type="Number">5.8333333300000003</Data></Cell>
    <Cell><Data ss:Type="Number">12</Data></Cell>
    <Cell><Data ss:Type="Number">0.79049694999999998</Data></Cell>
    <Cell><Data ss:Type="Number">906628</Data></Cell>
    <Cell><Data ss:Type="Number">9.6969700000000006E-2</Data></Cell>
   </Row>
   <Row>
    <Cell><Data ss:Type="String">KIAA1324</Data></Cell>
    <Cell><Data ss:Type="Number">5.2031806300000003</Data></Cell>
    <Cell ss:StyleID="s62"><Data ss:Type="Number">5.9562000000000005E-4</Data></Cell>
    <Cell><Data ss:Type="Number">0.19219014000000001</Data></Cell>
    <Cell><Data ss:Type="Number">0.53030303000000001</Data></Cell>
    <Cell><Data ss:Type="Number">12</Data></Cell>
    <Cell><Data ss:Type="Number">14</Data></Cell>
    <Cell><Data ss:Type="Number">34.75</Data></Cell>
    <Cell><Data ss:Type="Number">12</Data></Cell>
    <Cell><Data ss:Type="Number">0.80894633000000005</Data></Cell>
    <Cell><Data ss:Type="Number">174002</Data></Cell>
    <Cell><Data ss:Type="Number">0.21450617</Data></Cell>
   </Row>
   <Row>
    <Cell><Data ss:Type="String">C6orf47</Data></Cell>
    <Cell><Data ss:Type="Number">5.6510799900000004</Data></Cell>
    <Cell><Data ss:Type="Number">1.1406700000000001E-3</Data></Cell>
    <Cell><Data ss:Type="Number">0.17695733</Data></Cell>
    <Cell><Data ss:Type="Number">0.48484848000000003</Data></Cell>
    <Cell><Data ss:Type="Number">12</Data></Cell>
    <Cell><Data ss:Type="Number">14</Data></Cell>
    <Cell><Data ss:Type="Number">29.5</Data></Cell>
    <Cell><Data ss:Type="Number">12</Data></Cell>
    <Cell><Data ss:Type="Number">0.78858726999999995</Data></Cell>
    <Cell><Data ss:Type="Number">343020</Data></Cell>
    <Cell><Data ss:Type="Number">0.23848237999999999</Data></Cell>
   </Row>
   <Row>
    <Cell><Data ss:Type="String">LMNB1</Data></Cell>
    <Cell><Data ss:Type="Number">1.7560975599999999</Data></Cell>
    <Cell><Data ss:Type="Number">5.328426E-2</Data></Cell>
    <Cell><Data ss:Type="Number">0.56944444000000005</Data></Cell>
    <Cell><Data ss:Type="Number">0.65151515000000004</Data></Cell>
    <Cell><Data ss:Type="Number">12</Data></Cell>
    <Cell><Data ss:Type="Number">3</Data></Cell>
    <Cell><Data ss:Type="Number">19.25</Data></Cell>
    <Cell><Data ss:Type="Number">12</Data></Cell>
    <Cell><Data ss:Type="Number">0.81097560999999996</Data></Cell>
    <Cell><Data ss:Type="Number">390</Data></Cell>
    <Cell><Data ss:Type="Number">0.50438596000000002</Data></Cell>
   </Row>
   <Row>
    <Cell><Data ss:Type="String">BDH1</Data></Cell>
    <Cell><Data ss:Type="Number">5.68810824</Data></Cell>
    <Cell><Data ss:Type="Number">5.4160600000000003E-3</Data></Cell>
    <Cell><Data ss:Type="Number">0.17580536999999999</Data></Cell>
    <Cell><Data ss:Type="Number">7.5757580000000005E-2</Data></Cell>
    <Cell><Data ss:Type="Number">12</Data></Cell>
    <Cell><Data ss:Type="Number">16</Data></Cell>
    <Cell><Data ss:Type="Number">6.4166666699999997</Data></Cell>
    <Cell><Data ss:Type="Number">12</Data></Cell>
    <Cell><Data ss:Type="Number">0.78690417000000001</Data></Cell>
    <Cell><Data ss:Type="Number">726672</Data></Cell>
    <Cell><Data ss:Type="Number">0.11320755</Data></Cell>
   </Row>
   <Row>
    <Cell><Data ss:Type="String">NFKBID</Data></Cell>
    <Cell><Data ss:Type="Number">5.7813909299999997</Data></Cell>
    <Cell ss:StyleID="s62"><Data ss:Type="Number">4.7960000000000002E-5</Data></Cell>
    <Cell><Data ss:Type="Number">0.17296876</Data></Cell>
    <Cell><Data ss:Type="Number">0.60606061</Data></Cell>
    <Cell><Data ss:Type="Number">12</Data></Cell>
    <Cell><Data ss:Type="Number">16</Data></Cell>
    <Cell><Data ss:Type="Number">30.25</Data></Cell>
    <Cell><Data ss:Type="Number">12</Data></Cell>
    <Cell><Data ss:Type="Number">0.78266404999999994</Data></Cell>
    <Cell><Data ss:Type="Number">31556</Data></Cell>
    <Cell><Data ss:Type="Number">0.23091602999999999</Data></Cell>
   </Row>
   <Row>
    <Cell><Data ss:Type="String">PKMYT1</Data></Cell>
    <Cell><Data ss:Type="Number">1.8048780499999999</Data></Cell>
    <Cell><Data ss:Type="Number">1.43845E-3</Data></Cell>
    <Cell><Data ss:Type="Number">0.55405404999999996</Data></Cell>
    <Cell><Data ss:Type="Number">0.87878787999999997</Data></Cell>
    <Cell><Data ss:Type="Number">12</Data></Cell>
    <Cell><Data ss:Type="Number">3</Data></Cell>
    <Cell><Data ss:Type="Number">21.416666670000001</Data></Cell>
    <Cell><Data ss:Type="Number">12</Data></Cell>
    <Cell><Data ss:Type="Number">0.79878048999999995</Data></Cell>
    <Cell><Data ss:Type="Number">24</Data></Cell>
    <Cell><Data ss:Type="Number">0.57882882999999996</Data></Cell>
   </Row>
   <Row>
    <Cell><Data ss:Type="String">DUSP1</Data></Cell>
    <Cell><Data ss:Type="Number">5.8825065299999997</Data></Cell>
    <Cell><Data ss:Type="Number">2.1068900000000002E-3</Data></Cell>
    <Cell><Data ss:Type="Number">0.16999555999999999</Data></Cell>
    <Cell><Data ss:Type="Number">0.48484848000000003</Data></Cell>
    <Cell><Data ss:Type="Number">12</Data></Cell>
    <Cell><Data ss:Type="Number">15</Data></Cell>
    <Cell><Data ss:Type="Number">14.83333333</Data></Cell>
    <Cell><Data ss:Type="Number">12</Data></Cell>
    <Cell><Data ss:Type="Number">0.77806788999999998</Data></Cell>
    <Cell><Data ss:Type="Number">461580</Data></Cell>
    <Cell><Data ss:Type="Number">0.27160494000000002</Data></Cell>
   </Row>
   <Row>
    <Cell><Data ss:Type="String">DUSP2</Data></Cell>
    <Cell><Data ss:Type="Number">5.6722050800000003</Data></Cell>
    <Cell ss:StyleID="s62"><Data ss:Type="Number">8.8046000000000001E-4</Data></Cell>
    <Cell><Data ss:Type="Number">0.17629828</Data></Cell>
    <Cell><Data ss:Type="Number">0.54545454999999998</Data></Cell>
    <Cell><Data ss:Type="Number">12</Data></Cell>
    <Cell><Data ss:Type="Number">15</Data></Cell>
    <Cell><Data ss:Type="Number">30.75</Data></Cell>
    <Cell><Data ss:Type="Number">12</Data></Cell>
    <Cell><Data ss:Type="Number">0.78762703999999994</Data></Cell>
    <Cell><Data ss:Type="Number">312046</Data></Cell>
    <Cell><Data ss:Type="Number">0.23473282000000001</Data></Cell>
   </Row>
   <Row>
    <Cell><Data ss:Type="String">ZNF423</Data></Cell>
    <Cell><Data ss:Type="Number">5.0790410599999998</Data></Cell>
    <Cell><Data ss:Type="Number">4.3012500000000004E-3</Data></Cell>
    <Cell><Data ss:Type="Number">0.19688755999999999</Data></Cell>
    <Cell><Data ss:Type="Number">0.30303029999999997</Data></Cell>
    <Cell><Data ss:Type="Number">12</Data></Cell>
    <Cell><Data ss:Type="Number">13</Data></Cell>
    <Cell><Data ss:Type="Number">29.583333329999999</Data></Cell>
    <Cell><Data ss:Type="Number">12</Data></Cell>
    <Cell><Data ss:Type="Number">0.81458903999999999</Data></Cell>
    <Cell><Data ss:Type="Number">908070</Data></Cell>
    <Cell><Data ss:Type="Number">0.15730838</Data></Cell>
   </Row>
   <Row>
    <Cell><Data ss:Type="String">NTRK2</Data></Cell>
    <Cell><Data ss:Type="Number">5.2551625900000003</Data></Cell>
    <Cell><Data ss:Type="Number">7.8551200000000002E-3</Data></Cell>
    <Cell><Data ss:Type="Number">0.19028907</Data></Cell>
    <Cell><Data ss:Type="Number">9.0909089999999998E-2</Data></Cell>
    <Cell><Data ss:Type="Number">12</Data></Cell>
    <Cell><Data ss:Type="Number">14</Data></Cell>
    <Cell><Data ss:Type="Number">13.08333333</Data></Cell>
    <Cell><Data ss:Type="Number">12</Data></Cell>
    <Cell><Data ss:Type="Number">0.80658352</Data></Cell>
    <Cell><Data ss:Type="Number">1087022</Data></Cell>
    <Cell><Data ss:Type="Number">0.1045082</Data></Cell>
   </Row>
   <Row>
    <Cell><Data ss:Type="String">SOCS4</Data></Cell>
    <Cell><Data ss:Type="Number">5.0923332500000003</Data></Cell>
    <Cell><Data ss:Type="Number">1.02053E-2</Data></Cell>
    <Cell><Data ss:Type="Number">0.19637363999999999</Data></Cell>
    <Cell><Data ss:Type="Number">0.12121212000000001</Data></Cell>
    <Cell><Data ss:Type="Number">12</Data></Cell>
    <Cell><Data ss:Type="Number">14</Data></Cell>
    <Cell><Data ss:Type="Number">14.83333333</Data></Cell>
    <Cell><Data ss:Type="Number">12</Data></Cell>
    <Cell><Data ss:Type="Number">0.81398484999999998</Data></Cell>
    <Cell><Data ss:Type="Number">1380278</Data></Cell>
    <Cell><Data ss:Type="Number">0.11153846000000001</Data></Cell>
   </Row>
   <Row>
    <Cell><Data ss:Type="String">KIF13B</Data></Cell>
    <Cell><Data ss:Type="Number">5.0332304800000003</Data></Cell>
    <Cell><Data ss:Type="Number">1.9283E-3</Data></Cell>
    <Cell><Data ss:Type="Number">0.19867956000000001</Data></Cell>
    <Cell><Data ss:Type="Number">0.21212121</Data></Cell>
    <Cell><Data ss:Type="Number">12</Data></Cell>
    <Cell><Data ss:Type="Number">14</Data></Cell>
    <Cell><Data ss:Type="Number">27.5</Data></Cell>
    <Cell><Data ss:Type="Number">12</Data></Cell>
    <Cell><Data ss:Type="Number">0.81667133999999997</Data></Cell>
    <Cell><Data ss:Type="Number">381782</Data></Cell>
    <Cell><Data ss:Type="Number">0.15055249000000001</Data></Cell>
   </Row>
   <Row>
    <Cell><Data ss:Type="String">CCDC117</Data></Cell>
    <Cell><Data ss:Type="Number">5.6356515500000004</Data></Cell>
    <Cell><Data ss:Type="Number">1.8031099999999999E-3</Data></Cell>
    <Cell><Data ss:Type="Number">0.17744177</Data></Cell>
    <Cell><Data ss:Type="Number">0.24242424000000001</Data></Cell>
    <Cell><Data ss:Type="Number">12</Data></Cell>
    <Cell><Data ss:Type="Number">16</Data></Cell>
    <Cell><Data ss:Type="Number">13.5</Data></Cell>
    <Cell><Data ss:Type="Number">12</Data></Cell>
    <Cell><Data ss:Type="Number">0.78928856999999997</Data></Cell>
    <Cell><Data ss:Type="Number">438088</Data></Cell>
    <Cell><Data ss:Type="Number">0.13283828</Data></Cell>
   </Row>
   <Row>
    <Cell><Data ss:Type="String">MS4A6A</Data></Cell>
    <Cell><Data ss:Type="Number">6.8708758599999999</Data></Cell>
    <Cell><Data ss:Type="Number">1.4260900000000001E-3</Data></Cell>
    <Cell><Data ss:Type="Number">0.14554185</Data></Cell>
    <Cell><Data ss:Type="Number">0.42424242000000001</Data></Cell>
    <Cell><Data ss:Type="Number">12</Data></Cell>
    <Cell><Data ss:Type="Number">14</Data></Cell>
    <Cell><Data ss:Type="Number">10.08333333</Data></Cell>
    <Cell><Data ss:Type="Number">12</Data></Cell>
    <Cell><Data ss:Type="Number">0.73314201000000001</Data></Cell>
    <Cell><Data ss:Type="Number">728440</Data></Cell>
    <Cell><Data ss:Type="Number">0.30989582999999998</Data></Cell>
   </Row>
   <Row>
    <Cell><Data ss:Type="String">CSF1R</Data></Cell>
    <Cell><Data ss:Type="Number">6.4797056700000004</Data></Cell>
    <Cell ss:StyleID="s62"><Data ss:Type="Number">3.2878999999999997E-4</Data></Cell>
    <Cell><Data ss:Type="Number">0.15432799999999999</Data></Cell>
    <Cell><Data ss:Type="Number">0.51515151999999997</Data></Cell>
    <Cell><Data ss:Type="Number">12</Data></Cell>
    <Cell><Data ss:Type="Number">13</Data></Cell>
    <Cell><Data ss:Type="Number">11.58333333</Data></Cell>
    <Cell><Data ss:Type="Number">12</Data></Cell>
    <Cell><Data ss:Type="Number">0.75092247000000001</Data></Cell>
    <Cell><Data ss:Type="Number">78904</Data></Cell>
    <Cell><Data ss:Type="Number">0.30482456000000002</Data></Cell>
   </Row>
   <Row>
    <Cell><Data ss:Type="String">C1QC</Data></Cell>
    <Cell><Data ss:Type="Number">6.1046760000000004</Data></Cell>
    <Cell><Data ss:Type="Number">1.32649E-3</Data></Cell>
    <Cell><Data ss:Type="Number">0.16380886</Data></Cell>
    <Cell><Data ss:Type="Number">0.57575757999999999</Data></Cell>
    <Cell><Data ss:Type="Number">12</Data></Cell>
    <Cell><Data ss:Type="Number">14</Data></Cell>
    <Cell><Data ss:Type="Number">12.83333333</Data></Cell>
    <Cell><Data ss:Type="Number">12</Data></Cell>
    <Cell><Data ss:Type="Number">0.76796927000000004</Data></Cell>
    <Cell><Data ss:Type="Number">526442</Data></Cell>
    <Cell><Data ss:Type="Number">0.24679487</Data></Cell>
   </Row>
   <Row>
    <Cell><Data ss:Type="String">MAFF</Data></Cell>
    <Cell><Data ss:Type="Number">5.1431284100000001</Data></Cell>
    <Cell><Data ss:Type="Number">1.266132E-2</Data></Cell>
    <Cell><Data ss:Type="Number">0.19443419000000001</Data></Cell>
    <Cell><Data ss:Type="Number">0.31818182</Data></Cell>
    <Cell><Data ss:Type="Number">12</Data></Cell>
    <Cell><Data ss:Type="Number">14</Data></Cell>
    <Cell><Data ss:Type="Number">31.166666670000001</Data></Cell>
    <Cell><Data ss:Type="Number">12</Data></Cell>
    <Cell><Data ss:Type="Number">0.81167597999999996</Data></Cell>
    <Cell><Data ss:Type="Number">4169090</Data></Cell>
    <Cell><Data ss:Type="Number">0.17032966999999999</Data></Cell>
   </Row>
   <Row>
    <Cell><Data ss:Type="String">ZC3H12A</Data></Cell>
    <Cell><Data ss:Type="Number">5.63493947</Data></Cell>
    <Cell><Data ss:Type="Number">7.1461900000000002E-3</Data></Cell>
    <Cell><Data ss:Type="Number">0.17746419999999999</Data></Cell>
    <Cell><Data ss:Type="Number">0.28787879</Data></Cell>
    <Cell><Data ss:Type="Number">12</Data></Cell>
    <Cell><Data ss:Type="Number">16</Data></Cell>
    <Cell><Data ss:Type="Number">20.583333329999999</Data></Cell>
    <Cell><Data ss:Type="Number">12</Data></Cell>
    <Cell><Data ss:Type="Number">0.78932093000000003</Data></Cell>
    <Cell><Data ss:Type="Number">1486120</Data></Cell>
    <Cell><Data ss:Type="Number">0.16137566</Data></Cell>
   </Row>
   <Row>
    <Cell><Data ss:Type="String">SDE2</Data></Cell>
    <Cell><Data ss:Type="Number">5.1217659600000003</Data></Cell>
    <Cell><Data ss:Type="Number">2.0925329999999999E-2</Data></Cell>
    <Cell><Data ss:Type="Number">0.19524516</Data></Cell>
    <Cell><Data ss:Type="Number">0.27272727000000002</Data></Cell>
    <Cell><Data ss:Type="Number">12</Data></Cell>
    <Cell><Data ss:Type="Number">13</Data></Cell>
    <Cell><Data ss:Type="Number">24.25</Data></Cell>
    <Cell><Data ss:Type="Number">12</Data></Cell>
    <Cell><Data ss:Type="Number">0.81264700000000001</Data></Cell>
    <Cell><Data ss:Type="Number">5895564</Data></Cell>
    <Cell><Data ss:Type="Number">0.12810284</Data></Cell>
   </Row>
   <Row>
    <Cell><Data ss:Type="String">ODF3L1</Data></Cell>
    <Cell><Data ss:Type="Number">5.5426062199999997</Data></Cell>
    <Cell><Data ss:Type="Number">2.1687999999999998E-3</Data></Cell>
    <Cell><Data ss:Type="Number">0.18042053999999999</Data></Cell>
    <Cell><Data ss:Type="Number">0.39393939</Data></Cell>
    <Cell><Data ss:Type="Number">12</Data></Cell>
    <Cell><Data ss:Type="Number">15</Data></Cell>
    <Cell><Data ss:Type="Number">32.666666669999998</Data></Cell>
    <Cell><Data ss:Type="Number">12</Data></Cell>
    <Cell><Data ss:Type="Number">0.7935179</Data></Cell>
    <Cell><Data ss:Type="Number">484204</Data></Cell>
    <Cell><Data ss:Type="Number">0.21467991</Data></Cell>
   </Row>
   <Row>
    <Cell><Data ss:Type="String">F3</Data></Cell>
    <Cell><Data ss:Type="Number">5.9727035400000004</Data></Cell>
    <Cell ss:StyleID="s62"><Data ss:Type="Number">2.4201E-4</Data></Cell>
    <Cell><Data ss:Type="Number">0.16742836999999999</Data></Cell>
    <Cell><Data ss:Type="Number">0.60606061</Data></Cell>
    <Cell><Data ss:Type="Number">12</Data></Cell>
    <Cell><Data ss:Type="Number">15</Data></Cell>
    <Cell><Data ss:Type="Number">25.75</Data></Cell>
    <Cell><Data ss:Type="Number">12</Data></Cell>
    <Cell><Data ss:Type="Number">0.77396801999999998</Data></Cell>
    <Cell><Data ss:Type="Number">107756</Data></Cell>
    <Cell><Data ss:Type="Number">0.29261364000000001</Data></Cell>
   </Row>
   <Row>
    <Cell><Data ss:Type="String">COQ10B</Data></Cell>
    <Cell><Data ss:Type="Number">5.3183005000000003</Data></Cell>
    <Cell ss:StyleID="s62"><Data ss:Type="Number">2.2743000000000001E-4</Data></Cell>
    <Cell><Data ss:Type="Number">0.18802999000000001</Data></Cell>
    <Cell><Data ss:Type="Number">0.66666667000000002</Data></Cell>
    <Cell><Data ss:Type="Number">12</Data></Cell>
    <Cell><Data ss:Type="Number">15</Data></Cell>
    <Cell><Data ss:Type="Number">43.166666669999998</Data></Cell>
    <Cell><Data ss:Type="Number">12</Data></Cell>
    <Cell><Data ss:Type="Number">0.80371360999999997</Data></Cell>
    <Cell><Data ss:Type="Number">104032</Data></Cell>
    <Cell><Data ss:Type="Number">0.24526514999999999</Data></Cell>
   </Row>
   <Row>
    <Cell><Data ss:Type="String">RBBP6</Data></Cell>
    <Cell><Data ss:Type="Number">5.9748397799999999</Data></Cell>
    <Cell><Data ss:Type="Number">6.2570799999999999E-3</Data></Cell>
    <Cell><Data ss:Type="Number">0.1673685</Data></Cell>
    <Cell><Data ss:Type="Number">3.0303030000000002E-2</Data></Cell>
    <Cell><Data ss:Type="Number">12</Data></Cell>
    <Cell><Data ss:Type="Number">15</Data></Cell>
    <Cell><Data ss:Type="Number">3.5</Data></Cell>
    <Cell><Data ss:Type="Number">12</Data></Cell>
    <Cell><Data ss:Type="Number">0.77387092000000002</Data></Cell>
    <Cell><Data ss:Type="Number">813438</Data></Cell>
    <Cell><Data ss:Type="Number">0.10897436000000001</Data></Cell>
   </Row>
   <Row>
    <Cell><Data ss:Type="String">KIAA1683</Data></Cell>
    <Cell><Data ss:Type="Number">5.3909328299999997</Data></Cell>
    <Cell><Data ss:Type="Number">1.01246E-3</Data></Cell>
    <Cell><Data ss:Type="Number">0.18549665000000001</Data></Cell>
    <Cell><Data ss:Type="Number">0.5</Data></Cell>
    <Cell><Data ss:Type="Number">12</Data></Cell>
    <Cell><Data ss:Type="Number">15</Data></Cell>
    <Cell><Data ss:Type="Number">41.75</Data></Cell>
    <Cell><Data ss:Type="Number">12</Data></Cell>
    <Cell><Data ss:Type="Number">0.80041214000000005</Data></Cell>
    <Cell><Data ss:Type="Number">220222</Data></Cell>
    <Cell><Data ss:Type="Number">0.21367521</Data></Cell>
   </Row>
   <Row>
    <Cell><Data ss:Type="String">RAB32</Data></Cell>
    <Cell><Data ss:Type="Number">5.2912413999999997</Data></Cell>
    <Cell ss:StyleID="s62"><Data ss:Type="Number">7.1721999999999997E-4</Data></Cell>
    <Cell><Data ss:Type="Number">0.18899157</Data></Cell>
    <Cell><Data ss:Type="Number">0.43939393999999998</Data></Cell>
    <Cell><Data ss:Type="Number">12</Data></Cell>
    <Cell><Data ss:Type="Number">15</Data></Cell>
    <Cell><Data ss:Type="Number">40.583333330000002</Data></Cell>
    <Cell><Data ss:Type="Number">12</Data></Cell>
    <Cell><Data ss:Type="Number">0.80494357000000005</Data></Cell>
    <Cell><Data ss:Type="Number">188724</Data></Cell>
    <Cell><Data ss:Type="Number">0.21428570999999999</Data></Cell>
   </Row>
   <Row>
    <Cell><Data ss:Type="String">HAUS3</Data></Cell>
    <Cell><Data ss:Type="Number">5.4315214799999998</Data></Cell>
    <Cell><Data ss:Type="Number">2.1571799999999999E-3</Data></Cell>
    <Cell><Data ss:Type="Number">0.18411047999999999</Data></Cell>
    <Cell><Data ss:Type="Number">0.16666666999999999</Data></Cell>
    <Cell><Data ss:Type="Number">12</Data></Cell>
    <Cell><Data ss:Type="Number">15</Data></Cell>
    <Cell><Data ss:Type="Number">21.416666670000001</Data></Cell>
    <Cell><Data ss:Type="Number">12</Data></Cell>
    <Cell><Data ss:Type="Number">0.79856720999999997</Data></Cell>
    <Cell><Data ss:Type="Number">338932</Data></Cell>
    <Cell><Data ss:Type="Number">0.14743590000000001</Data></Cell>
   </Row>
   <Row>
    <Cell><Data ss:Type="String">MEDAG</Data></Cell>
    <Cell><Data ss:Type="Number">6.3655352499999998</Data></Cell>
    <Cell ss:StyleID="s62"><Data ss:Type="Number">1.7066E-4</Data></Cell>
    <Cell><Data ss:Type="Number">0.15709598</Data></Cell>
    <Cell><Data ss:Type="Number">0.6</Data></Cell>
    <Cell><Data ss:Type="Number">11</Data></Cell>
    <Cell><Data ss:Type="Number">13</Data></Cell>
    <Cell><Data ss:Type="Number">20.90909091</Data></Cell>
    <Cell><Data ss:Type="Number">11</Data></Cell>
    <Cell><Data ss:Type="Number">0.75611203000000005</Data></Cell>
    <Cell><Data ss:Type="Number">51236</Data></Cell>
    <Cell><Data ss:Type="Number">0.25813691999999999</Data></Cell>
   </Row>
   <Row>
    <Cell><Data ss:Type="String">PTGIS</Data></Cell>
    <Cell><Data ss:Type="Number">6.2943270800000004</Data></Cell>
    <Cell ss:StyleID="s62"><Data ss:Type="Number">8.4360999999999995E-4</Data></Cell>
    <Cell><Data ss:Type="Number">0.15887322000000001</Data></Cell>
    <Cell><Data ss:Type="Number">0.43636364</Data></Cell>
    <Cell><Data ss:Type="Number">11</Data></Cell>
    <Cell><Data ss:Type="Number">13</Data></Cell>
    <Cell><Data ss:Type="Number">17</Data></Cell>
    <Cell><Data ss:Type="Number">11</Data></Cell>
    <Cell><Data ss:Type="Number">0.75934877000000001</Data></Cell>
    <Cell><Data ss:Type="Number">116586</Data></Cell>
    <Cell><Data ss:Type="Number">0.25874125999999997</Data></Cell>
   </Row>
   <Row>
    <Cell><Data ss:Type="String">TMEM106B</Data></Cell>
    <Cell><Data ss:Type="Number">6.2786612899999996</Data></Cell>
    <Cell><Data ss:Type="Number">3.51454E-3</Data></Cell>
    <Cell><Data ss:Type="Number">0.15926962</Data></Cell>
    <Cell><Data ss:Type="Number">0.21818182</Data></Cell>
    <Cell><Data ss:Type="Number">11</Data></Cell>
    <Cell><Data ss:Type="Number">16</Data></Cell>
    <Cell><Data ss:Type="Number">7.8181818200000004</Data></Cell>
    <Cell><Data ss:Type="Number">11</Data></Cell>
    <Cell><Data ss:Type="Number">0.76006085000000001</Data></Cell>
    <Cell><Data ss:Type="Number">537716</Data></Cell>
    <Cell><Data ss:Type="Number">0.17171717</Data></Cell>
   </Row>
   <Row>
    <Cell><Data ss:Type="String">HMGCS1</Data></Cell>
    <Cell><Data ss:Type="Number">5.5865179200000004</Data></Cell>
    <Cell><Data ss:Type="Number">6.4800200000000004E-3</Data></Cell>
    <Cell><Data ss:Type="Number">0.17900237999999999</Data></Cell>
    <Cell><Data ss:Type="Number">0.12727273</Data></Cell>
    <Cell><Data ss:Type="Number">11</Data></Cell>
    <Cell><Data ss:Type="Number">13</Data></Cell>
    <Cell><Data ss:Type="Number">6.2727272699999999</Data></Cell>
    <Cell><Data ss:Type="Number">11</Data></Cell>
    <Cell><Data ss:Type="Number">0.79152191000000005</Data></Cell>
    <Cell><Data ss:Type="Number">1018830</Data></Cell>
    <Cell><Data ss:Type="Number">0.12572533999999999</Data></Cell>
   </Row>
   <Row>
    <Cell><Data ss:Type="String">MRPL37</Data></Cell>
    <Cell><Data ss:Type="Number">5.8003797800000001</Data></Cell>
    <Cell ss:StyleID="s62"><Data ss:Type="Number">8.2437999999999999E-4</Data></Cell>
    <Cell><Data ss:Type="Number">0.17240249999999999</Data></Cell>
    <Cell><Data ss:Type="Number">0.36363635999999999</Data></Cell>
    <Cell><Data ss:Type="Number">11</Data></Cell>
    <Cell><Data ss:Type="Number">15</Data></Cell>
    <Cell><Data ss:Type="Number">13</Data></Cell>
    <Cell><Data ss:Type="Number">11</Data></Cell>
    <Cell><Data ss:Type="Number">0.78180092000000001</Data></Cell>
    <Cell><Data ss:Type="Number">179858</Data></Cell>
    <Cell><Data ss:Type="Number">0.17444717000000001</Data></Cell>
   </Row>
   <Row>
    <Cell><Data ss:Type="String">DDX21</Data></Cell>
    <Cell><Data ss:Type="Number">5.7937336799999999</Data></Cell>
    <Cell><Data ss:Type="Number">4.59765E-3</Data></Cell>
    <Cell><Data ss:Type="Number">0.17260027</Data></Cell>
    <Cell><Data ss:Type="Number">0.29090908999999998</Data></Cell>
    <Cell><Data ss:Type="Number">11</Data></Cell>
    <Cell><Data ss:Type="Number">15</Data></Cell>
    <Cell><Data ss:Type="Number">8.7272727299999993</Data></Cell>
    <Cell><Data ss:Type="Number">11</Data></Cell>
    <Cell><Data ss:Type="Number">0.78210301000000004</Data></Cell>
    <Cell><Data ss:Type="Number">1648020</Data></Cell>
    <Cell><Data ss:Type="Number">0.16755792999999999</Data></Cell>
   </Row>
   <Row>
    <Cell><Data ss:Type="String">ANK2</Data></Cell>
    <Cell><Data ss:Type="Number">6.1177308300000002</Data></Cell>
    <Cell ss:StyleID="s62"><Data ss:Type="Number">6.902E-5</Data></Cell>
    <Cell><Data ss:Type="Number">0.1634593</Data></Cell>
    <Cell><Data ss:Type="Number">0.50909090999999995</Data></Cell>
    <Cell><Data ss:Type="Number">11</Data></Cell>
    <Cell><Data ss:Type="Number">12</Data></Cell>
    <Cell><Data ss:Type="Number">20.18181818</Data></Cell>
    <Cell><Data ss:Type="Number">11</Data></Cell>
    <Cell><Data ss:Type="Number">0.76737586999999996</Data></Cell>
    <Cell><Data ss:Type="Number">23352</Data></Cell>
    <Cell><Data ss:Type="Number">0.24611973000000001</Data></Cell>
   </Row>
   <Row>
    <Cell><Data ss:Type="String">ZNF614</Data></Cell>
    <Cell><Data ss:Type="Number">5.3868976999999996</Data></Cell>
    <Cell><Data ss:Type="Number">4.5562299999999997E-3</Data></Cell>
    <Cell><Data ss:Type="Number">0.18563560000000001</Data></Cell>
    <Cell><Data ss:Type="Number">0.21818182</Data></Cell>
    <Cell><Data ss:Type="Number">11</Data></Cell>
    <Cell><Data ss:Type="Number">15</Data></Cell>
    <Cell><Data ss:Type="Number">19.727272729999999</Data></Cell>
    <Cell><Data ss:Type="Number">11</Data></Cell>
    <Cell><Data ss:Type="Number">0.80059555999999998</Data></Cell>
    <Cell><Data ss:Type="Number">697078</Data></Cell>
    <Cell><Data ss:Type="Number">0.15367965</Data></Cell>
   </Row>
   <Row>
    <Cell><Data ss:Type="String">ZNF253</Data></Cell>
    <Cell><Data ss:Type="Number">5.5010681200000002</Data></Cell>
    <Cell ss:StyleID="s62"><Data ss:Type="Number">8.1304000000000001E-4</Data></Cell>
    <Cell><Data ss:Type="Number">0.18178288000000001</Data></Cell>
    <Cell><Data ss:Type="Number">0.21818182</Data></Cell>
    <Cell><Data ss:Type="Number">11</Data></Cell>
    <Cell><Data ss:Type="Number">15</Data></Cell>
    <Cell><Data ss:Type="Number">26.81818182</Data></Cell>
    <Cell><Data ss:Type="Number">11</Data></Cell>
    <Cell><Data ss:Type="Number">0.79540599000000001</Data></Cell>
    <Cell><Data ss:Type="Number">207620</Data></Cell>
    <Cell><Data ss:Type="Number">0.15761162000000001</Data></Cell>
   </Row>
   <Row>
    <Cell><Data ss:Type="String">ZFP62</Data></Cell>
    <Cell><Data ss:Type="Number">5.48872537</Data></Cell>
    <Cell ss:StyleID="s62"><Data ss:Type="Number">4.2527999999999999E-4</Data></Cell>
    <Cell><Data ss:Type="Number">0.18219166000000001</Data></Cell>
    <Cell><Data ss:Type="Number">0.30909091</Data></Cell>
    <Cell><Data ss:Type="Number">11</Data></Cell>
    <Cell><Data ss:Type="Number">15</Data></Cell>
    <Cell><Data ss:Type="Number">32.18181818</Data></Cell>
    <Cell><Data ss:Type="Number">11</Data></Cell>
    <Cell><Data ss:Type="Number">0.79596703000000002</Data></Cell>
    <Cell><Data ss:Type="Number">107396</Data></Cell>
    <Cell><Data ss:Type="Number">0.18549657999999999</Data></Cell>
   </Row>
   <Row>
    <Cell><Data ss:Type="String">GPR3</Data></Cell>
    <Cell><Data ss:Type="Number">5.2807975300000001</Data></Cell>
    <Cell ss:StyleID="s62"><Data ss:Type="Number">9.1960999999999996E-4</Data></Cell>
    <Cell><Data ss:Type="Number">0.18936533999999999</Data></Cell>
    <Cell><Data ss:Type="Number">0.38181818000000001</Data></Cell>
    <Cell><Data ss:Type="Number">11</Data></Cell>
    <Cell><Data ss:Type="Number">15</Data></Cell>
    <Cell><Data ss:Type="Number">39.363636360000001</Data></Cell>
    <Cell><Data ss:Type="Number">11</Data></Cell>
    <Cell><Data ss:Type="Number">0.80541828999999998</Data></Cell>
    <Cell><Data ss:Type="Number">245932</Data></Cell>
    <Cell><Data ss:Type="Number">0.18056713999999999</Data></Cell>
   </Row>
   <Row>
    <Cell><Data ss:Type="String">DERL3</Data></Cell>
    <Cell><Data ss:Type="Number">1.3125</Data></Cell>
    <Cell><Data ss:Type="Number">0.27222222000000001</Data></Cell>
    <Cell><Data ss:Type="Number">0.76190475999999996</Data></Cell>
    <Cell><Data ss:Type="Number">0.4</Data></Cell>
    <Cell><Data ss:Type="Number">11</Data></Cell>
    <Cell><Data ss:Type="Number">2</Data></Cell>
    <Cell><Data ss:Type="Number">5.6363636399999999</Data></Cell>
    <Cell><Data ss:Type="Number">11</Data></Cell>
    <Cell><Data ss:Type="Number">0.89583332999999998</Data></Cell>
    <Cell><Data ss:Type="Number">114</Data></Cell>
    <Cell><Data ss:Type="Number">0.36969697000000001</Data></Cell>
   </Row>
   <Row>
    <Cell><Data ss:Type="String">SPTY2D1</Data></Cell>
    <Cell><Data ss:Type="Number">5.85544742</Data></Cell>
    <Cell><Data ss:Type="Number">1.12174E-3</Data></Cell>
    <Cell><Data ss:Type="Number">0.17078114</Data></Cell>
    <Cell><Data ss:Type="Number">0.36363635999999999</Data></Cell>
    <Cell><Data ss:Type="Number">11</Data></Cell>
    <Cell><Data ss:Type="Number">16</Data></Cell>
    <Cell><Data ss:Type="Number">24.363636360000001</Data></Cell>
    <Cell><Data ss:Type="Number">11</Data></Cell>
    <Cell><Data ss:Type="Number">0.77929784000000002</Data></Cell>
    <Cell><Data ss:Type="Number">528726</Data></Cell>
    <Cell><Data ss:Type="Number">0.22390572</Data></Cell>
   </Row>
   <Row>
    <Cell><Data ss:Type="String">NXT1</Data></Cell>
    <Cell><Data ss:Type="Number">5.4818419199999999</Data></Cell>
    <Cell ss:StyleID="s62"><Data ss:Type="Number">8.1521000000000002E-4</Data></Cell>
    <Cell><Data ss:Type="Number">0.18242043999999999</Data></Cell>
    <Cell><Data ss:Type="Number">0.34545455000000003</Data></Cell>
    <Cell><Data ss:Type="Number">11</Data></Cell>
    <Cell><Data ss:Type="Number">15</Data></Cell>
    <Cell><Data ss:Type="Number">33.363636360000001</Data></Cell>
    <Cell><Data ss:Type="Number">11</Data></Cell>
    <Cell><Data ss:Type="Number">0.79627990999999998</Data></Cell>
    <Cell><Data ss:Type="Number">172252</Data></Cell>
    <Cell><Data ss:Type="Number">0.20356943999999999</Data></Cell>
   </Row>
   <Row>
    <Cell><Data ss:Type="String">COL4A1</Data></Cell>
    <Cell><Data ss:Type="Number">5.3318300499999998</Data></Cell>
    <Cell><Data ss:Type="Number">1.2832949999999999E-2</Data></Cell>
    <Cell><Data ss:Type="Number">0.18755285999999999</Data></Cell>
    <Cell><Data ss:Type="Number">9.0909089999999998E-2</Data></Cell>
    <Cell><Data ss:Type="Number">11</Data></Cell>
    <Cell><Data ss:Type="Number">15</Data></Cell>
    <Cell><Data ss:Type="Number">13.454545449999999</Data></Cell>
    <Cell><Data ss:Type="Number">11</Data></Cell>
    <Cell><Data ss:Type="Number">0.80309863000000004</Data></Cell>
    <Cell><Data ss:Type="Number">2057156</Data></Cell>
    <Cell><Data ss:Type="Number">0.13051304999999999</Data></Cell>
   </Row>
   <Row>
    <Cell><Data ss:Type="String">UBXN7</Data></Cell>
    <Cell><Data ss:Type="Number">6.9095656300000003</Data></Cell>
    <Cell><Data ss:Type="Number">1.4479199999999999E-3</Data></Cell>
    <Cell><Data ss:Type="Number">0.14472689999999999</Data></Cell>
    <Cell><Data ss:Type="Number">0.29090908999999998</Data></Cell>
    <Cell><Data ss:Type="Number">11</Data></Cell>
    <Cell><Data ss:Type="Number">15</Data></Cell>
    <Cell><Data ss:Type="Number">7.8181818200000004</Data></Cell>
    <Cell><Data ss:Type="Number">11</Data></Cell>
    <Cell><Data ss:Type="Number">0.73138338000000003</Data></Cell>
    <Cell><Data ss:Type="Number">236412</Data></Cell>
    <Cell><Data ss:Type="Number">0.23140495999999999</Data></Cell>
   </Row>
   <Row>
    <Cell><Data ss:Type="String">MIR22HG</Data></Cell>
    <Cell><Data ss:Type="Number">5.5134108700000004</Data></Cell>
    <Cell><Data ss:Type="Number">1.3542999999999999E-3</Data></Cell>
    <Cell><Data ss:Type="Number">0.18137592999999999</Data></Cell>
    <Cell><Data ss:Type="Number">0.16363636000000001</Data></Cell>
    <Cell><Data ss:Type="Number">11</Data></Cell>
    <Cell><Data ss:Type="Number">16</Data></Cell>
    <Cell><Data ss:Type="Number">14.727272729999999</Data></Cell>
    <Cell><Data ss:Type="Number">11</Data></Cell>
    <Cell><Data ss:Type="Number">0.79484496000000004</Data></Cell>
    <Cell><Data ss:Type="Number">267478</Data></Cell>
    <Cell><Data ss:Type="Number">0.14454544999999999</Data></Cell>
   </Row>
   <Row>
    <Cell><Data ss:Type="String">RBM34</Data></Cell>
    <Cell><Data ss:Type="Number">5.6795632600000001</Data></Cell>
    <Cell><Data ss:Type="Number">1.0606330000000001E-2</Data></Cell>
    <Cell><Data ss:Type="Number">0.17606988000000001</Data></Cell>
    <Cell><Data ss:Type="Number">0.2</Data></Cell>
    <Cell><Data ss:Type="Number">11</Data></Cell>
    <Cell><Data ss:Type="Number">14</Data></Cell>
    <Cell><Data ss:Type="Number">12.272727270000001</Data></Cell>
    <Cell><Data ss:Type="Number">11</Data></Cell>
    <Cell><Data ss:Type="Number">0.78729258000000002</Data></Cell>
    <Cell><Data ss:Type="Number">2665788</Data></Cell>
    <Cell><Data ss:Type="Number">0.13381001000000001</Data></Cell>
   </Row>
   <Row>
    <Cell><Data ss:Type="String">TMEM254</Data></Cell>
    <Cell><Data ss:Type="Number">5.38072632</Data></Cell>
    <Cell><Data ss:Type="Number">1.3450139999999999E-2</Data></Cell>
    <Cell><Data ss:Type="Number">0.18584851999999999</Data></Cell>
    <Cell><Data ss:Type="Number">3.6363640000000003E-2</Data></Cell>
    <Cell><Data ss:Type="Number">11</Data></Cell>
    <Cell><Data ss:Type="Number">15</Data></Cell>
    <Cell><Data ss:Type="Number">6.5454545499999996</Data></Cell>
    <Cell><Data ss:Type="Number">11</Data></Cell>
    <Cell><Data ss:Type="Number">0.80087607999999999</Data></Cell>
    <Cell><Data ss:Type="Number">2502888</Data></Cell>
    <Cell><Data ss:Type="Number">0.10188087999999999</Data></Cell>
   </Row>
   <Row>
    <Cell><Data ss:Type="String">ALKBH5</Data></Cell>
    <Cell><Data ss:Type="Number">4.8485639699999998</Data></Cell>
    <Cell><Data ss:Type="Number">1.328121E-2</Data></Cell>
    <Cell><Data ss:Type="Number">0.20624662999999999</Data></Cell>
    <Cell><Data ss:Type="Number">9.0909089999999998E-2</Data></Cell>
    <Cell><Data ss:Type="Number">11</Data></Cell>
    <Cell><Data ss:Type="Number">14</Data></Cell>
    <Cell><Data ss:Type="Number">16.727272729999999</Data></Cell>
    <Cell><Data ss:Type="Number">11</Data></Cell>
    <Cell><Data ss:Type="Number">0.82506526999999996</Data></Cell>
    <Cell><Data ss:Type="Number">2085588</Data></Cell>
    <Cell><Data ss:Type="Number">0.10674487000000001</Data></Cell>
   </Row>
   <Row>
    <Cell><Data ss:Type="String">ASB8</Data></Cell>
    <Cell><Data ss:Type="Number">4.9829100400000002</Data></Cell>
    <Cell><Data ss:Type="Number">1.556605E-2</Data></Cell>
    <Cell><Data ss:Type="Number">0.20068594000000001</Data></Cell>
    <Cell><Data ss:Type="Number">5.4545450000000002E-2</Data></Cell>
    <Cell><Data ss:Type="Number">11</Data></Cell>
    <Cell><Data ss:Type="Number">13</Data></Cell>
    <Cell><Data ss:Type="Number">11.81818182</Data></Cell>
    <Cell><Data ss:Type="Number">11</Data></Cell>
    <Cell><Data ss:Type="Number">0.81895863000000002</Data></Cell>
    <Cell><Data ss:Type="Number">2927234</Data></Cell>
    <Cell><Data ss:Type="Number">0.10944395</Data></Cell>
   </Row>
   <Row>
    <Cell><Data ss:Type="String">IRF6</Data></Cell>
    <Cell><Data ss:Type="Number">5.1856159499999999</Data></Cell>
    <Cell ss:StyleID="s62"><Data ss:Type="Number">1.4818000000000001E-4</Data></Cell>
    <Cell><Data ss:Type="Number">0.19284112</Data></Cell>
    <Cell><Data ss:Type="Number">0.58181817999999996</Data></Cell>
    <Cell><Data ss:Type="Number">11</Data></Cell>
    <Cell><Data ss:Type="Number">14</Data></Cell>
    <Cell><Data ss:Type="Number">34.909090910000003</Data></Cell>
    <Cell><Data ss:Type="Number">11</Data></Cell>
    <Cell><Data ss:Type="Number">0.80974473000000002</Data></Cell>
    <Cell><Data ss:Type="Number">44886</Data></Cell>
    <Cell><Data ss:Type="Number">0.23525799</Data></Cell>
   </Row>
   <Row>
    <Cell><Data ss:Type="String">AP2A1</Data></Cell>
    <Cell><Data ss:Type="Number">5.30477095</Data></Cell>
    <Cell><Data ss:Type="Number">4.8876199999999996E-3</Data></Cell>
    <Cell><Data ss:Type="Number">0.18850955</Data></Cell>
    <Cell><Data ss:Type="Number">0.14545454999999999</Data></Cell>
    <Cell><Data ss:Type="Number">11</Data></Cell>
    <Cell><Data ss:Type="Number">14</Data></Cell>
    <Cell><Data ss:Type="Number">10.545454550000001</Data></Cell>
    <Cell><Data ss:Type="Number">11</Data></Cell>
    <Cell><Data ss:Type="Number">0.80432859000000001</Data></Cell>
    <Cell><Data ss:Type="Number">853454</Data></Cell>
    <Cell><Data ss:Type="Number">0.12794612999999999</Data></Cell>
   </Row>
   <Row>
    <Cell><Data ss:Type="String">MRPL10</Data></Cell>
    <Cell><Data ss:Type="Number">5.52385474</Data></Cell>
    <Cell><Data ss:Type="Number">2.8155099999999998E-3</Data></Cell>
    <Cell><Data ss:Type="Number">0.181033</Data></Cell>
    <Cell><Data ss:Type="Number">0.18181818</Data></Cell>
    <Cell><Data ss:Type="Number">11</Data></Cell>
    <Cell><Data ss:Type="Number">15</Data></Cell>
    <Cell><Data ss:Type="Number">10.454545449999999</Data></Cell>
    <Cell><Data ss:Type="Number">11</Data></Cell>
    <Cell><Data ss:Type="Number">0.79437024000000001</Data></Cell>
    <Cell><Data ss:Type="Number">429992</Data></Cell>
    <Cell><Data ss:Type="Number">0.1322314</Data></Cell>
   </Row>
   <Row>
    <Cell><Data ss:Type="String">STX4</Data></Cell>
    <Cell><Data ss:Type="Number">5.7405649199999997</Data></Cell>
    <Cell ss:StyleID="s62"><Data ss:Type="Number">6.3491999999999997E-4</Data></Cell>
    <Cell><Data ss:Type="Number">0.17419888</Data></Cell>
    <Cell><Data ss:Type="Number">0.4</Data></Cell>
    <Cell><Data ss:Type="Number">11</Data></Cell>
    <Cell><Data ss:Type="Number">14</Data></Cell>
    <Cell><Data ss:Type="Number">24.81818182</Data></Cell>
    <Cell><Data ss:Type="Number">11</Data></Cell>
    <Cell><Data ss:Type="Number">0.78451978</Data></Cell>
    <Cell><Data ss:Type="Number">138616</Data></Cell>
    <Cell><Data ss:Type="Number">0.22159091</Data></Cell>
   </Row>
   <Row>
    <Cell><Data ss:Type="String">RBM47</Data></Cell>
    <Cell><Data ss:Type="Number">5.45217185</Data></Cell>
    <Cell><Data ss:Type="Number">7.3313800000000002E-3</Data></Cell>
    <Cell><Data ss:Type="Number">0.18341315</Data></Cell>
    <Cell><Data ss:Type="Number">5.4545450000000002E-2</Data></Cell>
    <Cell><Data ss:Type="Number">11</Data></Cell>
    <Cell><Data ss:Type="Number">14</Data></Cell>
    <Cell><Data ss:Type="Number">7.2727272699999999</Data></Cell>
    <Cell><Data ss:Type="Number">11</Data></Cell>
    <Cell><Data ss:Type="Number">0.79762854999999999</Data></Cell>
    <Cell><Data ss:Type="Number">1408702</Data></Cell>
    <Cell><Data ss:Type="Number">0.12762238000000001</Data></Cell>
   </Row>
   <Row>
    <Cell><Data ss:Type="String">SPHAR</Data></Cell>
    <Cell><Data ss:Type="Number">6.2694042300000001</Data></Cell>
    <Cell><Data ss:Type="Number">3.3221399999999999E-3</Data></Cell>
    <Cell><Data ss:Type="Number">0.15950479000000001</Data></Cell>
    <Cell><Data ss:Type="Number">0.18181818</Data></Cell>
    <Cell><Data ss:Type="Number">11</Data></Cell>
    <Cell><Data ss:Type="Number">15</Data></Cell>
    <Cell><Data ss:Type="Number">8.4545454499999995</Data></Cell>
    <Cell><Data ss:Type="Number">11</Data></Cell>
    <Cell><Data ss:Type="Number">0.76048163000000002</Data></Cell>
    <Cell><Data ss:Type="Number">667364</Data></Cell>
    <Cell><Data ss:Type="Number">0.15608918999999999</Data></Cell>
   </Row>
   <Row>
    <Cell><Data ss:Type="String">DTL</Data></Cell>
    <Cell><Data ss:Type="Number">1.8292682899999999</Data></Cell>
    <Cell><Data ss:Type="Number">3.2892500000000001E-3</Data></Cell>
    <Cell><Data ss:Type="Number">0.54666667000000002</Data></Cell>
    <Cell><Data ss:Type="Number">0.81818181999999995</Data></Cell>
    <Cell><Data ss:Type="Number">11</Data></Cell>
    <Cell><Data ss:Type="Number">3</Data></Cell>
    <Cell><Data ss:Type="Number">21.81818182</Data></Cell>
    <Cell><Data ss:Type="Number">11</Data></Cell>
    <Cell><Data ss:Type="Number">0.79268293000000001</Data></Cell>
    <Cell><Data ss:Type="Number">40</Data></Cell>
    <Cell><Data ss:Type="Number">0.58968058999999995</Data></Cell>
   </Row>
   <Row>
    <Cell><Data ss:Type="String">CDK1</Data></Cell>
    <Cell><Data ss:Type="Number">1.8048780499999999</Data></Cell>
    <Cell><Data ss:Type="Number">5.1640560000000002E-2</Data></Cell>
    <Cell><Data ss:Type="Number">0.55405404999999996</Data></Cell>
    <Cell><Data ss:Type="Number">0.63636364000000001</Data></Cell>
    <Cell><Data ss:Type="Number">11</Data></Cell>
    <Cell><Data ss:Type="Number">3</Data></Cell>
    <Cell><Data ss:Type="Number">18.363636360000001</Data></Cell>
    <Cell><Data ss:Type="Number">11</Data></Cell>
    <Cell><Data ss:Type="Number">0.79878048999999995</Data></Cell>
    <Cell><Data ss:Type="Number">362</Data></Cell>
    <Cell><Data ss:Type="Number">0.49385749000000001</Data></Cell>
   </Row>
   <Row>
    <Cell><Data ss:Type="String">BUB1B</Data></Cell>
    <Cell><Data ss:Type="Number">1.8536585400000001</Data></Cell>
    <Cell><Data ss:Type="Number">1.290673E-2</Data></Cell>
    <Cell><Data ss:Type="Number">0.53947367999999996</Data></Cell>
    <Cell><Data ss:Type="Number">0.8</Data></Cell>
    <Cell><Data ss:Type="Number">11</Data></Cell>
    <Cell><Data ss:Type="Number">3</Data></Cell>
    <Cell><Data ss:Type="Number">20.81818182</Data></Cell>
    <Cell><Data ss:Type="Number">11</Data></Cell>
    <Cell><Data ss:Type="Number">0.78658536999999995</Data></Cell>
    <Cell><Data ss:Type="Number">96</Data></Cell>
    <Cell><Data ss:Type="Number">0.57828283000000003</Data></Cell>
   </Row>
   <Row>
    <Cell><Data ss:Type="String">DEPDC1B</Data></Cell>
    <Cell><Data ss:Type="Number">1.8048780499999999</Data></Cell>
    <Cell><Data ss:Type="Number">2.36265E-3</Data></Cell>
    <Cell><Data ss:Type="Number">0.55405404999999996</Data></Cell>
    <Cell><Data ss:Type="Number">0.89090908999999996</Data></Cell>
    <Cell><Data ss:Type="Number">11</Data></Cell>
    <Cell><Data ss:Type="Number">3</Data></Cell>
    <Cell><Data ss:Type="Number">22</Data></Cell>
    <Cell><Data ss:Type="Number">11</Data></Cell>
    <Cell><Data ss:Type="Number">0.79878048999999995</Data></Cell>
    <Cell><Data ss:Type="Number">32</Data></Cell>
    <Cell><Data ss:Type="Number">0.57894736999999996</Data></Cell>
   </Row>
   <Row>
    <Cell><Data ss:Type="String">RASGEF1B</Data></Cell>
    <Cell><Data ss:Type="Number">5.7469736500000002</Data></Cell>
    <Cell ss:StyleID="s62"><Data ss:Type="Number">2.321E-5</Data></Cell>
    <Cell><Data ss:Type="Number">0.17400462999999999</Data></Cell>
    <Cell><Data ss:Type="Number">0.78181818000000003</Data></Cell>
    <Cell><Data ss:Type="Number">11</Data></Cell>
    <Cell><Data ss:Type="Number">15</Data></Cell>
    <Cell><Data ss:Type="Number">30.363636360000001</Data></Cell>
    <Cell><Data ss:Type="Number">11</Data></Cell>
    <Cell><Data ss:Type="Number">0.78422846999999996</Data></Cell>
    <Cell><Data ss:Type="Number">14346</Data></Cell>
    <Cell><Data ss:Type="Number">0.29195803999999997</Data></Cell>
   </Row>
   <Row>
    <Cell><Data ss:Type="String">BCL10</Data></Cell>
    <Cell><Data ss:Type="Number">5.7996676999999996</Data></Cell>
    <Cell ss:StyleID="s62"><Data ss:Type="Number">4.8500000000000002E-6</Data></Cell>
    <Cell><Data ss:Type="Number">0.17242367</Data></Cell>
    <Cell><Data ss:Type="Number">0.89090908999999996</Data></Cell>
    <Cell><Data ss:Type="Number">11</Data></Cell>
    <Cell><Data ss:Type="Number">15</Data></Cell>
    <Cell><Data ss:Type="Number">31.363636360000001</Data></Cell>
    <Cell><Data ss:Type="Number">11</Data></Cell>
    <Cell><Data ss:Type="Number">0.78183329000000001</Data></Cell>
    <Cell><Data ss:Type="Number">4436</Data></Cell>
    <Cell><Data ss:Type="Number">0.32670454999999998</Data></Cell>
   </Row>
   <Row>
    <Cell><Data ss:Type="String">MYO6</Data></Cell>
    <Cell><Data ss:Type="Number">5.7040113899999998</Data></Cell>
    <Cell><Data ss:Type="Number">4.2616299999999998E-3</Data></Cell>
    <Cell><Data ss:Type="Number">0.17531521999999999</Data></Cell>
    <Cell><Data ss:Type="Number">5.4545450000000002E-2</Data></Cell>
    <Cell><Data ss:Type="Number">11</Data></Cell>
    <Cell><Data ss:Type="Number">13</Data></Cell>
    <Cell><Data ss:Type="Number">6.9090909099999998</Data></Cell>
    <Cell><Data ss:Type="Number">11</Data></Cell>
    <Cell><Data ss:Type="Number">0.78618129999999997</Data></Cell>
    <Cell><Data ss:Type="Number">749198</Data></Cell>
    <Cell><Data ss:Type="Number">0.10631741</Data></Cell>
   </Row>
   <Row>
    <Cell><Data ss:Type="String">PLEKHS1</Data></Cell>
    <Cell><Data ss:Type="Number">5.3823878499999998</Data></Cell>
    <Cell><Data ss:Type="Number">4.6514299999999998E-3</Data></Cell>
    <Cell><Data ss:Type="Number">0.18579113999999999</Data></Cell>
    <Cell><Data ss:Type="Number">0.14545454999999999</Data></Cell>
    <Cell><Data ss:Type="Number">11</Data></Cell>
    <Cell><Data ss:Type="Number">14</Data></Cell>
    <Cell><Data ss:Type="Number">15.09090909</Data></Cell>
    <Cell><Data ss:Type="Number">11</Data></Cell>
    <Cell><Data ss:Type="Number">0.80080055000000006</Data></Cell>
    <Cell><Data ss:Type="Number">1032692</Data></Cell>
    <Cell><Data ss:Type="Number">0.16083916000000001</Data></Cell>
   </Row>
   <Row>
    <Cell><Data ss:Type="String">SH3D19</Data></Cell>
    <Cell><Data ss:Type="Number">5.0664609499999997</Data></Cell>
    <Cell><Data ss:Type="Number">1.0381100000000001E-3</Data></Cell>
    <Cell><Data ss:Type="Number">0.19737642999999999</Data></Cell>
    <Cell><Data ss:Type="Number">0.29090908999999998</Data></Cell>
    <Cell><Data ss:Type="Number">11</Data></Cell>
    <Cell><Data ss:Type="Number">13</Data></Cell>
    <Cell><Data ss:Type="Number">24.454545450000001</Data></Cell>
    <Cell><Data ss:Type="Number">11</Data></Cell>
    <Cell><Data ss:Type="Number">0.81516087000000004</Data></Cell>
    <Cell><Data ss:Type="Number">262700</Data></Cell>
    <Cell><Data ss:Type="Number">0.15617716000000001</Data></Cell>
   </Row>
   <Row>
    <Cell><Data ss:Type="String">MS4A2</Data></Cell>
    <Cell><Data ss:Type="Number">8.3258960399999999</Data></Cell>
    <Cell><Data ss:Type="Number">1.42508E-3</Data></Cell>
    <Cell><Data ss:Type="Number">0.12010719</Data></Cell>
    <Cell><Data ss:Type="Number">0.18181818</Data></Cell>
    <Cell><Data ss:Type="Number">11</Data></Cell>
    <Cell><Data ss:Type="Number">18</Data></Cell>
    <Cell><Data ss:Type="Number">3.3636363600000001</Data></Cell>
    <Cell><Data ss:Type="Number">11</Data></Cell>
    <Cell><Data ss:Type="Number">0.66700473000000005</Data></Cell>
    <Cell><Data ss:Type="Number">574552</Data></Cell>
    <Cell><Data ss:Type="Number">0.28099173999999999</Data></Cell>
   </Row>
   <Row>
    <Cell><Data ss:Type="String">KLHL28</Data></Cell>
    <Cell><Data ss:Type="Number">5.9223831000000002</Data></Cell>
    <Cell><Data ss:Type="Number">7.9160700000000007E-3</Data></Cell>
    <Cell><Data ss:Type="Number">0.16885095</Data></Cell>
    <Cell><Data ss:Type="Number">9.0909089999999998E-2</Data></Cell>
    <Cell><Data ss:Type="Number">11</Data></Cell>
    <Cell><Data ss:Type="Number">16</Data></Cell>
    <Cell><Data ss:Type="Number">7.9090909099999998</Data></Cell>
    <Cell><Data ss:Type="Number">11</Data></Cell>
    <Cell><Data ss:Type="Number">0.77625531000000003</Data></Cell>
    <Cell><Data ss:Type="Number">1455478</Data></Cell>
    <Cell><Data ss:Type="Number">0.12326656</Data></Cell>
   </Row>
   <Row>
    <Cell><Data ss:Type="String">SF3B4</Data></Cell>
    <Cell><Data ss:Type="Number">5.9907429399999996</Data></Cell>
    <Cell><Data ss:Type="Number">5.4957199999999999E-3</Data></Cell>
    <Cell><Data ss:Type="Number">0.16692419999999999</Data></Cell>
    <Cell><Data ss:Type="Number">0</Data></Cell>
    <Cell><Data ss:Type="Number">11</Data></Cell>
    <Cell><Data ss:Type="Number">14</Data></Cell>
    <Cell><Data ss:Type="Number">3.2727272699999999</Data></Cell>
    <Cell><Data ss:Type="Number">11</Data></Cell>
    <Cell><Data ss:Type="Number">0.77314804999999998</Data></Cell>
    <Cell><Data ss:Type="Number">742160</Data></Cell>
    <Cell><Data ss:Type="Number">9.4696970000000005E-2</Data></Cell>
   </Row>
   <Row>
    <Cell><Data ss:Type="String">CCDC12</Data></Cell>
    <Cell><Data ss:Type="Number">5.6612864900000002</Data></Cell>
    <Cell ss:StyleID="s62"><Data ss:Type="Number">6.5806000000000003E-4</Data></Cell>
    <Cell><Data ss:Type="Number">0.1766383</Data></Cell>
    <Cell><Data ss:Type="Number">0.4</Data></Cell>
    <Cell><Data ss:Type="Number">11</Data></Cell>
    <Cell><Data ss:Type="Number">14</Data></Cell>
    <Cell><Data ss:Type="Number">26.09090909</Data></Cell>
    <Cell><Data ss:Type="Number">11</Data></Cell>
    <Cell><Data ss:Type="Number">0.78812333999999995</Data></Cell>
    <Cell><Data ss:Type="Number">167412</Data></Cell>
    <Cell><Data ss:Type="Number">0.21138211000000001</Data></Cell>
   </Row>
   <Row>
    <Cell><Data ss:Type="String">LENG1</Data></Cell>
    <Cell><Data ss:Type="Number">5.6036078800000002</Data></Cell>
    <Cell><Data ss:Type="Number">2.2174199999999999E-3</Data></Cell>
    <Cell><Data ss:Type="Number">0.17845646000000001</Data></Cell>
    <Cell><Data ss:Type="Number">0.30909091</Data></Cell>
    <Cell><Data ss:Type="Number">11</Data></Cell>
    <Cell><Data ss:Type="Number">14</Data></Cell>
    <Cell><Data ss:Type="Number">21.363636360000001</Data></Cell>
    <Cell><Data ss:Type="Number">11</Data></Cell>
    <Cell><Data ss:Type="Number">0.79074509999999998</Data></Cell>
    <Cell><Data ss:Type="Number">478744</Data></Cell>
    <Cell><Data ss:Type="Number">0.18825422</Data></Cell>
   </Row>
   <Row>
    <Cell><Data ss:Type="String">CCDC69</Data></Cell>
    <Cell><Data ss:Type="Number">5.6627106600000001</Data></Cell>
    <Cell ss:StyleID="s62"><Data ss:Type="Number">5.4498000000000003E-4</Data></Cell>
    <Cell><Data ss:Type="Number">0.17659386999999999</Data></Cell>
    <Cell><Data ss:Type="Number">0.36363635999999999</Data></Cell>
    <Cell><Data ss:Type="Number">11</Data></Cell>
    <Cell><Data ss:Type="Number">14</Data></Cell>
    <Cell><Data ss:Type="Number">16.727272729999999</Data></Cell>
    <Cell><Data ss:Type="Number">11</Data></Cell>
    <Cell><Data ss:Type="Number">0.78805860999999999</Data></Cell>
    <Cell><Data ss:Type="Number">141714</Data></Cell>
    <Cell><Data ss:Type="Number">0.20795454999999999</Data></Cell>
   </Row>
   <Row>
    <Cell><Data ss:Type="String">PCF11</Data></Cell>
    <Cell><Data ss:Type="Number">5.3078566299999999</Data></Cell>
    <Cell><Data ss:Type="Number">1.6371999999999999E-3</Data></Cell>
    <Cell><Data ss:Type="Number">0.18839996000000001</Data></Cell>
    <Cell><Data ss:Type="Number">0.36363635999999999</Data></Cell>
    <Cell><Data ss:Type="Number">11</Data></Cell>
    <Cell><Data ss:Type="Number">16</Data></Cell>
    <Cell><Data ss:Type="Number">28.81818182</Data></Cell>
    <Cell><Data ss:Type="Number">11</Data></Cell>
    <Cell><Data ss:Type="Number">0.80418833000000001</Data></Cell>
    <Cell><Data ss:Type="Number">351636</Data></Cell>
    <Cell><Data ss:Type="Number">0.17954545</Data></Cell>
   </Row>
   <Row>
    <Cell><Data ss:Type="String">SLC25A4</Data></Cell>
    <Cell><Data ss:Type="Number">5.2440066500000002</Data></Cell>
    <Cell><Data ss:Type="Number">2.2312199999999999E-3</Data></Cell>
    <Cell><Data ss:Type="Number">0.19069388000000001</Data></Cell>
    <Cell><Data ss:Type="Number">9.0909089999999998E-2</Data></Cell>
    <Cell><Data ss:Type="Number">11</Data></Cell>
    <Cell><Data ss:Type="Number">14</Data></Cell>
    <Cell><Data ss:Type="Number">10.454545449999999</Data></Cell>
    <Cell><Data ss:Type="Number">11</Data></Cell>
    <Cell><Data ss:Type="Number">0.80709061000000004</Data></Cell>
    <Cell><Data ss:Type="Number">335426</Data></Cell>
    <Cell><Data ss:Type="Number">0.11764706</Data></Cell>
   </Row>
   <Row>
    <Cell><Data ss:Type="String">LYRM7</Data></Cell>
    <Cell><Data ss:Type="Number">5.2421077599999997</Data></Cell>
    <Cell><Data ss:Type="Number">4.2159099999999998E-3</Data></Cell>
    <Cell><Data ss:Type="Number">0.19076296000000001</Data></Cell>
    <Cell><Data ss:Type="Number">9.0909089999999998E-2</Data></Cell>
    <Cell><Data ss:Type="Number">11</Data></Cell>
    <Cell><Data ss:Type="Number">14</Data></Cell>
    <Cell><Data ss:Type="Number">6.9090909099999998</Data></Cell>
    <Cell><Data ss:Type="Number">11</Data></Cell>
    <Cell><Data ss:Type="Number">0.80717691999999996</Data></Cell>
    <Cell><Data ss:Type="Number">570918</Data></Cell>
    <Cell><Data ss:Type="Number">0.11248074</Data></Cell>
   </Row>
   <Row>
    <Cell><Data ss:Type="String">CYB561D1</Data></Cell>
    <Cell><Data ss:Type="Number">6.20365535</Data></Cell>
    <Cell><Data ss:Type="Number">4.3599099999999998E-3</Data></Cell>
    <Cell><Data ss:Type="Number">0.16119528999999999</Data></Cell>
    <Cell><Data ss:Type="Number">0.10909091</Data></Cell>
    <Cell><Data ss:Type="Number">11</Data></Cell>
    <Cell><Data ss:Type="Number">15</Data></Cell>
    <Cell><Data ss:Type="Number">7.5454545499999996</Data></Cell>
    <Cell><Data ss:Type="Number">11</Data></Cell>
    <Cell><Data ss:Type="Number">0.76347021000000004</Data></Cell>
    <Cell><Data ss:Type="Number">1110380</Data></Cell>
    <Cell><Data ss:Type="Number">0.13468013000000001</Data></Cell>
   </Row>
   <Row>
    <Cell><Data ss:Type="String">PCDHGA3</Data></Cell>
    <Cell><Data ss:Type="Number">8.3209114599999996</Data></Cell>
    <Cell ss:StyleID="s62"><Data ss:Type="Number">3.9000000000000002E-7</Data></Cell>
    <Cell><Data ss:Type="Number">0.12017914</Data></Cell>
    <Cell><Data ss:Type="Number">0.74545455000000005</Data></Cell>
    <Cell><Data ss:Type="Number">11</Data></Cell>
    <Cell><Data ss:Type="Number">15</Data></Cell>
    <Cell><Data ss:Type="Number">12.272727270000001</Data></Cell>
    <Cell><Data ss:Type="Number">11</Data></Cell>
    <Cell><Data ss:Type="Number">0.66723129999999997</Data></Cell>
    <Cell><Data ss:Type="Number">36</Data></Cell>
    <Cell><Data ss:Type="Number">0.53359683999999996</Data></Cell>
   </Row>
   <Row>
    <Cell><Data ss:Type="String">AACS</Data></Cell>
    <Cell><Data ss:Type="Number">5.7533823899999996</Data></Cell>
    <Cell><Data ss:Type="Number">2.3068300000000002E-3</Data></Cell>
    <Cell><Data ss:Type="Number">0.17381079999999999</Data></Cell>
    <Cell><Data ss:Type="Number">0.17777778</Data></Cell>
    <Cell><Data ss:Type="Number">10</Data></Cell>
    <Cell><Data ss:Type="Number">14</Data></Cell>
    <Cell><Data ss:Type="Number">10.4</Data></Cell>
    <Cell><Data ss:Type="Number">10</Data></Cell>
    <Cell><Data ss:Type="Number">0.78393716000000002</Data></Cell>
    <Cell><Data ss:Type="Number">274444</Data></Cell>
    <Cell><Data ss:Type="Number">0.14925373</Data></Cell>
   </Row>
   <Row>
    <Cell><Data ss:Type="String">FASN</Data></Cell>
    <Cell><Data ss:Type="Number">5.8682648899999998</Data></Cell>
    <Cell><Data ss:Type="Number">2.93078E-3</Data></Cell>
    <Cell><Data ss:Type="Number">0.17040812</Data></Cell>
    <Cell><Data ss:Type="Number">0.2</Data></Cell>
    <Cell><Data ss:Type="Number">10</Data></Cell>
    <Cell><Data ss:Type="Number">14</Data></Cell>
    <Cell><Data ss:Type="Number">10.9</Data></Cell>
    <Cell><Data ss:Type="Number">10</Data></Cell>
    <Cell><Data ss:Type="Number">0.77871522999999998</Data></Cell>
    <Cell><Data ss:Type="Number">433150</Data></Cell>
    <Cell><Data ss:Type="Number">0.15671642</Data></Cell>
   </Row>
   <Row>
    <Cell><Data ss:Type="String">DOCK8</Data></Cell>
    <Cell><Data ss:Type="Number">6.12651317</Data></Cell>
    <Cell><Data ss:Type="Number">4.1728099999999999E-3</Data></Cell>
    <Cell><Data ss:Type="Number">0.16322497999999999</Data></Cell>
    <Cell><Data ss:Type="Number">8.8888889999999998E-2</Data></Cell>
    <Cell><Data ss:Type="Number">10</Data></Cell>
    <Cell><Data ss:Type="Number">14</Data></Cell>
    <Cell><Data ss:Type="Number">5.3</Data></Cell>
    <Cell><Data ss:Type="Number">10</Data></Cell>
    <Cell><Data ss:Type="Number">0.76697667000000003</Data></Cell>
    <Cell><Data ss:Type="Number">600726</Data></Cell>
    <Cell><Data ss:Type="Number">0.12894737000000001</Data></Cell>
   </Row>
   <Row>
    <Cell><Data ss:Type="String">HADH</Data></Cell>
    <Cell><Data ss:Type="Number">5.7272727300000001</Data></Cell>
    <Cell ss:StyleID="s62"><Data ss:Type="Number">4.9330999999999995E-4</Data></Cell>
    <Cell><Data ss:Type="Number">0.17460317</Data></Cell>
    <Cell><Data ss:Type="Number">0.24444444000000001</Data></Cell>
    <Cell><Data ss:Type="Number">10</Data></Cell>
    <Cell><Data ss:Type="Number">15</Data></Cell>
    <Cell><Data ss:Type="Number">13.5</Data></Cell>
    <Cell><Data ss:Type="Number">10</Data></Cell>
    <Cell><Data ss:Type="Number">0.78512397</Data></Cell>
    <Cell><Data ss:Type="Number">96934</Data></Cell>
    <Cell><Data ss:Type="Number">0.16875000000000001</Data></Cell>
   </Row>
   <Row>
    <Cell><Data ss:Type="String">DNAJC25-GNG10</Data></Cell>
    <Cell><Data ss:Type="Number">6.6560645599999999</Data></Cell>
    <Cell ss:StyleID="s62"><Data ss:Type="Number">9.7523E-4</Data></Cell>
    <Cell><Data ss:Type="Number">0.15023892999999999</Data></Cell>
    <Cell><Data ss:Type="Number">0.22222222</Data></Cell>
    <Cell><Data ss:Type="Number">10</Data></Cell>
    <Cell><Data ss:Type="Number">16</Data></Cell>
    <Cell><Data ss:Type="Number">7.4</Data></Cell>
    <Cell><Data ss:Type="Number">10</Data></Cell>
    <Cell><Data ss:Type="Number">0.74290615999999998</Data></Cell>
    <Cell><Data ss:Type="Number">170408</Data></Cell>
    <Cell><Data ss:Type="Number">0.17380952</Data></Cell>
   </Row>
   <Row>
    <Cell><Data ss:Type="String">NRD1</Data></Cell>
    <Cell><Data ss:Type="Number">5.4654640399999996</Data></Cell>
    <Cell><Data ss:Type="Number">1.6578299999999999E-3</Data></Cell>
    <Cell><Data ss:Type="Number">0.18296708</Data></Cell>
    <Cell><Data ss:Type="Number">0.17777778</Data></Cell>
    <Cell><Data ss:Type="Number">10</Data></Cell>
    <Cell><Data ss:Type="Number">15</Data></Cell>
    <Cell><Data ss:Type="Number">9.6</Data></Cell>
    <Cell><Data ss:Type="Number">10</Data></Cell>
    <Cell><Data ss:Type="Number">0.79702435999999999</Data></Cell>
    <Cell><Data ss:Type="Number">228502</Data></Cell>
    <Cell><Data ss:Type="Number">0.13285714000000001</Data></Cell>
   </Row>
   <Row>
    <Cell><Data ss:Type="String">SLC16A7</Data></Cell>
    <Cell><Data ss:Type="Number">5.4317588399999996</Data></Cell>
    <Cell><Data ss:Type="Number">2.1359399999999998E-3</Data></Cell>
    <Cell><Data ss:Type="Number">0.18410243000000001</Data></Cell>
    <Cell><Data ss:Type="Number">0.31111111000000002</Data></Cell>
    <Cell><Data ss:Type="Number">10</Data></Cell>
    <Cell><Data ss:Type="Number">14</Data></Cell>
    <Cell><Data ss:Type="Number">19.8</Data></Cell>
    <Cell><Data ss:Type="Number">10</Data></Cell>
    <Cell><Data ss:Type="Number">0.79855642000000004</Data></Cell>
    <Cell><Data ss:Type="Number">429568</Data></Cell>
    <Cell><Data ss:Type="Number">0.19600000000000001</Data></Cell>
   </Row>
   <Row>
    <Cell><Data ss:Type="String">CYTH2</Data></Cell>
    <Cell><Data ss:Type="Number">5.2150486599999999</Data></Cell>
    <Cell><Data ss:Type="Number">2.2817130000000001E-2</Data></Cell>
    <Cell><Data ss:Type="Number">0.19175276999999999</Data></Cell>
    <Cell><Data ss:Type="Number">0.17777778</Data></Cell>
    <Cell><Data ss:Type="Number">10</Data></Cell>
    <Cell><Data ss:Type="Number">14</Data></Cell>
    <Cell><Data ss:Type="Number">22.1</Data></Cell>
    <Cell><Data ss:Type="Number">10</Data></Cell>
    <Cell><Data ss:Type="Number">0.80840688000000005</Data></Cell>
    <Cell><Data ss:Type="Number">6271872</Data></Cell>
    <Cell><Data ss:Type="Number">0.14407895000000001</Data></Cell>
   </Row>
   <Row>
    <Cell><Data ss:Type="String">COPS6</Data></Cell>
    <Cell><Data ss:Type="Number">5.6878708800000002</Data></Cell>
    <Cell><Data ss:Type="Number">2.5765800000000002E-3</Data></Cell>
    <Cell><Data ss:Type="Number">0.17581271000000001</Data></Cell>
    <Cell><Data ss:Type="Number">0.11111111</Data></Cell>
    <Cell><Data ss:Type="Number">10</Data></Cell>
    <Cell><Data ss:Type="Number">14</Data></Cell>
    <Cell><Data ss:Type="Number">9.9</Data></Cell>
    <Cell><Data ss:Type="Number">10</Data></Cell>
    <Cell><Data ss:Type="Number">0.78691496000000005</Data></Cell>
    <Cell><Data ss:Type="Number">494840</Data></Cell>
    <Cell><Data ss:Type="Number">0.14687500000000001</Data></Cell>
   </Row>
   <Row>
    <Cell><Data ss:Type="String">NOX4</Data></Cell>
    <Cell><Data ss:Type="Number">5.8687396200000004</Data></Cell>
    <Cell><Data ss:Type="Number">1.52154E-3</Data></Cell>
    <Cell><Data ss:Type="Number">0.17039434000000001</Data></Cell>
    <Cell><Data ss:Type="Number">0.33333332999999998</Data></Cell>
    <Cell><Data ss:Type="Number">10</Data></Cell>
    <Cell><Data ss:Type="Number">13</Data></Cell>
    <Cell><Data ss:Type="Number">15.1</Data></Cell>
    <Cell><Data ss:Type="Number">10</Data></Cell>
    <Cell><Data ss:Type="Number">0.77869365000000001</Data></Cell>
    <Cell><Data ss:Type="Number">313998</Data></Cell>
    <Cell><Data ss:Type="Number">0.20972221999999999</Data></Cell>
   </Row>
   <Row>
    <Cell><Data ss:Type="String">CDC42EP1</Data></Cell>
    <Cell><Data ss:Type="Number">5.2093520099999999</Data></Cell>
    <Cell><Data ss:Type="Number">4.5047400000000001E-3</Data></Cell>
    <Cell><Data ss:Type="Number">0.19196246</Data></Cell>
    <Cell><Data ss:Type="Number">0.17777778</Data></Cell>
    <Cell><Data ss:Type="Number">10</Data></Cell>
    <Cell><Data ss:Type="Number">14</Data></Cell>
    <Cell><Data ss:Type="Number">23.8</Data></Cell>
    <Cell><Data ss:Type="Number">10</Data></Cell>
    <Cell><Data ss:Type="Number">0.80866581999999998</Data></Cell>
    <Cell><Data ss:Type="Number">665952</Data></Cell>
    <Cell><Data ss:Type="Number">0.17205882</Data></Cell>
   </Row>
   <Row>
    <Cell><Data ss:Type="String">ETFA</Data></Cell>
    <Cell><Data ss:Type="Number">5.6076430100000003</Data></Cell>
    <Cell><Data ss:Type="Number">2.19689E-3</Data></Cell>
    <Cell><Data ss:Type="Number">0.17832803999999999</Data></Cell>
    <Cell><Data ss:Type="Number">0.11111111</Data></Cell>
    <Cell><Data ss:Type="Number">10</Data></Cell>
    <Cell><Data ss:Type="Number">15</Data></Cell>
    <Cell><Data ss:Type="Number">6.7</Data></Cell>
    <Cell><Data ss:Type="Number">10</Data></Cell>
    <Cell><Data ss:Type="Number">0.79056168000000004</Data></Cell>
    <Cell><Data ss:Type="Number">478002</Data></Cell>
    <Cell><Data ss:Type="Number">0.13695652</Data></Cell>
   </Row>
   <Row>
    <Cell><Data ss:Type="String">ZNF780A</Data></Cell>
    <Cell><Data ss:Type="Number">5.7355803500000002</Data></Cell>
    <Cell><Data ss:Type="Number">1.66661E-3</Data></Cell>
    <Cell><Data ss:Type="Number">0.17435027</Data></Cell>
    <Cell><Data ss:Type="Number">0.11111111</Data></Cell>
    <Cell><Data ss:Type="Number">10</Data></Cell>
    <Cell><Data ss:Type="Number">16</Data></Cell>
    <Cell><Data ss:Type="Number">15.4</Data></Cell>
    <Cell><Data ss:Type="Number">10</Data></Cell>
    <Cell><Data ss:Type="Number">0.78474635000000004</Data></Cell>
    <Cell><Data ss:Type="Number">304458</Data></Cell>
    <Cell><Data ss:Type="Number">0.14607843000000001</Data></Cell>
   </Row>
   <Row>
    <Cell><Data ss:Type="String">SCAF8</Data></Cell>
    <Cell><Data ss:Type="Number">5.5727510100000002</Data></Cell>
    <Cell><Data ss:Type="Number">2.4653600000000002E-3</Data></Cell>
    <Cell><Data ss:Type="Number">0.17944458999999999</Data></Cell>
    <Cell><Data ss:Type="Number">4.4444440000000002E-2</Data></Cell>
    <Cell><Data ss:Type="Number">10</Data></Cell>
    <Cell><Data ss:Type="Number">15</Data></Cell>
    <Cell><Data ss:Type="Number">5</Data></Cell>
    <Cell><Data ss:Type="Number">10</Data></Cell>
    <Cell><Data ss:Type="Number">0.79214768000000002</Data></Cell>
    <Cell><Data ss:Type="Number">314904</Data></Cell>
    <Cell><Data ss:Type="Number">0.12222222000000001</Data></Cell>
   </Row>
   <Row>
    <Cell><Data ss:Type="String">PDIK1L</Data></Cell>
    <Cell><Data ss:Type="Number">5.6164253500000001</Data></Cell>
    <Cell><Data ss:Type="Number">2.2905400000000002E-3</Data></Cell>
    <Cell><Data ss:Type="Number">0.17804919</Data></Cell>
    <Cell><Data ss:Type="Number">0.11111111</Data></Cell>
    <Cell><Data ss:Type="Number">10</Data></Cell>
    <Cell><Data ss:Type="Number">16</Data></Cell>
    <Cell><Data ss:Type="Number">15.1</Data></Cell>
    <Cell><Data ss:Type="Number">10</Data></Cell>
    <Cell><Data ss:Type="Number">0.79016248</Data></Cell>
    <Cell><Data ss:Type="Number">542928</Data></Cell>
    <Cell><Data ss:Type="Number">0.14799999999999999</Data></Cell>
   </Row>
   <Row>
    <Cell><Data ss:Type="String">SGMS2</Data></Cell>
    <Cell><Data ss:Type="Number">5.6695941100000002</Data></Cell>
    <Cell><Data ss:Type="Number">1.9614099999999998E-3</Data></Cell>
    <Cell><Data ss:Type="Number">0.17637947000000001</Data></Cell>
    <Cell><Data ss:Type="Number">0.13333333</Data></Cell>
    <Cell><Data ss:Type="Number">10</Data></Cell>
    <Cell><Data ss:Type="Number">16</Data></Cell>
    <Cell><Data ss:Type="Number">17.8</Data></Cell>
    <Cell><Data ss:Type="Number">10</Data></Cell>
    <Cell><Data ss:Type="Number">0.78774571999999998</Data></Cell>
    <Cell><Data ss:Type="Number">580656</Data></Cell>
    <Cell><Data ss:Type="Number">0.16320755000000001</Data></Cell>
   </Row>
   <Row>
    <Cell><Data ss:Type="String">TPM3</Data></Cell>
    <Cell><Data ss:Type="Number">5.0887728499999998</Data></Cell>
    <Cell><Data ss:Type="Number">9.64631E-3</Data></Cell>
    <Cell><Data ss:Type="Number">0.19651103</Data></Cell>
    <Cell><Data ss:Type="Number">2.2222220000000001E-2</Data></Cell>
    <Cell><Data ss:Type="Number">10</Data></Cell>
    <Cell><Data ss:Type="Number">13</Data></Cell>
    <Cell><Data ss:Type="Number">9.1</Data></Cell>
    <Cell><Data ss:Type="Number">10</Data></Cell>
    <Cell><Data ss:Type="Number">0.81414668999999995</Data></Cell>
    <Cell><Data ss:Type="Number">1638880</Data></Cell>
    <Cell><Data ss:Type="Number">0.10921053</Data></Cell>
   </Row>
   <Row>
    <Cell><Data ss:Type="String">ESAM</Data></Cell>
    <Cell><Data ss:Type="Number">7.7370045100000002</Data></Cell>
    <Cell><Data ss:Type="Number">2.7227699999999998E-3</Data></Cell>
    <Cell><Data ss:Type="Number">0.12924899000000001</Data></Cell>
    <Cell><Data ss:Type="Number">0.15555556000000001</Data></Cell>
    <Cell><Data ss:Type="Number">10</Data></Cell>
    <Cell><Data ss:Type="Number">17</Data></Cell>
    <Cell><Data ss:Type="Number">4.2</Data></Cell>
    <Cell><Data ss:Type="Number">10</Data></Cell>
    <Cell><Data ss:Type="Number">0.69377252</Data></Cell>
    <Cell><Data ss:Type="Number">473096</Data></Cell>
    <Cell><Data ss:Type="Number">0.16521738999999999</Data></Cell>
   </Row>
   <Row>
    <Cell><Data ss:Type="String">RCBTB2</Data></Cell>
    <Cell><Data ss:Type="Number">5.1697127900000002</Data></Cell>
    <Cell><Data ss:Type="Number">2.1226200000000001E-2</Data></Cell>
    <Cell><Data ss:Type="Number">0.19343434000000001</Data></Cell>
    <Cell><Data ss:Type="Number">0.15555556000000001</Data></Cell>
    <Cell><Data ss:Type="Number">10</Data></Cell>
    <Cell><Data ss:Type="Number">12</Data></Cell>
    <Cell><Data ss:Type="Number">12.6</Data></Cell>
    <Cell><Data ss:Type="Number">10</Data></Cell>
    <Cell><Data ss:Type="Number">0.81046759999999995</Data></Cell>
    <Cell><Data ss:Type="Number">5490556</Data></Cell>
    <Cell><Data ss:Type="Number">0.15061727999999999</Data></Cell>
   </Row>
   <Row>
    <Cell><Data ss:Type="String">F10</Data></Cell>
    <Cell><Data ss:Type="Number">6.4953714700000003</Data></Cell>
    <Cell ss:StyleID="s62"><Data ss:Type="Number">7.3298000000000005E-4</Data></Cell>
    <Cell><Data ss:Type="Number">0.15395577999999999</Data></Cell>
    <Cell><Data ss:Type="Number">0.42222221999999998</Data></Cell>
    <Cell><Data ss:Type="Number">10</Data></Cell>
    <Cell><Data ss:Type="Number">13</Data></Cell>
    <Cell><Data ss:Type="Number">16.100000000000001</Data></Cell>
    <Cell><Data ss:Type="Number">10</Data></Cell>
    <Cell><Data ss:Type="Number">0.75021039</Data></Cell>
    <Cell><Data ss:Type="Number">259724</Data></Cell>
    <Cell><Data ss:Type="Number">0.23188406</Data></Cell>
   </Row>
   <Row>
    <Cell><Data ss:Type="String">ARPC1A</Data></Cell>
    <Cell><Data ss:Type="Number">5.6183242299999998</Data></Cell>
    <Cell><Data ss:Type="Number">1.195157E-2</Data></Cell>
    <Cell><Data ss:Type="Number">0.17798902</Data></Cell>
    <Cell><Data ss:Type="Number">4.4444440000000002E-2</Data></Cell>
    <Cell><Data ss:Type="Number">10</Data></Cell>
    <Cell><Data ss:Type="Number">14</Data></Cell>
    <Cell><Data ss:Type="Number">6.2</Data></Cell>
    <Cell><Data ss:Type="Number">10</Data></Cell>
    <Cell><Data ss:Type="Number">0.79007616999999997</Data></Cell>
    <Cell><Data ss:Type="Number">1501220</Data></Cell>
    <Cell><Data ss:Type="Number">0.10980392</Data></Cell>
   </Row>
   <Row>
    <Cell><Data ss:Type="String">ZSWIM1</Data></Cell>
    <Cell><Data ss:Type="Number">5.2319012599999999</Data></Cell>
    <Cell><Data ss:Type="Number">7.0635300000000002E-3</Data></Cell>
    <Cell><Data ss:Type="Number">0.19113511</Data></Cell>
    <Cell><Data ss:Type="Number">4.4444440000000002E-2</Data></Cell>
    <Cell><Data ss:Type="Number">10</Data></Cell>
    <Cell><Data ss:Type="Number">15</Data></Cell>
    <Cell><Data ss:Type="Number">5.9</Data></Cell>
    <Cell><Data ss:Type="Number">10</Data></Cell>
    <Cell><Data ss:Type="Number">0.80764084999999997</Data></Cell>
    <Cell><Data ss:Type="Number">946950</Data></Cell>
    <Cell><Data ss:Type="Number">0.10833333000000001</Data></Cell>
   </Row>
   <Row>
    <Cell><Data ss:Type="String">ARRB1</Data></Cell>
    <Cell><Data ss:Type="Number">5.4842155200000002</Data></Cell>
    <Cell><Data ss:Type="Number">5.8423099999999999E-3</Data></Cell>
    <Cell><Data ss:Type="Number">0.18234148</Data></Cell>
    <Cell><Data ss:Type="Number">6.6666669999999997E-2</Data></Cell>
    <Cell><Data ss:Type="Number">10</Data></Cell>
    <Cell><Data ss:Type="Number">13</Data></Cell>
    <Cell><Data ss:Type="Number">8.3000000000000007</Data></Cell>
    <Cell><Data ss:Type="Number">10</Data></Cell>
    <Cell><Data ss:Type="Number">0.79617201999999998</Data></Cell>
    <Cell><Data ss:Type="Number">715622</Data></Cell>
    <Cell><Data ss:Type="Number">0.11969697</Data></Cell>
   </Row>
   <Row>
    <Cell><Data ss:Type="String">ECHDC1</Data></Cell>
    <Cell><Data ss:Type="Number">5.7517208599999998</Data></Cell>
    <Cell><Data ss:Type="Number">1.028366E-2</Data></Cell>
    <Cell><Data ss:Type="Number">0.17386101000000001</Data></Cell>
    <Cell><Data ss:Type="Number">2.2222220000000001E-2</Data></Cell>
    <Cell><Data ss:Type="Number">10</Data></Cell>
    <Cell><Data ss:Type="Number">15</Data></Cell>
    <Cell><Data ss:Type="Number">8.1</Data></Cell>
    <Cell><Data ss:Type="Number">10</Data></Cell>
    <Cell><Data ss:Type="Number">0.78401268999999996</Data></Cell>
    <Cell><Data ss:Type="Number">1776596</Data></Cell>
    <Cell><Data ss:Type="Number">0.11967213</Data></Cell>
   </Row>
   <Row>
    <Cell><Data ss:Type="String">MTURN</Data></Cell>
    <Cell><Data ss:Type="Number">5.5570852100000003</Data></Cell>
    <Cell><Data ss:Type="Number">4.1436499999999996E-3</Data></Cell>
    <Cell><Data ss:Type="Number">0.17995045000000001</Data></Cell>
    <Cell><Data ss:Type="Number">0.2</Data></Cell>
    <Cell><Data ss:Type="Number">10</Data></Cell>
    <Cell><Data ss:Type="Number">13</Data></Cell>
    <Cell><Data ss:Type="Number">12.9</Data></Cell>
    <Cell><Data ss:Type="Number">10</Data></Cell>
    <Cell><Data ss:Type="Number">0.79285976000000002</Data></Cell>
    <Cell><Data ss:Type="Number">653600</Data></Cell>
    <Cell><Data ss:Type="Number">0.16800000000000001</Data></Cell>
   </Row>
   <Row>
    <Cell><Data ss:Type="String">HMGB2</Data></Cell>
    <Cell><Data ss:Type="Number">5.7868502299999998</Data></Cell>
    <Cell><Data ss:Type="Number">3.8881800000000002E-3</Data></Cell>
    <Cell><Data ss:Type="Number">0.17280557999999999</Data></Cell>
    <Cell><Data ss:Type="Number">8.8888889999999998E-2</Data></Cell>
    <Cell><Data ss:Type="Number">10</Data></Cell>
    <Cell><Data ss:Type="Number">14</Data></Cell>
    <Cell><Data ss:Type="Number">9.8000000000000007</Data></Cell>
    <Cell><Data ss:Type="Number">10</Data></Cell>
    <Cell><Data ss:Type="Number">0.78241590000000005</Data></Cell>
    <Cell><Data ss:Type="Number">481120</Data></Cell>
    <Cell><Data ss:Type="Number">0.12432432</Data></Cell>
   </Row>
   <Row>
    <Cell><Data ss:Type="String">CTNNBL1</Data></Cell>
    <Cell><Data ss:Type="Number">5.9883693300000003</Data></Cell>
    <Cell><Data ss:Type="Number">2.3450099999999998E-3</Data></Cell>
    <Cell><Data ss:Type="Number">0.16699037</Data></Cell>
    <Cell><Data ss:Type="Number">0.13333333</Data></Cell>
    <Cell><Data ss:Type="Number">10</Data></Cell>
    <Cell><Data ss:Type="Number">14</Data></Cell>
    <Cell><Data ss:Type="Number">6.9</Data></Cell>
    <Cell><Data ss:Type="Number">10</Data></Cell>
    <Cell><Data ss:Type="Number">0.77325593999999997</Data></Cell>
    <Cell><Data ss:Type="Number">363688</Data></Cell>
    <Cell><Data ss:Type="Number">0.13829786999999999</Data></Cell>
   </Row>
   <Row>
    <Cell><Data ss:Type="String">SLIT3</Data></Cell>
    <Cell><Data ss:Type="Number">5.0916211699999998</Data></Cell>
    <Cell><Data ss:Type="Number">1.1560050000000001E-2</Data></Cell>
    <Cell><Data ss:Type="Number">0.1964011</Data></Cell>
    <Cell><Data ss:Type="Number">6.6666669999999997E-2</Data></Cell>
    <Cell><Data ss:Type="Number">10</Data></Cell>
    <Cell><Data ss:Type="Number">13</Data></Cell>
    <Cell><Data ss:Type="Number">16.600000000000001</Data></Cell>
    <Cell><Data ss:Type="Number">10</Data></Cell>
    <Cell><Data ss:Type="Number">0.81401721999999999</Data></Cell>
    <Cell><Data ss:Type="Number">1696912</Data></Cell>
    <Cell><Data ss:Type="Number">0.11111111</Data></Cell>
   </Row>
   <Row>
    <Cell><Data ss:Type="String">CLDN3</Data></Cell>
    <Cell><Data ss:Type="Number">5.6408734899999997</Data></Cell>
    <Cell ss:StyleID="s62"><Data ss:Type="Number">3.8720000000000002E-5</Data></Cell>
    <Cell><Data ss:Type="Number">0.17727751</Data></Cell>
    <Cell><Data ss:Type="Number">0.6</Data></Cell>
    <Cell><Data ss:Type="Number">10</Data></Cell>
    <Cell><Data ss:Type="Number">14</Data></Cell>
    <Cell><Data ss:Type="Number">27</Data></Cell>
    <Cell><Data ss:Type="Number">10</Data></Cell>
    <Cell><Data ss:Type="Number">0.78905121</Data></Cell>
    <Cell><Data ss:Type="Number">14232</Data></Cell>
    <Cell><Data ss:Type="Number">0.30337079</Data></Cell>
   </Row>
   <Row>
    <Cell><Data ss:Type="String">FGF1</Data></Cell>
    <Cell><Data ss:Type="Number">5.1220033200000001</Data></Cell>
    <Cell><Data ss:Type="Number">5.2589799999999999E-3</Data></Cell>
    <Cell><Data ss:Type="Number">0.19523610999999999</Data></Cell>
    <Cell><Data ss:Type="Number">6.6666669999999997E-2</Data></Cell>
    <Cell><Data ss:Type="Number">10</Data></Cell>
    <Cell><Data ss:Type="Number">14</Data></Cell>
[truncated: 3,283,743 more chars]
