# Supplementary material for: RNA-Seq based genome-wide analysis reveals loss of inter-chromosomal regulation in breast cancer
Source: Sci Rep. 2017 May 11;7:1760. doi: 10.1038/s41598-017-01314-1 (PMC5431987; doi:10.1038/s41598-017-01314-1)
Supplement: Supplementary file 4 — Dataset 3 [file 41598_2017_1314_MOESM4_ESM.xml]

<?xml version="1.0" encoding="UTF-8"?>
<Workbook xmlns:o="urn:schemas-microsoft-com:office:office" xmlns:x="urn:schemas-microsoft-com:office:excel" xmlns:html="http://www.w3.org/TR/REC-html40" xmlns:ss="urn:schemas-microsoft-com:office:spreadsheet">
 <DocumentProperties xmlns="urn:schemas-microsoft-com:office:office">
  <Author>sthan</Author>
  <LastAuthor>sthan</LastAuthor>
  <Created>2017-03-15T18:55:38Z</Created>
  <Version>14.0</Version>
 </DocumentProperties>
 <OfficeDocumentSettings xmlns="urn:schemas-microsoft-com:office:office">
  <AllowPNG/>
 </OfficeDocumentSettings>
 <ExcelWorkbook xmlns="urn:schemas-microsoft-com:office:excel">
  <WindowHeight>24580</WindowHeight>
  <WindowWidth>25600</WindowWidth>
  <WindowTopX>0</WindowTopX>
  <WindowTopY>0</WindowTopY>
  <Date1904/>
  <ProtectStructure>False</ProtectStructure>
  <ProtectWindows>False</ProtectWindows>
 </ExcelWorkbook>
 <Styles>
  <Style ss:ID="Default" ss:Name="Normal">
   <Alignment ss:Vertical="Bottom"/>
   <Borders/>
   <Font ss:FontName="Calibri" x:Family="Swiss" ss:Size="12" ss:Color="#000000"/>
   <Interior/>
   <NumberFormat/>
   <Protection/>
  </Style>
  <Style ss:ID="s62">
   <NumberFormat ss:Format="Scientific"/>
  </Style>
  <Style ss:ID="s63">
   <NumberFormat ss:Format="mmm\-yy"/>
  </Style>
 </Styles>
 <Worksheet ss:Name="TableAttributesCancer2.csv">
  <Table ss:ExpandedColumnCount="12" ss:ExpandedRowCount="5023" x:FullColumns="1" x:FullRows="1" ss:DefaultColumnWidth="65" ss:DefaultRowHeight="15">
   <Row>
    <Cell><Data ss:Type="String">name</Data></Cell>
    <Cell><Data ss:Type="String">AverageShortestPathLength</Data></Cell>
    <Cell><Data ss:Type="String">BetweennessCentrality</Data></Cell>
    <Cell><Data ss:Type="String">ClosenessCentrality</Data></Cell>
    <Cell><Data ss:Type="String">ClusteringCoefficient</Data></Cell>
    <Cell><Data ss:Type="String">Eccentricity</Data></Cell>
    <Cell><Data ss:Type="String">NeighborhoodConnectivity</Data></Cell>
    <Cell><Data ss:Type="String">Node Degree</Data></Cell>
    <Cell><Data ss:Type="String">PartnerOfMultiEdgedNodePairs</Data></Cell>
    <Cell><Data ss:Type="String">Radiality</Data></Cell>
    <Cell><Data ss:Type="String">Stress</Data></Cell>
    <Cell><Data ss:Type="String">TopologicalCoefficient</Data></Cell>
   </Row>
   <Row>
    <Cell><Data ss:Type="String">NEURL4</Data></Cell>
    <Cell><Data ss:Type="Number">2.1171875</Data></Cell>
    <Cell><Data ss:Type="Number">0.12224991</Data></Cell>
    <Cell><Data ss:Type="Number">0.47232471999999998</Data></Cell>
    <Cell><Data ss:Type="Number">0.28582202000000001</Data></Cell>
    <Cell><Data ss:Type="Number">6</Data></Cell>
    <Cell><Data ss:Type="Number">20.63461538</Data></Cell>
    <Cell><Data ss:Type="Number">52</Data></Cell>
    <Cell><Data ss:Type="Number">0</Data></Cell>
    <Cell><Data ss:Type="Number">0.86035156000000002</Data></Cell>
    <Cell><Data ss:Type="Number">16410</Data></Cell>
    <Cell><Data ss:Type="Number">0.23382866999999999</Data></Cell>
   </Row>
   <Row>
    <Cell><Data ss:Type="String">SLC25A11</Data></Cell>
    <Cell><Data ss:Type="Number">6.0367908899999998</Data></Cell>
    <Cell ss:StyleID="s62"><Data ss:Type="Number">4.7899999999999999E-4</Data></Cell>
    <Cell><Data ss:Type="Number">0.16565093</Data></Cell>
    <Cell><Data ss:Type="Number">0</Data></Cell>
    <Cell><Data ss:Type="Number">15</Data></Cell>
    <Cell><Data ss:Type="Number">5.6666666699999997</Data></Cell>
    <Cell><Data ss:Type="Number">50</Data></Cell>
    <Cell><Data ss:Type="Number">0</Data></Cell>
    <Cell><Data ss:Type="Number">0.77105495999999996</Data></Cell>
    <Cell><Data ss:Type="Number">64688</Data></Cell>
    <Cell><Data ss:Type="Number">0.35897435999999999</Data></Cell>
   </Row>
   <Row>
    <Cell><Data ss:Type="String">DPH1</Data></Cell>
    <Cell><Data ss:Type="Number">2.1328125</Data></Cell>
    <Cell><Data ss:Type="Number">4.8927409999999998E-2</Data></Cell>
    <Cell><Data ss:Type="Number">0.46886446999999998</Data></Cell>
    <Cell><Data ss:Type="Number">0.39428571000000001</Data></Cell>
    <Cell><Data ss:Type="Number">6</Data></Cell>
    <Cell><Data ss:Type="Number">24.62</Data></Cell>
    <Cell><Data ss:Type="Number">50</Data></Cell>
    <Cell><Data ss:Type="Number">0</Data></Cell>
    <Cell><Data ss:Type="Number">0.85839843999999998</Data></Cell>
    <Cell><Data ss:Type="Number">9092</Data></Cell>
    <Cell><Data ss:Type="Number">0.27054945000000002</Data></Cell>
   </Row>
   <Row>
    <Cell><Data ss:Type="String">PSMB6</Data></Cell>
    <Cell><Data ss:Type="Number">5.3339662900000002</Data></Cell>
    <Cell><Data ss:Type="Number">1.9968899999999999E-3</Data></Cell>
    <Cell><Data ss:Type="Number">0.18747775</Data></Cell>
    <Cell><Data ss:Type="Number">0.16666666999999999</Data></Cell>
    <Cell><Data ss:Type="Number">13</Data></Cell>
    <Cell><Data ss:Type="Number">13</Data></Cell>
    <Cell><Data ss:Type="Number">48</Data></Cell>
    <Cell><Data ss:Type="Number">0</Data></Cell>
    <Cell><Data ss:Type="Number">0.80300152999999996</Data></Cell>
    <Cell><Data ss:Type="Number">265552</Data></Cell>
    <Cell><Data ss:Type="Number">0.26595744999999998</Data></Cell>
   </Row>
   <Row>
    <Cell><Data ss:Type="String">ANKFY1</Data></Cell>
    <Cell><Data ss:Type="Number">2.1953125</Data></Cell>
    <Cell><Data ss:Type="Number">3.9866579999999999E-2</Data></Cell>
    <Cell><Data ss:Type="Number">0.45551601000000003</Data></Cell>
    <Cell><Data ss:Type="Number">0.40868794000000003</Data></Cell>
    <Cell><Data ss:Type="Number">6</Data></Cell>
    <Cell><Data ss:Type="Number">24.416666670000001</Data></Cell>
    <Cell><Data ss:Type="Number">48</Data></Cell>
    <Cell><Data ss:Type="Number">0</Data></Cell>
    <Cell><Data ss:Type="Number">0.85058593999999998</Data></Cell>
    <Cell><Data ss:Type="Number">6028</Data></Cell>
    <Cell><Data ss:Type="Number">0.27434457000000001</Data></Cell>
   </Row>
   <Row>
    <Cell><Data ss:Type="String">TSR1</Data></Cell>
    <Cell><Data ss:Type="Number">2.1796875</Data></Cell>
    <Cell><Data ss:Type="Number">3.1097820000000002E-2</Data></Cell>
    <Cell><Data ss:Type="Number">0.45878136000000003</Data></Cell>
    <Cell><Data ss:Type="Number">0.45983087</Data></Cell>
    <Cell><Data ss:Type="Number">6</Data></Cell>
    <Cell><Data ss:Type="Number">25.90909091</Data></Cell>
    <Cell><Data ss:Type="Number">44</Data></Cell>
    <Cell><Data ss:Type="Number">0</Data></Cell>
    <Cell><Data ss:Type="Number">0.85253906000000002</Data></Cell>
    <Cell><Data ss:Type="Number">6024</Data></Cell>
    <Cell><Data ss:Type="Number">0.28471528000000002</Data></Cell>
   </Row>
   <Row>
    <Cell><Data ss:Type="String">C1QBP</Data></Cell>
    <Cell><Data ss:Type="Number">7.10253976</Data></Cell>
    <Cell ss:StyleID="s62"><Data ss:Type="Number">5.9000000000000003E-4</Data></Cell>
    <Cell><Data ss:Type="Number">0.14079470999999999</Data></Cell>
    <Cell><Data ss:Type="Number">0</Data></Cell>
    <Cell><Data ss:Type="Number">16</Data></Cell>
    <Cell><Data ss:Type="Number">4.3333333300000003</Data></Cell>
    <Cell><Data ss:Type="Number">43</Data></Cell>
    <Cell><Data ss:Type="Number">0</Data></Cell>
    <Cell><Data ss:Type="Number">0.72261182999999996</Data></Cell>
    <Cell><Data ss:Type="Number">92058</Data></Cell>
    <Cell><Data ss:Type="Number">0.37037037</Data></Cell>
   </Row>
   <Row>
    <Cell><Data ss:Type="String">RPA1</Data></Cell>
    <Cell><Data ss:Type="Number">1.984375</Data></Cell>
    <Cell><Data ss:Type="Number">0.18385319</Data></Cell>
    <Cell><Data ss:Type="Number">0.50393701000000002</Data></Cell>
    <Cell><Data ss:Type="Number">0.45993031000000001</Data></Cell>
    <Cell><Data ss:Type="Number">5</Data></Cell>
    <Cell><Data ss:Type="Number">25.97619048</Data></Cell>
    <Cell><Data ss:Type="Number">42</Data></Cell>
    <Cell><Data ss:Type="Number">0</Data></Cell>
    <Cell><Data ss:Type="Number">0.87695312999999997</Data></Cell>
    <Cell><Data ss:Type="Number">20742</Data></Cell>
    <Cell><Data ss:Type="Number">0.25219602000000002</Data></Cell>
   </Row>
   <Row>
    <Cell><Data ss:Type="String">HSF1</Data></Cell>
    <Cell><Data ss:Type="Number">6.3220982699999997</Data></Cell>
    <Cell><Data ss:Type="Number">2.9756600000000002E-3</Data></Cell>
    <Cell><Data ss:Type="Number">0.15817533</Data></Cell>
    <Cell><Data ss:Type="Number">0</Data></Cell>
    <Cell><Data ss:Type="Number">15</Data></Cell>
    <Cell><Data ss:Type="Number">3.5</Data></Cell>
    <Cell><Data ss:Type="Number">41</Data></Cell>
    <Cell><Data ss:Type="Number">0</Data></Cell>
    <Cell><Data ss:Type="Number">0.75808644000000003</Data></Cell>
    <Cell><Data ss:Type="Number">462210</Data></Cell>
    <Cell><Data ss:Type="Number">0.25</Data></Cell>
   </Row>
   <Row>
    <Cell><Data ss:Type="String">ZNF7</Data></Cell>
    <Cell><Data ss:Type="Number">1.2352941200000001</Data></Cell>
    <Cell><Data ss:Type="Number">4.7637850000000002E-2</Data></Cell>
    <Cell><Data ss:Type="Number">0.80952380999999995</Data></Cell>
    <Cell><Data ss:Type="Number">0.49615385000000001</Data></Cell>
    <Cell><Data ss:Type="Number">3</Data></Cell>
    <Cell><Data ss:Type="Number">21.55</Data></Cell>
    <Cell><Data ss:Type="Number">40</Data></Cell>
    <Cell><Data ss:Type="Number">0</Data></Cell>
    <Cell><Data ss:Type="Number">0.94117647000000004</Data></Cell>
    <Cell><Data ss:Type="Number">968</Data></Cell>
    <Cell><Data ss:Type="Number">0.43099999999999999</Data></Cell>
   </Row>
   <Row>
    <Cell><Data ss:Type="String">ZNF623</Data></Cell>
    <Cell><Data ss:Type="Number">5.5810586300000002</Data></Cell>
    <Cell ss:StyleID="s62"><Data ss:Type="Number">1.79E-6</Data></Cell>
    <Cell><Data ss:Type="Number">0.17917748</Data></Cell>
    <Cell><Data ss:Type="Number">0.83333332999999998</Data></Cell>
    <Cell><Data ss:Type="Number">16</Data></Cell>
    <Cell><Data ss:Type="Number">51.75</Data></Cell>
    <Cell><Data ss:Type="Number">40</Data></Cell>
    <Cell><Data ss:Type="Number">0</Data></Cell>
    <Cell><Data ss:Type="Number">0.79177006000000005</Data></Cell>
    <Cell><Data ss:Type="Number">596</Data></Cell>
    <Cell><Data ss:Type="Number">0.42073170999999998</Data></Cell>
   </Row>
   <Row>
    <Cell><Data ss:Type="String">COMMD5</Data></Cell>
    <Cell><Data ss:Type="Number">1.2352941200000001</Data></Cell>
    <Cell><Data ss:Type="Number">4.9964939999999999E-2</Data></Cell>
    <Cell><Data ss:Type="Number">0.80952380999999995</Data></Cell>
    <Cell><Data ss:Type="Number">0.5</Data></Cell>
    <Cell><Data ss:Type="Number">3</Data></Cell>
    <Cell><Data ss:Type="Number">21.6</Data></Cell>
    <Cell><Data ss:Type="Number">40</Data></Cell>
    <Cell><Data ss:Type="Number">0</Data></Cell>
    <Cell><Data ss:Type="Number">0.94117647000000004</Data></Cell>
    <Cell><Data ss:Type="Number">968</Data></Cell>
    <Cell><Data ss:Type="Number">0.432</Data></Cell>
   </Row>
   <Row>
    <Cell><Data ss:Type="String">CCAR2</Data></Cell>
    <Cell><Data ss:Type="Number">8.2060289599999994</Data></Cell>
    <Cell ss:StyleID="s62"><Data ss:Type="Number">9.6599999999999995E-4</Data></Cell>
    <Cell><Data ss:Type="Number">0.12186162</Data></Cell>
    <Cell><Data ss:Type="Number">0</Data></Cell>
    <Cell><Data ss:Type="Number">17</Data></Cell>
    <Cell><Data ss:Type="Number">2</Data></Cell>
    <Cell><Data ss:Type="Number">39</Data></Cell>
    <Cell><Data ss:Type="Number">0</Data></Cell>
    <Cell><Data ss:Type="Number">0.67245323000000001</Data></Cell>
    <Cell><Data ss:Type="Number">101644</Data></Cell>
    <Cell><Data ss:Type="Number">0.33333332999999998</Data></Cell>
   </Row>
   <Row>
    <Cell><Data ss:Type="String">ZC3H3</Data></Cell>
    <Cell><Data ss:Type="Number">1.2745097999999999</Data></Cell>
    <Cell><Data ss:Type="Number">9.8369010000000007E-2</Data></Cell>
    <Cell><Data ss:Type="Number">0.78461537999999997</Data></Cell>
    <Cell><Data ss:Type="Number">0.51351351000000001</Data></Cell>
    <Cell><Data ss:Type="Number">3</Data></Cell>
    <Cell><Data ss:Type="Number">21.94736842</Data></Cell>
    <Cell><Data ss:Type="Number">38</Data></Cell>
    <Cell><Data ss:Type="Number">0</Data></Cell>
    <Cell><Data ss:Type="Number">0.93137254999999997</Data></Cell>
    <Cell><Data ss:Type="Number">1102</Data></Cell>
    <Cell><Data ss:Type="Number">0.44736841999999999</Data></Cell>
   </Row>
   <Row>
    <Cell><Data ss:Type="String">PUF60</Data></Cell>
    <Cell><Data ss:Type="Number">8.1291241400000001</Data></Cell>
    <Cell><Data ss:Type="Number">0</Data></Cell>
    <Cell><Data ss:Type="Number">0.12301448</Data></Cell>
    <Cell><Data ss:Type="Number">0</Data></Cell>
    <Cell><Data ss:Type="Number">18</Data></Cell>
    <Cell><Data ss:Type="Number">3</Data></Cell>
    <Cell><Data ss:Type="Number">37</Data></Cell>
    <Cell><Data ss:Type="Number">0</Data></Cell>
    <Cell><Data ss:Type="Number">0.67594889999999996</Data></Cell>
    <Cell><Data ss:Type="Number">0</Data></Cell>
    <Cell><Data ss:Type="Number">0</Data></Cell>
   </Row>
   <Row>
    <Cell><Data ss:Type="String">SMAD2</Data></Cell>
    <Cell><Data ss:Type="Number">1.55882353</Data></Cell>
    <Cell><Data ss:Type="Number">0.12992018</Data></Cell>
    <Cell><Data ss:Type="Number">0.64150943000000005</Data></Cell>
    <Cell><Data ss:Type="Number">0.38888888999999999</Data></Cell>
    <Cell><Data ss:Type="Number">3</Data></Cell>
    <Cell><Data ss:Type="Number">16.25</Data></Cell>
    <Cell><Data ss:Type="Number">36</Data></Cell>
    <Cell><Data ss:Type="Number">0</Data></Cell>
    <Cell><Data ss:Type="Number">0.90686275000000005</Data></Cell>
    <Cell><Data ss:Type="Number">3346</Data></Cell>
    <Cell><Data ss:Type="Number">0.26593807000000003</Data></Cell>
   </Row>
   <Row>
    <Cell><Data ss:Type="String">NUP98</Data></Cell>
    <Cell><Data ss:Type="Number">7.2656064599999999</Data></Cell>
    <Cell><Data ss:Type="Number">0</Data></Cell>
    <Cell><Data ss:Type="Number">0.13763475999999999</Data></Cell>
    <Cell><Data ss:Type="Number">0</Data></Cell>
    <Cell><Data ss:Type="Number">17</Data></Cell>
    <Cell><Data ss:Type="Number">5</Data></Cell>
    <Cell><Data ss:Type="Number">36</Data></Cell>
    <Cell><Data ss:Type="Number">0</Data></Cell>
    <Cell><Data ss:Type="Number">0.71519971000000004</Data></Cell>
    <Cell><Data ss:Type="Number">0</Data></Cell>
    <Cell><Data ss:Type="Number">0</Data></Cell>
   </Row>
   <Row>
    <Cell><Data ss:Type="String">MYBBP1A</Data></Cell>
    <Cell><Data ss:Type="Number">9.0541182100000004</Data></Cell>
    <Cell><Data ss:Type="Number">0</Data></Cell>
    <Cell><Data ss:Type="Number">0.11044698</Data></Cell>
    <Cell><Data ss:Type="Number">0</Data></Cell>
    <Cell><Data ss:Type="Number">17</Data></Cell>
    <Cell><Data ss:Type="Number">2</Data></Cell>
    <Cell><Data ss:Type="Number">36</Data></Cell>
    <Cell><Data ss:Type="Number">0</Data></Cell>
    <Cell><Data ss:Type="Number">0.63390371999999995</Data></Cell>
    <Cell><Data ss:Type="Number">0</Data></Cell>
    <Cell><Data ss:Type="Number">0</Data></Cell>
   </Row>
   <Row>
    <Cell><Data ss:Type="String">TRAPPC1</Data></Cell>
    <Cell><Data ss:Type="Number">2.2421875</Data></Cell>
    <Cell><Data ss:Type="Number">8.0933370000000004E-2</Data></Cell>
    <Cell><Data ss:Type="Number">0.44599303000000001</Data></Cell>
    <Cell><Data ss:Type="Number">0.34603175000000003</Data></Cell>
    <Cell><Data ss:Type="Number">6</Data></Cell>
    <Cell><Data ss:Type="Number">22.11111111</Data></Cell>
    <Cell><Data ss:Type="Number">36</Data></Cell>
    <Cell><Data ss:Type="Number">0</Data></Cell>
    <Cell><Data ss:Type="Number">0.84472656000000002</Data></Cell>
    <Cell><Data ss:Type="Number">9582</Data></Cell>
    <Cell><Data ss:Type="Number">0.24781523</Data></Cell>
   </Row>
   <Row>
    <Cell><Data ss:Type="String">SENP3</Data></Cell>
    <Cell><Data ss:Type="Number">6.8832186100000001</Data></Cell>
    <Cell><Data ss:Type="Number">0</Data></Cell>
    <Cell><Data ss:Type="Number">0.14528087000000001</Data></Cell>
    <Cell><Data ss:Type="Number">0</Data></Cell>
    <Cell><Data ss:Type="Number">14</Data></Cell>
    <Cell><Data ss:Type="Number">7</Data></Cell>
    <Cell><Data ss:Type="Number">36</Data></Cell>
    <Cell><Data ss:Type="Number">0</Data></Cell>
    <Cell><Data ss:Type="Number">0.73258097</Data></Cell>
    <Cell><Data ss:Type="Number">0</Data></Cell>
    <Cell><Data ss:Type="Number">0</Data></Cell>
   </Row>
   <Row>
    <Cell><Data ss:Type="String">CHMP7</Data></Cell>
    <Cell><Data ss:Type="Number">6.4516971300000003</Data></Cell>
    <Cell><Data ss:Type="Number">1.3758399999999999E-3</Data></Cell>
    <Cell><Data ss:Type="Number">0.15499798000000001</Data></Cell>
    <Cell><Data ss:Type="Number">0</Data></Cell>
    <Cell><Data ss:Type="Number">15</Data></Cell>
    <Cell><Data ss:Type="Number">2.6666666700000001</Data></Cell>
    <Cell><Data ss:Type="Number">35</Data></Cell>
    <Cell><Data ss:Type="Number">0</Data></Cell>
    <Cell><Data ss:Type="Number">0.75219559000000003</Data></Cell>
    <Cell><Data ss:Type="Number">197068</Data></Cell>
    <Cell><Data ss:Type="Number">0.33333332999999998</Data></Cell>
   </Row>
   <Row>
    <Cell><Data ss:Type="String">INTS9</Data></Cell>
    <Cell><Data ss:Type="Number">1.4590163899999999</Data></Cell>
    <Cell><Data ss:Type="Number">0.12681745999999999</Data></Cell>
    <Cell><Data ss:Type="Number">0.68539326</Data></Cell>
    <Cell><Data ss:Type="Number">0.43025210000000003</Data></Cell>
    <Cell><Data ss:Type="Number">3</Data></Cell>
    <Cell><Data ss:Type="Number">18.02857143</Data></Cell>
    <Cell><Data ss:Type="Number">35</Data></Cell>
    <Cell><Data ss:Type="Number">0</Data></Cell>
    <Cell><Data ss:Type="Number">0.90819671999999996</Data></Cell>
    <Cell><Data ss:Type="Number">2360</Data></Cell>
    <Cell><Data ss:Type="Number">0.31034483000000002</Data></Cell>
   </Row>
   <Row>
    <Cell><Data ss:Type="String">NAP1L4</Data></Cell>
    <Cell><Data ss:Type="Number">2.2705882399999999</Data></Cell>
    <Cell><Data ss:Type="Number">0.11308943</Data></Cell>
    <Cell><Data ss:Type="Number">0.44041450999999998</Data></Cell>
    <Cell><Data ss:Type="Number">0.34621848999999999</Data></Cell>
    <Cell><Data ss:Type="Number">6</Data></Cell>
    <Cell><Data ss:Type="Number">15.371428570000001</Data></Cell>
    <Cell><Data ss:Type="Number">35</Data></Cell>
    <Cell><Data ss:Type="Number">0</Data></Cell>
    <Cell><Data ss:Type="Number">0.85882353</Data></Cell>
    <Cell><Data ss:Type="Number">4760</Data></Cell>
    <Cell><Data ss:Type="Number">0.26502462999999998</Data></Cell>
   </Row>
   <Row>
    <Cell><Data ss:Type="String">RNF167</Data></Cell>
    <Cell><Data ss:Type="Number">2.3046875</Data></Cell>
    <Cell><Data ss:Type="Number">1.1439400000000001E-2</Data></Cell>
    <Cell><Data ss:Type="Number">0.43389831000000001</Data></Cell>
    <Cell><Data ss:Type="Number">0.51092437000000002</Data></Cell>
    <Cell><Data ss:Type="Number">6</Data></Cell>
    <Cell><Data ss:Type="Number">27.942857140000001</Data></Cell>
    <Cell><Data ss:Type="Number">35</Data></Cell>
    <Cell><Data ss:Type="Number">0</Data></Cell>
    <Cell><Data ss:Type="Number">0.83691406000000002</Data></Cell>
    <Cell><Data ss:Type="Number">2564</Data></Cell>
    <Cell><Data ss:Type="Number">0.31753247000000001</Data></Cell>
   </Row>
   <Row>
    <Cell><Data ss:Type="String">CYHR1</Data></Cell>
    <Cell><Data ss:Type="Number">1.3333333300000001</Data></Cell>
    <Cell><Data ss:Type="Number">0.105286</Data></Cell>
    <Cell><Data ss:Type="Number">0.75</Data></Cell>
    <Cell><Data ss:Type="Number">0.54723708000000004</Data></Cell>
    <Cell><Data ss:Type="Number">2</Data></Cell>
    <Cell><Data ss:Type="Number">22.676470590000001</Data></Cell>
    <Cell><Data ss:Type="Number">34</Data></Cell>
    <Cell><Data ss:Type="Number">0</Data></Cell>
    <Cell><Data ss:Type="Number">0.91666667000000002</Data></Cell>
    <Cell><Data ss:Type="Number">1160</Data></Cell>
    <Cell><Data ss:Type="Number">0.45294118</Data></Cell>
   </Row>
   <Row>
    <Cell><Data ss:Type="String">CSNK2A1</Data></Cell>
    <Cell><Data ss:Type="Number">1.45</Data></Cell>
    <Cell><Data ss:Type="Number">0.16076251999999999</Data></Cell>
    <Cell><Data ss:Type="Number">0.68965516999999998</Data></Cell>
    <Cell><Data ss:Type="Number">0.44385026999999999</Data></Cell>
    <Cell><Data ss:Type="Number">3</Data></Cell>
    <Cell><Data ss:Type="Number">17.79411765</Data></Cell>
    <Cell><Data ss:Type="Number">34</Data></Cell>
    <Cell><Data ss:Type="Number">0</Data></Cell>
    <Cell><Data ss:Type="Number">0.88749999999999996</Data></Cell>
    <Cell><Data ss:Type="Number">2908</Data></Cell>
    <Cell><Data ss:Type="Number">0.30159521</Data></Cell>
   </Row>
   <Row>
    <Cell><Data ss:Type="String">GLOD4</Data></Cell>
    <Cell><Data ss:Type="Number">8.02943271</Data></Cell>
    <Cell><Data ss:Type="Number">0</Data></Cell>
    <Cell><Data ss:Type="Number">0.12454179999999999</Data></Cell>
    <Cell><Data ss:Type="Number">0</Data></Cell>
    <Cell><Data ss:Type="Number">17</Data></Cell>
    <Cell><Data ss:Type="Number">3</Data></Cell>
    <Cell><Data ss:Type="Number">34</Data></Cell>
    <Cell><Data ss:Type="Number">0</Data></Cell>
    <Cell><Data ss:Type="Number">0.68048032999999997</Data></Cell>
    <Cell><Data ss:Type="Number">0</Data></Cell>
    <Cell><Data ss:Type="Number">0</Data></Cell>
   </Row>
   <Row>
    <Cell><Data ss:Type="String">MAF1</Data></Cell>
    <Cell><Data ss:Type="Number">5.9451697100000001</Data></Cell>
    <Cell ss:StyleID="s62"><Data ss:Type="Number">1.2300000000000001E-5</Data></Cell>
    <Cell><Data ss:Type="Number">0.16820378</Data></Cell>
    <Cell><Data ss:Type="Number">0</Data></Cell>
    <Cell><Data ss:Type="Number">15</Data></Cell>
    <Cell><Data ss:Type="Number">10</Data></Cell>
    <Cell><Data ss:Type="Number">33</Data></Cell>
    <Cell><Data ss:Type="Number">0</Data></Cell>
    <Cell><Data ss:Type="Number">0.77521956000000003</Data></Cell>
    <Cell><Data ss:Type="Number">1250</Data></Cell>
    <Cell><Data ss:Type="Number">0.5625</Data></Cell>
   </Row>
   <Row>
    <Cell><Data ss:Type="String">C11orf57</Data></Cell>
    <Cell><Data ss:Type="Number">7.9598860699999996</Data></Cell>
    <Cell><Data ss:Type="Number">0</Data></Cell>
    <Cell><Data ss:Type="Number">0.12562994</Data></Cell>
    <Cell><Data ss:Type="Number">0</Data></Cell>
    <Cell><Data ss:Type="Number">16</Data></Cell>
    <Cell><Data ss:Type="Number">3</Data></Cell>
    <Cell><Data ss:Type="Number">33</Data></Cell>
    <Cell><Data ss:Type="Number">0</Data></Cell>
    <Cell><Data ss:Type="Number">0.68364153999999999</Data></Cell>
    <Cell><Data ss:Type="Number">0</Data></Cell>
    <Cell><Data ss:Type="Number">0</Data></Cell>
   </Row>
   <Row>
    <Cell><Data ss:Type="String">CNOT7</Data></Cell>
    <Cell><Data ss:Type="Number">8.2646570100000005</Data></Cell>
    <Cell><Data ss:Type="Number">1.2162200000000001E-3</Data></Cell>
    <Cell><Data ss:Type="Number">0.12099716000000001</Data></Cell>
    <Cell><Data ss:Type="Number">0</Data></Cell>
    <Cell><Data ss:Type="Number">16</Data></Cell>
    <Cell><Data ss:Type="Number">2.3333333299999999</Data></Cell>
    <Cell><Data ss:Type="Number">32</Data></Cell>
    <Cell><Data ss:Type="Number">0</Data></Cell>
    <Cell><Data ss:Type="Number">0.66978831999999999</Data></Cell>
    <Cell><Data ss:Type="Number">131304</Data></Cell>
    <Cell><Data ss:Type="Number">0.33333332999999998</Data></Cell>
   </Row>
   <Row>
    <Cell><Data ss:Type="String">NARS</Data></Cell>
    <Cell><Data ss:Type="Number">1.6176470599999999</Data></Cell>
    <Cell><Data ss:Type="Number">0.10156814</Data></Cell>
    <Cell><Data ss:Type="Number">0.61818181999999999</Data></Cell>
    <Cell><Data ss:Type="Number">0.43951613</Data></Cell>
    <Cell><Data ss:Type="Number">3</Data></Cell>
    <Cell><Data ss:Type="Number">17.53125</Data></Cell>
    <Cell><Data ss:Type="Number">32</Data></Cell>
    <Cell><Data ss:Type="Number">0</Data></Cell>
    <Cell><Data ss:Type="Number">0.89705882000000003</Data></Cell>
    <Cell><Data ss:Type="Number">3244</Data></Cell>
    <Cell><Data ss:Type="Number">0.28688524999999998</Data></Cell>
   </Row>
   <Row>
    <Cell><Data ss:Type="String">TXNL1</Data></Cell>
    <Cell><Data ss:Type="Number">1.6617647099999999</Data></Cell>
    <Cell><Data ss:Type="Number">8.6180800000000002E-2</Data></Cell>
    <Cell><Data ss:Type="Number">0.60176991000000002</Data></Cell>
    <Cell><Data ss:Type="Number">0.43145160999999999</Data></Cell>
    <Cell><Data ss:Type="Number">4</Data></Cell>
    <Cell><Data ss:Type="Number">17.125</Data></Cell>
    <Cell><Data ss:Type="Number">32</Data></Cell>
    <Cell><Data ss:Type="Number">0</Data></Cell>
    <Cell><Data ss:Type="Number">0.88970587999999995</Data></Cell>
    <Cell><Data ss:Type="Number">2430</Data></Cell>
    <Cell><Data ss:Type="Number">0.28972458000000001</Data></Cell>
   </Row>
   <Row>
    <Cell><Data ss:Type="String">PSMD13</Data></Cell>
    <Cell><Data ss:Type="Number">2.3294117600000002</Data></Cell>
    <Cell><Data ss:Type="Number">7.0513160000000005E-2</Data></Cell>
    <Cell><Data ss:Type="Number">0.42929293000000002</Data></Cell>
    <Cell><Data ss:Type="Number">0.37096773999999999</Data></Cell>
    <Cell><Data ss:Type="Number">6</Data></Cell>
    <Cell><Data ss:Type="Number">15.75</Data></Cell>
    <Cell><Data ss:Type="Number">32</Data></Cell>
    <Cell><Data ss:Type="Number">0</Data></Cell>
    <Cell><Data ss:Type="Number">0.85228758000000004</Data></Cell>
    <Cell><Data ss:Type="Number">3442</Data></Cell>
    <Cell><Data ss:Type="Number">0.28125</Data></Cell>
   </Row>
   <Row>
    <Cell><Data ss:Type="String">PRPF8</Data></Cell>
    <Cell><Data ss:Type="Number">7.52243057</Data></Cell>
    <Cell><Data ss:Type="Number">0</Data></Cell>
    <Cell><Data ss:Type="Number">0.13293575999999999</Data></Cell>
    <Cell><Data ss:Type="Number">0</Data></Cell>
    <Cell><Data ss:Type="Number">17</Data></Cell>
    <Cell><Data ss:Type="Number">3</Data></Cell>
    <Cell><Data ss:Type="Number">32</Data></Cell>
    <Cell><Data ss:Type="Number">0</Data></Cell>
    <Cell><Data ss:Type="Number">0.70352588000000005</Data></Cell>
    <Cell><Data ss:Type="Number">0</Data></Cell>
    <Cell><Data ss:Type="Number">0</Data></Cell>
   </Row>
   <Row>
    <Cell><Data ss:Type="String">EXOSC4</Data></Cell>
    <Cell><Data ss:Type="Number">6.1746973699999996</Data></Cell>
    <Cell ss:StyleID="s62"><Data ss:Type="Number">5.49E-5</Data></Cell>
    <Cell><Data ss:Type="Number">0.16195126000000001</Data></Cell>
    <Cell><Data ss:Type="Number">0</Data></Cell>
    <Cell><Data ss:Type="Number">16</Data></Cell>
    <Cell><Data ss:Type="Number">10.5</Data></Cell>
    <Cell><Data ss:Type="Number">31</Data></Cell>
    <Cell><Data ss:Type="Number">0</Data></Cell>
    <Cell><Data ss:Type="Number">0.76478648000000005</Data></Cell>
    <Cell><Data ss:Type="Number">17234</Data></Cell>
    <Cell><Data ss:Type="Number">0.5</Data></Cell>
   </Row>
   <Row>
    <Cell><Data ss:Type="String">XPO7</Data></Cell>
    <Cell><Data ss:Type="Number">7.0180394000000001</Data></Cell>
    <Cell><Data ss:Type="Number">0</Data></Cell>
    <Cell><Data ss:Type="Number">0.14248994000000001</Data></Cell>
    <Cell><Data ss:Type="Number">0</Data></Cell>
    <Cell><Data ss:Type="Number">16</Data></Cell>
    <Cell><Data ss:Type="Number">3</Data></Cell>
    <Cell><Data ss:Type="Number">31</Data></Cell>
    <Cell><Data ss:Type="Number">0</Data></Cell>
    <Cell><Data ss:Type="Number">0.72645274999999998</Data></Cell>
    <Cell><Data ss:Type="Number">0</Data></Cell>
    <Cell><Data ss:Type="Number">0</Data></Cell>
   </Row>
   <Row>
    <Cell><Data ss:Type="String">PSMF1</Data></Cell>
    <Cell><Data ss:Type="Number">11.147163539999999</Data></Cell>
    <Cell><Data ss:Type="Number">0</Data></Cell>
    <Cell><Data ss:Type="Number">8.9708919999999998E-2</Data></Cell>
    <Cell><Data ss:Type="Number">0</Data></Cell>
    <Cell><Data ss:Type="Number">21</Data></Cell>
    <Cell><Data ss:Type="Number">2</Data></Cell>
    <Cell><Data ss:Type="Number">31</Data></Cell>
    <Cell><Data ss:Type="Number">0</Data></Cell>
    <Cell><Data ss:Type="Number">0.53876528999999995</Data></Cell>
    <Cell><Data ss:Type="Number">0</Data></Cell>
    <Cell><Data ss:Type="Number">0</Data></Cell>
   </Row>
   <Row>
    <Cell><Data ss:Type="String">RIC8A</Data></Cell>
    <Cell><Data ss:Type="Number">2.3411764700000002</Data></Cell>
    <Cell><Data ss:Type="Number">9.2021450000000005E-2</Data></Cell>
    <Cell><Data ss:Type="Number">0.42713568000000002</Data></Cell>
    <Cell><Data ss:Type="Number">0.38279570000000002</Data></Cell>
    <Cell><Data ss:Type="Number">6</Data></Cell>
    <Cell><Data ss:Type="Number">15.77419355</Data></Cell>
    <Cell><Data ss:Type="Number">31</Data></Cell>
    <Cell><Data ss:Type="Number">0</Data></Cell>
    <Cell><Data ss:Type="Number">0.85098039000000003</Data></Cell>
    <Cell><Data ss:Type="Number">3856</Data></Cell>
    <Cell><Data ss:Type="Number">0.28168203000000003</Data></Cell>
   </Row>
   <Row>
    <Cell><Data ss:Type="String">SHARPIN</Data></Cell>
    <Cell><Data ss:Type="Number">7.7666745800000001</Data></Cell>
    <Cell><Data ss:Type="Number">0</Data></Cell>
    <Cell><Data ss:Type="Number">0.12875523</Data></Cell>
    <Cell><Data ss:Type="Number">0</Data></Cell>
    <Cell><Data ss:Type="Number">17</Data></Cell>
    <Cell><Data ss:Type="Number">8</Data></Cell>
    <Cell><Data ss:Type="Number">30</Data></Cell>
    <Cell><Data ss:Type="Number">0</Data></Cell>
    <Cell><Data ss:Type="Number">0.69242387999999999</Data></Cell>
    <Cell><Data ss:Type="Number">0</Data></Cell>
    <Cell><Data ss:Type="Number">0</Data></Cell>
   </Row>
   <Row>
    <Cell><Data ss:Type="String">CCDC25</Data></Cell>
    <Cell><Data ss:Type="Number">6.2281034899999996</Data></Cell>
    <Cell><Data ss:Type="Number">3.2735799999999999E-3</Data></Cell>
    <Cell><Data ss:Type="Number">0.16056251999999999</Data></Cell>
    <Cell><Data ss:Type="Number">0</Data></Cell>
    <Cell><Data ss:Type="Number">15</Data></Cell>
    <Cell><Data ss:Type="Number">4.25</Data></Cell>
    <Cell><Data ss:Type="Number">30</Data></Cell>
    <Cell><Data ss:Type="Number">0</Data></Cell>
    <Cell><Data ss:Type="Number">0.76235892999999999</Data></Cell>
    <Cell><Data ss:Type="Number">410780</Data></Cell>
    <Cell><Data ss:Type="Number">0.25</Data></Cell>
   </Row>
   <Row>
    <Cell><Data ss:Type="String">C18orf25</Data></Cell>
    <Cell><Data ss:Type="Number">1.64705882</Data></Cell>
    <Cell><Data ss:Type="Number">8.8605420000000004E-2</Data></Cell>
    <Cell><Data ss:Type="Number">0.60714285999999995</Data></Cell>
    <Cell><Data ss:Type="Number">0.47816091999999999</Data></Cell>
    <Cell><Data ss:Type="Number">3</Data></Cell>
    <Cell><Data ss:Type="Number">17.966666669999999</Data></Cell>
    <Cell><Data ss:Type="Number">30</Data></Cell>
    <Cell><Data ss:Type="Number">0</Data></Cell>
    <Cell><Data ss:Type="Number">0.89215686000000005</Data></Cell>
    <Cell><Data ss:Type="Number">2608</Data></Cell>
    <Cell><Data ss:Type="Number">0.28978494999999999</Data></Cell>
   </Row>
   <Row>
    <Cell><Data ss:Type="String">IER3IP1</Data></Cell>
    <Cell><Data ss:Type="Number">1.64705882</Data></Cell>
    <Cell><Data ss:Type="Number">6.084664E-2</Data></Cell>
    <Cell><Data ss:Type="Number">0.60714285999999995</Data></Cell>
    <Cell><Data ss:Type="Number">0.50804598000000001</Data></Cell>
    <Cell><Data ss:Type="Number">3</Data></Cell>
    <Cell><Data ss:Type="Number">18.866666670000001</Data></Cell>
    <Cell><Data ss:Type="Number">30</Data></Cell>
    <Cell><Data ss:Type="Number">0</Data></Cell>
    <Cell><Data ss:Type="Number">0.89215686000000005</Data></Cell>
    <Cell><Data ss:Type="Number">2708</Data></Cell>
    <Cell><Data ss:Type="Number">0.30430108</Data></Cell>
   </Row>
   <Row>
    <Cell><Data ss:Type="String">PHRF1</Data></Cell>
    <Cell><Data ss:Type="Number">2.6235294100000002</Data></Cell>
    <Cell><Data ss:Type="Number">3.65732E-2</Data></Cell>
    <Cell><Data ss:Type="Number">0.38116591999999999</Data></Cell>
    <Cell><Data ss:Type="Number">0.40919539999999999</Data></Cell>
    <Cell><Data ss:Type="Number">7</Data></Cell>
    <Cell><Data ss:Type="Number">16.56666667</Data></Cell>
    <Cell><Data ss:Type="Number">30</Data></Cell>
    <Cell><Data ss:Type="Number">0</Data></Cell>
    <Cell><Data ss:Type="Number">0.81960783999999998</Data></Cell>
    <Cell><Data ss:Type="Number">1600</Data></Cell>
    <Cell><Data ss:Type="Number">0.32483659999999998</Data></Cell>
   </Row>
   <Row>
    <Cell><Data ss:Type="String">MRPL17</Data></Cell>
    <Cell><Data ss:Type="Number">2.2705882399999999</Data></Cell>
    <Cell><Data ss:Type="Number">0.11617308</Data></Cell>
    <Cell><Data ss:Type="Number">0.44041450999999998</Data></Cell>
    <Cell><Data ss:Type="Number">0.4</Data></Cell>
    <Cell><Data ss:Type="Number">6</Data></Cell>
    <Cell><Data ss:Type="Number">17.5</Data></Cell>
    <Cell><Data ss:Type="Number">30</Data></Cell>
    <Cell><Data ss:Type="Number">0</Data></Cell>
    <Cell><Data ss:Type="Number">0.85882353</Data></Cell>
    <Cell><Data ss:Type="Number">7142</Data></Cell>
    <Cell><Data ss:Type="Number">0.28225805999999998</Data></Cell>
   </Row>
   <Row>
    <Cell><Data ss:Type="String">PELP1</Data></Cell>
    <Cell><Data ss:Type="Number">8.0543555700000002</Data></Cell>
    <Cell ss:StyleID="s62"><Data ss:Type="Number">4.75E-4</Data></Cell>
    <Cell><Data ss:Type="Number">0.12415643</Data></Cell>
    <Cell><Data ss:Type="Number">0</Data></Cell>
    <Cell><Data ss:Type="Number">16</Data></Cell>
    <Cell><Data ss:Type="Number">2</Data></Cell>
    <Cell><Data ss:Type="Number">30</Data></Cell>
    <Cell><Data ss:Type="Number">0</Data></Cell>
    <Cell><Data ss:Type="Number">0.67934746999999995</Data></Cell>
    <Cell><Data ss:Type="Number">52224</Data></Cell>
    <Cell><Data ss:Type="Number">0.5</Data></Cell>
   </Row>
   <Row>
    <Cell><Data ss:Type="String">ZW10</Data></Cell>
    <Cell><Data ss:Type="Number">2.2211538499999999</Data></Cell>
    <Cell><Data ss:Type="Number">7.3562909999999995E-2</Data></Cell>
    <Cell><Data ss:Type="Number">0.45021644999999999</Data></Cell>
    <Cell><Data ss:Type="Number">0.35402298999999998</Data></Cell>
    <Cell><Data ss:Type="Number">6</Data></Cell>
    <Cell><Data ss:Type="Number">14.46666667</Data></Cell>
    <Cell><Data ss:Type="Number">30</Data></Cell>
    <Cell><Data ss:Type="Number">0</Data></Cell>
    <Cell><Data ss:Type="Number">0.86431623999999996</Data></Cell>
    <Cell><Data ss:Type="Number">5498</Data></Cell>
    <Cell><Data ss:Type="Number">0.20666667</Data></Cell>
   </Row>
   <Row>
    <Cell><Data ss:Type="String">PPP2R2A</Data></Cell>
    <Cell><Data ss:Type="Number">1.57377049</Data></Cell>
    <Cell><Data ss:Type="Number">6.1222609999999997E-2</Data></Cell>
    <Cell><Data ss:Type="Number">0.63541667000000002</Data></Cell>
    <Cell><Data ss:Type="Number">0.53448275999999995</Data></Cell>
    <Cell><Data ss:Type="Number">3</Data></Cell>
    <Cell><Data ss:Type="Number">20.068965519999999</Data></Cell>
    <Cell><Data ss:Type="Number">29</Data></Cell>
    <Cell><Data ss:Type="Number">0</Data></Cell>
    <Cell><Data ss:Type="Number">0.88524590000000003</Data></Cell>
    <Cell><Data ss:Type="Number">1246</Data></Cell>
    <Cell><Data ss:Type="Number">0.35148214999999999</Data></Cell>
   </Row>
   <Row>
    <Cell><Data ss:Type="String">PANK2</Data></Cell>
    <Cell><Data ss:Type="Number">1.71666667</Data></Cell>
    <Cell><Data ss:Type="Number">6.6386879999999995E-2</Data></Cell>
    <Cell><Data ss:Type="Number">0.58252426999999996</Data></Cell>
    <Cell><Data ss:Type="Number">0.57142857000000002</Data></Cell>
    <Cell><Data ss:Type="Number">3</Data></Cell>
    <Cell><Data ss:Type="Number">19.241379309999999</Data></Cell>
    <Cell><Data ss:Type="Number">29</Data></Cell>
    <Cell><Data ss:Type="Number">0</Data></Cell>
    <Cell><Data ss:Type="Number">0.82083333000000003</Data></Cell>
    <Cell><Data ss:Type="Number">1276</Data></Cell>
    <Cell><Data ss:Type="Number">0.40865737000000002</Data></Cell>
   </Row>
   <Row>
    <Cell><Data ss:Type="String">EIF3B</Data></Cell>
    <Cell><Data ss:Type="Number">2.2285714300000001</Data></Cell>
    <Cell><Data ss:Type="Number">0.54479275999999999</Data></Cell>
    <Cell><Data ss:Type="Number">0.44871794999999998</Data></Cell>
    <Cell><Data ss:Type="Number">0.44444444</Data></Cell>
    <Cell><Data ss:Type="Number">7</Data></Cell>
    <Cell><Data ss:Type="Number">14.64285714</Data></Cell>
    <Cell><Data ss:Type="Number">28</Data></Cell>
    <Cell><Data ss:Type="Number">0</Data></Cell>
    <Cell><Data ss:Type="Number">0.87714285999999997</Data></Cell>
    <Cell><Data ss:Type="Number">7260</Data></Cell>
    <Cell><Data ss:Type="Number">0.32380952000000002</Data></Cell>
   </Row>
   <Row>
    <Cell><Data ss:Type="String">STK35</Data></Cell>
    <Cell><Data ss:Type="Number">1.78333333</Data></Cell>
    <Cell><Data ss:Type="Number">2.854102E-2</Data></Cell>
    <Cell><Data ss:Type="Number">0.56074765999999998</Data></Cell>
    <Cell><Data ss:Type="Number">0.61111110999999996</Data></Cell>
    <Cell><Data ss:Type="Number">3</Data></Cell>
    <Cell><Data ss:Type="Number">19.75</Data></Cell>
    <Cell><Data ss:Type="Number">28</Data></Cell>
    <Cell><Data ss:Type="Number">0</Data></Cell>
    <Cell><Data ss:Type="Number">0.80416666999999997</Data></Cell>
    <Cell><Data ss:Type="Number">756</Data></Cell>
    <Cell><Data ss:Type="Number">0.43888888999999998</Data></Cell>
   </Row>
   <Row>
    <Cell><Data ss:Type="String">TBC1D20</Data></Cell>
    <Cell><Data ss:Type="Number">1.73333333</Data></Cell>
    <Cell><Data ss:Type="Number">6.0529270000000003E-2</Data></Cell>
    <Cell><Data ss:Type="Number">0.57692308000000003</Data></Cell>
    <Cell><Data ss:Type="Number">0.54761905</Data></Cell>
    <Cell><Data ss:Type="Number">3</Data></Cell>
    <Cell><Data ss:Type="Number">19.071428569999998</Data></Cell>
    <Cell><Data ss:Type="Number">28</Data></Cell>
    <Cell><Data ss:Type="Number">0</Data></Cell>
    <Cell><Data ss:Type="Number">0.81666667000000004</Data></Cell>
    <Cell><Data ss:Type="Number">1112</Data></Cell>
    <Cell><Data ss:Type="Number">0.39732142999999998</Data></Cell>
   </Row>
   <Row>
    <Cell><Data ss:Type="String">RRM1</Data></Cell>
    <Cell><Data ss:Type="Number">2.3529411800000002</Data></Cell>
    <Cell><Data ss:Type="Number">4.1394300000000002E-2</Data></Cell>
    <Cell><Data ss:Type="Number">0.42499999999999999</Data></Cell>
    <Cell><Data ss:Type="Number">0.44444444</Data></Cell>
    <Cell><Data ss:Type="Number">6</Data></Cell>
    <Cell><Data ss:Type="Number">18.10714286</Data></Cell>
    <Cell><Data ss:Type="Number">28</Data></Cell>
    <Cell><Data ss:Type="Number">0</Data></Cell>
    <Cell><Data ss:Type="Number">0.84967320000000002</Data></Cell>
    <Cell><Data ss:Type="Number">3118</Data></Cell>
    <Cell><Data ss:Type="Number">0.31219212000000002</Data></Cell>
   </Row>
   <Row>
    <Cell><Data ss:Type="String">MCPH1</Data></Cell>
    <Cell><Data ss:Type="Number">1.62295082</Data></Cell>
    <Cell><Data ss:Type="Number">8.6815089999999998E-2</Data></Cell>
    <Cell><Data ss:Type="Number">0.61616161999999997</Data></Cell>
    <Cell><Data ss:Type="Number">0.52910053000000001</Data></Cell>
    <Cell><Data ss:Type="Number">3</Data></Cell>
    <Cell><Data ss:Type="Number">19.64285714</Data></Cell>
    <Cell><Data ss:Type="Number">28</Data></Cell>
    <Cell><Data ss:Type="Number">0</Data></Cell>
    <Cell><Data ss:Type="Number">0.87540983999999999</Data></Cell>
    <Cell><Data ss:Type="Number">1752</Data></Cell>
    <Cell><Data ss:Type="Number">0.35649351000000001</Data></Cell>
   </Row>
   <Row>
    <Cell><Data ss:Type="String">FXR2</Data></Cell>
    <Cell><Data ss:Type="Number">5.12769998</Data></Cell>
    <Cell><Data ss:Type="Number">2.6171300000000001E-3</Data></Cell>
    <Cell><Data ss:Type="Number">0.19501921</Data></Cell>
    <Cell><Data ss:Type="Number">0.16666666999999999</Data></Cell>
    <Cell><Data ss:Type="Number">15</Data></Cell>
    <Cell><Data ss:Type="Number">18.5</Data></Cell>
    <Cell><Data ss:Type="Number">27</Data></Cell>
    <Cell><Data ss:Type="Number">0</Data></Cell>
    <Cell><Data ss:Type="Number">0.81237727000000004</Data></Cell>
    <Cell><Data ss:Type="Number">455032</Data></Cell>
    <Cell><Data ss:Type="Number">0.26086957</Data></Cell>
   </Row>
   <Row>
    <Cell><Data ss:Type="String">ZNF16</Data></Cell>
    <Cell><Data ss:Type="Number">1.50980392</Data></Cell>
    <Cell><Data ss:Type="Number">8.5403600000000003E-3</Data></Cell>
    <Cell><Data ss:Type="Number">0.66233766000000005</Data></Cell>
    <Cell><Data ss:Type="Number">0.72649573000000001</Data></Cell>
    <Cell><Data ss:Type="Number">3</Data></Cell>
    <Cell><Data ss:Type="Number">25.925925929999998</Data></Cell>
    <Cell><Data ss:Type="Number">27</Data></Cell>
    <Cell><Data ss:Type="Number">0</Data></Cell>
    <Cell><Data ss:Type="Number">0.87254902000000001</Data></Cell>
    <Cell><Data ss:Type="Number">222</Data></Cell>
    <Cell><Data ss:Type="Number">0.52910053000000001</Data></Cell>
   </Row>
   <Row>
    <Cell><Data ss:Type="String">VPS37A</Data></Cell>
    <Cell><Data ss:Type="Number">1.62295082</Data></Cell>
    <Cell><Data ss:Type="Number">5.7175400000000001E-2</Data></Cell>
    <Cell><Data ss:Type="Number">0.61616161999999997</Data></Cell>
    <Cell><Data ss:Type="Number">0.58689458999999999</Data></Cell>
    <Cell><Data ss:Type="Number">3</Data></Cell>
    <Cell><Data ss:Type="Number">20.296296300000002</Data></Cell>
    <Cell><Data ss:Type="Number">27</Data></Cell>
    <Cell><Data ss:Type="Number">0</Data></Cell>
    <Cell><Data ss:Type="Number">0.87540983999999999</Data></Cell>
    <Cell><Data ss:Type="Number">996</Data></Cell>
    <Cell><Data ss:Type="Number">0.36177249</Data></Cell>
   </Row>
   <Row>
    <Cell><Data ss:Type="String">DYM</Data></Cell>
    <Cell><Data ss:Type="Number">7.8832186100000001</Data></Cell>
    <Cell><Data ss:Type="Number">0</Data></Cell>
    <Cell><Data ss:Type="Number">0.12685173999999999</Data></Cell>
    <Cell><Data ss:Type="Number">0</Data></Cell>
    <Cell><Data ss:Type="Number">17</Data></Cell>
    <Cell><Data ss:Type="Number">12</Data></Cell>
    <Cell><Data ss:Type="Number">27</Data></Cell>
    <Cell><Data ss:Type="Number">0</Data></Cell>
    <Cell><Data ss:Type="Number">0.68712642999999995</Data></Cell>
    <Cell><Data ss:Type="Number">0</Data></Cell>
    <Cell><Data ss:Type="Number">0</Data></Cell>
   </Row>
   <Row>
    <Cell><Data ss:Type="String">FTSJ2</Data></Cell>
    <Cell><Data ss:Type="Number">2.71428571</Data></Cell>
    <Cell><Data ss:Type="Number">2.8793059999999999E-2</Data></Cell>
    <Cell><Data ss:Type="Number">0.36842105000000003</Data></Cell>
    <Cell><Data ss:Type="Number">0.4985755</Data></Cell>
    <Cell><Data ss:Type="Number">8</Data></Cell>
    <Cell><Data ss:Type="Number">15.03703704</Data></Cell>
    <Cell><Data ss:Type="Number">27</Data></Cell>
    <Cell><Data ss:Type="Number">0</Data></Cell>
    <Cell><Data ss:Type="Number">0.82857143</Data></Cell>
    <Cell><Data ss:Type="Number">858</Data></Cell>
    <Cell><Data ss:Type="Number">0.41769547000000001</Data></Cell>
   </Row>
   <Row>
    <Cell><Data ss:Type="String">UBE2G1</Data></Cell>
    <Cell><Data ss:Type="Number">5.1504865899999999</Data></Cell>
    <Cell ss:StyleID="s62"><Data ss:Type="Number">6.7400000000000001E-4</Data></Cell>
    <Cell><Data ss:Type="Number">0.19415641</Data></Cell>
    <Cell><Data ss:Type="Number">0.2</Data></Cell>
    <Cell><Data ss:Type="Number">14</Data></Cell>
    <Cell><Data ss:Type="Number">30.4</Data></Cell>
    <Cell><Data ss:Type="Number">27</Data></Cell>
    <Cell><Data ss:Type="Number">0</Data></Cell>
    <Cell><Data ss:Type="Number">0.81134152000000004</Data></Cell>
    <Cell><Data ss:Type="Number">126650</Data></Cell>
    <Cell><Data ss:Type="Number">0.23968254</Data></Cell>
   </Row>
   <Row>
    <Cell><Data ss:Type="String">GPS1</Data></Cell>
    <Cell><Data ss:Type="Number">2.8227848099999999</Data></Cell>
    <Cell><Data ss:Type="Number">9.8620269999999996E-2</Data></Cell>
    <Cell><Data ss:Type="Number">0.35426009000000003</Data></Cell>
    <Cell><Data ss:Type="Number">0.40455839999999998</Data></Cell>
    <Cell><Data ss:Type="Number">6</Data></Cell>
    <Cell><Data ss:Type="Number">12.481481479999999</Data></Cell>
    <Cell><Data ss:Type="Number">27</Data></Cell>
    <Cell><Data ss:Type="Number">0</Data></Cell>
    <Cell><Data ss:Type="Number">0.7721519</Data></Cell>
    <Cell><Data ss:Type="Number">6202</Data></Cell>
    <Cell><Data ss:Type="Number">0.31908831999999998</Data></Cell>
   </Row>
   <Row>
    <Cell><Data ss:Type="String">RNMTL1</Data></Cell>
    <Cell><Data ss:Type="Number">2.5</Data></Cell>
    <Cell><Data ss:Type="Number">3.3363300000000002E-3</Data></Cell>
    <Cell><Data ss:Type="Number">0.4</Data></Cell>
    <Cell><Data ss:Type="Number">0.69230769000000003</Data></Cell>
    <Cell><Data ss:Type="Number">6</Data></Cell>
    <Cell><Data ss:Type="Number">28.37037037</Data></Cell>
    <Cell><Data ss:Type="Number">27</Data></Cell>
    <Cell><Data ss:Type="Number">0</Data></Cell>
    <Cell><Data ss:Type="Number">0.8125</Data></Cell>
    <Cell><Data ss:Type="Number">764</Data></Cell>
    <Cell><Data ss:Type="Number">0.39403292000000001</Data></Cell>
   </Row>
   <Row>
    <Cell><Data ss:Type="String">DLAT</Data></Cell>
    <Cell><Data ss:Type="Number">6.0712081700000002</Data></Cell>
    <Cell><Data ss:Type="Number">1.0610299999999999E-3</Data></Cell>
    <Cell><Data ss:Type="Number">0.16471185999999999</Data></Cell>
    <Cell><Data ss:Type="Number">0</Data></Cell>
    <Cell><Data ss:Type="Number">16</Data></Cell>
    <Cell><Data ss:Type="Number">9.1999999999999993</Data></Cell>
    <Cell><Data ss:Type="Number">27</Data></Cell>
    <Cell><Data ss:Type="Number">0</Data></Cell>
    <Cell><Data ss:Type="Number">0.76949053999999995</Data></Cell>
    <Cell><Data ss:Type="Number">180234</Data></Cell>
    <Cell><Data ss:Type="Number">0.21025641</Data></Cell>
   </Row>
   <Row>
    <Cell><Data ss:Type="String">HGH1</Data></Cell>
    <Cell><Data ss:Type="Number">1.5294117599999999</Data></Cell>
    <Cell><Data ss:Type="Number">1.00331E-2</Data></Cell>
    <Cell><Data ss:Type="Number">0.65384615000000001</Data></Cell>
    <Cell><Data ss:Type="Number">0.71384614999999996</Data></Cell>
    <Cell><Data ss:Type="Number">3</Data></Cell>
    <Cell><Data ss:Type="Number">25.76923077</Data></Cell>
    <Cell><Data ss:Type="Number">26</Data></Cell>
    <Cell><Data ss:Type="Number">0</Data></Cell>
    <Cell><Data ss:Type="Number">0.86764706000000003</Data></Cell>
    <Cell><Data ss:Type="Number">226</Data></Cell>
    <Cell><Data ss:Type="Number">0.52590267000000002</Data></Cell>
   </Row>
   <Row>
    <Cell><Data ss:Type="String">VPS28</Data></Cell>
    <Cell><Data ss:Type="Number">7.4054118200000003</Data></Cell>
    <Cell><Data ss:Type="Number">0</Data></Cell>
    <Cell><Data ss:Type="Number">0.13503638000000001</Data></Cell>
    <Cell><Data ss:Type="Number">0</Data></Cell>
    <Cell><Data ss:Type="Number">16</Data></Cell>
    <Cell><Data ss:Type="Number">2</Data></Cell>
    <Cell><Data ss:Type="Number">26</Data></Cell>
    <Cell><Data ss:Type="Number">0</Data></Cell>
    <Cell><Data ss:Type="Number">0.70884491999999999</Data></Cell>
    <Cell><Data ss:Type="Number">0</Data></Cell>
    <Cell><Data ss:Type="Number">0</Data></Cell>
   </Row>
   <Row>
    <Cell><Data ss:Type="String">VPS4B</Data></Cell>
    <Cell><Data ss:Type="Number">5.2352243100000004</Data></Cell>
    <Cell><Data ss:Type="Number">1.068405E-2</Data></Cell>
    <Cell><Data ss:Type="Number">0.19101377999999999</Data></Cell>
    <Cell><Data ss:Type="Number">0</Data></Cell>
    <Cell><Data ss:Type="Number">13</Data></Cell>
    <Cell><Data ss:Type="Number">7.7777777800000001</Data></Cell>
    <Cell><Data ss:Type="Number">26</Data></Cell>
    <Cell><Data ss:Type="Number">0</Data></Cell>
    <Cell><Data ss:Type="Number">0.80748980000000004</Data></Cell>
    <Cell><Data ss:Type="Number">1824544</Data></Cell>
    <Cell><Data ss:Type="Number">0.11487759</Data></Cell>
   </Row>
   <Row>
    <Cell><Data ss:Type="String">SLC52A2</Data></Cell>
    <Cell><Data ss:Type="Number">1.50980392</Data></Cell>
    <Cell><Data ss:Type="Number">9.5363400000000008E-3</Data></Cell>
    <Cell><Data ss:Type="Number">0.66233766000000005</Data></Cell>
    <Cell><Data ss:Type="Number">0.69538462000000001</Data></Cell>
    <Cell><Data ss:Type="Number">3</Data></Cell>
    <Cell><Data ss:Type="Number">25.65384615</Data></Cell>
    <Cell><Data ss:Type="Number">26</Data></Cell>
    <Cell><Data ss:Type="Number">0</Data></Cell>
    <Cell><Data ss:Type="Number">0.87254902000000001</Data></Cell>
    <Cell><Data ss:Type="Number">248</Data></Cell>
    <Cell><Data ss:Type="Number">0.51307692000000005</Data></Cell>
   </Row>
   <Row>
    <Cell><Data ss:Type="String">MRPS26</Data></Cell>
    <Cell><Data ss:Type="Number">1.76666667</Data></Cell>
    <Cell><Data ss:Type="Number">1.398932E-2</Data></Cell>
    <Cell><Data ss:Type="Number">0.56603773999999996</Data></Cell>
    <Cell><Data ss:Type="Number">0.68615384999999995</Data></Cell>
    <Cell><Data ss:Type="Number">3</Data></Cell>
    <Cell><Data ss:Type="Number">21.15384615</Data></Cell>
    <Cell><Data ss:Type="Number">26</Data></Cell>
    <Cell><Data ss:Type="Number">0</Data></Cell>
    <Cell><Data ss:Type="Number">0.80833332999999996</Data></Cell>
    <Cell><Data ss:Type="Number">484</Data></Cell>
    <Cell><Data ss:Type="Number">0.44070513</Data></Cell>
   </Row>
   <Row>
    <Cell><Data ss:Type="String">IDH3B</Data></Cell>
    <Cell><Data ss:Type="Number">9.1547590799999998</Data></Cell>
    <Cell ss:StyleID="s62"><Data ss:Type="Number">4.75E-4</Data></Cell>
    <Cell><Data ss:Type="Number">0.1092328</Data></Cell>
    <Cell><Data ss:Type="Number">0</Data></Cell>
    <Cell><Data ss:Type="Number">18</Data></Cell>
    <Cell><Data ss:Type="Number">2</Data></Cell>
    <Cell><Data ss:Type="Number">26</Data></Cell>
    <Cell><Data ss:Type="Number">0</Data></Cell>
    <Cell><Data ss:Type="Number">0.62932913000000001</Data></Cell>
    <Cell><Data ss:Type="Number">61980</Data></Cell>
    <Cell><Data ss:Type="Number">0.5</Data></Cell>
   </Row>
   <Row>
    <Cell><Data ss:Type="String">PAFAH1B1</Data></Cell>
    <Cell><Data ss:Type="Number">2.5390625</Data></Cell>
    <Cell><Data ss:Type="Number">2.5365800000000001E-3</Data></Cell>
    <Cell><Data ss:Type="Number">0.39384615000000001</Data></Cell>
    <Cell><Data ss:Type="Number">0.67692308000000001</Data></Cell>
    <Cell><Data ss:Type="Number">6</Data></Cell>
    <Cell><Data ss:Type="Number">27.92307692</Data></Cell>
    <Cell><Data ss:Type="Number">26</Data></Cell>
    <Cell><Data ss:Type="Number">0</Data></Cell>
    <Cell><Data ss:Type="Number">0.80761718999999998</Data></Cell>
    <Cell><Data ss:Type="Number">466</Data></Cell>
    <Cell><Data ss:Type="Number">0.41063348</Data></Cell>
   </Row>
   <Row>
    <Cell><Data ss:Type="String">DHX33</Data></Cell>
    <Cell><Data ss:Type="Number">2.375</Data></Cell>
    <Cell><Data ss:Type="Number">6.1872999999999997E-3</Data></Cell>
    <Cell><Data ss:Type="Number">0.42105262999999998</Data></Cell>
    <Cell><Data ss:Type="Number">0.66461537999999998</Data></Cell>
    <Cell><Data ss:Type="Number">6</Data></Cell>
    <Cell><Data ss:Type="Number">31</Data></Cell>
    <Cell><Data ss:Type="Number">26</Data></Cell>
    <Cell><Data ss:Type="Number">0</Data></Cell>
    <Cell><Data ss:Type="Number">0.828125</Data></Cell>
    <Cell><Data ss:Type="Number">1466</Data></Cell>
    <Cell><Data ss:Type="Number">0.35227272999999998</Data></Cell>
   </Row>
   <Row>
    <Cell><Data ss:Type="String">TIMM22</Data></Cell>
    <Cell><Data ss:Type="Number">2.375</Data></Cell>
    <Cell><Data ss:Type="Number">5.3749799999999997E-3</Data></Cell>
    <Cell><Data ss:Type="Number">0.42105262999999998</Data></Cell>
    <Cell><Data ss:Type="Number">0.67076922999999999</Data></Cell>
    <Cell><Data ss:Type="Number">6</Data></Cell>
    <Cell><Data ss:Type="Number">29.23076923</Data></Cell>
    <Cell><Data ss:Type="Number">26</Data></Cell>
    <Cell><Data ss:Type="Number">0</Data></Cell>
    <Cell><Data ss:Type="Number">0.828125</Data></Cell>
    <Cell><Data ss:Type="Number">1068</Data></Cell>
    <Cell><Data ss:Type="Number">0.34798535000000003</Data></Cell>
   </Row>
   <Row>
    <Cell><Data ss:Type="String">INTS10</Data></Cell>
    <Cell><Data ss:Type="Number">6.01827676</Data></Cell>
    <Cell ss:StyleID="s62"><Data ss:Type="Number">4.75E-4</Data></Cell>
    <Cell><Data ss:Type="Number">0.16616052000000001</Data></Cell>
    <Cell><Data ss:Type="Number">0.33333332999999998</Data></Cell>
    <Cell><Data ss:Type="Number">15</Data></Cell>
    <Cell><Data ss:Type="Number">15.66666667</Data></Cell>
    <Cell><Data ss:Type="Number">25</Data></Cell>
    <Cell><Data ss:Type="Number">0</Data></Cell>
    <Cell><Data ss:Type="Number">0.77189651000000004</Data></Cell>
    <Cell><Data ss:Type="Number">64950</Data></Cell>
    <Cell><Data ss:Type="Number">0.38333333000000003</Data></Cell>
   </Row>
   <Row>
    <Cell><Data ss:Type="String">BIN3</Data></Cell>
    <Cell><Data ss:Type="Number">5.9154996400000002</Data></Cell>
    <Cell ss:StyleID="s62"><Data ss:Type="Number">1.6899999999999999E-4</Data></Cell>
    <Cell><Data ss:Type="Number">0.16904743</Data></Cell>
    <Cell><Data ss:Type="Number">0.1</Data></Cell>
    <Cell><Data ss:Type="Number">16</Data></Cell>
    <Cell><Data ss:Type="Number">12.8</Data></Cell>
    <Cell><Data ss:Type="Number">25</Data></Cell>
    <Cell><Data ss:Type="Number">0</Data></Cell>
    <Cell><Data ss:Type="Number">0.77656820000000004</Data></Cell>
    <Cell><Data ss:Type="Number">32620</Data></Cell>
    <Cell><Data ss:Type="Number">0.23461538000000001</Data></Cell>
   </Row>
   <Row>
    <Cell><Data ss:Type="String">TRAPPC8</Data></Cell>
    <Cell><Data ss:Type="Number">1.8382352900000001</Data></Cell>
    <Cell><Data ss:Type="Number">0.10706209</Data></Cell>
    <Cell><Data ss:Type="Number">0.54400000000000004</Data></Cell>
    <Cell><Data ss:Type="Number">0.54</Data></Cell>
    <Cell><Data ss:Type="Number">4</Data></Cell>
    <Cell><Data ss:Type="Number">19.16</Data></Cell>
    <Cell><Data ss:Type="Number">25</Data></Cell>
    <Cell><Data ss:Type="Number">0</Data></Cell>
    <Cell><Data ss:Type="Number">0.86029412000000005</Data></Cell>
    <Cell><Data ss:Type="Number">4066</Data></Cell>
    <Cell><Data ss:Type="Number">0.34836363999999997</Data></Cell>
   </Row>
   <Row>
    <Cell><Data ss:Type="String">ZNF24</Data></Cell>
    <Cell><Data ss:Type="Number">12.26228341</Data></Cell>
    <Cell><Data ss:Type="Number">0</Data></Cell>
    <Cell><Data ss:Type="Number">8.1550880000000006E-2</Data></Cell>
    <Cell><Data ss:Type="Number">0</Data></Cell>
    <Cell><Data ss:Type="Number">21</Data></Cell>
    <Cell><Data ss:Type="Number">3</Data></Cell>
    <Cell><Data ss:Type="Number">25</Data></Cell>
    <Cell><Data ss:Type="Number">0</Data></Cell>
    <Cell><Data ss:Type="Number">0.48807803</Data></Cell>
    <Cell><Data ss:Type="Number">0</Data></Cell>
    <Cell><Data ss:Type="Number">0</Data></Cell>
   </Row>
   <Row>
    <Cell><Data ss:Type="String">ATRN</Data></Cell>
    <Cell><Data ss:Type="Number">1.78333333</Data></Cell>
    <Cell><Data ss:Type="Number">2.6323300000000001E-2</Data></Cell>
    <Cell><Data ss:Type="Number">0.56074765999999998</Data></Cell>
    <Cell><Data ss:Type="Number">0.65</Data></Cell>
    <Cell><Data ss:Type="Number">3</Data></Cell>
    <Cell><Data ss:Type="Number">20.440000000000001</Data></Cell>
    <Cell><Data ss:Type="Number">25</Data></Cell>
    <Cell><Data ss:Type="Number">0</Data></Cell>
    <Cell><Data ss:Type="Number">0.80416666999999997</Data></Cell>
    <Cell><Data ss:Type="Number">732</Data></Cell>
    <Cell><Data ss:Type="Number">0.42583333000000001</Data></Cell>
   </Row>
   <Row>
    <Cell><Data ss:Type="String">PTPRA</Data></Cell>
    <Cell><Data ss:Type="Number">1.8333333300000001</Data></Cell>
    <Cell><Data ss:Type="Number">1.8007220000000001E-2</Data></Cell>
    <Cell><Data ss:Type="Number">0.54545454999999998</Data></Cell>
    <Cell><Data ss:Type="Number">0.69</Data></Cell>
    <Cell><Data ss:Type="Number">3</Data></Cell>
    <Cell><Data ss:Type="Number">20.88</Data></Cell>
    <Cell><Data ss:Type="Number">25</Data></Cell>
    <Cell><Data ss:Type="Number">0</Data></Cell>
    <Cell><Data ss:Type="Number">0.79166667000000002</Data></Cell>
    <Cell><Data ss:Type="Number">562</Data></Cell>
    <Cell><Data ss:Type="Number">0.46400000000000002</Data></Cell>
   </Row>
   <Row>
    <Cell><Data ss:Type="String">SMG6</Data></Cell>
    <Cell><Data ss:Type="Number">2.5546875</Data></Cell>
    <Cell><Data ss:Type="Number">3.7036700000000001E-3</Data></Cell>
    <Cell><Data ss:Type="Number">0.39143730999999998</Data></Cell>
    <Cell><Data ss:Type="Number">0.67333332999999995</Data></Cell>
    <Cell><Data ss:Type="Number">6</Data></Cell>
    <Cell><Data ss:Type="Number">26.72</Data></Cell>
    <Cell><Data ss:Type="Number">25</Data></Cell>
    <Cell><Data ss:Type="Number">0</Data></Cell>
    <Cell><Data ss:Type="Number">0.80566406000000002</Data></Cell>
    <Cell><Data ss:Type="Number">656</Data></Cell>
    <Cell><Data ss:Type="Number">0.39880597000000001</Data></Cell>
   </Row>
   <Row>
    <Cell><Data ss:Type="String">INPP5K</Data></Cell>
    <Cell><Data ss:Type="Number">5.5672917200000001</Data></Cell>
    <Cell ss:StyleID="s62"><Data ss:Type="Number">4.6000000000000001E-4</Data></Cell>
    <Cell><Data ss:Type="Number">0.17962054999999999</Data></Cell>
    <Cell><Data ss:Type="Number">0.16666666999999999</Data></Cell>
    <Cell><Data ss:Type="Number">14</Data></Cell>
    <Cell><Data ss:Type="Number">17</Data></Cell>
    <Cell><Data ss:Type="Number">25</Data></Cell>
    <Cell><Data ss:Type="Number">0</Data></Cell>
    <Cell><Data ss:Type="Number">0.79239583000000002</Data></Cell>
    <Cell><Data ss:Type="Number">79212</Data></Cell>
    <Cell><Data ss:Type="Number">0.28947368000000001</Data></Cell>
   </Row>
   <Row>
    <Cell><Data ss:Type="String">TNKS</Data></Cell>
    <Cell><Data ss:Type="Number">6.69807738</Data></Cell>
    <Cell ss:StyleID="s62"><Data ss:Type="Number">4.75E-4</Data></Cell>
    <Cell><Data ss:Type="Number">0.14929656999999999</Data></Cell>
    <Cell><Data ss:Type="Number">0</Data></Cell>
    <Cell><Data ss:Type="Number">14</Data></Cell>
    <Cell><Data ss:Type="Number">3.5</Data></Cell>
    <Cell><Data ss:Type="Number">25</Data></Cell>
    <Cell><Data ss:Type="Number">0</Data></Cell>
    <Cell><Data ss:Type="Number">0.74099647999999996</Data></Cell>
    <Cell><Data ss:Type="Number">68884</Data></Cell>
    <Cell><Data ss:Type="Number">0.5</Data></Cell>
   </Row>
   <Row>
    <Cell><Data ss:Type="String">MRPL51</Data></Cell>
    <Cell><Data ss:Type="Number">1.4878048800000001</Data></Cell>
    <Cell><Data ss:Type="Number">0.23664367</Data></Cell>
    <Cell><Data ss:Type="Number">0.67213115000000001</Data></Cell>
    <Cell><Data ss:Type="Number">0.34057970999999998</Data></Cell>
    <Cell><Data ss:Type="Number">3</Data></Cell>
    <Cell><Data ss:Type="Number">9.9583333300000003</Data></Cell>
    <Cell><Data ss:Type="Number">24</Data></Cell>
    <Cell><Data ss:Type="Number">0</Data></Cell>
    <Cell><Data ss:Type="Number">0.90243901999999998</Data></Cell>
    <Cell><Data ss:Type="Number">1032</Data></Cell>
    <Cell><Data ss:Type="Number">0.2620614</Data></Cell>
   </Row>
   <Row>
    <Cell><Data ss:Type="String">PPP2R5D</Data></Cell>
    <Cell><Data ss:Type="Number">5.6724424400000002</Data></Cell>
    <Cell><Data ss:Type="Number">6.0004799999999999E-3</Data></Cell>
    <Cell><Data ss:Type="Number">0.1762909</Data></Cell>
    <Cell><Data ss:Type="Number">0</Data></Cell>
    <Cell><Data ss:Type="Number">15</Data></Cell>
    <Cell><Data ss:Type="Number">16.666666670000001</Data></Cell>
    <Cell><Data ss:Type="Number">24</Data></Cell>
    <Cell><Data ss:Type="Number">0</Data></Cell>
    <Cell><Data ss:Type="Number">0.78761625000000002</Data></Cell>
    <Cell><Data ss:Type="Number">1068538</Data></Cell>
    <Cell><Data ss:Type="Number">0.33333332999999998</Data></Cell>
   </Row>
   <Row>
    <Cell><Data ss:Type="String">PSMG3</Data></Cell>
    <Cell><Data ss:Type="Number">2.7571428600000001</Data></Cell>
    <Cell><Data ss:Type="Number">2.432906E-2</Data></Cell>
    <Cell><Data ss:Type="Number">0.36269430000000003</Data></Cell>
    <Cell><Data ss:Type="Number">0.51449275000000005</Data></Cell>
    <Cell><Data ss:Type="Number">8</Data></Cell>
    <Cell><Data ss:Type="Number">15.375</Data></Cell>
    <Cell><Data ss:Type="Number">24</Data></Cell>
    <Cell><Data ss:Type="Number">0</Data></Cell>
    <Cell><Data ss:Type="Number">0.82428570999999995</Data></Cell>
    <Cell><Data ss:Type="Number">734</Data></Cell>
    <Cell><Data ss:Type="Number">0.42708332999999998</Data></Cell>
   </Row>
   <Row>
    <Cell><Data ss:Type="String">TIMM21</Data></Cell>
    <Cell><Data ss:Type="Number">1.8676470599999999</Data></Cell>
    <Cell><Data ss:Type="Number">0.18834856</Data></Cell>
    <Cell><Data ss:Type="Number">0.53543306999999996</Data></Cell>
    <Cell><Data ss:Type="Number">0.35144927999999998</Data></Cell>
    <Cell><Data ss:Type="Number">4</Data></Cell>
    <Cell><Data ss:Type="Number">15.83333333</Data></Cell>
    <Cell><Data ss:Type="Number">24</Data></Cell>
    <Cell><Data ss:Type="Number">0</Data></Cell>
    <Cell><Data ss:Type="Number">0.85539215999999996</Data></Cell>
    <Cell><Data ss:Type="Number">5948</Data></Cell>
    <Cell><Data ss:Type="Number">0.28636363999999997</Data></Cell>
   </Row>
   <Row>
    <Cell><Data ss:Type="String">THUMPD3</Data></Cell>
    <Cell><Data ss:Type="Number">1.4102564099999999</Data></Cell>
    <Cell><Data ss:Type="Number">0.19558987</Data></Cell>
    <Cell><Data ss:Type="Number">0.70909091000000002</Data></Cell>
    <Cell><Data ss:Type="Number">0.37681158999999997</Data></Cell>
    <Cell><Data ss:Type="Number">3</Data></Cell>
    <Cell><Data ss:Type="Number">10.95833333</Data></Cell>
    <Cell><Data ss:Type="Number">24</Data></Cell>
    <Cell><Data ss:Type="Number">0</Data></Cell>
    <Cell><Data ss:Type="Number">0.89743589999999995</Data></Cell>
    <Cell><Data ss:Type="Number">1102</Data></Cell>
    <Cell><Data ss:Type="Number">0.28837719000000001</Data></Cell>
   </Row>
   <Row>
    <Cell><Data ss:Type="String">ZNF252P</Data></Cell>
    <Cell><Data ss:Type="Number">1.5686274499999999</Data></Cell>
    <Cell><Data ss:Type="Number">6.6980099999999999E-3</Data></Cell>
    <Cell><Data ss:Type="Number">0.63749999999999996</Data></Cell>
    <Cell><Data ss:Type="Number">0.73913043</Data></Cell>
    <Cell><Data ss:Type="Number">3</Data></Cell>
    <Cell><Data ss:Type="Number">26.708333329999999</Data></Cell>
    <Cell><Data ss:Type="Number">24</Data></Cell>
    <Cell><Data ss:Type="Number">0</Data></Cell>
    <Cell><Data ss:Type="Number">0.85784313999999995</Data></Cell>
    <Cell><Data ss:Type="Number">168</Data></Cell>
    <Cell><Data ss:Type="Number">0.54506803000000004</Data></Cell>
   </Row>
   <Row>
    <Cell><Data ss:Type="String">SMU1</Data></Cell>
    <Cell><Data ss:Type="Number">1.8620689699999999</Data></Cell>
    <Cell><Data ss:Type="Number">0.42708151999999999</Data></Cell>
    <Cell><Data ss:Type="Number">0.53703703999999997</Data></Cell>
    <Cell><Data ss:Type="Number">0.38768116000000002</Data></Cell>
    <Cell><Data ss:Type="Number">4</Data></Cell>
    <Cell><Data ss:Type="Number">11.95833333</Data></Cell>
    <Cell><Data ss:Type="Number">24</Data></Cell>
    <Cell><Data ss:Type="Number">0</Data></Cell>
    <Cell><Data ss:Type="Number">0.87684728999999995</Data></Cell>
    <Cell><Data ss:Type="Number">4428</Data></Cell>
    <Cell><Data ss:Type="Number">0.26574073999999998</Data></Cell>
   </Row>
   <Row>
    <Cell><Data ss:Type="String">PCNA</Data></Cell>
    <Cell><Data ss:Type="Number">1.6333333299999999</Data></Cell>
    <Cell><Data ss:Type="Number">3.924279E-2</Data></Cell>
    <Cell><Data ss:Type="Number">0.61224489999999998</Data></Cell>
    <Cell><Data ss:Type="Number">0.66304348000000002</Data></Cell>
    <Cell><Data ss:Type="Number">3</Data></Cell>
    <Cell><Data ss:Type="Number">21.291666670000001</Data></Cell>
    <Cell><Data ss:Type="Number">24</Data></Cell>
    <Cell><Data ss:Type="Number">0</Data></Cell>
    <Cell><Data ss:Type="Number">0.84166666999999995</Data></Cell>
    <Cell><Data ss:Type="Number">1012</Data></Cell>
    <Cell><Data ss:Type="Number">0.36709770000000003</Data></Cell>
   </Row>
   <Row>
    <Cell><Data ss:Type="String">NSFL1C</Data></Cell>
    <Cell><Data ss:Type="Number">7.6444339000000001</Data></Cell>
    <Cell><Data ss:Type="Number">0</Data></Cell>
    <Cell><Data ss:Type="Number">0.13081413</Data></Cell>
    <Cell><Data ss:Type="Number">0</Data></Cell>
    <Cell><Data ss:Type="Number">16</Data></Cell>
    <Cell><Data ss:Type="Number">4</Data></Cell>
    <Cell><Data ss:Type="Number">24</Data></Cell>
    <Cell><Data ss:Type="Number">0</Data></Cell>
    <Cell><Data ss:Type="Number">0.69798028000000001</Data></Cell>
    <Cell><Data ss:Type="Number">0</Data></Cell>
    <Cell><Data ss:Type="Number">0</Data></Cell>
   </Row>
   <Row>
    <Cell><Data ss:Type="String">SNRPB</Data></Cell>
    <Cell><Data ss:Type="Number">1.68333333</Data></Cell>
    <Cell><Data ss:Type="Number">3.3025550000000001E-2</Data></Cell>
    <Cell><Data ss:Type="Number">0.59405940999999995</Data></Cell>
    <Cell><Data ss:Type="Number">0.71376812000000001</Data></Cell>
    <Cell><Data ss:Type="Number">3</Data></Cell>
    <Cell><Data ss:Type="Number">21.833333329999999</Data></Cell>
    <Cell><Data ss:Type="Number">24</Data></Cell>
    <Cell><Data ss:Type="Number">0</Data></Cell>
    <Cell><Data ss:Type="Number">0.82916666999999999</Data></Cell>
    <Cell><Data ss:Type="Number">814</Data></Cell>
    <Cell><Data ss:Type="Number">0.39696969999999998</Data></Cell>
   </Row>
   <Row>
    <Cell><Data ss:Type="String">AP5S1</Data></Cell>
    <Cell><Data ss:Type="Number">9.6033705200000004</Data></Cell>
    <Cell><Data ss:Type="Number">0</Data></Cell>
    <Cell><Data ss:Type="Number">0.10413011</Data></Cell>
    <Cell><Data ss:Type="Number">0</Data></Cell>
    <Cell><Data ss:Type="Number">18</Data></Cell>
    <Cell><Data ss:Type="Number">3</Data></Cell>
    <Cell><Data ss:Type="Number">24</Data></Cell>
    <Cell><Data ss:Type="Number">0</Data></Cell>
    <Cell><Data ss:Type="Number">0.60893770000000003</Data></Cell>
    <Cell><Data ss:Type="Number">0</Data></Cell>
    <Cell><Data ss:Type="Number">0</Data></Cell>
   </Row>
   <Row>
    <Cell><Data ss:Type="String">POLDIP2</Data></Cell>
    <Cell><Data ss:Type="Number">2.25</Data></Cell>
    <Cell><Data ss:Type="Number">0.16302063</Data></Cell>
    <Cell><Data ss:Type="Number">0.44444444</Data></Cell>
    <Cell><Data ss:Type="Number">0.53359683999999996</Data></Cell>
    <Cell><Data ss:Type="Number">7</Data></Cell>
    <Cell><Data ss:Type="Number">13.565217390000001</Data></Cell>
    <Cell><Data ss:Type="Number">23</Data></Cell>
    <Cell><Data ss:Type="Number">0</Data></Cell>
    <Cell><Data ss:Type="Number">0.875</Data></Cell>
    <Cell><Data ss:Type="Number">1500</Data></Cell>
    <Cell><Data ss:Type="Number">0.43758765999999999</Data></Cell>
   </Row>
   <Row>
    <Cell><Data ss:Type="String">ERAL1</Data></Cell>
    <Cell><Data ss:Type="Number">7.35248042</Data></Cell>
    <Cell ss:StyleID="s62"><Data ss:Type="Number">4.75E-4</Data></Cell>
    <Cell><Data ss:Type="Number">0.13600851999999999</Data></Cell>
    <Cell><Data ss:Type="Number">0.33333332999999998</Data></Cell>
    <Cell><Data ss:Type="Number">14</Data></Cell>
    <Cell><Data ss:Type="Number">3.6666666700000001</Data></Cell>
    <Cell><Data ss:Type="Number">23</Data></Cell>
    <Cell><Data ss:Type="Number">0</Data></Cell>
    <Cell><Data ss:Type="Number">0.71125088999999997</Data></Cell>
    <Cell><Data ss:Type="Number">59594</Data></Cell>
    <Cell><Data ss:Type="Number">0.41666667000000002</Data></Cell>
   </Row>
   <Row>
    <Cell><Data ss:Type="String">SUPT6H</Data></Cell>
    <Cell><Data ss:Type="Number">2.25</Data></Cell>
    <Cell><Data ss:Type="Number">0.14175533000000001</Data></Cell>
    <Cell><Data ss:Type="Number">0.44444444</Data></Cell>
    <Cell><Data ss:Type="Number">0.54545454999999998</Data></Cell>
    <Cell><Data ss:Type="Number">7</Data></Cell>
    <Cell><Data ss:Type="Number">13.695652170000001</Data></Cell>
    <Cell><Data ss:Type="Number">23</Data></Cell>
    <Cell><Data ss:Type="Number">0</Data></Cell>
    <Cell><Data ss:Type="Number">0.875</Data></Cell>
    <Cell><Data ss:Type="Number">1472</Data></Cell>
    <Cell><Data ss:Type="Number">0.44179522999999998</Data></Cell>
   </Row>
   <Row>
    <Cell><Data ss:Type="String">ZNF517</Data></Cell>
    <Cell><Data ss:Type="Number">1.5686274499999999</Data></Cell>
    <Cell><Data ss:Type="Number">8.0309700000000001E-3</Data></Cell>
    <Cell><Data ss:Type="Number">0.63749999999999996</Data></Cell>
    <Cell><Data ss:Type="Number">0.69960473999999995</Data></Cell>
    <Cell><Data ss:Type="Number">3</Data></Cell>
    <Cell><Data ss:Type="Number">25.608695650000001</Data></Cell>
    <Cell><Data ss:Type="Number">23</Data></Cell>
    <Cell><Data ss:Type="Number">0</Data></Cell>
    <Cell><Data ss:Type="Number">0.85784313999999995</Data></Cell>
    <Cell><Data ss:Type="Number">206</Data></Cell>
    <Cell><Data ss:Type="Number">0.51217391000000001</Data></Cell>
   </Row>
   <Row>
    <Cell><Data ss:Type="String">GPS2</Data></Cell>
    <Cell><Data ss:Type="Number">2.671875</Data></Cell>
    <Cell><Data ss:Type="Number">5.7437199999999999E-3</Data></Cell>
    <Cell><Data ss:Type="Number">0.37426901000000001</Data></Cell>
    <Cell><Data ss:Type="Number">0.50988142000000003</Data></Cell>
    <Cell><Data ss:Type="Number">7</Data></Cell>
    <Cell><Data ss:Type="Number">23.869565219999998</Data></Cell>
    <Cell><Data ss:Type="Number">23</Data></Cell>
    <Cell><Data ss:Type="Number">0</Data></Cell>
    <Cell><Data ss:Type="Number">0.79101562999999997</Data></Cell>
    <Cell><Data ss:Type="Number">1336</Data></Cell>
    <Cell><Data ss:Type="Number">0.28416149000000002</Data></Cell>
   </Row>
   <Row>
    <Cell><Data ss:Type="String">DCTN6</Data></Cell>
    <Cell><Data ss:Type="Number">7.6522667899999997</Data></Cell>
    <Cell ss:StyleID="s62"><Data ss:Type="Number">5.9500000000000003E-5</Data></Cell>
    <Cell><Data ss:Type="Number">0.13068023000000001</Data></Cell>
    <Cell><Data ss:Type="Number">0</Data></Cell>
    <Cell><Data ss:Type="Number">16</Data></Cell>
    <Cell><Data ss:Type="Number">4.5</Data></Cell>
    <Cell><Data ss:Type="Number">23</Data></Cell>
    <Cell><Data ss:Type="Number">0</Data></Cell>
    <Cell><Data ss:Type="Number">0.69762424000000001</Data></Cell>
    <Cell><Data ss:Type="Number">3628</Data></Cell>
    <Cell><Data ss:Type="Number">0.5</Data></Cell>
   </Row>
   <Row>
    <Cell><Data ss:Type="String">POLR3D</Data></Cell>
    <Cell><Data ss:Type="Number">1.72131148</Data></Cell>
    <Cell><Data ss:Type="Number">2.2850519999999999E-2</Data></Cell>
    <Cell><Data ss:Type="Number">0.58095238000000005</Data></Cell>
    <Cell><Data ss:Type="Number">0.69960473999999995</Data></Cell>
    <Cell><Data ss:Type="Number">3</Data></Cell>
    <Cell><Data ss:Type="Number">22.391304349999999</Data></Cell>
    <Cell><Data ss:Type="Number">23</Data></Cell>
    <Cell><Data ss:Type="Number">0</Data></Cell>
    <Cell><Data ss:Type="Number">0.85573770000000005</Data></Cell>
    <Cell><Data ss:Type="Number">534</Data></Cell>
    <Cell><Data ss:Type="Number">0.40711461999999998</Data></Cell>
   </Row>
   <Row>
    <Cell><Data ss:Type="String">WDR7</Data></Cell>
    <Cell><Data ss:Type="Number">7.3045335900000001</Data></Cell>
    <Cell ss:StyleID="s62"><Data ss:Type="Number">4.75E-4</Data></Cell>
    <Cell><Data ss:Type="Number">0.13690127999999999</Data></Cell>
    <Cell><Data ss:Type="Number">0</Data></Cell>
    <Cell><Data ss:Type="Number">15</Data></Cell>
    <Cell><Data ss:Type="Number">5</Data></Cell>
    <Cell><Data ss:Type="Number">23</Data></Cell>
    <Cell><Data ss:Type="Number">0</Data></Cell>
    <Cell><Data ss:Type="Number">0.71343029000000002</Data></Cell>
    <Cell><Data ss:Type="Number">108800</Data></Cell>
    <Cell><Data ss:Type="Number">0.5</Data></Cell>
   </Row>
   <Row>
    <Cell><Data ss:Type="String">C17orf85</Data></Cell>
    <Cell><Data ss:Type="Number">2.5234375</Data></Cell>
    <Cell><Data ss:Type="Number">1.02279E-3</Data></Cell>
    <Cell><Data ss:Type="Number">0.39628482999999998</Data></Cell>
    <Cell><Data ss:Type="Number">0.75494070999999996</Data></Cell>
    <Cell><Data ss:Type="Number">6</Data></Cell>
    <Cell><Data ss:Type="Number">32.173913040000002</Data></Cell>
    <Cell><Data ss:Type="Number">23</Data></Cell>
    <Cell><Data ss:Type="Number">0</Data></Cell>
    <Cell><Data ss:Type="Number">0.80957031000000002</Data></Cell>
    <Cell><Data ss:Type="Number">354</Data></Cell>
    <Cell><Data ss:Type="Number">0.44073853000000002</Data></Cell>
   </Row>
   <Row>
    <Cell><Data ss:Type="String">GEMIN4</Data></Cell>
    <Cell><Data ss:Type="Number">2.5625</Data></Cell>
    <Cell ss:StyleID="s62"><Data ss:Type="Number">7.4100000000000001E-4</Data></Cell>
    <Cell><Data ss:Type="Number">0.39024389999999998</Data></Cell>
    <Cell><Data ss:Type="Number">0.79051382999999997</Data></Cell>
    <Cell><Data ss:Type="Number">6</Data></Cell>
    <Cell><Data ss:Type="Number">29.173913039999999</Data></Cell>
    <Cell><Data ss:Type="Number">23</Data></Cell>
    <Cell><Data ss:Type="Number">0</Data></Cell>
    <Cell><Data ss:Type="Number">0.8046875</Data></Cell>
    <Cell><Data ss:Type="Number">214</Data></Cell>
    <Cell><Data ss:Type="Number">0.42902813000000001</Data></Cell>
   </Row>
   <Row>
    <Cell><Data ss:Type="String">UBE4A</Data></Cell>
    <Cell><Data ss:Type="Number">5.7552812700000002</Data></Cell>
    <Cell><Data ss:Type="Number">6.5904400000000004E-3</Data></Cell>
    <Cell><Data ss:Type="Number">0.17375345</Data></Cell>
    <Cell><Data ss:Type="Number">0</Data></Cell>
    <Cell><Data ss:Type="Number">16</Data></Cell>
    <Cell><Data ss:Type="Number">6.1428571400000003</Data></Cell>
    <Cell><Data ss:Type="Number">23</Data></Cell>
    <Cell><Data ss:Type="Number">0</Data></Cell>
    <Cell><Data ss:Type="Number">0.78385084999999999</Data></Cell>
    <Cell><Data ss:Type="Number">1060844</Data></Cell>
    <Cell><Data ss:Type="Number">0.14693877999999999</Data></Cell>
   </Row>
   <Row>
    <Cell><Data ss:Type="String">MARK3</Data></Cell>
    <Cell><Data ss:Type="Number">6.5713268500000002</Data></Cell>
    <Cell><Data ss:Type="Number">2.9241599999999999E-3</Data></Cell>
    <Cell><Data ss:Type="Number">0.15217627</Data></Cell>
    <Cell><Data ss:Type="Number">0</Data></Cell>
    <Cell><Data ss:Type="Number">15</Data></Cell>
    <Cell><Data ss:Type="Number">2.4</Data></Cell>
    <Cell><Data ss:Type="Number">23</Data></Cell>
    <Cell><Data ss:Type="Number">0</Data></Cell>
    <Cell><Data ss:Type="Number">0.74675787000000005</Data></Cell>
    <Cell><Data ss:Type="Number">333038</Data></Cell>
    <Cell><Data ss:Type="Number">0.2</Data></Cell>
   </Row>
   <Row>
    <Cell><Data ss:Type="String">CUL5</Data></Cell>
    <Cell><Data ss:Type="Number">2.2211538499999999</Data></Cell>
    <Cell><Data ss:Type="Number">0.25374184999999999</Data></Cell>
    <Cell><Data ss:Type="Number">0.45021644999999999</Data></Cell>
    <Cell><Data ss:Type="Number">0.35177866000000002</Data></Cell>
    <Cell><Data ss:Type="Number">5</Data></Cell>
    <Cell><Data ss:Type="Number">13.956521739999999</Data></Cell>
    <Cell><Data ss:Type="Number">23</Data></Cell>
    <Cell><Data ss:Type="Number">0</Data></Cell>
    <Cell><Data ss:Type="Number">0.86431623999999996</Data></Cell>
    <Cell><Data ss:Type="Number">15104</Data></Cell>
    <Cell><Data ss:Type="Number">0.20830629000000001</Data></Cell>
   </Row>
   <Row>
    <Cell><Data ss:Type="String">C8orf33</Data></Cell>
    <Cell><Data ss:Type="Number">1.6078431399999999</Data></Cell>
    <Cell><Data ss:Type="Number">4.6208000000000004E-3</Data></Cell>
    <Cell><Data ss:Type="Number">0.62195122000000003</Data></Cell>
    <Cell><Data ss:Type="Number">0.76190475999999996</Data></Cell>
    <Cell><Data ss:Type="Number">3</Data></Cell>
    <Cell><Data ss:Type="Number">26.954545450000001</Data></Cell>
    <Cell><Data ss:Type="Number">22</Data></Cell>
    <Cell><Data ss:Type="Number">0</Data></Cell>
    <Cell><Data ss:Type="Number">0.84803921999999998</Data></Cell>
    <Cell><Data ss:Type="Number">132</Data></Cell>
    <Cell><Data ss:Type="Number">0.55009275999999996</Data></Cell>
   </Row>
   <Row>
    <Cell><Data ss:Type="String">ELAC2</Data></Cell>
    <Cell><Data ss:Type="Number">5.6074056499999996</Data></Cell>
    <Cell ss:StyleID="s62"><Data ss:Type="Number">5.2099999999999999E-5</Data></Cell>
    <Cell><Data ss:Type="Number">0.17833558999999999</Data></Cell>
    <Cell><Data ss:Type="Number">0.16666666999999999</Data></Cell>
    <Cell><Data ss:Type="Number">14</Data></Cell>
    <Cell><Data ss:Type="Number">20</Data></Cell>
    <Cell><Data ss:Type="Number">22</Data></Cell>
    <Cell><Data ss:Type="Number">0</Data></Cell>
    <Cell><Data ss:Type="Number">0.79057246999999997</Data></Cell>
    <Cell><Data ss:Type="Number">11814</Data></Cell>
    <Cell><Data ss:Type="Number">0.29545454999999998</Data></Cell>
   </Row>
   <Row>
    <Cell><Data ss:Type="String">ELP5</Data></Cell>
    <Cell><Data ss:Type="Number">7.5725136500000003</Data></Cell>
    <Cell ss:StyleID="s62"><Data ss:Type="Number">6.1399999999999996E-4</Data></Cell>
    <Cell><Data ss:Type="Number">0.13205654999999999</Data></Cell>
    <Cell><Data ss:Type="Number">0</Data></Cell>
    <Cell><Data ss:Type="Number">14</Data></Cell>
    <Cell><Data ss:Type="Number">2.3333333299999999</Data></Cell>
    <Cell><Data ss:Type="Number">22</Data></Cell>
    <Cell><Data ss:Type="Number">0</Data></Cell>
    <Cell><Data ss:Type="Number">0.70124938000000003</Data></Cell>
    <Cell><Data ss:Type="Number">84140</Data></Cell>
    <Cell><Data ss:Type="Number">0.33333332999999998</Data></Cell>
   </Row>
   <Row>
    <Cell><Data ss:Type="String">ZNF250</Data></Cell>
    <Cell><Data ss:Type="Number">1.6078431399999999</Data></Cell>
    <Cell><Data ss:Type="Number">5.6545600000000003E-3</Data></Cell>
    <Cell><Data ss:Type="Number">0.62195122000000003</Data></Cell>
    <Cell><Data ss:Type="Number">0.76623377000000004</Data></Cell>
    <Cell><Data ss:Type="Number">3</Data></Cell>
    <Cell><Data ss:Type="Number">27.272727270000001</Data></Cell>
    <Cell><Data ss:Type="Number">22</Data></Cell>
    <Cell><Data ss:Type="Number">0</Data></Cell>
    <Cell><Data ss:Type="Number">0.84803921999999998</Data></Cell>
    <Cell><Data ss:Type="Number">138</Data></Cell>
    <Cell><Data ss:Type="Number">0.55658627000000005</Data></Cell>
   </Row>
   <Row>
    <Cell><Data ss:Type="String">R3HCC1</Data></Cell>
    <Cell><Data ss:Type="Number">6.45644434</Data></Cell>
    <Cell><Data ss:Type="Number">1.6528599999999999E-3</Data></Cell>
    <Cell><Data ss:Type="Number">0.15488400999999999</Data></Cell>
    <Cell><Data ss:Type="Number">0</Data></Cell>
    <Cell><Data ss:Type="Number">15</Data></Cell>
    <Cell><Data ss:Type="Number">8</Data></Cell>
    <Cell><Data ss:Type="Number">22</Data></Cell>
    <Cell><Data ss:Type="Number">0</Data></Cell>
    <Cell><Data ss:Type="Number">0.75197979999999998</Data></Cell>
    <Cell><Data ss:Type="Number">237232</Data></Cell>
    <Cell><Data ss:Type="Number">0.5</Data></Cell>
   </Row>
   <Row>
    <Cell><Data ss:Type="String">ATP5A1</Data></Cell>
    <Cell><Data ss:Type="Number">5.9378115400000002</Data></Cell>
    <Cell><Data ss:Type="Number">0</Data></Cell>
    <Cell><Data ss:Type="Number">0.16841222</Data></Cell>
    <Cell><Data ss:Type="Number">1</Data></Cell>
    <Cell><Data ss:Type="Number">16</Data></Cell>
    <Cell><Data ss:Type="Number">22.5</Data></Cell>
    <Cell><Data ss:Type="Number">22</Data></Cell>
    <Cell><Data ss:Type="Number">0</Data></Cell>
    <Cell><Data ss:Type="Number">0.77555401999999996</Data></Cell>
    <Cell><Data ss:Type="Number">0</Data></Cell>
    <Cell><Data ss:Type="Number">0.38135593000000001</Data></Cell>
   </Row>
   <Row>
    <Cell><Data ss:Type="String">ZNF384</Data></Cell>
    <Cell><Data ss:Type="Number">1.65853659</Data></Cell>
    <Cell><Data ss:Type="Number">0.13305426000000001</Data></Cell>
    <Cell><Data ss:Type="Number">0.60294117999999997</Data></Cell>
    <Cell><Data ss:Type="Number">0.39826840000000002</Data></Cell>
    <Cell><Data ss:Type="Number">4</Data></Cell>
    <Cell><Data ss:Type="Number">10.545454550000001</Data></Cell>
    <Cell><Data ss:Type="Number">22</Data></Cell>
    <Cell><Data ss:Type="Number">0</Data></Cell>
    <Cell><Data ss:Type="Number">0.86829268000000004</Data></Cell>
    <Cell><Data ss:Type="Number">716</Data></Cell>
    <Cell><Data ss:Type="Number">0.30882353000000001</Data></Cell>
   </Row>
   <Row>
    <Cell><Data ss:Type="String">RAF1</Data></Cell>
    <Cell><Data ss:Type="Number">1.43589744</Data></Cell>
    <Cell><Data ss:Type="Number">0.16640626</Data></Cell>
    <Cell><Data ss:Type="Number">0.69642857000000002</Data></Cell>
    <Cell><Data ss:Type="Number">0.38961038999999997</Data></Cell>
    <Cell><Data ss:Type="Number">2</Data></Cell>
    <Cell><Data ss:Type="Number">11.272727270000001</Data></Cell>
    <Cell><Data ss:Type="Number">22</Data></Cell>
    <Cell><Data ss:Type="Number">0</Data></Cell>
    <Cell><Data ss:Type="Number">0.89102563999999995</Data></Cell>
    <Cell><Data ss:Type="Number">990</Data></Cell>
    <Cell><Data ss:Type="Number">0.28904428999999998</Data></Cell>
   </Row>
   <Row>
    <Cell><Data ss:Type="String">HINFP</Data></Cell>
    <Cell><Data ss:Type="Number">2.2980769200000002</Data></Cell>
    <Cell><Data ss:Type="Number">8.7239029999999995E-2</Data></Cell>
    <Cell><Data ss:Type="Number">0.43514644000000002</Data></Cell>
    <Cell><Data ss:Type="Number">0.38961038999999997</Data></Cell>
    <Cell><Data ss:Type="Number">6</Data></Cell>
    <Cell><Data ss:Type="Number">15.136363640000001</Data></Cell>
    <Cell><Data ss:Type="Number">22</Data></Cell>
    <Cell><Data ss:Type="Number">0</Data></Cell>
    <Cell><Data ss:Type="Number">0.85576923000000005</Data></Cell>
    <Cell><Data ss:Type="Number">5292</Data></Cell>
    <Cell><Data ss:Type="Number">0.21558442</Data></Cell>
   </Row>
   <Row>
    <Cell><Data ss:Type="String">DCAF12</Data></Cell>
    <Cell><Data ss:Type="Number">10.10871113</Data></Cell>
    <Cell><Data ss:Type="Number">0</Data></Cell>
    <Cell><Data ss:Type="Number">9.8924579999999998E-2</Data></Cell>
    <Cell><Data ss:Type="Number">0</Data></Cell>
    <Cell><Data ss:Type="Number">18</Data></Cell>
    <Cell><Data ss:Type="Number">2</Data></Cell>
    <Cell><Data ss:Type="Number">22</Data></Cell>
    <Cell><Data ss:Type="Number">0</Data></Cell>
    <Cell><Data ss:Type="Number">0.58596767999999999</Data></Cell>
    <Cell><Data ss:Type="Number">0</Data></Cell>
    <Cell><Data ss:Type="Number">0</Data></Cell>
   </Row>
   <Row>
    <Cell><Data ss:Type="String">CENPB</Data></Cell>
    <Cell><Data ss:Type="Number">1.8833333299999999</Data></Cell>
    <Cell><Data ss:Type="Number">5.1507709999999998E-2</Data></Cell>
    <Cell><Data ss:Type="Number">0.53097344999999996</Data></Cell>
    <Cell><Data ss:Type="Number">0.68831169000000003</Data></Cell>
    <Cell><Data ss:Type="Number">3</Data></Cell>
    <Cell><Data ss:Type="Number">21.227272729999999</Data></Cell>
    <Cell><Data ss:Type="Number">22</Data></Cell>
    <Cell><Data ss:Type="Number">0</Data></Cell>
    <Cell><Data ss:Type="Number">0.77916666999999995</Data></Cell>
    <Cell><Data ss:Type="Number">964</Data></Cell>
    <Cell><Data ss:Type="Number">0.48140495999999999</Data></Cell>
   </Row>
   <Row>
    <Cell><Data ss:Type="String">KAT7</Data></Cell>
    <Cell><Data ss:Type="Number">6.8134346099999998</Data></Cell>
    <Cell><Data ss:Type="Number">0</Data></Cell>
    <Cell><Data ss:Type="Number">0.14676886</Data></Cell>
    <Cell><Data ss:Type="Number">0</Data></Cell>
    <Cell><Data ss:Type="Number">14</Data></Cell>
    <Cell><Data ss:Type="Number">17</Data></Cell>
    <Cell><Data ss:Type="Number">22</Data></Cell>
    <Cell><Data ss:Type="Number">0</Data></Cell>
    <Cell><Data ss:Type="Number">0.73575296999999995</Data></Cell>
    <Cell><Data ss:Type="Number">0</Data></Cell>
    <Cell><Data ss:Type="Number">0</Data></Cell>
   </Row>
   <Row>
    <Cell><Data ss:Type="String">MED11</Data></Cell>
    <Cell><Data ss:Type="Number">2.4375</Data></Cell>
    <Cell><Data ss:Type="Number">3.00096E-3</Data></Cell>
    <Cell><Data ss:Type="Number">0.41025641000000002</Data></Cell>
    <Cell><Data ss:Type="Number">0.70995671000000005</Data></Cell>
    <Cell><Data ss:Type="Number">6</Data></Cell>
    <Cell><Data ss:Type="Number">31.227272729999999</Data></Cell>
    <Cell><Data ss:Type="Number">22</Data></Cell>
    <Cell><Data ss:Type="Number">0</Data></Cell>
    <Cell><Data ss:Type="Number">0.8203125</Data></Cell>
    <Cell><Data ss:Type="Number">920</Data></Cell>
    <Cell><Data ss:Type="Number">0.36737967999999999</Data></Cell>
   </Row>
   <Row>
    <Cell><Data ss:Type="String">NPLOC4</Data></Cell>
    <Cell><Data ss:Type="Number">7.0847377199999997</Data></Cell>
    <Cell ss:StyleID="s62"><Data ss:Type="Number">6.7100000000000005E-4</Data></Cell>
    <Cell><Data ss:Type="Number">0.14114848999999999</Data></Cell>
    <Cell><Data ss:Type="Number">0</Data></Cell>
    <Cell><Data ss:Type="Number">16</Data></Cell>
    <Cell><Data ss:Type="Number">3.6666666700000001</Data></Cell>
    <Cell><Data ss:Type="Number">22</Data></Cell>
    <Cell><Data ss:Type="Number">0</Data></Cell>
    <Cell><Data ss:Type="Number">0.72342101000000003</Data></Cell>
    <Cell><Data ss:Type="Number">80264</Data></Cell>
    <Cell><Data ss:Type="Number">0.33333332999999998</Data></Cell>
   </Row>
   <Row>
    <Cell><Data ss:Type="String">ATP5L</Data></Cell>
    <Cell><Data ss:Type="Number">6.0130548299999997</Data></Cell>
    <Cell><Data ss:Type="Number">1.37706E-3</Data></Cell>
    <Cell><Data ss:Type="Number">0.16630481999999999</Data></Cell>
    <Cell><Data ss:Type="Number">0</Data></Cell>
    <Cell><Data ss:Type="Number">15</Data></Cell>
    <Cell><Data ss:Type="Number">4</Data></Cell>
    <Cell><Data ss:Type="Number">22</Data></Cell>
    <Cell><Data ss:Type="Number">0</Data></Cell>
    <Cell><Data ss:Type="Number">0.77213387</Data></Cell>
    <Cell><Data ss:Type="Number">162776</Data></Cell>
    <Cell><Data ss:Type="Number">0.16666666999999999</Data></Cell>
   </Row>
   <Row>
    <Cell><Data ss:Type="String">PMS2</Data></Cell>
    <Cell><Data ss:Type="Number">2.8285714300000002</Data></Cell>
    <Cell><Data ss:Type="Number">3.7673329999999998E-2</Data></Cell>
    <Cell><Data ss:Type="Number">0.35353535000000003</Data></Cell>
    <Cell><Data ss:Type="Number">0.61038961000000003</Data></Cell>
    <Cell><Data ss:Type="Number">8</Data></Cell>
    <Cell><Data ss:Type="Number">16.454545450000001</Data></Cell>
    <Cell><Data ss:Type="Number">22</Data></Cell>
    <Cell><Data ss:Type="Number">0</Data></Cell>
    <Cell><Data ss:Type="Number">0.81714286000000003</Data></Cell>
    <Cell><Data ss:Type="Number">1102</Data></Cell>
    <Cell><Data ss:Type="Number">0.48395722000000002</Data></Cell>
   </Row>
   <Row>
    <Cell><Data ss:Type="String">SCO1</Data></Cell>
    <Cell><Data ss:Type="Number">6.0866366000000003</Data></Cell>
    <Cell ss:StyleID="s62"><Data ss:Type="Number">6.0999999999999997E-4</Data></Cell>
    <Cell><Data ss:Type="Number">0.16429435000000001</Data></Cell>
    <Cell><Data ss:Type="Number">0.16666666999999999</Data></Cell>
    <Cell><Data ss:Type="Number">16</Data></Cell>
    <Cell><Data ss:Type="Number">8.75</Data></Cell>
    <Cell><Data ss:Type="Number">22</Data></Cell>
    <Cell><Data ss:Type="Number">0</Data></Cell>
    <Cell><Data ss:Type="Number">0.76878924999999998</Data></Cell>
    <Cell><Data ss:Type="Number">142334</Data></Cell>
    <Cell><Data ss:Type="Number">0.28448276</Data></Cell>
   </Row>
   <Row>
    <Cell><Data ss:Type="String">MRPS16</Data></Cell>
    <Cell><Data ss:Type="Number">2.26315789</Data></Cell>
    <Cell><Data ss:Type="Number">0.20546297999999999</Data></Cell>
    <Cell><Data ss:Type="Number">0.44186047000000001</Data></Cell>
    <Cell><Data ss:Type="Number">0.42424242000000001</Data></Cell>
    <Cell><Data ss:Type="Number">7</Data></Cell>
    <Cell><Data ss:Type="Number">11.227272729999999</Data></Cell>
    <Cell><Data ss:Type="Number">22</Data></Cell>
    <Cell><Data ss:Type="Number">0</Data></Cell>
    <Cell><Data ss:Type="Number">0.88516746000000002</Data></Cell>
    <Cell><Data ss:Type="Number">1622</Data></Cell>
    <Cell><Data ss:Type="Number">0.29425836999999999</Data></Cell>
   </Row>
   <Row>
    <Cell><Data ss:Type="String">PCDHGA11</Data></Cell>
    <Cell><Data ss:Type="Number">7.3239971500000003</Data></Cell>
    <Cell><Data ss:Type="Number">5.6449200000000003E-3</Data></Cell>
    <Cell><Data ss:Type="Number">0.13653746</Data></Cell>
    <Cell><Data ss:Type="Number">0.37619047999999999</Data></Cell>
    <Cell><Data ss:Type="Number">14</Data></Cell>
    <Cell><Data ss:Type="Number">9.6190476199999999</Data></Cell>
    <Cell><Data ss:Type="Number">21</Data></Cell>
    <Cell><Data ss:Type="Number">0</Data></Cell>
    <Cell><Data ss:Type="Number">0.71254558000000001</Data></Cell>
    <Cell><Data ss:Type="Number">1834336</Data></Cell>
    <Cell><Data ss:Type="Number">0.24047619000000001</Data></Cell>
   </Row>
   <Row>
    <Cell><Data ss:Type="String">PCDHGA3</Data></Cell>
    <Cell><Data ss:Type="Number">8.3209114599999996</Data></Cell>
    <Cell ss:StyleID="s62"><Data ss:Type="Number">3.9000000000000002E-7</Data></Cell>
    <Cell><Data ss:Type="Number">0.12017914</Data></Cell>
    <Cell><Data ss:Type="Number">0.74545455000000005</Data></Cell>
    <Cell><Data ss:Type="Number">15</Data></Cell>
    <Cell><Data ss:Type="Number">12.272727270000001</Data></Cell>
    <Cell><Data ss:Type="Number">21</Data></Cell>
    <Cell><Data ss:Type="Number">0</Data></Cell>
    <Cell><Data ss:Type="Number">0.66723129999999997</Data></Cell>
    <Cell><Data ss:Type="Number">36</Data></Cell>
    <Cell><Data ss:Type="Number">0.53359683999999996</Data></Cell>
   </Row>
   <Row>
    <Cell><Data ss:Type="String">PCDHGC5</Data></Cell>
    <Cell><Data ss:Type="Number">8.3197246600000003</Data></Cell>
    <Cell ss:StyleID="s62"><Data ss:Type="Number">1.6199999999999999E-6</Data></Cell>
    <Cell><Data ss:Type="Number">0.12019629</Data></Cell>
    <Cell><Data ss:Type="Number">0.55000000000000004</Data></Cell>
    <Cell><Data ss:Type="Number">15</Data></Cell>
    <Cell><Data ss:Type="Number">10.5</Data></Cell>
    <Cell><Data ss:Type="Number">21</Data></Cell>
    <Cell><Data ss:Type="Number">0</Data></Cell>
    <Cell><Data ss:Type="Number">0.66728524</Data></Cell>
    <Cell><Data ss:Type="Number">128</Data></Cell>
    <Cell><Data ss:Type="Number">0.45652174000000001</Data></Cell>
   </Row>
   <Row>
    <Cell><Data ss:Type="String">SDF2</Data></Cell>
    <Cell><Data ss:Type="Number">2.5909090899999998</Data></Cell>
    <Cell><Data ss:Type="Number">2.2042450000000002E-2</Data></Cell>
    <Cell><Data ss:Type="Number">0.38596490999999999</Data></Cell>
    <Cell><Data ss:Type="Number">0.63333333000000003</Data></Cell>
    <Cell><Data ss:Type="Number">8</Data></Cell>
    <Cell><Data ss:Type="Number">14.80952381</Data></Cell>
    <Cell><Data ss:Type="Number">21</Data></Cell>
    <Cell><Data ss:Type="Number">0</Data></Cell>
    <Cell><Data ss:Type="Number">0.84090909000000003</Data></Cell>
    <Cell><Data ss:Type="Number">314</Data></Cell>
    <Cell><Data ss:Type="Number">0.49365079000000001</Data></Cell>
   </Row>
   <Row>
    <Cell><Data ss:Type="String">MBD1</Data></Cell>
    <Cell><Data ss:Type="Number">1.8382352900000001</Data></Cell>
    <Cell><Data ss:Type="Number">1.3810050000000001E-2</Data></Cell>
    <Cell><Data ss:Type="Number">0.54400000000000004</Data></Cell>
    <Cell><Data ss:Type="Number">0.66190475999999998</Data></Cell>
    <Cell><Data ss:Type="Number">4</Data></Cell>
    <Cell><Data ss:Type="Number">21.285714290000001</Data></Cell>
    <Cell><Data ss:Type="Number">21</Data></Cell>
    <Cell><Data ss:Type="Number">0</Data></Cell>
    <Cell><Data ss:Type="Number">0.86029412000000005</Data></Cell>
    <Cell><Data ss:Type="Number">696</Data></Cell>
    <Cell><Data ss:Type="Number">0.36077482</Data></Cell>
   </Row>
   <Row>
    <Cell><Data ss:Type="String">ZNF696</Data></Cell>
    <Cell><Data ss:Type="Number">1.6078431399999999</Data></Cell>
    <Cell><Data ss:Type="Number">4.0202900000000001E-3</Data></Cell>
    <Cell><Data ss:Type="Number">0.62195122000000003</Data></Cell>
    <Cell><Data ss:Type="Number">0.80476190000000003</Data></Cell>
    <Cell><Data ss:Type="Number">3</Data></Cell>
    <Cell><Data ss:Type="Number">27.38095238</Data></Cell>
    <Cell><Data ss:Type="Number">21</Data></Cell>
    <Cell><Data ss:Type="Number">0</Data></Cell>
    <Cell><Data ss:Type="Number">0.84803921999999998</Data></Cell>
    <Cell><Data ss:Type="Number">120</Data></Cell>
    <Cell><Data ss:Type="Number">0.54761905</Data></Cell>
   </Row>
   <Row>
    <Cell><Data ss:Type="String">TIMM10B</Data></Cell>
    <Cell><Data ss:Type="Number">6.4799430300000003</Data></Cell>
    <Cell ss:StyleID="s62"><Data ss:Type="Number">1.03E-4</Data></Cell>
    <Cell><Data ss:Type="Number">0.15432234</Data></Cell>
    <Cell><Data ss:Type="Number">0</Data></Cell>
    <Cell><Data ss:Type="Number">15</Data></Cell>
    <Cell><Data ss:Type="Number">7.5</Data></Cell>
    <Cell><Data ss:Type="Number">21</Data></Cell>
    <Cell><Data ss:Type="Number">0</Data></Cell>
    <Cell><Data ss:Type="Number">0.75091167999999997</Data></Cell>
    <Cell><Data ss:Type="Number">19712</Data></Cell>
    <Cell><Data ss:Type="Number">0.54166667000000002</Data></Cell>
   </Row>
   <Row>
    <Cell><Data ss:Type="String">WIPI2</Data></Cell>
    <Cell><Data ss:Type="Number">7.15594588</Data></Cell>
    <Cell><Data ss:Type="Number">0</Data></Cell>
    <Cell><Data ss:Type="Number">0.13974392999999999</Data></Cell>
    <Cell><Data ss:Type="Number">0</Data></Cell>
    <Cell><Data ss:Type="Number">17</Data></Cell>
    <Cell><Data ss:Type="Number">4</Data></Cell>
    <Cell><Data ss:Type="Number">21</Data></Cell>
    <Cell><Data ss:Type="Number">0</Data></Cell>
    <Cell><Data ss:Type="Number">0.72018428000000001</Data></Cell>
    <Cell><Data ss:Type="Number">0</Data></Cell>
    <Cell><Data ss:Type="Number">0</Data></Cell>
   </Row>
   <Row>
    <Cell><Data ss:Type="String">RBAK</Data></Cell>
    <Cell><Data ss:Type="Number">5.40018989</Data></Cell>
    <Cell><Data ss:Type="Number">1.9053900000000001E-3</Data></Cell>
    <Cell><Data ss:Type="Number">0.18517866999999999</Data></Cell>
    <Cell><Data ss:Type="Number">0.35897435999999999</Data></Cell>
    <Cell><Data ss:Type="Number">15</Data></Cell>
    <Cell><Data ss:Type="Number">30</Data></Cell>
    <Cell><Data ss:Type="Number">21</Data></Cell>
    <Cell><Data ss:Type="Number">0</Data></Cell>
    <Cell><Data ss:Type="Number">0.79999136999999998</Data></Cell>
    <Cell><Data ss:Type="Number">319462</Data></Cell>
    <Cell><Data ss:Type="Number">0.17453890999999999</Data></Cell>
   </Row>
   <Row>
    <Cell><Data ss:Type="String">ZNF343</Data></Cell>
    <Cell><Data ss:Type="Number">1.9166666699999999</Data></Cell>
    <Cell><Data ss:Type="Number">2.3775100000000002E-3</Data></Cell>
    <Cell><Data ss:Type="Number">0.52173913000000005</Data></Cell>
    <Cell><Data ss:Type="Number">0.84285714</Data></Cell>
    <Cell><Data ss:Type="Number">3</Data></Cell>
    <Cell><Data ss:Type="Number">23.285714290000001</Data></Cell>
    <Cell><Data ss:Type="Number">21</Data></Cell>
    <Cell><Data ss:Type="Number">0</Data></Cell>
    <Cell><Data ss:Type="Number">0.77083332999999998</Data></Cell>
    <Cell><Data ss:Type="Number">92</Data></Cell>
    <Cell><Data ss:Type="Number">0.52922077999999995</Data></Cell>
   </Row>
   <Row>
    <Cell><Data ss:Type="String">TOLLIP</Data></Cell>
    <Cell><Data ss:Type="Number">10.855210059999999</Data></Cell>
    <Cell><Data ss:Type="Number">0</Data></Cell>
    <Cell><Data ss:Type="Number">9.2121659999999994E-2</Data></Cell>
    <Cell><Data ss:Type="Number">0</Data></Cell>
    <Cell><Data ss:Type="Number">21</Data></Cell>
    <Cell><Data ss:Type="Number">3</Data></Cell>
    <Cell><Data ss:Type="Number">21</Data></Cell>
    <Cell><Data ss:Type="Number">0</Data></Cell>
    <Cell><Data ss:Type="Number">0.55203590999999996</Data></Cell>
    <Cell><Data ss:Type="Number">0</Data></Cell>
    <Cell><Data ss:Type="Number">0</Data></Cell>
   </Row>
   <Row>
    <Cell><Data ss:Type="String">AP2A2</Data></Cell>
    <Cell><Data ss:Type="Number">7.48041775</Data></Cell>
    <Cell><Data ss:Type="Number">0</Data></Cell>
    <Cell><Data ss:Type="Number">0.13368236999999999</Data></Cell>
    <Cell><Data ss:Type="Number">1</Data></Cell>
    <Cell><Data ss:Type="Number">14</Data></Cell>
    <Cell><Data ss:Type="Number">5</Data></Cell>
    <Cell><Data ss:Type="Number">21</Data></Cell>
    <Cell><Data ss:Type="Number">0</Data></Cell>
    <Cell><Data ss:Type="Number">0.70543555999999996</Data></Cell>
    <Cell><Data ss:Type="Number">0</Data></Cell>
    <Cell><Data ss:Type="Number">0.625</Data></Cell>
   </Row>
   <Row>
    <Cell><Data ss:Type="String">SIRT7</Data></Cell>
    <Cell><Data ss:Type="Number">5.79776881</Data></Cell>
    <Cell ss:StyleID="s62"><Data ss:Type="Number">6.5099999999999999E-4</Data></Cell>
    <Cell><Data ss:Type="Number">0.17248014</Data></Cell>
    <Cell><Data ss:Type="Number">0.3</Data></Cell>
    <Cell><Data ss:Type="Number">13</Data></Cell>
    <Cell><Data ss:Type="Number">9.6</Data></Cell>
    <Cell><Data ss:Type="Number">21</Data></Cell>
    <Cell><Data ss:Type="Number">0</Data></Cell>
    <Cell><Data ss:Type="Number">0.78191960000000005</Data></Cell>
    <Cell><Data ss:Type="Number">62536</Data></Cell>
    <Cell><Data ss:Type="Number">0.27878787999999999</Data></Cell>
   </Row>
   <Row>
    <Cell><Data ss:Type="String">DUS1L</Data></Cell>
    <Cell><Data ss:Type="Number">2.8987341799999999</Data></Cell>
    <Cell><Data ss:Type="Number">4.8617470000000003E-2</Data></Cell>
    <Cell><Data ss:Type="Number">0.34497816999999997</Data></Cell>
    <Cell><Data ss:Type="Number">0.53809523999999997</Data></Cell>
    <Cell><Data ss:Type="Number">6</Data></Cell>
    <Cell><Data ss:Type="Number">14.33333333</Data></Cell>
    <Cell><Data ss:Type="Number">21</Data></Cell>
    <Cell><Data ss:Type="Number">0</Data></Cell>
    <Cell><Data ss:Type="Number">0.76265822999999999</Data></Cell>
    <Cell><Data ss:Type="Number">3462</Data></Cell>
    <Cell><Data ss:Type="Number">0.35833333000000001</Data></Cell>
   </Row>
   <Row>
    <Cell><Data ss:Type="String">HGS</Data></Cell>
    <Cell><Data ss:Type="Number">2.96202532</Data></Cell>
    <Cell><Data ss:Type="Number">1.6093670000000001E-2</Data></Cell>
    <Cell><Data ss:Type="Number">0.33760684000000002</Data></Cell>
    <Cell><Data ss:Type="Number">0.54285713999999996</Data></Cell>
    <Cell><Data ss:Type="Number">6</Data></Cell>
    <Cell><Data ss:Type="Number">14.19047619</Data></Cell>
    <Cell><Data ss:Type="Number">21</Data></Cell>
    <Cell><Data ss:Type="Number">0</Data></Cell>
    <Cell><Data ss:Type="Number">0.75474684000000003</Data></Cell>
    <Cell><Data ss:Type="Number">1326</Data></Cell>
    <Cell><Data ss:Type="Number">0.39417988999999998</Data></Cell>
   </Row>
   <Row>
    <Cell><Data ss:Type="String">BUD13</Data></Cell>
    <Cell><Data ss:Type="Number">2.3365384599999999</Data></Cell>
    <Cell><Data ss:Type="Number">5.3189309999999997E-2</Data></Cell>
    <Cell><Data ss:Type="Number">0.42798354</Data></Cell>
    <Cell><Data ss:Type="Number">0.48095238000000001</Data></Cell>
    <Cell><Data ss:Type="Number">6</Data></Cell>
    <Cell><Data ss:Type="Number">16.952380949999998</Data></Cell>
    <Cell><Data ss:Type="Number">21</Data></Cell>
    <Cell><Data ss:Type="Number">0</Data></Cell>
    <Cell><Data ss:Type="Number">0.85149573000000001</Data></Cell>
    <Cell><Data ss:Type="Number">3538</Data></Cell>
    <Cell><Data ss:Type="Number">0.25613276000000001</Data></Cell>
   </Row>
   <Row>
    <Cell><Data ss:Type="String">EIF2AK1</Data></Cell>
    <Cell><Data ss:Type="Number">7.1113220999999998</Data></Cell>
    <Cell ss:StyleID="s62"><Data ss:Type="Number">9.4899999999999997E-4</Data></Cell>
    <Cell><Data ss:Type="Number">0.14062083</Data></Cell>
    <Cell><Data ss:Type="Number">0</Data></Cell>
    <Cell><Data ss:Type="Number">15</Data></Cell>
    <Cell><Data ss:Type="Number">6</Data></Cell>
    <Cell><Data ss:Type="Number">21</Data></Cell>
    <Cell><Data ss:Type="Number">0</Data></Cell>
    <Cell><Data ss:Type="Number">0.72221263000000002</Data></Cell>
    <Cell><Data ss:Type="Number">185180</Data></Cell>
    <Cell><Data ss:Type="Number">0.5</Data></Cell>
   </Row>
   <Row>
    <Cell><Data ss:Type="String">CCZ1B</Data></Cell>
    <Cell><Data ss:Type="Number">2.84285714</Data></Cell>
    <Cell><Data ss:Type="Number">1.086369E-2</Data></Cell>
    <Cell><Data ss:Type="Number">0.35175878999999999</Data></Cell>
    <Cell><Data ss:Type="Number">0.69523809999999997</Data></Cell>
    <Cell><Data ss:Type="Number">8</Data></Cell>
    <Cell><Data ss:Type="Number">17.61904762</Data></Cell>
    <Cell><Data ss:Type="Number">21</Data></Cell>
    <Cell><Data ss:Type="Number">0</Data></Cell>
    <Cell><Data ss:Type="Number">0.81571428999999995</Data></Cell>
    <Cell><Data ss:Type="Number">568</Data></Cell>
    <Cell><Data ss:Type="Number">0.51820728000000005</Data></Cell>
   </Row>
   <Row>
    <Cell><Data ss:Type="String">AP3M1</Data></Cell>
    <Cell><Data ss:Type="Number">2.3333333299999999</Data></Cell>
    <Cell><Data ss:Type="Number">9.9266679999999996E-2</Data></Cell>
    <Cell><Data ss:Type="Number">0.42857142999999998</Data></Cell>
    <Cell><Data ss:Type="Number">0.46666667000000001</Data></Cell>
    <Cell><Data ss:Type="Number">7</Data></Cell>
    <Cell><Data ss:Type="Number">11.76190476</Data></Cell>
    <Cell><Data ss:Type="Number">21</Data></Cell>
    <Cell><Data ss:Type="Number">0</Data></Cell>
    <Cell><Data ss:Type="Number">0.87878787999999997</Data></Cell>
    <Cell><Data ss:Type="Number">1178</Data></Cell>
    <Cell><Data ss:Type="Number">0.31660231999999999</Data></Cell>
   </Row>
   <Row>
    <Cell><Data ss:Type="String">PCDHGC4</Data></Cell>
    <Cell><Data ss:Type="Number">8.3199620200000002</Data></Cell>
    <Cell ss:StyleID="s62"><Data ss:Type="Number">1.19E-6</Data></Cell>
    <Cell><Data ss:Type="Number">0.12019286</Data></Cell>
    <Cell><Data ss:Type="Number">0.6</Data></Cell>
    <Cell><Data ss:Type="Number">15</Data></Cell>
    <Cell><Data ss:Type="Number">11</Data></Cell>
    <Cell><Data ss:Type="Number">20</Data></Cell>
    <Cell><Data ss:Type="Number">0</Data></Cell>
    <Cell><Data ss:Type="Number">0.66727444999999996</Data></Cell>
    <Cell><Data ss:Type="Number">104</Data></Cell>
    <Cell><Data ss:Type="Number">0.47826087</Data></Cell>
   </Row>
   <Row>
    <Cell><Data ss:Type="String">PHF12</Data></Cell>
    <Cell><Data ss:Type="Number">6.0909090900000002</Data></Cell>
    <Cell><Data ss:Type="Number">3.3200299999999999E-3</Data></Cell>
    <Cell><Data ss:Type="Number">0.16417909999999999</Data></Cell>
    <Cell><Data ss:Type="Number">0</Data></Cell>
    <Cell><Data ss:Type="Number">14</Data></Cell>
    <Cell><Data ss:Type="Number">5.2</Data></Cell>
    <Cell><Data ss:Type="Number">20</Data></Cell>
    <Cell><Data ss:Type="Number">0</Data></Cell>
    <Cell><Data ss:Type="Number">0.76859504000000001</Data></Cell>
    <Cell><Data ss:Type="Number">452592</Data></Cell>
    <Cell><Data ss:Type="Number">0.2</Data></Cell>
   </Row>
   <Row>
    <Cell><Data ss:Type="String">XPO5</Data></Cell>
    <Cell><Data ss:Type="Number">1.3548387099999999</Data></Cell>
    <Cell><Data ss:Type="Number">5.2460850000000003E-2</Data></Cell>
    <Cell><Data ss:Type="Number">0.73809524000000004</Data></Cell>
    <Cell><Data ss:Type="Number">0.56315789000000005</Data></Cell>
    <Cell><Data ss:Type="Number">2</Data></Cell>
    <Cell><Data ss:Type="Number">13.05</Data></Cell>
    <Cell><Data ss:Type="Number">20</Data></Cell>
    <Cell><Data ss:Type="Number">0</Data></Cell>
    <Cell><Data ss:Type="Number">0.88172043</Data></Cell>
    <Cell><Data ss:Type="Number">260</Data></Cell>
    <Cell><Data ss:Type="Number">0.42096773999999998</Data></Cell>
   </Row>
   <Row>
    <Cell><Data ss:Type="String">CYC1</Data></Cell>
    <Cell><Data ss:Type="Number">5.4808924799999996</Data></Cell>
    <Cell ss:StyleID="s62"><Data ss:Type="Number">5.4799999999999998E-4</Data></Cell>
    <Cell><Data ss:Type="Number">0.18245204000000001</Data></Cell>
    <Cell><Data ss:Type="Number">0.35897435999999999</Data></Cell>
    <Cell><Data ss:Type="Number">15</Data></Cell>
    <Cell><Data ss:Type="Number">21.46153846</Data></Cell>
    <Cell><Data ss:Type="Number">20</Data></Cell>
    <Cell><Data ss:Type="Number">0</Data></Cell>
    <Cell><Data ss:Type="Number">0.79632307000000002</Data></Cell>
    <Cell><Data ss:Type="Number">149924</Data></Cell>
    <Cell><Data ss:Type="Number">0.16200465999999999</Data></Cell>
   </Row>
   <Row>
    <Cell><Data ss:Type="String">BOP1</Data></Cell>
    <Cell><Data ss:Type="Number">1.64705882</Data></Cell>
    <Cell><Data ss:Type="Number">2.5981300000000001E-3</Data></Cell>
    <Cell><Data ss:Type="Number">0.60714285999999995</Data></Cell>
    <Cell><Data ss:Type="Number">0.83157895000000004</Data></Cell>
    <Cell><Data ss:Type="Number">3</Data></Cell>
    <Cell><Data ss:Type="Number">27.85</Data></Cell>
    <Cell><Data ss:Type="Number">20</Data></Cell>
    <Cell><Data ss:Type="Number">0</Data></Cell>
    <Cell><Data ss:Type="Number">0.83823528999999997</Data></Cell>
    <Cell><Data ss:Type="Number">78</Data></Cell>
    <Cell><Data ss:Type="Number">0.56836735000000005</Data></Cell>
   </Row>
   <Row>
    <Cell><Data ss:Type="String">ARCN1</Data></Cell>
    <Cell><Data ss:Type="Number">2.6057692299999999</Data></Cell>
    <Cell><Data ss:Type="Number">7.622806E-2</Data></Cell>
    <Cell><Data ss:Type="Number">0.38376384000000002</Data></Cell>
    <Cell><Data ss:Type="Number">0.34210526000000002</Data></Cell>
    <Cell><Data ss:Type="Number">7</Data></Cell>
    <Cell><Data ss:Type="Number">13.15</Data></Cell>
    <Cell><Data ss:Type="Number">20</Data></Cell>
    <Cell><Data ss:Type="Number">0</Data></Cell>
    <Cell><Data ss:Type="Number">0.82158120000000001</Data></Cell>
    <Cell><Data ss:Type="Number">4964</Data></Cell>
    <Cell><Data ss:Type="Number">0.22982456000000001</Data></Cell>
   </Row>
   <Row>
    <Cell><Data ss:Type="String">FASTKD5</Data></Cell>
    <Cell><Data ss:Type="Number">6.2974127700000002</Data></Cell>
    <Cell><Data ss:Type="Number">0</Data></Cell>
    <Cell><Data ss:Type="Number">0.15879536999999999</Data></Cell>
    <Cell><Data ss:Type="Number">1</Data></Cell>
    <Cell><Data ss:Type="Number">17</Data></Cell>
    <Cell><Data ss:Type="Number">7.5</Data></Cell>
    <Cell><Data ss:Type="Number">20</Data></Cell>
    <Cell><Data ss:Type="Number">0</Data></Cell>
    <Cell><Data ss:Type="Number">0.75920851</Data></Cell>
    <Cell><Data ss:Type="Number">0</Data></Cell>
    <Cell><Data ss:Type="Number">0.57692308000000003</Data></Cell>
   </Row>
   <Row>
    <Cell><Data ss:Type="String">MINK1</Data></Cell>
    <Cell><Data ss:Type="Number">2.46875</Data></Cell>
    <Cell><Data ss:Type="Number">1.9284700000000001E-3</Data></Cell>
    <Cell><Data ss:Type="Number">0.40506329000000002</Data></Cell>
    <Cell><Data ss:Type="Number">0.73684210999999999</Data></Cell>
    <Cell><Data ss:Type="Number">6</Data></Cell>
    <Cell><Data ss:Type="Number">32.299999999999997</Data></Cell>
    <Cell><Data ss:Type="Number">20</Data></Cell>
    <Cell><Data ss:Type="Number">0</Data></Cell>
    <Cell><Data ss:Type="Number">0.81640625</Data></Cell>
    <Cell><Data ss:Type="Number">688</Data></Cell>
    <Cell><Data ss:Type="Number">0.38915663</Data></Cell>
   </Row>
   <Row>
    <Cell><Data ss:Type="String">NUP88</Data></Cell>
    <Cell><Data ss:Type="Number">2.453125</Data></Cell>
    <Cell><Data ss:Type="Number">1.2930999999999999E-3</Data></Cell>
    <Cell><Data ss:Type="Number">0.40764330999999998</Data></Cell>
    <Cell><Data ss:Type="Number">0.76842105000000005</Data></Cell>
    <Cell><Data ss:Type="Number">6</Data></Cell>
    <Cell><Data ss:Type="Number">33.75</Data></Cell>
    <Cell><Data ss:Type="Number">20</Data></Cell>
    <Cell><Data ss:Type="Number">0</Data></Cell>
    <Cell><Data ss:Type="Number">0.81835937999999997</Data></Cell>
    <Cell><Data ss:Type="Number">540</Data></Cell>
    <Cell><Data ss:Type="Number">0.39705881999999998</Data></Cell>
   </Row>
   <Row>
    <Cell><Data ss:Type="String">VPS53</Data></Cell>
    <Cell><Data ss:Type="Number">2.5859375</Data></Cell>
    <Cell ss:StyleID="s62"><Data ss:Type="Number">5.2800000000000004E-4</Data></Cell>
    <Cell><Data ss:Type="Number">0.38670694999999999</Data></Cell>
    <Cell><Data ss:Type="Number">0.83684210999999997</Data></Cell>
    <Cell><Data ss:Type="Number">6</Data></Cell>
    <Cell><Data ss:Type="Number">30.65</Data></Cell>
    <Cell><Data ss:Type="Number">20</Data></Cell>
    <Cell><Data ss:Type="Number">0</Data></Cell>
    <Cell><Data ss:Type="Number">0.80175781000000002</Data></Cell>
    <Cell><Data ss:Type="Number">226</Data></Cell>
    <Cell><Data ss:Type="Number">0.45073529000000001</Data></Cell>
   </Row>
   <Row>
    <Cell><Data ss:Type="String">ANAPC16</Data></Cell>
    <Cell><Data ss:Type="Number">2.3859649100000002</Data></Cell>
    <Cell><Data ss:Type="Number">7.8888420000000001E-2</Data></Cell>
    <Cell><Data ss:Type="Number">0.41911765000000001</Data></Cell>
    <Cell><Data ss:Type="Number">0.5</Data></Cell>
    <Cell><Data ss:Type="Number">7</Data></Cell>
    <Cell><Data ss:Type="Number">12.25</Data></Cell>
    <Cell><Data ss:Type="Number">20</Data></Cell>
    <Cell><Data ss:Type="Number">0</Data></Cell>
    <Cell><Data ss:Type="Number">0.87400319000000004</Data></Cell>
    <Cell><Data ss:Type="Number">1054</Data></Cell>
    <Cell><Data ss:Type="Number">0.34857143000000002</Data></Cell>
   </Row>
   <Row>
    <Cell><Data ss:Type="String">RNF214</Data></Cell>
    <Cell><Data ss:Type="Number">6.4464752000000001</Data></Cell>
    <Cell ss:StyleID="s62"><Data ss:Type="Number">7.3999999999999996E-5</Data></Cell>
    <Cell><Data ss:Type="Number">0.15512353000000001</Data></Cell>
    <Cell><Data ss:Type="Number">0</Data></Cell>
    <Cell><Data ss:Type="Number">16</Data></Cell>
    <Cell><Data ss:Type="Number">14.5</Data></Cell>
    <Cell><Data ss:Type="Number">20</Data></Cell>
    <Cell><Data ss:Type="Number">0</Data></Cell>
    <Cell><Data ss:Type="Number">0.75243294999999999</Data></Cell>
    <Cell><Data ss:Type="Number">16896</Data></Cell>
    <Cell><Data ss:Type="Number">0.51923076999999995</Data></Cell>
   </Row>
   <Row>
    <Cell><Data ss:Type="String">C7orf26</Data></Cell>
    <Cell><Data ss:Type="Number">6.2473296899999999</Data></Cell>
    <Cell ss:StyleID="s62"><Data ss:Type="Number">4.7E-7</Data></Cell>
    <Cell><Data ss:Type="Number">0.16006839</Data></Cell>
    <Cell><Data ss:Type="Number">0.33333332999999998</Data></Cell>
    <Cell><Data ss:Type="Number">16</Data></Cell>
    <Cell><Data ss:Type="Number">15.33333333</Data></Cell>
    <Cell><Data ss:Type="Number">20</Data></Cell>
    <Cell><Data ss:Type="Number">0</Data></Cell>
    <Cell><Data ss:Type="Number">0.76148501000000002</Data></Cell>
    <Cell><Data ss:Type="Number">174</Data></Cell>
    <Cell><Data ss:Type="Number">0.45454545000000002</Data></Cell>
   </Row>
   <Row>
    <Cell><Data ss:Type="String">VPS26A</Data></Cell>
    <Cell><Data ss:Type="Number">2.1754386000000001</Data></Cell>
    <Cell><Data ss:Type="Number">0.46830405000000003</Data></Cell>
    <Cell><Data ss:Type="Number">0.45967742</Data></Cell>
    <Cell><Data ss:Type="Number">0.25263158000000002</Data></Cell>
    <Cell><Data ss:Type="Number">6</Data></Cell>
    <Cell><Data ss:Type="Number">9.15</Data></Cell>
    <Cell><Data ss:Type="Number">20</Data></Cell>
    <Cell><Data ss:Type="Number">0</Data></Cell>
    <Cell><Data ss:Type="Number">0.89314194999999996</Data></Cell>
    <Cell><Data ss:Type="Number">4458</Data></Cell>
    <Cell><Data ss:Type="Number">0.23815789000000001</Data></Cell>
   </Row>
   <Row>
    <Cell><Data ss:Type="String">FAM193A</Data></Cell>
    <Cell><Data ss:Type="Number">6.2278661299999998</Data></Cell>
    <Cell><Data ss:Type="Number">0</Data></Cell>
    <Cell><Data ss:Type="Number">0.16056864000000001</Data></Cell>
    <Cell><Data ss:Type="Number">1</Data></Cell>
    <Cell><Data ss:Type="Number">16</Data></Cell>
    <Cell><Data ss:Type="Number">11.5</Data></Cell>
    <Cell><Data ss:Type="Number">20</Data></Cell>
    <Cell><Data ss:Type="Number">0</Data></Cell>
    <Cell><Data ss:Type="Number">0.76236972000000003</Data></Cell>
    <Cell><Data ss:Type="Number">0</Data></Cell>
    <Cell><Data ss:Type="Number">0.54761905</Data></Cell>
   </Row>
   <Row>
    <Cell><Data ss:Type="String">RNF4</Data></Cell>
    <Cell><Data ss:Type="Number">1.3333333300000001</Data></Cell>
    <Cell><Data ss:Type="Number">0.10259314</Data></Cell>
    <Cell><Data ss:Type="Number">0.75</Data></Cell>
    <Cell><Data ss:Type="Number">0.45263157999999998</Data></Cell>
    <Cell><Data ss:Type="Number">2</Data></Cell>
    <Cell><Data ss:Type="Number">10.95</Data></Cell>
    <Cell><Data ss:Type="Number">20</Data></Cell>
    <Cell><Data ss:Type="Number">0</Data></Cell>
    <Cell><Data ss:Type="Number">0.91666667000000002</Data></Cell>
    <Cell><Data ss:Type="Number">424</Data></Cell>
    <Cell><Data ss:Type="Number">0.36499999999999999</Data></Cell>
   </Row>
   <Row>
    <Cell><Data ss:Type="String">CPSF1</Data></Cell>
    <Cell><Data ss:Type="Number">1.6274509800000001</Data></Cell>
    <Cell><Data ss:Type="Number">6.7554700000000004E-3</Data></Cell>
    <Cell><Data ss:Type="Number">0.61445782999999998</Data></Cell>
    <Cell><Data ss:Type="Number">0.74736842000000003</Data></Cell>
    <Cell><Data ss:Type="Number">3</Data></Cell>
    <Cell><Data ss:Type="Number">27.35</Data></Cell>
    <Cell><Data ss:Type="Number">20</Data></Cell>
    <Cell><Data ss:Type="Number">0</Data></Cell>
    <Cell><Data ss:Type="Number">0.84313724999999995</Data></Cell>
    <Cell><Data ss:Type="Number">152</Data></Cell>
    <Cell><Data ss:Type="Number">0.54700000000000004</Data></Cell>
   </Row>
   <Row>
    <Cell><Data ss:Type="String">SRP68</Data></Cell>
    <Cell><Data ss:Type="Number">5.4298599599999999</Data></Cell>
    <Cell><Data ss:Type="Number">3.45576E-3</Data></Cell>
    <Cell><Data ss:Type="Number">0.18416680999999999</Data></Cell>
    <Cell><Data ss:Type="Number">0</Data></Cell>
    <Cell><Data ss:Type="Number">15</Data></Cell>
    <Cell><Data ss:Type="Number">9</Data></Cell>
    <Cell><Data ss:Type="Number">20</Data></Cell>
    <Cell><Data ss:Type="Number">0</Data></Cell>
    <Cell><Data ss:Type="Number">0.79864272999999997</Data></Cell>
    <Cell><Data ss:Type="Number">383988</Data></Cell>
    <Cell><Data ss:Type="Number">0.17021277000000001</Data></Cell>
   </Row>
   <Row>
    <Cell><Data ss:Type="String">CDC16</Data></Cell>
    <Cell><Data ss:Type="Number">6.9119392399999997</Data></Cell>
    <Cell><Data ss:Type="Number">1.1117799999999999E-3</Data></Cell>
    <Cell><Data ss:Type="Number">0.14467720000000001</Data></Cell>
    <Cell><Data ss:Type="Number">0</Data></Cell>
    <Cell><Data ss:Type="Number">15</Data></Cell>
    <Cell><Data ss:Type="Number">5.5</Data></Cell>
    <Cell><Data ss:Type="Number">20</Data></Cell>
    <Cell><Data ss:Type="Number">0</Data></Cell>
    <Cell><Data ss:Type="Number">0.73127549000000003</Data></Cell>
    <Cell><Data ss:Type="Number">118378</Data></Cell>
    <Cell><Data ss:Type="Number">0.5</Data></Cell>
   </Row>
   <Row>
    <Cell><Data ss:Type="String">CUL4A</Data></Cell>
    <Cell><Data ss:Type="Number">1.2592592600000001</Data></Cell>
    <Cell><Data ss:Type="Number">9.0201390000000006E-2</Data></Cell>
    <Cell><Data ss:Type="Number">0.79411765000000001</Data></Cell>
    <Cell><Data ss:Type="Number">0.51578946999999997</Data></Cell>
    <Cell><Data ss:Type="Number">2</Data></Cell>
    <Cell><Data ss:Type="Number">11.75</Data></Cell>
    <Cell><Data ss:Type="Number">20</Data></Cell>
    <Cell><Data ss:Type="Number">0</Data></Cell>
    <Cell><Data ss:Type="Number">0.91358024999999998</Data></Cell>
    <Cell><Data ss:Type="Number">304</Data></Cell>
    <Cell><Data ss:Type="Number">0.43518519</Data></Cell>
   </Row>
   <Row>
    <Cell><Data ss:Type="String">PCDHGB3</Data></Cell>
    <Cell><Data ss:Type="Number">8.3223356299999995</Data></Cell>
    <Cell><Data ss:Type="Number">0</Data></Cell>
    <Cell><Data ss:Type="Number">0.12015858</Data></Cell>
    <Cell><Data ss:Type="Number">1</Data></Cell>
    <Cell><Data ss:Type="Number">15</Data></Cell>
    <Cell><Data ss:Type="Number">16.2</Data></Cell>
    <Cell><Data ss:Type="Number">19</Data></Cell>
    <Cell><Data ss:Type="Number">0</Data></Cell>
    <Cell><Data ss:Type="Number">0.66716655999999996</Data></Cell>
    <Cell><Data ss:Type="Number">0</Data></Cell>
    <Cell><Data ss:Type="Number">0.70434783000000001</Data></Cell>
   </Row>
   <Row>
    <Cell><Data ss:Type="String">PCDHGA6</Data></Cell>
    <Cell><Data ss:Type="Number">8.3228103499999992</Data></Cell>
    <Cell><Data ss:Type="Number">0</Data></Cell>
    <Cell><Data ss:Type="Number">0.12015172</Data></Cell>
    <Cell><Data ss:Type="Number">1</Data></Cell>
    <Cell><Data ss:Type="Number">15</Data></Cell>
    <Cell><Data ss:Type="Number">16.25</Data></Cell>
    <Cell><Data ss:Type="Number">19</Data></Cell>
    <Cell><Data ss:Type="Number">0</Data></Cell>
    <Cell><Data ss:Type="Number">0.66714498</Data></Cell>
    <Cell><Data ss:Type="Number">0</Data></Cell>
    <Cell><Data ss:Type="Number">0.73863635999999999</Data></Cell>
   </Row>
   <Row>
    <Cell><Data ss:Type="String">PCDHGA1</Data></Cell>
    <Cell><Data ss:Type="Number">8.3204367399999999</Data></Cell>
    <Cell ss:StyleID="s62"><Data ss:Type="Number">5.7000000000000005E-7</Data></Cell>
    <Cell><Data ss:Type="Number">0.120186</Data></Cell>
    <Cell><Data ss:Type="Number">0.70512821000000003</Data></Cell>
    <Cell><Data ss:Type="Number">15</Data></Cell>
    <Cell><Data ss:Type="Number">12.07692308</Data></Cell>
    <Cell><Data ss:Type="Number">19</Data></Cell>
    <Cell><Data ss:Type="Number">0</Data></Cell>
    <Cell><Data ss:Type="Number">0.66725288000000005</Data></Cell>
    <Cell><Data ss:Type="Number">56</Data></Cell>
    <Cell><Data ss:Type="Number">0.52508361000000003</Data></Cell>
   </Row>
   <Row>
    <Cell><Data ss:Type="String">NUFIP2</Data></Cell>
    <Cell><Data ss:Type="Number">10.738191309999999</Data></Cell>
    <Cell ss:StyleID="s62"><Data ss:Type="Number">4.75E-4</Data></Cell>
    <Cell><Data ss:Type="Number">9.3125550000000001E-2</Data></Cell>
    <Cell><Data ss:Type="Number">0</Data></Cell>
    <Cell><Data ss:Type="Number">20</Data></Cell>
    <Cell><Data ss:Type="Number">1.5</Data></Cell>
    <Cell><Data ss:Type="Number">19</Data></Cell>
    <Cell><Data ss:Type="Number">0</Data></Cell>
    <Cell><Data ss:Type="Number">0.55735493999999997</Data></Cell>
    <Cell><Data ss:Type="Number">84796</Data></Cell>
    <Cell><Data ss:Type="Number">0.5</Data></Cell>
   </Row>
   <Row>
    <Cell><Data ss:Type="String">FLOT2</Data></Cell>
    <Cell><Data ss:Type="Number">7.0906717300000004</Data></Cell>
    <Cell><Data ss:Type="Number">0</Data></Cell>
    <Cell><Data ss:Type="Number">0.14103035999999999</Data></Cell>
    <Cell><Data ss:Type="Number">0</Data></Cell>
    <Cell><Data ss:Type="Number">15</Data></Cell>
    <Cell><Data ss:Type="Number">5</Data></Cell>
    <Cell><Data ss:Type="Number">19</Data></Cell>
    <Cell><Data ss:Type="Number">0</Data></Cell>
    <Cell><Data ss:Type="Number">0.72315127999999995</Data></Cell>
    <Cell><Data ss:Type="Number">0</Data></Cell>
    <Cell><Data ss:Type="Number">0</Data></Cell>
   </Row>
   <Row>
    <Cell><Data ss:Type="String">SNRPB2</Data></Cell>
    <Cell><Data ss:Type="Number">1.78333333</Data></Cell>
    <Cell><Data ss:Type="Number">0.17248553</Data></Cell>
    <Cell><Data ss:Type="Number">0.56074765999999998</Data></Cell>
    <Cell><Data ss:Type="Number">0.35087719000000001</Data></Cell>
    <Cell><Data ss:Type="Number">3</Data></Cell>
    <Cell><Data ss:Type="Number">13.26315789</Data></Cell>
    <Cell><Data ss:Type="Number">19</Data></Cell>
    <Cell><Data ss:Type="Number">0</Data></Cell>
    <Cell><Data ss:Type="Number">0.80416666999999997</Data></Cell>
    <Cell><Data ss:Type="Number">3412</Data></Cell>
    <Cell><Data ss:Type="Number">0.24561404000000001</Data></Cell>
   </Row>
   <Row>
    <Cell><Data ss:Type="String">YWHAE</Data></Cell>
    <Cell><Data ss:Type="Number">2.609375</Data></Cell>
    <Cell ss:StyleID="s62"><Data ss:Type="Number">6.2500000000000001E-4</Data></Cell>
    <Cell><Data ss:Type="Number">0.38323352999999999</Data></Cell>
    <Cell><Data ss:Type="Number">0.81871344999999995</Data></Cell>
    <Cell><Data ss:Type="Number">6</Data></Cell>
    <Cell><Data ss:Type="Number">29.84210526</Data></Cell>
    <Cell><Data ss:Type="Number">19</Data></Cell>
    <Cell><Data ss:Type="Number">0</Data></Cell>
    <Cell><Data ss:Type="Number">0.79882812999999997</Data></Cell>
    <Cell><Data ss:Type="Number">228</Data></Cell>
    <Cell><Data ss:Type="Number">0.45215311000000002</Data></Cell>
   </Row>
   <Row>
    <Cell><Data ss:Type="String">GRINA</Data></Cell>
    <Cell><Data ss:Type="Number">1.64705882</Data></Cell>
    <Cell><Data ss:Type="Number">2.4938500000000001E-3</Data></Cell>
    <Cell><Data ss:Type="Number">0.60714285999999995</Data></Cell>
    <Cell><Data ss:Type="Number">0.85964912000000004</Data></Cell>
    <Cell><Data ss:Type="Number">3</Data></Cell>
    <Cell><Data ss:Type="Number">28.84210526</Data></Cell>
    <Cell><Data ss:Type="Number">19</Data></Cell>
    <Cell><Data ss:Type="Number">0</Data></Cell>
    <Cell><Data ss:Type="Number">0.83823528999999997</Data></Cell>
    <Cell><Data ss:Type="Number">76</Data></Cell>
    <Cell><Data ss:Type="Number">0.57684210999999996</Data></Cell>
   </Row>
   <Row>
    <Cell><Data ss:Type="String">ZCCHC3</Data></Cell>
    <Cell><Data ss:Type="Number">6.0669356800000003</Data></Cell>
    <Cell ss:StyleID="s62"><Data ss:Type="Number">4.75E-4</Data></Cell>
    <Cell><Data ss:Type="Number">0.16482785999999999</Data></Cell>
    <Cell><Data ss:Type="Number">0</Data></Cell>
    <Cell><Data ss:Type="Number">16</Data></Cell>
    <Cell><Data ss:Type="Number">11.5</Data></Cell>
    <Cell><Data ss:Type="Number">19</Data></Cell>
    <Cell><Data ss:Type="Number">0</Data></Cell>
    <Cell><Data ss:Type="Number">0.76968473999999998</Data></Cell>
    <Cell><Data ss:Type="Number">71706</Data></Cell>
    <Cell><Data ss:Type="Number">0.5</Data></Cell>
   </Row>
   <Row>
    <Cell><Data ss:Type="String">TXNL4A</Data></Cell>
    <Cell><Data ss:Type="Number">2</Data></Cell>
    <Cell><Data ss:Type="Number">6.5992049999999997E-2</Data></Cell>
    <Cell><Data ss:Type="Number">0.5</Data></Cell>
    <Cell><Data ss:Type="Number">0.41520467999999999</Data></Cell>
    <Cell><Data ss:Type="Number">4</Data></Cell>
    <Cell><Data ss:Type="Number">16.473684209999998</Data></Cell>
    <Cell><Data ss:Type="Number">19</Data></Cell>
    <Cell><Data ss:Type="Number">0</Data></Cell>
    <Cell><Data ss:Type="Number">0.83333332999999998</Data></Cell>
    <Cell><Data ss:Type="Number">2818</Data></Cell>
    <Cell><Data ss:Type="Number">0.30506823</Data></Cell>
   </Row>
   <Row>
    <Cell><Data ss:Type="String">UBR2</Data></Cell>
    <Cell><Data ss:Type="Number">1.3870967700000001</Data></Cell>
    <Cell><Data ss:Type="Number">9.2964119999999997E-2</Data></Cell>
    <Cell><Data ss:Type="Number">0.72093023000000001</Data></Cell>
    <Cell><Data ss:Type="Number">0.47953215999999999</Data></Cell>
    <Cell><Data ss:Type="Number">2</Data></Cell>
    <Cell><Data ss:Type="Number">12.36842105</Data></Cell>
    <Cell><Data ss:Type="Number">19</Data></Cell>
    <Cell><Data ss:Type="Number">0</Data></Cell>
    <Cell><Data ss:Type="Number">0.87096773999999999</Data></Cell>
    <Cell><Data ss:Type="Number">360</Data></Cell>
    <Cell><Data ss:Type="Number">0.39898131999999997</Data></Cell>
   </Row>
   <Row>
    <Cell><Data ss:Type="String">UBE2L3</Data></Cell>
    <Cell><Data ss:Type="Number">2.5535714299999999</Data></Cell>
    <Cell><Data ss:Type="Number">0.18455515</Data></Cell>
    <Cell><Data ss:Type="Number">0.39160838999999997</Data></Cell>
    <Cell><Data ss:Type="Number">0.29824560999999999</Data></Cell>
    <Cell><Data ss:Type="Number">6</Data></Cell>
    <Cell><Data ss:Type="Number">7.47368421</Data></Cell>
    <Cell><Data ss:Type="Number">19</Data></Cell>
    <Cell><Data ss:Type="Number">0</Data></Cell>
    <Cell><Data ss:Type="Number">0.82738095</Data></Cell>
    <Cell><Data ss:Type="Number">1810</Data></Cell>
    <Cell><Data ss:Type="Number">0.24736842000000001</Data></Cell>
   </Row>
   <Row>
    <Cell><Data ss:Type="String">SMAD4</Data></Cell>
    <Cell><Data ss:Type="Number">2.0588235300000002</Data></Cell>
    <Cell><Data ss:Type="Number">3.3596550000000003E-2</Data></Cell>
    <Cell><Data ss:Type="Number">0.48571428999999999</Data></Cell>
    <Cell><Data ss:Type="Number">0.65497075999999999</Data></Cell>
    <Cell><Data ss:Type="Number">4</Data></Cell>
    <Cell><Data ss:Type="Number">20.421052629999998</Data></Cell>
    <Cell><Data ss:Type="Number">19</Data></Cell>
    <Cell><Data ss:Type="Number">0</Data></Cell>
    <Cell><Data ss:Type="Number">0.82352941000000002</Data></Cell>
    <Cell><Data ss:Type="Number">1042</Data></Cell>
    <Cell><Data ss:Type="Number">0.41568206000000002</Data></Cell>
   </Row>
   <Row>
    <Cell><Data ss:Type="String">RELA</Data></Cell>
    <Cell><Data ss:Type="Number">6.4633277900000001</Data></Cell>
    <Cell><Data ss:Type="Number">2.2820700000000002E-3</Data></Cell>
    <Cell><Data ss:Type="Number">0.15471905999999999</Data></Cell>
    <Cell><Data ss:Type="Number">0</Data></Cell>
    <Cell><Data ss:Type="Number">15</Data></Cell>
    <Cell><Data ss:Type="Number">4.5</Data></Cell>
    <Cell><Data ss:Type="Number">19</Data></Cell>
    <Cell><Data ss:Type="Number">0</Data></Cell>
    <Cell><Data ss:Type="Number">0.75166692000000002</Data></Cell>
    <Cell><Data ss:Type="Number">289682</Data></Cell>
    <Cell><Data ss:Type="Number">0.25</Data></Cell>
   </Row>
   <Row>
    <Cell><Data ss:Type="String">QRICH1</Data></Cell>
    <Cell><Data ss:Type="Number">1.5789473700000001</Data></Cell>
    <Cell><Data ss:Type="Number">0.3734439</Data></Cell>
    <Cell><Data ss:Type="Number">0.63333333000000003</Data></Cell>
    <Cell><Data ss:Type="Number">0.19883041000000001</Data></Cell>
    <Cell><Data ss:Type="Number">3</Data></Cell>
    <Cell><Data ss:Type="Number">5.9473684200000001</Data></Cell>
    <Cell><Data ss:Type="Number">19</Data></Cell>
    <Cell><Data ss:Type="Number">0</Data></Cell>
    <Cell><Data ss:Type="Number">0.90350876999999996</Data></Cell>
    <Cell><Data ss:Type="Number">1002</Data></Cell>
    <Cell><Data ss:Type="Number">0.17703348999999999</Data></Cell>
   </Row>
   <Row>
    <Cell><Data ss:Type="String">BRAT1</Data></Cell>
    <Cell><Data ss:Type="Number">2.8285714300000002</Data></Cell>
    <Cell><Data ss:Type="Number">8.2934600000000008E-3</Data></Cell>
    <Cell><Data ss:Type="Number">0.35353535000000003</Data></Cell>
    <Cell><Data ss:Type="Number">0.66666667000000002</Data></Cell>
    <Cell><Data ss:Type="Number">8</Data></Cell>
    <Cell><Data ss:Type="Number">17.526315790000002</Data></Cell>
    <Cell><Data ss:Type="Number">19</Data></Cell>
    <Cell><Data ss:Type="Number">0</Data></Cell>
    <Cell><Data ss:Type="Number">0.81714286000000003</Data></Cell>
    <Cell><Data ss:Type="Number">330</Data></Cell>
    <Cell><Data ss:Type="Number">0.48684210999999999</Data></Cell>
   </Row>
   <Row>
    <Cell><Data ss:Type="String">INTS1</Data></Cell>
    <Cell><Data ss:Type="Number">2.8285714300000002</Data></Cell>
    <Cell><Data ss:Type="Number">1.0050470000000001E-2</Data></Cell>
    <Cell><Data ss:Type="Number">0.35353535000000003</Data></Cell>
    <Cell><Data ss:Type="Number">0.57894736999999996</Data></Cell>
    <Cell><Data ss:Type="Number">8</Data></Cell>
    <Cell><Data ss:Type="Number">16.368421049999998</Data></Cell>
    <Cell><Data ss:Type="Number">19</Data></Cell>
    <Cell><Data ss:Type="Number">0</Data></Cell>
    <Cell><Data ss:Type="Number">0.81714286000000003</Data></Cell>
    <Cell><Data ss:Type="Number">382</Data></Cell>
    <Cell><Data ss:Type="Number">0.45467836</Data></Cell>
   </Row>
   <Row>
    <Cell><Data ss:Type="String">ZNF12</Data></Cell>
    <Cell><Data ss:Type="Number">9.2295276499999996</Data></Cell>
    <Cell><Data ss:Type="Number">0</Data></Cell>
    <Cell><Data ss:Type="Number">0.10834791000000001</Data></Cell>
    <Cell><Data ss:Type="Number">0</Data></Cell>
    <Cell><Data ss:Type="Number">19</Data></Cell>
    <Cell><Data ss:Type="Number">2</Data></Cell>
    <Cell><Data ss:Type="Number">19</Data></Cell>
    <Cell><Data ss:Type="Number">0</Data></Cell>
    <Cell><Data ss:Type="Number">0.62593056000000002</Data></Cell>
    <Cell><Data ss:Type="Number">0</Data></Cell>
    <Cell><Data ss:Type="Number">0</Data></Cell>
   </Row>
   <Row>
    <Cell><Data ss:Type="String">DDRGK1</Data></Cell>
    <Cell><Data ss:Type="Number">5.4194160900000004</Data></Cell>
    <Cell><Data ss:Type="Number">2.23296E-3</Data></Cell>
    <Cell><Data ss:Type="Number">0.18452172</Data></Cell>
    <Cell><Data ss:Type="Number">0.55833332999999996</Data></Cell>
    <Cell><Data ss:Type="Number">14</Data></Cell>
    <Cell><Data ss:Type="Number">27.0625</Data></Cell>
    <Cell><Data ss:Type="Number">19</Data></Cell>
    <Cell><Data ss:Type="Number">0</Data></Cell>
    <Cell><Data ss:Type="Number">0.79911745000000001</Data></Cell>
    <Cell><Data ss:Type="Number">596376</Data></Cell>
    <Cell><Data ss:Type="Number">0.17687907999999999</Data></Cell>
   </Row>
   <Row>
    <Cell><Data ss:Type="String">NOP56</Data></Cell>
    <Cell><Data ss:Type="Number">6.8333728899999997</Data></Cell>
    <Cell><Data ss:Type="Number">0</Data></Cell>
    <Cell><Data ss:Type="Number">0.14634062</Data></Cell>
    <Cell><Data ss:Type="Number">0</Data></Cell>
    <Cell><Data ss:Type="Number">15</Data></Cell>
    <Cell><Data ss:Type="Number">8</Data></Cell>
    <Cell><Data ss:Type="Number">19</Data></Cell>
    <Cell><Data ss:Type="Number">0</Data></Cell>
    <Cell><Data ss:Type="Number">0.73484669000000002</Data></Cell>
    <Cell><Data ss:Type="Number">0</Data></Cell>
    <Cell><Data ss:Type="Number">0</Data></Cell>
   </Row>
   <Row>
    <Cell><Data ss:Type="String">MRPL27</Data></Cell>
    <Cell><Data ss:Type="Number">1.6451612900000001</Data></Cell>
    <Cell><Data ss:Type="Number">7.2500209999999995E-2</Data></Cell>
    <Cell><Data ss:Type="Number">0.60784313999999995</Data></Cell>
    <Cell><Data ss:Type="Number">0.61988304000000005</Data></Cell>
    <Cell><Data ss:Type="Number">4</Data></Cell>
    <Cell><Data ss:Type="Number">13.10526316</Data></Cell>
    <Cell><Data ss:Type="Number">19</Data></Cell>
    <Cell><Data ss:Type="Number">0</Data></Cell>
    <Cell><Data ss:Type="Number">0.87096773999999999</Data></Cell>
    <Cell><Data ss:Type="Number">690</Data></Cell>
    <Cell><Data ss:Type="Number">0.52421052999999995</Data></Cell>
   </Row>
   <Row>
    <Cell><Data ss:Type="String">ANKRD40</Data></Cell>
    <Cell><Data ss:Type="Number">5.04082601</Data></Cell>
    <Cell><Data ss:Type="Number">2.0770670000000001E-2</Data></Cell>
    <Cell><Data ss:Type="Number">0.19838019000000001</Data></Cell>
    <Cell><Data ss:Type="Number">4.6153850000000003E-2</Data></Cell>
    <Cell><Data ss:Type="Number">14</Data></Cell>
    <Cell><Data ss:Type="Number">8</Data></Cell>
    <Cell><Data ss:Type="Number">19</Data></Cell>
    <Cell><Data ss:Type="Number">0</Data></Cell>
    <Cell><Data ss:Type="Number">0.81632609</Data></Cell>
    <Cell><Data ss:Type="Number">2467398</Data></Cell>
    <Cell><Data ss:Type="Number">5.3087759999999998E-2</Data></Cell>
   </Row>
   <Row>
    <Cell><Data ss:Type="String">ZZEF1</Data></Cell>
    <Cell><Data ss:Type="Number">2.5625</Data></Cell>
    <Cell><Data ss:Type="Number">1.06858E-3</Data></Cell>
    <Cell><Data ss:Type="Number">0.39024389999999998</Data></Cell>
    <Cell><Data ss:Type="Number">0.74853800999999998</Data></Cell>
    <Cell><Data ss:Type="Number">6</Data></Cell>
    <Cell><Data ss:Type="Number">32</Data></Cell>
    <Cell><Data ss:Type="Number">19</Data></Cell>
    <Cell><Data ss:Type="Number">0</Data></Cell>
    <Cell><Data ss:Type="Number">0.8046875</Data></Cell>
    <Cell><Data ss:Type="Number">302</Data></Cell>
    <Cell><Data ss:Type="Number">0.44444444</Data></Cell>
   </Row>
   <Row>
    <Cell><Data ss:Type="String">RPAIN</Data></Cell>
    <Cell><Data ss:Type="Number">2.7265625</Data></Cell>
    <Cell><Data ss:Type="Number">3.4021899999999998E-3</Data></Cell>
    <Cell><Data ss:Type="Number">0.36676217999999999</Data></Cell>
    <Cell><Data ss:Type="Number">0.64912281000000005</Data></Cell>
    <Cell><Data ss:Type="Number">7</Data></Cell>
    <Cell><Data ss:Type="Number">28.10526316</Data></Cell>
    <Cell><Data ss:Type="Number">19</Data></Cell>
    <Cell><Data ss:Type="Number">0</Data></Cell>
    <Cell><Data ss:Type="Number">0.78417968999999998</Data></Cell>
    <Cell><Data ss:Type="Number">452</Data></Cell>
    <Cell><Data ss:Type="Number">0.34274711000000002</Data></Cell>
   </Row>
   <Row>
    <Cell><Data ss:Type="String">CLUH</Data></Cell>
    <Cell><Data ss:Type="Number">2.5625</Data></Cell>
    <Cell ss:StyleID="s62"><Data ss:Type="Number">4.0900000000000002E-4</Data></Cell>
    <Cell><Data ss:Type="Number">0.39024389999999998</Data></Cell>
    <Cell><Data ss:Type="Number">0.85380117</Data></Cell>
    <Cell><Data ss:Type="Number">6</Data></Cell>
    <Cell><Data ss:Type="Number">34.315789469999999</Data></Cell>
    <Cell><Data ss:Type="Number">19</Data></Cell>
    <Cell><Data ss:Type="Number">0</Data></Cell>
    <Cell><Data ss:Type="Number">0.8046875</Data></Cell>
    <Cell><Data ss:Type="Number">176</Data></Cell>
    <Cell><Data ss:Type="Number">0.47660818999999999</Data></Cell>
   </Row>
   <Row>
    <Cell><Data ss:Type="String">WRAP53</Data></Cell>
    <Cell><Data ss:Type="Number">2.390625</Data></Cell>
    <Cell><Data ss:Type="Number">7.1662599999999998E-3</Data></Cell>
    <Cell><Data ss:Type="Number">0.41830065</Data></Cell>
    <Cell><Data ss:Type="Number">0.60233917999999997</Data></Cell>
    <Cell><Data ss:Type="Number">6</Data></Cell>
    <Cell><Data ss:Type="Number">28.78947368</Data></Cell>
    <Cell><Data ss:Type="Number">19</Data></Cell>
    <Cell><Data ss:Type="Number">0</Data></Cell>
    <Cell><Data ss:Type="Number">0.82617187999999997</Data></Cell>
    <Cell><Data ss:Type="Number">2390</Data></Cell>
    <Cell><Data ss:Type="Number">0.32347723</Data></Cell>
   </Row>
   <Row>
    <Cell><Data ss:Type="String">FOXK2</Data></Cell>
    <Cell><Data ss:Type="Number">2.4683544300000002</Data></Cell>
    <Cell><Data ss:Type="Number">0.38542974000000002</Data></Cell>
    <Cell><Data ss:Type="Number">0.40512820999999999</Data></Cell>
    <Cell><Data ss:Type="Number">0.39766082000000003</Data></Cell>
    <Cell><Data ss:Type="Number">5</Data></Cell>
    <Cell><Data ss:Type="Number">13</Data></Cell>
    <Cell><Data ss:Type="Number">19</Data></Cell>
    <Cell><Data ss:Type="Number">0</Data></Cell>
    <Cell><Data ss:Type="Number">0.81645570000000001</Data></Cell>
    <Cell><Data ss:Type="Number">14852</Data></Cell>
    <Cell><Data ss:Type="Number">0.31578947000000002</Data></Cell>
   </Row>
   <Row>
    <Cell><Data ss:Type="String">ANAPC11</Data></Cell>
    <Cell><Data ss:Type="Number">6.7116069300000003</Data></Cell>
    <Cell ss:StyleID="s62"><Data ss:Type="Number">4.1800000000000002E-4</Data></Cell>
    <Cell><Data ss:Type="Number">0.14899561</Data></Cell>
    <Cell><Data ss:Type="Number">0</Data></Cell>
    <Cell><Data ss:Type="Number">16</Data></Cell>
    <Cell><Data ss:Type="Number">6.5</Data></Cell>
    <Cell><Data ss:Type="Number">19</Data></Cell>
    <Cell><Data ss:Type="Number">0</Data></Cell>
    <Cell><Data ss:Type="Number">0.74038150000000003</Data></Cell>
    <Cell><Data ss:Type="Number">37438</Data></Cell>
    <Cell><Data ss:Type="Number">0.5</Data></Cell>
   </Row>
   <Row>
    <Cell><Data ss:Type="String">COPS3</Data></Cell>
    <Cell><Data ss:Type="Number">2.265625</Data></Cell>
    <Cell><Data ss:Type="Number">0.32447099000000001</Data></Cell>
    <Cell><Data ss:Type="Number">0.44137931000000002</Data></Cell>
    <Cell><Data ss:Type="Number">0.28654971000000001</Data></Cell>
    <Cell><Data ss:Type="Number">4</Data></Cell>
    <Cell><Data ss:Type="Number">11.26315789</Data></Cell>
    <Cell><Data ss:Type="Number">19</Data></Cell>
    <Cell><Data ss:Type="Number">0</Data></Cell>
    <Cell><Data ss:Type="Number">0.84179687999999997</Data></Cell>
    <Cell><Data ss:Type="Number">39602</Data></Cell>
    <Cell><Data ss:Type="Number">0.14473684000000001</Data></Cell>
   </Row>
   <Row>
    <Cell><Data ss:Type="String">EI24</Data></Cell>
    <Cell><Data ss:Type="Number">2.5673076899999998</Data></Cell>
    <Cell><Data ss:Type="Number">8.5763119999999998E-2</Data></Cell>
    <Cell><Data ss:Type="Number">0.38951311</Data></Cell>
    <Cell><Data ss:Type="Number">0.30409356999999998</Data></Cell>
    <Cell><Data ss:Type="Number">7</Data></Cell>
    <Cell><Data ss:Type="Number">13.15789474</Data></Cell>
    <Cell><Data ss:Type="Number">19</Data></Cell>
    <Cell><Data ss:Type="Number">0</Data></Cell>
    <Cell><Data ss:Type="Number">0.82585470000000005</Data></Cell>
    <Cell><Data ss:Type="Number">5360</Data></Cell>
    <Cell><Data ss:Type="Number">0.21222410999999999</Data></Cell>
   </Row>
   <Row>
    <Cell><Data ss:Type="String">KDM2A</Data></Cell>
    <Cell><Data ss:Type="Number">4.5187969900000002</Data></Cell>
    <Cell><Data ss:Type="Number">0.30028397000000001</Data></Cell>
    <Cell><Data ss:Type="Number">0.22129784</Data></Cell>
    <Cell><Data ss:Type="Number">0.38011696</Data></Cell>
    <Cell><Data ss:Type="Number">10</Data></Cell>
    <Cell><Data ss:Type="Number">9.52631579</Data></Cell>
    <Cell><Data ss:Type="Number">19</Data></Cell>
    <Cell><Data ss:Type="Number">0</Data></Cell>
    <Cell><Data ss:Type="Number">0.74865736000000005</Data></Cell>
    <Cell><Data ss:Type="Number">69550</Data></Cell>
    <Cell><Data ss:Type="Number">0.25746798999999998</Data></Cell>
   </Row>
   <Row>
    <Cell><Data ss:Type="String">CTBP1</Data></Cell>
    <Cell><Data ss:Type="Number">1.4</Data></Cell>
    <Cell><Data ss:Type="Number">0.17811345000000001</Data></Cell>
    <Cell><Data ss:Type="Number">0.71428570999999996</Data></Cell>
    <Cell><Data ss:Type="Number">0.39766082000000003</Data></Cell>
    <Cell><Data ss:Type="Number">3</Data></Cell>
    <Cell><Data ss:Type="Number">10.42105263</Data></Cell>
    <Cell><Data ss:Type="Number">19</Data></Cell>
    <Cell><Data ss:Type="Number">0</Data></Cell>
    <Cell><Data ss:Type="Number">0.9</Data></Cell>
    <Cell><Data ss:Type="Number">538</Data></Cell>
    <Cell><Data ss:Type="Number">0.37030075000000001</Data></Cell>
   </Row>
   <Row>
    <Cell><Data ss:Type="String">MRPL43</Data></Cell>
    <Cell><Data ss:Type="Number">3.72093023</Data></Cell>
    <Cell><Data ss:Type="Number">0.50803352999999996</Data></Cell>
    <Cell><Data ss:Type="Number">0.26874999999999999</Data></Cell>
    <Cell><Data ss:Type="Number">0.1754386</Data></Cell>
    <Cell><Data ss:Type="Number">8</Data></Cell>
    <Cell><Data ss:Type="Number">5.2631578899999996</Data></Cell>
    <Cell><Data ss:Type="Number">19</Data></Cell>
    <Cell><Data ss:Type="Number">0</Data></Cell>
    <Cell><Data ss:Type="Number">0.79069767000000002</Data></Cell>
    <Cell><Data ss:Type="Number">8528</Data></Cell>
    <Cell><Data ss:Type="Number">0.18233083</Data></Cell>
   </Row>
   <Row>
    <Cell><Data ss:Type="String">TFDP1</Data></Cell>
    <Cell><Data ss:Type="Number">1.2962963000000001</Data></Cell>
    <Cell><Data ss:Type="Number">5.6488190000000001E-2</Data></Cell>
    <Cell><Data ss:Type="Number">0.77142856999999998</Data></Cell>
    <Cell><Data ss:Type="Number">0.56140350999999999</Data></Cell>
    <Cell><Data ss:Type="Number">2</Data></Cell>
    <Cell><Data ss:Type="Number">12.26315789</Data></Cell>
    <Cell><Data ss:Type="Number">19</Data></Cell>
    <Cell><Data ss:Type="Number">0</Data></Cell>
    <Cell><Data ss:Type="Number">0.90123456999999996</Data></Cell>
    <Cell><Data ss:Type="Number">252</Data></Cell>
    <Cell><Data ss:Type="Number">0.45419103</Data></Cell>
   </Row>
   <Row>
    <Cell><Data ss:Type="String">ALG9</Data></Cell>
    <Cell><Data ss:Type="Number">2.4134615400000001</Data></Cell>
    <Cell><Data ss:Type="Number">3.9224950000000001E-2</Data></Cell>
    <Cell><Data ss:Type="Number">0.41434262999999999</Data></Cell>
    <Cell><Data ss:Type="Number">0.46783626</Data></Cell>
    <Cell><Data ss:Type="Number">6</Data></Cell>
    <Cell><Data ss:Type="Number">16.631578950000002</Data></Cell>
    <Cell><Data ss:Type="Number">19</Data></Cell>
    <Cell><Data ss:Type="Number">0</Data></Cell>
    <Cell><Data ss:Type="Number">0.84294871999999998</Data></Cell>
    <Cell><Data ss:Type="Number">2692</Data></Cell>
    <Cell><Data ss:Type="Number">0.26399331999999998</Data></Cell>
   </Row>
   <Row>
    <Cell><Data ss:Type="String">PCDHGA5</Data></Cell>
    <Cell><Data ss:Type="Number">8.3204367399999999</Data></Cell>
    <Cell ss:StyleID="s62"><Data ss:Type="Number">7.6000000000000003E-7</Data></Cell>
    <Cell><Data ss:Type="Number">0.120186</Data></Cell>
    <Cell><Data ss:Type="Number">0.66666667000000002</Data></Cell>
    <Cell><Data ss:Type="Number">15</Data></Cell>
    <Cell><Data ss:Type="Number">11.76923077</Data></Cell>
    <Cell><Data ss:Type="Number">18</Data></Cell>
    <Cell><Data ss:Type="Number">0</Data></Cell>
    <Cell><Data ss:Type="Number">0.66725288000000005</Data></Cell>
    <Cell><Data ss:Type="Number">68</Data></Cell>
    <Cell><Data ss:Type="Number">0.51170568999999999</Data></Cell>
   </Row>
   <Row>
    <Cell><Data ss:Type="String">PCDHGA8</Data></Cell>
    <Cell><Data ss:Type="Number">8.32019938</Data></Cell>
    <Cell ss:StyleID="s62"><Data ss:Type="Number">2.3800000000000001E-4</Data></Cell>
    <Cell><Data ss:Type="Number">0.12018943</Data></Cell>
    <Cell><Data ss:Type="Number">0.54945054999999998</Data></Cell>
    <Cell><Data ss:Type="Number">15</Data></Cell>
    <Cell><Data ss:Type="Number">10.64285714</Data></Cell>
    <Cell><Data ss:Type="Number">18</Data></Cell>
    <Cell><Data ss:Type="Number">0</Data></Cell>
    <Cell><Data ss:Type="Number">0.66726366000000004</Data></Cell>
    <Cell><Data ss:Type="Number">172582</Data></Cell>
    <Cell><Data ss:Type="Number">0.46273291999999999</Data></Cell>
   </Row>
   <Row>
    <Cell><Data ss:Type="String">STOML2</Data></Cell>
    <Cell><Data ss:Type="Number">2.3620689700000002</Data></Cell>
    <Cell><Data ss:Type="Number">4.545544E-2</Data></Cell>
    <Cell><Data ss:Type="Number">0.42335766000000002</Data></Cell>
    <Cell><Data ss:Type="Number">0.49019607999999998</Data></Cell>
    <Cell><Data ss:Type="Number">5</Data></Cell>
    <Cell><Data ss:Type="Number">12.38888889</Data></Cell>
    <Cell><Data ss:Type="Number">18</Data></Cell>
    <Cell><Data ss:Type="Number">0</Data></Cell>
    <Cell><Data ss:Type="Number">0.80541872000000003</Data></Cell>
    <Cell><Data ss:Type="Number">900</Data></Cell>
    <Cell><Data ss:Type="Number">0.35396824999999998</Data></Cell>
   </Row>
   <Row>
    <Cell><Data ss:Type="String">MEA1</Data></Cell>
    <Cell><Data ss:Type="Number">6.0647994299999999</Data></Cell>
    <Cell><Data ss:Type="Number">0</Data></Cell>
    <Cell><Data ss:Type="Number">0.16488591</Data></Cell>
    <Cell><Data ss:Type="Number">1</Data></Cell>
    <Cell><Data ss:Type="Number">14</Data></Cell>
    <Cell><Data ss:Type="Number">26</Data></Cell>
    <Cell><Data ss:Type="Number">18</Data></Cell>
    <Cell><Data ss:Type="Number">0</Data></Cell>
    <Cell><Data ss:Type="Number">0.76978184000000005</Data></Cell>
    <Cell><Data ss:Type="Number">0</Data></Cell>
    <Cell><Data ss:Type="Number">0.60465115999999997</Data></Cell>
   </Row>
   <Row>
    <Cell><Data ss:Type="String">LEPROTL1</Data></Cell>
    <Cell><Data ss:Type="Number">8.0052219299999994</Data></Cell>
    <Cell><Data ss:Type="Number">0</Data></Cell>
    <Cell><Data ss:Type="Number">0.12491846</Data></Cell>
    <Cell><Data ss:Type="Number">0</Data></Cell>
    <Cell><Data ss:Type="Number">16</Data></Cell>
    <Cell><Data ss:Type="Number">3</Data></Cell>
    <Cell><Data ss:Type="Number">18</Data></Cell>
    <Cell><Data ss:Type="Number">0</Data></Cell>
    <Cell><Data ss:Type="Number">0.68158081999999998</Data></Cell>
    <Cell><Data ss:Type="Number">0</Data></Cell>
    <Cell><Data ss:Type="Number">0</Data></Cell>
   </Row>
   <Row>
    <Cell><Data ss:Type="String">KIAA1468</Data></Cell>
    <Cell><Data ss:Type="Number">1.89705882</Data></Cell>
    <Cell><Data ss:Type="Number">2.3136110000000001E-2</Data></Cell>
    <Cell><Data ss:Type="Number">0.52713178000000005</Data></Cell>
    <Cell><Data ss:Type="Number">0.65359476999999999</Data></Cell>
    <Cell><Data ss:Type="Number">4</Data></Cell>
    <Cell><Data ss:Type="Number">21.833333329999999</Data></Cell>
    <Cell><Data ss:Type="Number">18</Data></Cell>
    <Cell><Data ss:Type="Number">0</Data></Cell>
    <Cell><Data ss:Type="Number">0.85049019999999997</Data></Cell>
    <Cell><Data ss:Type="Number">1044</Data></Cell>
    <Cell><Data ss:Type="Number">0.37643678000000003</Data></Cell>
   </Row>
   <Row>
    <Cell><Data ss:Type="String">GABARAP</Data></Cell>
    <Cell><Data ss:Type="Number">2.7578125</Data></Cell>
    <Cell><Data ss:Type="Number">2.45356E-3</Data></Cell>
    <Cell><Data ss:Type="Number">0.36260622999999997</Data></Cell>
    <Cell><Data ss:Type="Number">0.58169934999999995</Data></Cell>
    <Cell><Data ss:Type="Number">7</Data></Cell>
    <Cell><Data ss:Type="Number">21.222222219999999</Data></Cell>
    <Cell><Data ss:Type="Number">18</Data></Cell>
    <Cell><Data ss:Type="Number">0</Data></Cell>
    <Cell><Data ss:Type="Number">0.78027343999999998</Data></Cell>
    <Cell><Data ss:Type="Number">426</Data></Cell>
    <Cell><Data ss:Type="Number">0.26863572000000002</Data></Cell>
   </Row>
   <Row>
    <Cell><Data ss:Type="String">CTDNEP1</Data></Cell>
    <Cell><Data ss:Type="Number">5.3147400899999999</Data></Cell>
    <Cell><Data ss:Type="Number">1.4307300000000001E-3</Data></Cell>
    <Cell><Data ss:Type="Number">0.18815596000000001</Data></Cell>
    <Cell><Data ss:Type="Number">0.2</Data></Cell>
    <Cell><Data ss:Type="Number">14</Data></Cell>
    <Cell><Data ss:Type="Number">30</Data></Cell>
    <Cell><Data ss:Type="Number">18</Data></Cell>
    <Cell><Data ss:Type="Number">0</Data></Cell>
    <Cell><Data ss:Type="Number">0.80387545000000005</Data></Cell>
    <Cell><Data ss:Type="Number">181354</Data></Cell>
    <Cell><Data ss:Type="Number">0.25739129999999999</Data></Cell>
   </Row>
   <Row>
    <Cell><Data ss:Type="String">POLR1C</Data></Cell>
    <Cell><Data ss:Type="Number">1.41935484</Data></Cell>
    <Cell><Data ss:Type="Number">4.8918509999999998E-2</Data></Cell>
    <Cell><Data ss:Type="Number">0.70454545000000002</Data></Cell>
    <Cell><Data ss:Type="Number">0.60130718999999999</Data></Cell>
    <Cell><Data ss:Type="Number">2</Data></Cell>
    <Cell><Data ss:Type="Number">13.66666667</Data></Cell>
    <Cell><Data ss:Type="Number">18</Data></Cell>
    <Cell><Data ss:Type="Number">0</Data></Cell>
    <Cell><Data ss:Type="Number">0.86021504999999998</Data></Cell>
    <Cell><Data ss:Type="Number">246</Data></Cell>
    <Cell><Data ss:Type="Number">0.44086022000000002</Data></Cell>
   </Row>
   <Row>
    <Cell><Data ss:Type="String">MRPL2</Data></Cell>
    <Cell><Data ss:Type="Number">1.41935484</Data></Cell>
    <Cell><Data ss:Type="Number">5.9778449999999997E-2</Data></Cell>
    <Cell><Data ss:Type="Number">0.70454545000000002</Data></Cell>
    <Cell><Data ss:Type="Number">0.53594770999999997</Data></Cell>
    <Cell><Data ss:Type="Number">2</Data></Cell>
    <Cell><Data ss:Type="Number">13.11111111</Data></Cell>
    <Cell><Data ss:Type="Number">18</Data></Cell>
    <Cell><Data ss:Type="Number">0</Data></Cell>
    <Cell><Data ss:Type="Number">0.86021504999999998</Data></Cell>
    <Cell><Data ss:Type="Number">248</Data></Cell>
    <Cell><Data ss:Type="Number">0.42293906999999997</Data></Cell>
   </Row>
   <Row>
    <Cell><Data ss:Type="String">FAM160B2</Data></Cell>
    <Cell><Data ss:Type="Number">7.9779254699999997</Data></Cell>
    <Cell><Data ss:Type="Number">0</Data></Cell>
    <Cell><Data ss:Type="Number">0.12534587</Data></Cell>
    <Cell><Data ss:Type="Number">0</Data></Cell>
    <Cell><Data ss:Type="Number">17</Data></Cell>
    <Cell><Data ss:Type="Number">8</Data></Cell>
    <Cell><Data ss:Type="Number">18</Data></Cell>
    <Cell><Data ss:Type="Number">0</Data></Cell>
    <Cell><Data ss:Type="Number">0.68282156999999999</Data></Cell>
    <Cell><Data ss:Type="Number">0</Data></Cell>
    <Cell><Data ss:Type="Number">0</Data></Cell>
   </Row>
   <Row>
    <Cell><Data ss:Type="String">HDHD2</Data></Cell>
    <Cell><Data ss:Type="Number">2.0294117599999999</Data></Cell>
    <Cell><Data ss:Type="Number">3.38361E-3</Data></Cell>
    <Cell><Data ss:Type="Number">0.49275362</Data></Cell>
    <Cell><Data ss:Type="Number">0.77124183000000002</Data></Cell>
    <Cell><Data ss:Type="Number">4</Data></Cell>
    <Cell><Data ss:Type="Number">22.833333329999999</Data></Cell>
    <Cell><Data ss:Type="Number">18</Data></Cell>
    <Cell><Data ss:Type="Number">0</Data></Cell>
    <Cell><Data ss:Type="Number">0.82843137</Data></Cell>
    <Cell><Data ss:Type="Number">168</Data></Cell>
    <Cell><Data ss:Type="Number">0.45666667</Data></Cell>
   </Row>
   <Row>
    <Cell><Data ss:Type="String">PCM1</Data></Cell>
    <Cell><Data ss:Type="Number">1.8196721300000001</Data></Cell>
    <Cell><Data ss:Type="Number">3.3183379999999998E-2</Data></Cell>
    <Cell><Data ss:Type="Number">0.54954955000000005</Data></Cell>
    <Cell><Data ss:Type="Number">0.84967320000000002</Data></Cell>
    <Cell><Data ss:Type="Number">3</Data></Cell>
    <Cell><Data ss:Type="Number">25.11111111</Data></Cell>
    <Cell><Data ss:Type="Number">18</Data></Cell>
    <Cell><Data ss:Type="Number">0</Data></Cell>
    <Cell><Data ss:Type="Number">0.83606557000000004</Data></Cell>
    <Cell><Data ss:Type="Number">554</Data></Cell>
    <Cell><Data ss:Type="Number">0.47274632999999999</Data></Cell>
   </Row>
   <Row>
    <Cell><Data ss:Type="String">DHX30</Data></Cell>
    <Cell><Data ss:Type="Number">6.5556610500000003</Data></Cell>
    <Cell><Data ss:Type="Number">2.4085899999999999E-3</Data></Cell>
    <Cell><Data ss:Type="Number">0.15253992</Data></Cell>
    <Cell><Data ss:Type="Number">0</Data></Cell>
    <Cell><Data ss:Type="Number">15</Data></Cell>
    <Cell><Data ss:Type="Number">3.75</Data></Cell>
    <Cell><Data ss:Type="Number">18</Data></Cell>
    <Cell><Data ss:Type="Number">0</Data></Cell>
    <Cell><Data ss:Type="Number">0.74746995000000005</Data></Cell>
    <Cell><Data ss:Type="Number">335100</Data></Cell>
    <Cell><Data ss:Type="Number">0.25</Data></Cell>
   </Row>
   <Row>
    <Cell><Data ss:Type="String">SCRIB</Data></Cell>
    <Cell><Data ss:Type="Number">1.7254902000000001</Data></Cell>
    <Cell><Data ss:Type="Number">2.039053E-2</Data></Cell>
    <Cell><Data ss:Type="Number">0.57954545000000002</Data></Cell>
    <Cell><Data ss:Type="Number">0.66013071999999995</Data></Cell>
    <Cell><Data ss:Type="Number">4</Data></Cell>
    <Cell><Data ss:Type="Number">24.055555559999998</Data></Cell>
    <Cell><Data ss:Type="Number">18</Data></Cell>
    <Cell><Data ss:Type="Number">0</Data></Cell>
    <Cell><Data ss:Type="Number">0.81862745000000003</Data></Cell>
    <Cell><Data ss:Type="Number">390</Data></Cell>
    <Cell><Data ss:Type="Number">0.50115741000000003</Data></Cell>
   </Row>
   <Row>
    <Cell><Data ss:Type="String">CSNK2A3</Data></Cell>
    <Cell><Data ss:Type="Number">1.98333333</Data></Cell>
    <Cell><Data ss:Type="Number">4.0457999999999996E-3</Data></Cell>
    <Cell><Data ss:Type="Number">0.50420167999999999</Data></Cell>
    <Cell><Data ss:Type="Number">0.78431373000000004</Data></Cell>
    <Cell><Data ss:Type="Number">3</Data></Cell>
    <Cell><Data ss:Type="Number">22.444444440000002</Data></Cell>
    <Cell><Data ss:Type="Number">18</Data></Cell>
    <Cell><Data ss:Type="Number">0</Data></Cell>
    <Cell><Data ss:Type="Number">0.75416667000000004</Data></Cell>
    <Cell><Data ss:Type="Number">114</Data></Cell>
    <Cell><Data ss:Type="Number">0.52196381999999997</Data></Cell>
   </Row>
   <Row>
    <Cell><Data ss:Type="String">MKKS</Data></Cell>
    <Cell><Data ss:Type="Number">1.75</Data></Cell>
    <Cell><Data ss:Type="Number">0.13394882999999999</Data></Cell>
    <Cell><Data ss:Type="Number">0.57142857000000002</Data></Cell>
    <Cell><Data ss:Type="Number">0.41176470999999998</Data></Cell>
    <Cell><Data ss:Type="Number">3</Data></Cell>
    <Cell><Data ss:Type="Number">17.555555559999998</Data></Cell>
    <Cell><Data ss:Type="Number">18</Data></Cell>
    <Cell><Data ss:Type="Number">0</Data></Cell>
    <Cell><Data ss:Type="Number">0.8125</Data></Cell>
    <Cell><Data ss:Type="Number">2462</Data></Cell>
    <Cell><Data ss:Type="Number">0.32201646</Data></Cell>
   </Row>
   <Row>
    <Cell><Data ss:Type="String">MRPL12</Data></Cell>
    <Cell><Data ss:Type="Number">3</Data></Cell>
    <Cell><Data ss:Type="Number">1.9278050000000001E-2</Data></Cell>
    <Cell><Data ss:Type="Number">0.33333332999999998</Data></Cell>
    <Cell><Data ss:Type="Number">0.65359476999999999</Data></Cell>
    <Cell><Data ss:Type="Number">6</Data></Cell>
    <Cell><Data ss:Type="Number">15.61111111</Data></Cell>
    <Cell><Data ss:Type="Number">18</Data></Cell>
    <Cell><Data ss:Type="Number">0</Data></Cell>
    <Cell><Data ss:Type="Number">0.75</Data></Cell>
    <Cell><Data ss:Type="Number">2192</Data></Cell>
    <Cell><Data ss:Type="Number">0.43364197999999998</Data></Cell>
   </Row>
   <Row>
    <Cell><Data ss:Type="String">NDUFV2</Data></Cell>
    <Cell><Data ss:Type="Number">6.3213861900000001</Data></Cell>
    <Cell><Data ss:Type="Number">0</Data></Cell>
    <Cell><Data ss:Type="Number">0.15819315</Data></Cell>
    <Cell><Data ss:Type="Number">0</Data></Cell>
    <Cell><Data ss:Type="Number">16</Data></Cell>
    <Cell><Data ss:Type="Number">12</Data></Cell>
    <Cell><Data ss:Type="Number">18</Data></Cell>
    <Cell><Data ss:Type="Number">0</Data></Cell>
    <Cell><Data ss:Type="Number">0.75811881000000003</Data></Cell>
    <Cell><Data ss:Type="Number">0</Data></Cell>
    <Cell><Data ss:Type="Number">0</Data></Cell>
   </Row>
   <Row>
    <Cell><Data ss:Type="String">THOC1</Data></Cell>
    <Cell><Data ss:Type="Number">1.28</Data></Cell>
    <Cell><Data ss:Type="Number">0.23758952</Data></Cell>
    <Cell><Data ss:Type="Number">0.78125</Data></Cell>
    <Cell><Data ss:Type="Number">0.38562091999999998</Data></Cell>
    <Cell><Data ss:Type="Number">2</Data></Cell>
    <Cell><Data ss:Type="Number">9.5555555600000002</Data></Cell>
    <Cell><Data ss:Type="Number">18</Data></Cell>
    <Cell><Data ss:Type="Number">0</Data></Cell>
    <Cell><Data ss:Type="Number">0.90666667000000001</Data></Cell>
    <Cell><Data ss:Type="Number">446</Data></Cell>
    <Cell><Data ss:Type="Number">0.39583332999999998</Data></Cell>
   </Row>
   <Row>
    <Cell><Data ss:Type="String">PPP1CA</Data></Cell>
    <Cell><Data ss:Type="Number">5.0375939799999996</Data></Cell>
    <Cell><Data ss:Type="Number">5.7632650000000001E-2</Data></Cell>
    <Cell><Data ss:Type="Number">0.19850746</Data></Cell>
    <Cell><Data ss:Type="Number">0.46405228999999998</Data></Cell>
    <Cell><Data ss:Type="Number">11</Data></Cell>
    <Cell><Data ss:Type="Number">9.8888888900000005</Data></Cell>
    <Cell><Data ss:Type="Number">18</Data></Cell>
    <Cell><Data ss:Type="Number">0</Data></Cell>
    <Cell><Data ss:Type="Number">0.71160042999999995</Data></Cell>
    <Cell><Data ss:Type="Number">12804</Data></Cell>
    <Cell><Data ss:Type="Number">0.31899642</Data></Cell>
   </Row>
   <Row>
    <Cell><Data ss:Type="String">NDUFS8</Data></Cell>
    <Cell><Data ss:Type="Number">5.2340375000000003</Data></Cell>
    <Cell><Data ss:Type="Number">2.99914E-3</Data></Cell>
    <Cell><Data ss:Type="Number">0.19105709000000001</Data></Cell>
    <Cell><Data ss:Type="Number">0.11111111</Data></Cell>
    <Cell><Data ss:Type="Number">14</Data></Cell>
    <Cell><Data ss:Type="Number">8.1999999999999993</Data></Cell>
    <Cell><Data ss:Type="Number">18</Data></Cell>
    <Cell><Data ss:Type="Number">0</Data></Cell>
    <Cell><Data ss:Type="Number">0.80754375</Data></Cell>
    <Cell><Data ss:Type="Number">488698</Data></Cell>
    <Cell><Data ss:Type="Number">0.13</Data></Cell>
   </Row>
   <Row>
    <Cell><Data ss:Type="String">MROH1</Data></Cell>
    <Cell><Data ss:Type="Number">1.6666666699999999</Data></Cell>
    <Cell><Data ss:Type="Number">2.503822E-2</Data></Cell>
    <Cell><Data ss:Type="Number">0.6</Data></Cell>
    <Cell><Data ss:Type="Number">0.71895425000000002</Data></Cell>
    <Cell><Data ss:Type="Number">3</Data></Cell>
    <Cell><Data ss:Type="Number">27.333333329999999</Data></Cell>
    <Cell><Data ss:Type="Number">18</Data></Cell>
    <Cell><Data ss:Type="Number">0</Data></Cell>
    <Cell><Data ss:Type="Number">0.83333332999999998</Data></Cell>
    <Cell><Data ss:Type="Number">476</Data></Cell>
    <Cell><Data ss:Type="Number">0.54666667000000002</Data></Cell>
   </Row>
   <Row>
    <Cell><Data ss:Type="String">CHD8</Data></Cell>
    <Cell><Data ss:Type="Number">7.0610016599999996</Data></Cell>
    <Cell ss:StyleID="s62"><Data ss:Type="Number">4.0900000000000002E-4</Data></Cell>
    <Cell><Data ss:Type="Number">0.14162296999999999</Data></Cell>
    <Cell><Data ss:Type="Number">0</Data></Cell>
    <Cell><Data ss:Type="Number">16</Data></Cell>
    <Cell><Data ss:Type="Number">3.3333333299999999</Data></Cell>
    <Cell><Data ss:Type="Number">18</Data></Cell>
    <Cell><Data ss:Type="Number">0</Data></Cell>
    <Cell><Data ss:Type="Number">0.72449991999999996</Data></Cell>
    <Cell><Data ss:Type="Number">32972</Data></Cell>
    <Cell><Data ss:Type="Number">0.33333332999999998</Data></Cell>
   </Row>
   <Row>
    <Cell><Data ss:Type="String">ARHGEF7</Data></Cell>
    <Cell><Data ss:Type="Number">1.3333333300000001</Data></Cell>
    <Cell><Data ss:Type="Number">0.11112602000000001</Data></Cell>
    <Cell><Data ss:Type="Number">0.75</Data></Cell>
    <Cell><Data ss:Type="Number">0.54248366000000003</Data></Cell>
    <Cell><Data ss:Type="Number">2</Data></Cell>
    <Cell><Data ss:Type="Number">12.16666667</Data></Cell>
    <Cell><Data ss:Type="Number">18</Data></Cell>
    <Cell><Data ss:Type="Number">0</Data></Cell>
    <Cell><Data ss:Type="Number">0.88888889000000004</Data></Cell>
    <Cell><Data ss:Type="Number">272</Data></Cell>
    <Cell><Data ss:Type="Number">0.46581197000000002</Data></Cell>
   </Row>
   <Row>
    <Cell><Data ss:Type="String">TUBGCP3</Data></Cell>
    <Cell><Data ss:Type="Number">1.3333333300000001</Data></Cell>
    <Cell><Data ss:Type="Number">7.3717770000000002E-2</Data></Cell>
    <Cell><Data ss:Type="Number">0.75</Data></Cell>
    <Cell><Data ss:Type="Number">0.54901960999999999</Data></Cell>
    <Cell><Data ss:Type="Number">2</Data></Cell>
    <Cell><Data ss:Type="Number">12.277777779999999</Data></Cell>
    <Cell><Data ss:Type="Number">18</Data></Cell>
    <Cell><Data ss:Type="Number">0</Data></Cell>
    <Cell><Data ss:Type="Number">0.88888889000000004</Data></Cell>
    <Cell><Data ss:Type="Number">236</Data></Cell>
    <Cell><Data ss:Type="Number">0.45473250999999998</Data></Cell>
   </Row>
   <Row>
    <Cell><Data ss:Type="String">NPAT</Data></Cell>
    <Cell><Data ss:Type="Number">5.5150723900000003</Data></Cell>
    <Cell ss:StyleID="s62"><Data ss:Type="Number">4.9399999999999997E-4</Data></Cell>
    <Cell><Data ss:Type="Number">0.18132128</Data></Cell>
    <Cell><Data ss:Type="Number">0.4</Data></Cell>
    <Cell><Data ss:Type="Number">15</Data></Cell>
    <Cell><Data ss:Type="Number">45.166666669999998</Data></Cell>
    <Cell><Data ss:Type="Number">18</Data></Cell>
    <Cell><Data ss:Type="Number">0</Data></Cell>
    <Cell><Data ss:Type="Number">0.79476944000000005</Data></Cell>
    <Cell><Data ss:Type="Number">95204</Data></Cell>
    <Cell><Data ss:Type="Number">0.3125</Data></Cell>
   </Row>
   <Row>
    <Cell><Data ss:Type="String">CDC5L</Data></Cell>
    <Cell><Data ss:Type="Number">1.41935484</Data></Cell>
    <Cell><Data ss:Type="Number">0.17102556999999999</Data></Cell>
    <Cell><Data ss:Type="Number">0.70454545000000002</Data></Cell>
    <Cell><Data ss:Type="Number">0.50980391999999997</Data></Cell>
    <Cell><Data ss:Type="Number">2</Data></Cell>
    <Cell><Data ss:Type="Number">12.777777779999999</Data></Cell>
    <Cell><Data ss:Type="Number">18</Data></Cell>
    <Cell><Data ss:Type="Number">0</Data></Cell>
    <Cell><Data ss:Type="Number">0.86021504999999998</Data></Cell>
    <Cell><Data ss:Type="Number">536</Data></Cell>
    <Cell><Data ss:Type="Number">0.42407407000000003</Data></Cell>
   </Row>
   <Row>
    <Cell><Data ss:Type="String">PCDHGA4</Data></Cell>
    <Cell><Data ss:Type="Number">8.3213861900000001</Data></Cell>
    <Cell ss:StyleID="s62"><Data ss:Type="Number">1E-8</Data></Cell>
    <Cell><Data ss:Type="Number">0.12017229</Data></Cell>
    <Cell><Data ss:Type="Number">0.97222222000000003</Data></Cell>
    <Cell><Data ss:Type="Number">15</Data></Cell>
    <Cell><Data ss:Type="Number">14.88888889</Data></Cell>
    <Cell><Data ss:Type="Number">17</Data></Cell>
    <Cell><Data ss:Type="Number">0</Data></Cell>
    <Cell><Data ss:Type="Number">0.66720972000000001</Data></Cell>
    <Cell><Data ss:Type="Number">2</Data></Cell>
    <Cell><Data ss:Type="Number">0.647343</Data></Cell>
   </Row>
   <Row>
    <Cell><Data ss:Type="String">PCDHGA7</Data></Cell>
    <Cell><Data ss:Type="Number">8.32019938</Data></Cell>
    <Cell ss:StyleID="s62"><Data ss:Type="Number">2.3800000000000001E-4</Data></Cell>
    <Cell><Data ss:Type="Number">0.12018943</Data></Cell>
    <Cell><Data ss:Type="Number">0.58241757999999999</Data></Cell>
    <Cell><Data ss:Type="Number">15</Data></Cell>
    <Cell><Data ss:Type="Number">11.07142857</Data></Cell>
    <Cell><Data ss:Type="Number">17</Data></Cell>
    <Cell><Data ss:Type="Number">0</Data></Cell>
    <Cell><Data ss:Type="Number">0.66726366000000004</Data></Cell>
    <Cell><Data ss:Type="Number">172582</Data></Cell>
    <Cell><Data ss:Type="Number">0.48136646</Data></Cell>
   </Row>
   <Row>
    <Cell><Data ss:Type="String">PCDHGA9</Data></Cell>
    <Cell><Data ss:Type="Number">8.3365772600000003</Data></Cell>
    <Cell><Data ss:Type="Number">0</Data></Cell>
    <Cell><Data ss:Type="Number">0.11995330999999999</Data></Cell>
    <Cell><Data ss:Type="Number">0</Data></Cell>
    <Cell><Data ss:Type="Number">15</Data></Cell>
    <Cell><Data ss:Type="Number">17</Data></Cell>
    <Cell><Data ss:Type="Number">17</Data></Cell>
    <Cell><Data ss:Type="Number">0</Data></Cell>
    <Cell><Data ss:Type="Number">0.66651921999999997</Data></Cell>
    <Cell><Data ss:Type="Number">0</Data></Cell>
    <Cell><Data ss:Type="Number">0</Data></Cell>
   </Row>
   <Row>
    <Cell><Data ss:Type="String">TRAF4</Data></Cell>
    <Cell><Data ss:Type="Number">6.1177308300000002</Data></Cell>
    <Cell><Data ss:Type="Number">0</Data></Cell>
    <Cell><Data ss:Type="Number">0.1634593</Data></Cell>
    <Cell><Data ss:Type="Number">0</Data></Cell>
    <Cell><Data ss:Type="Number">16</Data></Cell>
    <Cell><Data ss:Type="Number">46</Data></Cell>
    <Cell><Data ss:Type="Number">17</Data></Cell>
    <Cell><Data ss:Type="Number">0</Data></Cell>
    <Cell><Data ss:Type="Number">0.76737586999999996</Data></Cell>
    <Cell><Data ss:Type="Number">0</Data></Cell>
    <Cell><Data ss:Type="Number">0</Data></Cell>
   </Row>
   <Row>
    <Cell><Data ss:Type="String">GTF2E2</Data></Cell>
    <Cell><Data ss:Type="Number">6.2342748600000002</Data></Cell>
    <Cell><Data ss:Type="Number">2.28246E-3</Data></Cell>
    <Cell><Data ss:Type="Number">0.16040357999999999</Data></Cell>
    <Cell><Data ss:Type="Number">0</Data></Cell>
    <Cell><Data ss:Type="Number">15</Data></Cell>
    <Cell><Data ss:Type="Number">3.5</Data></Cell>
    <Cell><Data ss:Type="Number">17</Data></Cell>
    <Cell><Data ss:Type="Number">0</Data></Cell>
    <Cell><Data ss:Type="Number">0.76207842000000003</Data></Cell>
    <Cell><Data ss:Type="Number">201942</Data></Cell>
    <Cell><Data ss:Type="Number">0.16666666999999999</Data></Cell>
   </Row>
   <Row>
    <Cell><Data ss:Type="String">ZNF707</Data></Cell>
    <Cell><Data ss:Type="Number">1.6862745100000001</Data></Cell>
    <Cell><Data ss:Type="Number">1.20331E-3</Data></Cell>
    <Cell><Data ss:Type="Number">0.59302326000000005</Data></Cell>
    <Cell><Data ss:Type="Number">0.91176471000000003</Data></Cell>
    <Cell><Data ss:Type="Number">3</Data></Cell>
    <Cell><Data ss:Type="Number">29.823529409999999</Data></Cell>
    <Cell><Data ss:Type="Number">17</Data></Cell>
    <Cell><Data ss:Type="Number">0</Data></Cell>
    <Cell><Data ss:Type="Number">0.82843137</Data></Cell>
    <Cell><Data ss:Type="Number">44</Data></Cell>
    <Cell><Data ss:Type="Number">0.59647059000000002</Data></Cell>
   </Row>
   <Row>
    <Cell><Data ss:Type="String">PTK2</Data></Cell>
    <Cell><Data ss:Type="Number">1.6862745100000001</Data></Cell>
    <Cell><Data ss:Type="Number">1.19302E-2</Data></Cell>
    <Cell><Data ss:Type="Number">0.59302326000000005</Data></Cell>
    <Cell><Data ss:Type="Number">0.76470587999999995</Data></Cell>
    <Cell><Data ss:Type="Number">3</Data></Cell>
    <Cell><Data ss:Type="Number">29.058823530000002</Data></Cell>
    <Cell><Data ss:Type="Number">17</Data></Cell>
    <Cell><Data ss:Type="Number">0</Data></Cell>
    <Cell><Data ss:Type="Number">0.82843137</Data></Cell>
    <Cell><Data ss:Type="Number">184</Data></Cell>
    <Cell><Data ss:Type="Number">0.58117646999999995</Data></Cell>
   </Row>
   <Row>
    <Cell><Data ss:Type="String">GPAA1</Data></Cell>
    <Cell><Data ss:Type="Number">6.6330405900000002</Data></Cell>
    <Cell ss:StyleID="s62"><Data ss:Type="Number">8.8999999999999995E-7</Data></Cell>
    <Cell><Data ss:Type="Number">0.15076042000000001</Data></Cell>
    <Cell><Data ss:Type="Number">0.33333332999999998</Data></Cell>
    <Cell><Data ss:Type="Number">15</Data></Cell>
    <Cell><Data ss:Type="Number">8</Data></Cell>
    <Cell><Data ss:Type="Number">17</Data></Cell>
    <Cell><Data ss:Type="Number">0</Data></Cell>
    <Cell><Data ss:Type="Number">0.74395270000000002</Data></Cell>
    <Cell><Data ss:Type="Number">30</Data></Cell>
    <Cell><Data ss:Type="Number">0.42592593000000001</Data></Cell>
   </Row>
   <Row>
    <Cell><Data ss:Type="String">RPUSD4</Data></Cell>
    <Cell><Data ss:Type="Number">2.5769230799999998</Data></Cell>
    <Cell><Data ss:Type="Number">6.7439440000000003E-2</Data></Cell>
    <Cell><Data ss:Type="Number">0.38805970000000001</Data></Cell>
    <Cell><Data ss:Type="Number">0.30147058999999998</Data></Cell>
    <Cell><Data ss:Type="Number">7</Data></Cell>
    <Cell><Data ss:Type="Number">13.29411765</Data></Cell>
    <Cell><Data ss:Type="Number">17</Data></Cell>
    <Cell><Data ss:Type="Number">0</Data></Cell>
    <Cell><Data ss:Type="Number">0.82478631999999996</Data></Cell>
    <Cell><Data ss:Type="Number">4350</Data></Cell>
    <Cell><Data ss:Type="Number">0.21697203000000001</Data></Cell>
   </Row>
   <Row>
    <Cell><Data ss:Type="String">PSMA1</Data></Cell>
    <Cell><Data ss:Type="Number">2.3294117600000002</Data></Cell>
    <Cell><Data ss:Type="Number">0.14783709</Data></Cell>
    <Cell><Data ss:Type="Number">0.42929293000000002</Data></Cell>
    <Cell><Data ss:Type="Number">0.38970588</Data></Cell>
    <Cell><Data ss:Type="Number">5</Data></Cell>
    <Cell><Data ss:Type="Number">15.35294118</Data></Cell>
    <Cell><Data ss:Type="Number">17</Data></Cell>
    <Cell><Data ss:Type="Number">0</Data></Cell>
    <Cell><Data ss:Type="Number">0.85228758000000004</Data></Cell>
    <Cell><Data ss:Type="Number">7710</Data></Cell>
    <Cell><Data ss:Type="Number">0.26369167999999998</Data></Cell>
   </Row>
   <Row>
    <Cell><Data ss:Type="String">BRIX1</Data></Cell>
    <Cell><Data ss:Type="Number">1.63888889</Data></Cell>
    <Cell><Data ss:Type="Number">0.27792207000000002</Data></Cell>
    <Cell><Data ss:Type="Number">0.61016948999999998</Data></Cell>
    <Cell><Data ss:Type="Number">0.38235293999999997</Data></Cell>
    <Cell><Data ss:Type="Number">3</Data></Cell>
    <Cell><Data ss:Type="Number">8.8235294100000008</Data></Cell>
    <Cell><Data ss:Type="Number">17</Data></Cell>
    <Cell><Data ss:Type="Number">0</Data></Cell>
    <Cell><Data ss:Type="Number">0.87222222000000005</Data></Cell>
    <Cell><Data ss:Type="Number">1288</Data></Cell>
    <Cell><Data ss:Type="Number">0.28273245000000002</Data></Cell>
   </Row>
   <Row>
    <Cell><Data ss:Type="String">CCZ1</Data></Cell>
    <Cell><Data ss:Type="Number">2.9</Data></Cell>
    <Cell><Data ss:Type="Number">1.8382800000000001E-3</Data></Cell>
    <Cell><Data ss:Type="Number">0.34482759000000002</Data></Cell>
    <Cell><Data ss:Type="Number">0.875</Data></Cell>
    <Cell><Data ss:Type="Number">8</Data></Cell>
    <Cell><Data ss:Type="Number">19.882352940000001</Data></Cell>
    <Cell><Data ss:Type="Number">17</Data></Cell>
    <Cell><Data ss:Type="Number">0</Data></Cell>
    <Cell><Data ss:Type="Number">0.81</Data></Cell>
    <Cell><Data ss:Type="Number">138</Data></Cell>
    <Cell><Data ss:Type="Number">0.58477509000000005</Data></Cell>
   </Row>
   <Row>
    <Cell><Data ss:Type="String">PYCRL</Data></Cell>
    <Cell><Data ss:Type="Number">1.70588235</Data></Cell>
    <Cell><Data ss:Type="Number">1.6683100000000001E-3</Data></Cell>
    <Cell><Data ss:Type="Number">0.58620689999999998</Data></Cell>
    <Cell><Data ss:Type="Number">0.875</Data></Cell>
    <Cell><Data ss:Type="Number">3</Data></Cell>
    <Cell><Data ss:Type="Number">30.529411759999999</Data></Cell>
    <Cell><Data ss:Type="Number">17</Data></Cell>
    <Cell><Data ss:Type="Number">0</Data></Cell>
    <Cell><Data ss:Type="Number">0.82352941000000002</Data></Cell>
    <Cell><Data ss:Type="Number">46</Data></Cell>
    <Cell><Data ss:Type="Number">0.62304921999999996</Data></Cell>
   </Row>
   <Row>
    <Cell><Data ss:Type="String">CDC123</Data></Cell>
    <Cell><Data ss:Type="Number">6.9071920200000001</Data></Cell>
    <Cell><Data ss:Type="Number">0</Data></Cell>
    <Cell><Data ss:Type="Number">0.14477662999999999</Data></Cell>
    <Cell><Data ss:Type="Number">0</Data></Cell>
    <Cell><Data ss:Type="Number">16</Data></Cell>
    <Cell><Data ss:Type="Number">3</Data></Cell>
    <Cell><Data ss:Type="Number">17</Data></Cell>
    <Cell><Data ss:Type="Number">0</Data></Cell>
    <Cell><Data ss:Type="Number">0.73149127000000003</Data></Cell>
    <Cell><Data ss:Type="Number">0</Data></Cell>
    <Cell><Data ss:Type="Number">0</Data></Cell>
   </Row>
   <Row>
    <Cell><Data ss:Type="String">PIK3C3</Data></Cell>
    <Cell><Data ss:Type="Number">2.0588235300000002</Data></Cell>
    <Cell><Data ss:Type="Number">2.5138399999999998E-3</Data></Cell>
    <Cell><Data ss:Type="Number">0.48571428999999999</Data></Cell>
    <Cell><Data ss:Type="Number">0.77941176000000001</Data></Cell>
    <Cell><Data ss:Type="Number">4</Data></Cell>
    <Cell><Data ss:Type="Number">23.176470590000001</Data></Cell>
    <Cell><Data ss:Type="Number">17</Data></Cell>
    <Cell><Data ss:Type="Number">0</Data></Cell>
    <Cell><Data ss:Type="Number">0.82352941000000002</Data></Cell>
    <Cell><Data ss:Type="Number">148</Data></Cell>
    <Cell><Data ss:Type="Number">0.4729892</Data></Cell>
   </Row>
   <Row>
    <Cell><Data ss:Type="String">PHB2</Data></Cell>
    <Cell><Data ss:Type="Number">6.0652741499999996</Data></Cell>
    <Cell><Data ss:Type="Number">0</Data></Cell>
    <Cell><Data ss:Type="Number">0.16487300999999999</Data></Cell>
    <Cell><Data ss:Type="Number">1</Data></Cell>
    <Cell><Data ss:Type="Number">16</Data></Cell>
    <Cell><Data ss:Type="Number">9</Data></Cell>
    <Cell><Data ss:Type="Number">17</Data></Cell>
    <Cell><Data ss:Type="Number">0</Data></Cell>
    <Cell><Data ss:Type="Number">0.76976027000000002</Data></Cell>
    <Cell><Data ss:Type="Number">0</Data></Cell>
    <Cell><Data ss:Type="Number">0.6</Data></Cell>
   </Row>
   <Row>
    <Cell><Data ss:Type="String">ARPC4</Data></Cell>
    <Cell><Data ss:Type="Number">1.6410256400000001</Data></Cell>
    <Cell><Data ss:Type="Number">4.3872939999999999E-2</Data></Cell>
    <Cell><Data ss:Type="Number">0.609375</Data></Cell>
    <Cell><Data ss:Type="Number">0.55882352999999996</Data></Cell>
    <Cell><Data ss:Type="Number">3</Data></Cell>
    <Cell><Data ss:Type="Number">12.70588235</Data></Cell>
    <Cell><Data ss:Type="Number">17</Data></Cell>
    <Cell><Data ss:Type="Number">0</Data></Cell>
    <Cell><Data ss:Type="Number">0.83974358999999998</Data></Cell>
    <Cell><Data ss:Type="Number">388</Data></Cell>
    <Cell><Data ss:Type="Number">0.35294118000000002</Data></Cell>
   </Row>
   <Row>
    <Cell><Data ss:Type="String">PAFAH1B2</Data></Cell>
    <Cell><Data ss:Type="Number">2.4615384599999999</Data></Cell>
    <Cell><Data ss:Type="Number">2.0663709999999998E-2</Data></Cell>
    <Cell><Data ss:Type="Number">0.40625</Data></Cell>
    <Cell><Data ss:Type="Number">0.58823528999999997</Data></Cell>
    <Cell><Data ss:Type="Number">6</Data></Cell>
    <Cell><Data ss:Type="Number">18.058823530000002</Data></Cell>
    <Cell><Data ss:Type="Number">17</Data></Cell>
    <Cell><Data ss:Type="Number">0</Data></Cell>
    <Cell><Data ss:Type="Number">0.83760683999999996</Data></Cell>
    <Cell><Data ss:Type="Number">1720</Data></Cell>
    <Cell><Data ss:Type="Number">0.30098038999999999</Data></Cell>
   </Row>
   <Row>
    <Cell><Data ss:Type="String">UBE2R2</Data></Cell>
    <Cell><Data ss:Type="Number">2.37931034</Data></Cell>
    <Cell><Data ss:Type="Number">2.7773309999999999E-2</Data></Cell>
    <Cell><Data ss:Type="Number">0.42028986000000002</Data></Cell>
    <Cell><Data ss:Type="Number">0.59558823999999999</Data></Cell>
    <Cell><Data ss:Type="Number">5</Data></Cell>
    <Cell><Data ss:Type="Number">13.70588235</Data></Cell>
    <Cell><Data ss:Type="Number">17</Data></Cell>
    <Cell><Data ss:Type="Number">0</Data></Cell>
    <Cell><Data ss:Type="Number">0.80295567000000001</Data></Cell>
    <Cell><Data ss:Type="Number">492</Data></Cell>
    <Cell><Data ss:Type="Number">0.41532976999999999</Data></Cell>
   </Row>
   <Row>
    <Cell><Data ss:Type="String">RNF216</Data></Cell>
    <Cell><Data ss:Type="Number">6.8962734399999999</Data></Cell>
    <Cell ss:StyleID="s62"><Data ss:Type="Number">1.7100000000000001E-4</Data></Cell>
    <Cell><Data ss:Type="Number">0.14500584999999999</Data></Cell>
    <Cell><Data ss:Type="Number">0</Data></Cell>
    <Cell><Data ss:Type="Number">16</Data></Cell>
    <Cell><Data ss:Type="Number">6.5</Data></Cell>
    <Cell><Data ss:Type="Number">17</Data></Cell>
    <Cell><Data ss:Type="Number">0</Data></Cell>
    <Cell><Data ss:Type="Number">0.73198757000000003</Data></Cell>
    <Cell><Data ss:Type="Number">15116</Data></Cell>
    <Cell><Data ss:Type="Number">0.5</Data></Cell>
   </Row>
   <Row>
    <Cell><Data ss:Type="String">RNH1</Data></Cell>
    <Cell><Data ss:Type="Number">2.8117647099999998</Data></Cell>
    <Cell><Data ss:Type="Number">3.2745199999999999E-3</Data></Cell>
    <Cell><Data ss:Type="Number">0.35564854000000001</Data></Cell>
    <Cell><Data ss:Type="Number">0.70588234999999999</Data></Cell>
    <Cell><Data ss:Type="Number">7</Data></Cell>
    <Cell><Data ss:Type="Number">21.470588240000001</Data></Cell>
    <Cell><Data ss:Type="Number">17</Data></Cell>
    <Cell><Data ss:Type="Number">0</Data></Cell>
    <Cell><Data ss:Type="Number">0.79869281000000003</Data></Cell>
    <Cell><Data ss:Type="Number">230</Data></Cell>
    <Cell><Data ss:Type="Number">0.44730392000000002</Data></Cell>
   </Row>
   <Row>
    <Cell><Data ss:Type="String">BET1L</Data></Cell>
    <Cell><Data ss:Type="Number">2.8117647099999998</Data></Cell>
    <Cell><Data ss:Type="Number">1.80255E-3</Data></Cell>
    <Cell><Data ss:Type="Number">0.35564854000000001</Data></Cell>
    <Cell><Data ss:Type="Number">0.75735293999999997</Data></Cell>
    <Cell><Data ss:Type="Number">7</Data></Cell>
    <Cell><Data ss:Type="Number">22.882352940000001</Data></Cell>
    <Cell><Data ss:Type="Number">17</Data></Cell>
    <Cell><Data ss:Type="Number">0</Data></Cell>
    <Cell><Data ss:Type="Number">0.79869281000000003</Data></Cell>
    <Cell><Data ss:Type="Number">182</Data></Cell>
    <Cell><Data ss:Type="Number">0.47671569000000003</Data></Cell>
   </Row>
   <Row>
    <Cell><Data ss:Type="String">TAF10</Data></Cell>
    <Cell><Data ss:Type="Number">8.6470448599999994</Data></Cell>
    <Cell><Data ss:Type="Number">0</Data></Cell>
    <Cell><Data ss:Type="Number">0.11564645</Data></Cell>
    <Cell><Data ss:Type="Number">0</Data></Cell>
    <Cell><Data ss:Type="Number">15</Data></Cell>
    <Cell><Data ss:Type="Number">2</Data></Cell>
    <Cell><Data ss:Type="Number">17</Data></Cell>
    <Cell><Data ss:Type="Number">0</Data></Cell>
    <Cell><Data ss:Type="Number">0.65240704999999999</Data></Cell>
    <Cell><Data ss:Type="Number">0</Data></Cell>
    <Cell><Data ss:Type="Number">0</Data></Cell>
   </Row>
   <Row>
    <Cell><Data ss:Type="String">SPAG9</Data></Cell>
    <Cell><Data ss:Type="Number">6.5034417299999996</Data></Cell>
    <Cell><Data ss:Type="Number">1.80251E-3</Data></Cell>
    <Cell><Data ss:Type="Number">0.15376474000000001</Data></Cell>
    <Cell><Data ss:Type="Number">0</Data></Cell>
    <Cell><Data ss:Type="Number">15</Data></Cell>
    <Cell><Data ss:Type="Number">3.25</Data></Cell>
    <Cell><Data ss:Type="Number">17</Data></Cell>
    <Cell><Data ss:Type="Number">0</Data></Cell>
    <Cell><Data ss:Type="Number">0.74984355999999996</Data></Cell>
    <Cell><Data ss:Type="Number">187740</Data></Cell>
    <Cell><Data ss:Type="Number">0.25</Data></Cell>
   </Row>
   <Row>
    <Cell><Data ss:Type="String">DERL2</Data></Cell>
    <Cell><Data ss:Type="Number">2.4921875</Data></Cell>
    <Cell><Data ss:Type="Number">1.8329399999999999E-3</Data></Cell>
    <Cell><Data ss:Type="Number">0.40125391999999999</Data></Cell>
    <Cell><Data ss:Type="Number">0.73529412000000005</Data></Cell>
    <Cell><Data ss:Type="Number">6</Data></Cell>
    <Cell><Data ss:Type="Number">31.941176469999998</Data></Cell>
    <Cell><Data ss:Type="Number">17</Data></Cell>
    <Cell><Data ss:Type="Number">0</Data></Cell>
    <Cell><Data ss:Type="Number">0.81347656000000002</Data></Cell>
    <Cell><Data ss:Type="Number">686</Data></Cell>
    <Cell><Data ss:Type="Number">0.38483345000000002</Data></Cell>
   </Row>
   <Row>
    <Cell><Data ss:Type="String">ANXA7</Data></Cell>
    <Cell><Data ss:Type="Number">7.3472584899999998</Data></Cell>
    <Cell><Data ss:Type="Number">2.96124E-3</Data></Cell>
    <Cell><Data ss:Type="Number">0.13610518999999999</Data></Cell>
    <Cell><Data ss:Type="Number">0</Data></Cell>
    <Cell><Data ss:Type="Number">17</Data></Cell>
    <Cell><Data ss:Type="Number">3.25</Data></Cell>
    <Cell><Data ss:Type="Number">17</Data></Cell>
    <Cell><Data ss:Type="Number">0</Data></Cell>
    <Cell><Data ss:Type="Number">0.71148825000000004</Data></Cell>
    <Cell><Data ss:Type="Number">577758</Data></Cell>
    <Cell><Data ss:Type="Number">0.25</Data></Cell>
   </Row>
   <Row>
    <Cell><Data ss:Type="String">ASPSCR1</Data></Cell>
    <Cell><Data ss:Type="Number">3.01265823</Data></Cell>
    <Cell><Data ss:Type="Number">2.221248E-2</Data></Cell>
    <Cell><Data ss:Type="Number">0.33193276999999999</Data></Cell>
    <Cell><Data ss:Type="Number">0.56617647000000004</Data></Cell>
    <Cell><Data ss:Type="Number">6</Data></Cell>
    <Cell><Data ss:Type="Number">14.882352940000001</Data></Cell>
    <Cell><Data ss:Type="Number">17</Data></Cell>
    <Cell><Data ss:Type="Number">0</Data></Cell>
    <Cell><Data ss:Type="Number">0.74841771999999995</Data></Cell>
    <Cell><Data ss:Type="Number">1186</Data></Cell>
    <Cell><Data ss:Type="Number">0.41339869000000001</Data></Cell>
   </Row>
   <Row>
    <Cell><Data ss:Type="String">CDC42BPB</Data></Cell>
    <Cell><Data ss:Type="Number">3.7777777800000001</Data></Cell>
    <Cell><Data ss:Type="Number">3.4417929999999999E-2</Data></Cell>
    <Cell><Data ss:Type="Number">0.26470588</Data></Cell>
    <Cell><Data ss:Type="Number">0.34558823999999999</Data></Cell>
    <Cell><Data ss:Type="Number">8</Data></Cell>
    <Cell><Data ss:Type="Number">8.3529411800000002</Data></Cell>
    <Cell><Data ss:Type="Number">17</Data></Cell>
    <Cell><Data ss:Type="Number">0</Data></Cell>
    <Cell><Data ss:Type="Number">0.72222222000000003</Data></Cell>
    <Cell><Data ss:Type="Number">748</Data></Cell>
    <Cell><Data ss:Type="Number">0.28803245</Data></Cell>
   </Row>
   <Row>
    <Cell><Data ss:Type="String">BRF1</Data></Cell>
    <Cell><Data ss:Type="Number">3.7777777800000001</Data></Cell>
    <Cell><Data ss:Type="Number">8.4384239999999999E-2</Data></Cell>
    <Cell><Data ss:Type="Number">0.26470588</Data></Cell>
    <Cell><Data ss:Type="Number">0.30147058999999998</Data></Cell>
    <Cell><Data ss:Type="Number">8</Data></Cell>
    <Cell><Data ss:Type="Number">7.7647058800000002</Data></Cell>
    <Cell><Data ss:Type="Number">17</Data></Cell>
    <Cell><Data ss:Type="Number">0</Data></Cell>
    <Cell><Data ss:Type="Number">0.72222222000000003</Data></Cell>
    <Cell><Data ss:Type="Number">1302</Data></Cell>
    <Cell><Data ss:Type="Number">0.27521008000000002</Data></Cell>
   </Row>
   <Row>
    <Cell><Data ss:Type="String">USP42</Data></Cell>
    <Cell><Data ss:Type="Number">2.9</Data></Cell>
    <Cell><Data ss:Type="Number">5.9161300000000003E-3</Data></Cell>
    <Cell><Data ss:Type="Number">0.34482759000000002</Data></Cell>
    <Cell><Data ss:Type="Number">0.78676471000000003</Data></Cell>
    <Cell><Data ss:Type="Number">8</Data></Cell>
    <Cell><Data ss:Type="Number">18.352941179999998</Data></Cell>
    <Cell><Data ss:Type="Number">17</Data></Cell>
    <Cell><Data ss:Type="Number">0</Data></Cell>
    <Cell><Data ss:Type="Number">0.81</Data></Cell>
    <Cell><Data ss:Type="Number">342</Data></Cell>
    <Cell><Data ss:Type="Number">0.53979239000000001</Data></Cell>
   </Row>
   <Row>
    <Cell><Data ss:Type="String">FAM220A</Data></Cell>
    <Cell><Data ss:Type="Number">6.8772846000000003</Data></Cell>
    <Cell><Data ss:Type="Number">0</Data></Cell>
    <Cell><Data ss:Type="Number">0.14540623</Data></Cell>
    <Cell><Data ss:Type="Number">0</Data></Cell>
    <Cell><Data ss:Type="Number">17</Data></Cell>
    <Cell><Data ss:Type="Number">3</Data></Cell>
    <Cell><Data ss:Type="Number">17</Data></Cell>
    <Cell><Data ss:Type="Number">0</Data></Cell>
    <Cell><Data ss:Type="Number">0.73285069999999997</Data></Cell>
    <Cell><Data ss:Type="Number">0</Data></Cell>
    <Cell><Data ss:Type="Number">0</Data></Cell>
   </Row>
   <Row>
    <Cell><Data ss:Type="String">GOLGA7</Data></Cell>
    <Cell><Data ss:Type="Number">1.46666667</Data></Cell>
    <Cell><Data ss:Type="Number">0.39235662999999998</Data></Cell>
    <Cell><Data ss:Type="Number">0.68181818000000005</Data></Cell>
    <Cell><Data ss:Type="Number">0.63970587999999995</Data></Cell>
    <Cell><Data ss:Type="Number">3</Data></Cell>
    <Cell><Data ss:Type="Number">13.117647059999999</Data></Cell>
    <Cell><Data ss:Type="Number">17</Data></Cell>
    <Cell><Data ss:Type="Number">0</Data></Cell>
    <Cell><Data ss:Type="Number">0.90666667000000001</Data></Cell>
    <Cell><Data ss:Type="Number">1324</Data></Cell>
    <Cell><Data ss:Type="Number">0.45233266</Data></Cell>
   </Row>
   <Row>
    <Cell><Data ss:Type="String">AFG3L2</Data></Cell>
    <Cell><Data ss:Type="Number">1.32</Data></Cell>
    <Cell><Data ss:Type="Number">0.1474116</Data></Cell>
    <Cell><Data ss:Type="Number">0.75757576000000004</Data></Cell>
    <Cell><Data ss:Type="Number">0.51470587999999995</Data></Cell>
    <Cell><Data ss:Type="Number">2</Data></Cell>
    <Cell><Data ss:Type="Number">10.823529410000001</Data></Cell>
    <Cell><Data ss:Type="Number">17</Data></Cell>
    <Cell><Data ss:Type="Number">0</Data></Cell>
    <Cell><Data ss:Type="Number">0.89333333000000004</Data></Cell>
    <Cell><Data ss:Type="Number">328</Data></Cell>
    <Cell><Data ss:Type="Number">0.44852941000000002</Data></Cell>
   </Row>
   <Row>
    <Cell><Data ss:Type="String">PPP1R16A</Data></Cell>
    <Cell><Data ss:Type="Number">5.2202705900000002</Data></Cell>
    <Cell><Data ss:Type="Number">1.418932E-2</Data></Cell>
    <Cell><Data ss:Type="Number">0.19156095000000001</Data></Cell>
    <Cell><Data ss:Type="Number">2.7777779999999998E-2</Data></Cell>
    <Cell><Data ss:Type="Number">15</Data></Cell>
    <Cell><Data ss:Type="Number">12.66666667</Data></Cell>
    <Cell><Data ss:Type="Number">17</Data></Cell>
    <Cell><Data ss:Type="Number">0</Data></Cell>
    <Cell><Data ss:Type="Number">0.80816951999999997</Data></Cell>
    <Cell><Data ss:Type="Number">2635332</Data></Cell>
    <Cell><Data ss:Type="Number">0.12647754</Data></Cell>
   </Row>
   <Row>
    <Cell><Data ss:Type="String">STAM</Data></Cell>
    <Cell><Data ss:Type="Number">1.54285714</Data></Cell>
    <Cell><Data ss:Type="Number">0.54433918999999997</Data></Cell>
    <Cell><Data ss:Type="Number">0.64814815000000003</Data></Cell>
    <Cell><Data ss:Type="Number">0.34558823999999999</Data></Cell>
    <Cell><Data ss:Type="Number">3</Data></Cell>
    <Cell><Data ss:Type="Number">9.5294117600000003</Data></Cell>
    <Cell><Data ss:Type="Number">17</Data></Cell>
    <Cell><Data ss:Type="Number">0</Data></Cell>
    <Cell><Data ss:Type="Number">0.89142856999999998</Data></Cell>
    <Cell><Data ss:Type="Number">2406</Data></Cell>
    <Cell><Data ss:Type="Number">0.29411765000000001</Data></Cell>
   </Row>
   <Row>
    <Cell><Data ss:Type="String">BAG6</Data></Cell>
    <Cell><Data ss:Type="Number">2.3111111100000001</Data></Cell>
    <Cell><Data ss:Type="Number">0.37227273</Data></Cell>
    <Cell><Data ss:Type="Number">0.43269231000000002</Data></Cell>
    <Cell><Data ss:Type="Number">0.19117646999999999</Data></Cell>
    <Cell><Data ss:Type="Number">8</Data></Cell>
    <Cell><Data ss:Type="Number">5.4705882399999997</Data></Cell>
    <Cell><Data ss:Type="Number">17</Data></Cell>
    <Cell><Data ss:Type="Number">0</Data></Cell>
    <Cell><Data ss:Type="Number">0.89074074000000003</Data></Cell>
    <Cell><Data ss:Type="Number">1296</Data></Cell>
    <Cell><Data ss:Type="Number">0.16727940999999999</Data></Cell>
   </Row>
   <Row>
    <Cell><Data ss:Type="String">PCDHGA2</Data></Cell>
    <Cell><Data ss:Type="Number">8.3223356299999995</Data></Cell>
    <Cell><Data ss:Type="Number">0</Data></Cell>
    <Cell><Data ss:Type="Number">0.12015858</Data></Cell>
    <Cell><Data ss:Type="Number">1</Data></Cell>
    <Cell><Data ss:Type="Number">15</Data></Cell>
    <Cell><Data ss:Type="Number">15.5</Data></Cell>
    <Cell><Data ss:Type="Number">16</Data></Cell>
    <Cell><Data ss:Type="Number">0</Data></Cell>
    <Cell><Data ss:Type="Number">0.66716655999999996</Data></Cell>
    <Cell><Data ss:Type="Number">0</Data></Cell>
    <Cell><Data ss:Type="Number">0.70454545000000002</Data></Cell>
   </Row>
   <Row>
    <Cell><Data ss:Type="String">PCDHGB6</Data></Cell>
    <Cell><Data ss:Type="Number">8.3225729899999994</Data></Cell>
    <Cell><Data ss:Type="Number">0</Data></Cell>
    <Cell><Data ss:Type="Number">0.12015515</Data></Cell>
    <Cell><Data ss:Type="Number">1</Data></Cell>
    <Cell><Data ss:Type="Number">15</Data></Cell>
    <Cell><Data ss:Type="Number">16</Data></Cell>
    <Cell><Data ss:Type="Number">16</Data></Cell>
    <Cell><Data ss:Type="Number">0</Data></Cell>
    <Cell><Data ss:Type="Number">0.66715577000000004</Data></Cell>
    <Cell><Data ss:Type="Number">0</Data></Cell>
    <Cell><Data ss:Type="Number">0.72727273000000003</Data></Cell>
   </Row>
   <Row>
    <Cell><Data ss:Type="String">TNFAIP1</Data></Cell>
    <Cell><Data ss:Type="Number">6.0918585299999997</Data></Cell>
    <Cell><Data ss:Type="Number">0</Data></Cell>
    <Cell><Data ss:Type="Number">0.16415352</Data></Cell>
    <Cell><Data ss:Type="Number">0</Data></Cell>
    <Cell><Data ss:Type="Number">16</Data></Cell>
    <Cell><Data ss:Type="Number">33</Data></Cell>
    <Cell><Data ss:Type="Number">16</Data></Cell>
    <Cell><Data ss:Type="Number">0</Data></Cell>
    <Cell><Data ss:Type="Number">0.76855187999999997</Data></Cell>
    <Cell><Data ss:Type="Number">0</Data></Cell>
    <Cell><Data ss:Type="Number">0</Data></Cell>
   </Row>
   <Row>
    <Cell><Data ss:Type="String">CTDP1</Data></Cell>
    <Cell><Data ss:Type="Number">2.0735294099999999</Data></Cell>
    <Cell><Data ss:Type="Number">3.3940980000000003E-2</Data></Cell>
    <Cell><Data ss:Type="Number">0.48226950000000002</Data></Cell>
    <Cell><Data ss:Type="Number">0.44166666999999998</Data></Cell>
    <Cell><Data ss:Type="Number">4</Data></Cell>
    <Cell><Data ss:Type="Number">16.3125</Data></Cell>
    <Cell><Data ss:Type="Number">16</Data></Cell>
    <Cell><Data ss:Type="Number">0</Data></Cell>
    <Cell><Data ss:Type="Number">0.82107843000000003</Data></Cell>
    <Cell><Data ss:Type="Number">1902</Data></Cell>
    <Cell><Data ss:Type="Number">0.31370192000000002</Data></Cell>
   </Row>
   <Row>
    <Cell><Data ss:Type="String">MPDU1</Data></Cell>
    <Cell><Data ss:Type="Number">2.7578125</Data></Cell>
    <Cell><Data ss:Type="Number">1.7939500000000001E-3</Data></Cell>
    <Cell><Data ss:Type="Number">0.36260622999999997</Data></Cell>
    <Cell><Data ss:Type="Number">0.60833333000000001</Data></Cell>
    <Cell><Data ss:Type="Number">7</Data></Cell>
    <Cell><Data ss:Type="Number">25.4375</Data></Cell>
    <Cell><Data ss:Type="Number">16</Data></Cell>
    <Cell><Data ss:Type="Number">0</Data></Cell>
    <Cell><Data ss:Type="Number">0.78027343999999998</Data></Cell>
    <Cell><Data ss:Type="Number">312</Data></Cell>
    <Cell><Data ss:Type="Number">0.31021341000000002</Data></Cell>
   </Row>
   <Row>
    <Cell><Data ss:Type="String">CSRP2BP</Data></Cell>
    <Cell><Data ss:Type="Number">5.6299549000000004</Data></Cell>
    <Cell><Data ss:Type="Number">0</Data></Cell>
    <Cell><Data ss:Type="Number">0.17762132</Data></Cell>
    <Cell><Data ss:Type="Number">1</Data></Cell>
    <Cell><Data ss:Type="Number">14</Data></Cell>
    <Cell><Data ss:Type="Number">11</Data></Cell>
    <Cell><Data ss:Type="Number">16</Data></Cell>
    <Cell><Data ss:Type="Number">0</Data></Cell>
    <Cell><Data ss:Type="Number">0.78954749999999996</Data></Cell>
    <Cell><Data ss:Type="Number">0</Data></Cell>
    <Cell><Data ss:Type="Number">0.55000000000000004</Data></Cell>
   </Row>
   <Row>
    <Cell><Data ss:Type="String">CRK</Data></Cell>
    <Cell><Data ss:Type="Number">2.71875</Data></Cell>
    <Cell ss:StyleID="s62"><Data ss:Type="Number">1.6799999999999999E-4</Data></Cell>
    <Cell><Data ss:Type="Number">0.36781608999999998</Data></Cell>
    <Cell><Data ss:Type="Number">0.89166666999999999</Data></Cell>
    <Cell><Data ss:Type="Number">6</Data></Cell>
    <Cell><Data ss:Type="Number">26.875</Data></Cell>
    <Cell><Data ss:Type="Number">16</Data></Cell>
    <Cell><Data ss:Type="Number">0</Data></Cell>
    <Cell><Data ss:Type="Number">0.78515625</Data></Cell>
    <Cell><Data ss:Type="Number">26</Data></Cell>
    <Cell><Data ss:Type="Number">0.47991071000000002</Data></Cell>
   </Row>
   <Row>
    <Cell><Data ss:Type="String">FAM83H</Data></Cell>
    <Cell><Data ss:Type="Number">1.7647058799999999</Data></Cell>
    <Cell><Data ss:Type="Number">1.6348300000000001E-3</Data></Cell>
    <Cell><Data ss:Type="Number">0.56666667000000004</Data></Cell>
    <Cell><Data ss:Type="Number">0.83333332999999998</Data></Cell>
    <Cell><Data ss:Type="Number">4</Data></Cell>
    <Cell><Data ss:Type="Number">26.75</Data></Cell>
    <Cell><Data ss:Type="Number">16</Data></Cell>
    <Cell><Data ss:Type="Number">0</Data></Cell>
    <Cell><Data ss:Type="Number">0.80882352999999996</Data></Cell>
    <Cell><Data ss:Type="Number">50</Data></Cell>
    <Cell><Data ss:Type="Number">0.55729167000000002</Data></Cell>
   </Row>
   <Row>
    <Cell><Data ss:Type="String">NDUFA9</Data></Cell>
    <Cell><Data ss:Type="Number">5.5568478499999996</Data></Cell>
    <Cell ss:StyleID="s62"><Data ss:Type="Number">7.3399999999999995E-4</Data></Cell>
    <Cell><Data ss:Type="Number">0.17995813999999999</Data></Cell>
    <Cell><Data ss:Type="Number">0.2</Data></Cell>
    <Cell><Data ss:Type="Number">15</Data></Cell>
    <Cell><Data ss:Type="Number">16</Data></Cell>
    <Cell><Data ss:Type="Number">16</Data></Cell>
    <Cell><Data ss:Type="Number">0</Data></Cell>
    <Cell><Data ss:Type="Number">0.79287054999999995</Data></Cell>
    <Cell><Data ss:Type="Number">182968</Data></Cell>
    <Cell><Data ss:Type="Number">0.22065728000000001</Data></Cell>
   </Row>
   <Row>
    <Cell><Data ss:Type="String">USP47</Data></Cell>
    <Cell><Data ss:Type="Number">2.4588235300000001</Data></Cell>
    <Cell><Data ss:Type="Number">2.4528109999999999E-2</Data></Cell>
    <Cell><Data ss:Type="Number">0.40669855999999999</Data></Cell>
    <Cell><Data ss:Type="Number">0.50833333000000003</Data></Cell>
    <Cell><Data ss:Type="Number">6</Data></Cell>
    <Cell><Data ss:Type="Number">18.9375</Data></Cell>
    <Cell><Data ss:Type="Number">16</Data></Cell>
    <Cell><Data ss:Type="Number">0</Data></Cell>
    <Cell><Data ss:Type="Number">0.83790849999999995</Data></Cell>
    <Cell><Data ss:Type="Number">1954</Data></Cell>
    <Cell><Data ss:Type="Number">0.31562499999999999</Data></Cell>
   </Row>
   <Row>
    <Cell><Data ss:Type="String">PSME3</Data></Cell>
    <Cell><Data ss:Type="Number">7.45644434</Data></Cell>
    <Cell><Data ss:Type="Number">1.4237099999999999E-3</Data></Cell>
    <Cell><Data ss:Type="Number">0.13411218</Data></Cell>
    <Cell><Data ss:Type="Number">0</Data></Cell>
    <Cell><Data ss:Type="Number">16</Data></Cell>
    <Cell><Data ss:Type="Number">2</Data></Cell>
    <Cell><Data ss:Type="Number">16</Data></Cell>
    <Cell><Data ss:Type="Number">0</Data></Cell>
    <Cell><Data ss:Type="Number">0.70652526000000004</Data></Cell>
    <Cell><Data ss:Type="Number">164572</Data></Cell>
    <Cell><Data ss:Type="Number">0.33333332999999998</Data></Cell>
   </Row>
   <Row>
    <Cell><Data ss:Type="String">TRMT6</Data></Cell>
    <Cell><Data ss:Type="Number">6.7051981999999999</Data></Cell>
    <Cell><Data ss:Type="Number">0</Data></Cell>
    <Cell><Data ss:Type="Number">0.14913802000000001</Data></Cell>
    <Cell><Data ss:Type="Number">0</Data></Cell>
    <Cell><Data ss:Type="Number">16</Data></Cell>
    <Cell><Data ss:Type="Number">14</Data></Cell>
    <Cell><Data ss:Type="Number">16</Data></Cell>
    <Cell><Data ss:Type="Number">0</Data></Cell>
    <Cell><Data ss:Type="Number">0.74067280999999996</Data></Cell>
    <Cell><Data ss:Type="Number">0</Data></Cell>
    <Cell><Data ss:Type="Number">0</Data></Cell>
   </Row>
   <Row>
    <Cell><Data ss:Type="String">NCAPD2</Data></Cell>
    <Cell><Data ss:Type="Number">1.8536585400000001</Data></Cell>
    <Cell><Data ss:Type="Number">6.6046670000000002E-2</Data></Cell>
    <Cell><Data ss:Type="Number">0.53947367999999996</Data></Cell>
    <Cell><Data ss:Type="Number">0.45833332999999998</Data></Cell>
    <Cell><Data ss:Type="Number">4</Data></Cell>
    <Cell><Data ss:Type="Number">11.625</Data></Cell>
    <Cell><Data ss:Type="Number">16</Data></Cell>
    <Cell><Data ss:Type="Number">0</Data></Cell>
    <Cell><Data ss:Type="Number">0.82926829000000002</Data></Cell>
    <Cell><Data ss:Type="Number">438</Data></Cell>
    <Cell><Data ss:Type="Number">0.35227272999999998</Data></Cell>
   </Row>
   <Row>
    <Cell><Data ss:Type="String">CCDC174</Data></Cell>
    <Cell><Data ss:Type="Number">6.8656539299999997</Data></Cell>
    <Cell ss:StyleID="s62"><Data ss:Type="Number">6.4300000000000002E-4</Data></Cell>
    <Cell><Data ss:Type="Number">0.14565254999999999</Data></Cell>
    <Cell><Data ss:Type="Number">0</Data></Cell>
    <Cell><Data ss:Type="Number">16</Data></Cell>
    <Cell><Data ss:Type="Number">4</Data></Cell>
    <Cell><Data ss:Type="Number">16</Data></Cell>
    <Cell><Data ss:Type="Number">0</Data></Cell>
    <Cell><Data ss:Type="Number">0.73337936999999997</Data></Cell>
    <Cell><Data ss:Type="Number">77088</Data></Cell>
    <Cell><Data ss:Type="Number">0.33333332999999998</Data></Cell>
   </Row>
   <Row>
    <Cell><Data ss:Type="String">UBAP1</Data></Cell>
    <Cell><Data ss:Type="Number">2.4482758599999999</Data></Cell>
    <Cell><Data ss:Type="Number">1.859514E-2</Data></Cell>
    <Cell><Data ss:Type="Number">0.4084507</Data></Cell>
    <Cell><Data ss:Type="Number">0.6</Data></Cell>
    <Cell><Data ss:Type="Number">5</Data></Cell>
    <Cell><Data ss:Type="Number">13.625</Data></Cell>
    <Cell><Data ss:Type="Number">16</Data></Cell>
    <Cell><Data ss:Type="Number">0</Data></Cell>
    <Cell><Data ss:Type="Number">0.79310345000000004</Data></Cell>
    <Cell><Data ss:Type="Number">420</Data></Cell>
    <Cell><Data ss:Type="Number">0.42578125</Data></Cell>
   </Row>
   <Row>
    <Cell><Data ss:Type="String">CRLS1</Data></Cell>
    <Cell><Data ss:Type="Number">6.1625919800000002</Data></Cell>
    <Cell ss:StyleID="s62"><Data ss:Type="Number">4.6900000000000002E-4</Data></Cell>
    <Cell><Data ss:Type="Number">0.16226937999999999</Data></Cell>
    <Cell><Data ss:Type="Number">0</Data></Cell>
    <Cell><Data ss:Type="Number">16</Data></Cell>
    <Cell><Data ss:Type="Number">6</Data></Cell>
    <Cell><Data ss:Type="Number">16</Data></Cell>
    <Cell><Data ss:Type="Number">0</Data></Cell>
    <Cell><Data ss:Type="Number">0.76533673000000002</Data></Cell>
    <Cell><Data ss:Type="Number">73062</Data></Cell>
    <Cell><Data ss:Type="Number">0.33333332999999998</Data></Cell>
   </Row>
   <Row>
    <Cell><Data ss:Type="String">TSSC4</Data></Cell>
    <Cell><Data ss:Type="Number">5.1960598100000004</Data></Cell>
    <Cell><Data ss:Type="Number">9.8158900000000007E-3</Data></Cell>
    <Cell><Data ss:Type="Number">0.19245351999999999</Data></Cell>
    <Cell><Data ss:Type="Number">0.14285713999999999</Data></Cell>
    <Cell><Data ss:Type="Number">16</Data></Cell>
    <Cell><Data ss:Type="Number">18.5</Data></Cell>
    <Cell><Data ss:Type="Number">16</Data></Cell>
    <Cell><Data ss:Type="Number">0</Data></Cell>
    <Cell><Data ss:Type="Number">0.80927000999999998</Data></Cell>
    <Cell><Data ss:Type="Number">1349064</Data></Cell>
    <Cell><Data ss:Type="Number">0.15384614999999999</Data></Cell>
   </Row>
   <Row>
    <Cell><Data ss:Type="String">FAM160A2</Data></Cell>
    <Cell><Data ss:Type="Number">5.3501068099999998</Data></Cell>
    <Cell><Data ss:Type="Number">8.0229199999999994E-3</Data></Cell>
    <Cell><Data ss:Type="Number">0.18691215999999999</Data></Cell>
    <Cell><Data ss:Type="Number">0.13333333</Data></Cell>
    <Cell><Data ss:Type="Number">15</Data></Cell>
    <Cell><Data ss:Type="Number">20.166666670000001</Data></Cell>
    <Cell><Data ss:Type="Number">16</Data></Cell>
    <Cell><Data ss:Type="Number">0</Data></Cell>
    <Cell><Data ss:Type="Number">0.80226786999999999</Data></Cell>
    <Cell><Data ss:Type="Number">1675282</Data></Cell>
    <Cell><Data ss:Type="Number">0.18888889</Data></Cell>
   </Row>
   <Row>
    <Cell><Data ss:Type="String">LRRC59</Data></Cell>
    <Cell><Data ss:Type="Number">5.6508426299999996</Data></Cell>
    <Cell><Data ss:Type="Number">2.7866000000000002E-3</Data></Cell>
    <Cell><Data ss:Type="Number">0.17696476</Data></Cell>
    <Cell><Data ss:Type="Number">0</Data></Cell>
    <Cell><Data ss:Type="Number">15</Data></Cell>
    <Cell><Data ss:Type="Number">11.28571429</Data></Cell>
    <Cell><Data ss:Type="Number">16</Data></Cell>
    <Cell><Data ss:Type="Number">0</Data></Cell>
    <Cell><Data ss:Type="Number">0.78859805999999999</Data></Cell>
    <Cell><Data ss:Type="Number">469140</Data></Cell>
    <Cell><Data ss:Type="Number">0.14906832</Data></Cell>
   </Row>
   <Row>
    <Cell><Data ss:Type="String">SLC35B1</Data></Cell>
    <Cell><Data ss:Type="Number">6.1737479200000003</Data></Cell>
    <Cell><Data ss:Type="Number">0</Data></Cell>
    <Cell><Data ss:Type="Number">0.16197616000000001</Data></Cell>
    <Cell><Data ss:Type="Number">0</Data></Cell>
    <Cell><Data ss:Type="Number">14</Data></Cell>
    <Cell><Data ss:Type="Number">25</Data></Cell>
    <Cell><Data ss:Type="Number">16</Data></Cell>
    <Cell><Data ss:Type="Number">0</Data></Cell>
    <Cell><Data ss:Type="Number">0.76482963999999998</Data></Cell>
    <Cell><Data ss:Type="Number">0</Data></Cell>
    <Cell><Data ss:Type="Number">0</Data></Cell>
   </Row>
   <Row>
    <Cell><Data ss:Type="String">PHB</Data></Cell>
    <Cell><Data ss:Type="Number">7.0458105900000003</Data></Cell>
    <Cell><Data ss:Type="Number">0</Data></Cell>
    <Cell><Data ss:Type="Number">0.14192831</Data></Cell>
    <Cell><Data ss:Type="Number">0</Data></Cell>
    <Cell><Data ss:Type="Number">16</Data></Cell>
    <Cell><Data ss:Type="Number">5</Data></Cell>
    <Cell><Data ss:Type="Number">16</Data></Cell>
    <Cell><Data ss:Type="Number">0</Data></Cell>
    <Cell><Data ss:Type="Number">0.72519043000000005</Data></Cell>
    <Cell><Data ss:Type="Number">0</Data></Cell>
    <Cell><Data ss:Type="Number">0</Data></Cell>
   </Row>
   <Row>
    <Cell><Data ss:Type="String">ZFP3</Data></Cell>
    <Cell><Data ss:Type="Number">6.9762639399999999</Data></Cell>
    <Cell><Data ss:Type="Number">0</Data></Cell>
    <Cell><Data ss:Type="Number">0.1433432</Data></Cell>
    <Cell><Data ss:Type="Number">0</Data></Cell>
    <Cell><Data ss:Type="Number">17</Data></Cell>
    <Cell><Data ss:Type="Number">4</Data></Cell>
    <Cell><Data ss:Type="Number">16</Data></Cell>
    <Cell><Data ss:Type="Number">0</Data></Cell>
    <Cell><Data ss:Type="Number">0.72835163999999997</Data></Cell>
    <Cell><Data ss:Type="Number">0</Data></Cell>
    <Cell><Data ss:Type="Number">0</Data></Cell>
   </Row>
   <Row>
    <Cell><Data ss:Type="String">ZNF410</Data></Cell>
    <Cell><Data ss:Type="Number">3.3472222199999999</Data></Cell>
    <Cell><Data ss:Type="Number">0.19661931999999999</Data></Cell>
    <Cell><Data ss:Type="Number">0.29875519</Data></Cell>
    <Cell><Data ss:Type="Number">0.22500000000000001</Data></Cell>
    <Cell><Data ss:Type="Number">7</Data></Cell>
    <Cell><Data ss:Type="Number">5.5625</Data></Cell>
    <Cell><Data ss:Type="Number">16</Data></Cell>
    <Cell><Data ss:Type="Number">0</Data></Cell>
    <Cell><Data ss:Type="Number">0.76527778000000002</Data></Cell>
    <Cell><Data ss:Type="Number">2712</Data></Cell>
    <Cell><Data ss:Type="Number">0.18965517000000001</Data></Cell>
   </Row>
   <Row>
    <Cell><Data ss:Type="String">TMEM9B</Data></Cell>
    <Cell><Data ss:Type="Number">2.5176470599999998</Data></Cell>
    <Cell><Data ss:Type="Number">2.8850190000000001E-2</Data></Cell>
    <Cell><Data ss:Type="Number">0.39719626000000002</Data></Cell>
    <Cell><Data ss:Type="Number">0.625</Data></Cell>
    <Cell><Data ss:Type="Number">6</Data></Cell>
    <Cell><Data ss:Type="Number">19.3125</Data></Cell>
    <Cell><Data ss:Type="Number">16</Data></Cell>
    <Cell><Data ss:Type="Number">0</Data></Cell>
    <Cell><Data ss:Type="Number">0.83137254999999999</Data></Cell>
    <Cell><Data ss:Type="Number">1088</Data></Cell>
    <Cell><Data ss:Type="Number">0.34375</Data></Cell>
   </Row>
   <Row>
    <Cell><Data ss:Type="String">SEC24C</Data></Cell>
    <Cell><Data ss:Type="Number">2.7017543900000001</Data></Cell>
    <Cell><Data ss:Type="Number">9.5377939999999994E-2</Data></Cell>
    <Cell><Data ss:Type="Number">0.37012987000000003</Data></Cell>
    <Cell><Data ss:Type="Number">0.58333332999999998</Data></Cell>
    <Cell><Data ss:Type="Number">8</Data></Cell>
    <Cell><Data ss:Type="Number">12.875</Data></Cell>
    <Cell><Data ss:Type="Number">16</Data></Cell>
    <Cell><Data ss:Type="Number">0</Data></Cell>
    <Cell><Data ss:Type="Number">0.84529505999999999</Data></Cell>
    <Cell><Data ss:Type="Number">994</Data></Cell>
    <Cell><Data ss:Type="Number">0.40039063000000003</Data></Cell>
   </Row>
   <Row>
    <Cell><Data ss:Type="String">PSMG2</Data></Cell>
    <Cell><Data ss:Type="Number">1.36</Data></Cell>
    <Cell><Data ss:Type="Number">7.2911500000000004E-2</Data></Cell>
    <Cell><Data ss:Type="Number">0.73529412000000005</Data></Cell>
    <Cell><Data ss:Type="Number">0.57499999999999996</Data></Cell>
    <Cell><Data ss:Type="Number">2</Data></Cell>
    <Cell><Data ss:Type="Number">11.3125</Data></Cell>
    <Cell><Data ss:Type="Number">16</Data></Cell>
    <Cell><Data ss:Type="Number">0</Data></Cell>
    <Cell><Data ss:Type="Number">0.88</Data></Cell>
    <Cell><Data ss:Type="Number">234</Data></Cell>
    <Cell><Data ss:Type="Number">0.45250000000000001</Data></Cell>
   </Row>
   <Row>
    <Cell><Data ss:Type="String">WHSC1</Data></Cell>
    <Cell><Data ss:Type="Number">1.46666667</Data></Cell>
    <Cell><Data ss:Type="Number">6.8021760000000001E-2</Data></Cell>
    <Cell><Data ss:Type="Number">0.68181818000000005</Data></Cell>
    <Cell><Data ss:Type="Number">0.55833332999999996</Data></Cell>
    <Cell><Data ss:Type="Number">2</Data></Cell>
    <Cell><Data ss:Type="Number">12</Data></Cell>
    <Cell><Data ss:Type="Number">16</Data></Cell>
    <Cell><Data ss:Type="Number">0</Data></Cell>
    <Cell><Data ss:Type="Number">0.88333333000000003</Data></Cell>
    <Cell><Data ss:Type="Number">254</Data></Cell>
    <Cell><Data ss:Type="Number">0.4</Data></Cell>
   </Row>
   <Row>
    <Cell><Data ss:Type="String">MAEA</Data></Cell>
    <Cell><Data ss:Type="Number">1.5</Data></Cell>
    <Cell><Data ss:Type="Number">9.151157E-2</Data></Cell>
    <Cell><Data ss:Type="Number">0.66666667000000002</Data></Cell>
    <Cell><Data ss:Type="Number">0.44166666999999998</Data></Cell>
    <Cell><Data ss:Type="Number">3</Data></Cell>
    <Cell><Data ss:Type="Number">11</Data></Cell>
    <Cell><Data ss:Type="Number">16</Data></Cell>
    <Cell><Data ss:Type="Number">0</Data></Cell>
    <Cell><Data ss:Type="Number">0.875</Data></Cell>
    <Cell><Data ss:Type="Number">370</Data></Cell>
    <Cell><Data ss:Type="Number">0.37931034000000002</Data></Cell>
   </Row>
   <Row>
    <Cell><Data ss:Type="String">ADD1</Data></Cell>
    <Cell><Data ss:Type="Number">1.46666667</Data></Cell>
    <Cell><Data ss:Type="Number">7.1235259999999995E-2</Data></Cell>
    <Cell><Data ss:Type="Number">0.68181818000000005</Data></Cell>
    <Cell><Data ss:Type="Number">0.49166666999999997</Data></Cell>
    <Cell><Data ss:Type="Number">2</Data></Cell>
    <Cell><Data ss:Type="Number">11.5</Data></Cell>
    <Cell><Data ss:Type="Number">16</Data></Cell>
    <Cell><Data ss:Type="Number">0</Data></Cell>
    <Cell><Data ss:Type="Number">0.88333333000000003</Data></Cell>
    <Cell><Data ss:Type="Number">294</Data></Cell>
    <Cell><Data ss:Type="Number">0.38333333000000003</Data></Cell>
   </Row>
   <Row>
    <Cell><Data ss:Type="String">UBAC2</Data></Cell>
    <Cell><Data ss:Type="Number">1.40740741</Data></Cell>
    <Cell><Data ss:Type="Number">7.0356719999999998E-2</Data></Cell>
    <Cell><Data ss:Type="Number">0.71052632000000004</Data></Cell>
    <Cell><Data ss:Type="Number">0.61666666999999997</Data></Cell>
    <Cell><Data ss:Type="Number">2</Data></Cell>
    <Cell><Data ss:Type="Number">13.0625</Data></Cell>
    <Cell><Data ss:Type="Number">16</Data></Cell>
    <Cell><Data ss:Type="Number">0</Data></Cell>
    <Cell><Data ss:Type="Number">0.86419752999999999</Data></Cell>
    <Cell><Data ss:Type="Number">272</Data></Cell>
    <Cell><Data ss:Type="Number">0.48379630000000001</Data></Cell>
   </Row>
   <Row>
    <Cell><Data ss:Type="String">SDHD</Data></Cell>
    <Cell><Data ss:Type="Number">6.0515072400000003</Data></Cell>
    <Cell><Data ss:Type="Number">1.5374900000000001E-3</Data></Cell>
    <Cell><Data ss:Type="Number">0.16524808999999999</Data></Cell>
    <Cell><Data ss:Type="Number">0</Data></Cell>
    <Cell><Data ss:Type="Number">15</Data></Cell>
    <Cell><Data ss:Type="Number">7.8333333300000003</Data></Cell>
    <Cell><Data ss:Type="Number">16</Data></Cell>
    <Cell><Data ss:Type="Number">0</Data></Cell>
    <Cell><Data ss:Type="Number">0.77038603000000005</Data></Cell>
    <Cell><Data ss:Type="Number">226034</Data></Cell>
    <Cell><Data ss:Type="Number">0.17521368000000001</Data></Cell>
   </Row>
   <Row>
    <Cell><Data ss:Type="String">PCDHGA12</Data></Cell>
    <Cell><Data ss:Type="Number">8.3225729899999994</Data></Cell>
    <Cell><Data ss:Type="Number">0</Data></Cell>
    <Cell><Data ss:Type="Number">0.12015515</Data></Cell>
    <Cell><Data ss:Type="Number">1</Data></Cell>
    <Cell><Data ss:Type="Number">15</Data></Cell>
    <Cell><Data ss:Type="Number">15.8</Data></Cell>
    <Cell><Data ss:Type="Number">15</Data></Cell>
    <Cell><Data ss:Type="Number">0</Data></Cell>
    <Cell><Data ss:Type="Number">0.66715577000000004</Data></Cell>
    <Cell><Data ss:Type="Number">0</Data></Cell>
    <Cell><Data ss:Type="Number">0.71818181999999997</Data></Cell>
   </Row>
   <Row>
    <Cell><Data ss:Type="String">PIGS</Data></Cell>
    <Cell><Data ss:Type="Number">6.2349869499999997</Data></Cell>
    <Cell><Data ss:Type="Number">0</Data></Cell>
    <Cell><Data ss:Type="Number">0.16038526</Data></Cell>
    <Cell><Data ss:Type="Number">1</Data></Cell>
    <Cell><Data ss:Type="Number">15</Data></Cell>
    <Cell><Data ss:Type="Number">17</Data></Cell>
    <Cell><Data ss:Type="Number">15</Data></Cell>
    <Cell><Data ss:Type="Number">0</Data></Cell>
    <Cell><Data ss:Type="Number">0.76204605000000003</Data></Cell>
    <Cell><Data ss:Type="Number">0</Data></Cell>
    <Cell><Data ss:Type="Number">0.53125</Data></Cell>
   </Row>
   <Row>
    <Cell><Data ss:Type="String">RPL23A</Data></Cell>
    <Cell><Data ss:Type="Number">7.0795157800000004</Data></Cell>
    <Cell><Data ss:Type="Number">0</Data></Cell>
    <Cell><Data ss:Type="Number">0.14125260000000001</Data></Cell>
    <Cell><Data ss:Type="Number">0</Data></Cell>
    <Cell><Data ss:Type="Number">15</Data></Cell>
    <Cell><Data ss:Type="Number">2</Data></Cell>
    <Cell><Data ss:Type="Number">15</Data></Cell>
    <Cell><Data ss:Type="Number">0</Data></Cell>
    <Cell><Data ss:Type="Number">0.72365837</Data></Cell>
    <Cell><Data ss:Type="Number">0</Data></Cell>
    <Cell><Data ss:Type="Number">0</Data></Cell>
   </Row>
   <Row>
    <Cell><Data ss:Type="String">SRSF9</Data></Cell>
    <Cell><Data ss:Type="Number">2.359375</Data></Cell>
    <Cell><Data ss:Type="Number">0.24650240000000001</Data></Cell>
    <Cell><Data ss:Type="Number">0.42384105999999999</Data></Cell>
    <Cell><Data ss:Type="Number">0.20952381</Data></Cell>
    <Cell><Data ss:Type="Number">5</Data></Cell>
    <Cell><Data ss:Type="Number">6.7333333299999998</Data></Cell>
    <Cell><Data ss:Type="Number">15</Data></Cell>
    <Cell><Data ss:Type="Number">0</Data></Cell>
    <Cell><Data ss:Type="Number">0.83007812999999997</Data></Cell>
    <Cell><Data ss:Type="Number">3292</Data></Cell>
    <Cell><Data ss:Type="Number">0.17719298</Data></Cell>
   </Row>
   <Row>
    <Cell><Data ss:Type="String">IPO7</Data></Cell>
    <Cell><Data ss:Type="Number">2.5529411799999999</Data></Cell>
    <Cell><Data ss:Type="Number">2.3671939999999999E-2</Data></Cell>
    <Cell><Data ss:Type="Number">0.39170506999999999</Data></Cell>
    <Cell><Data ss:Type="Number">0.58095238000000005</Data></Cell>
    <Cell><Data ss:Type="Number">6</Data></Cell>
    <Cell><Data ss:Type="Number">18.333333329999999</Data></Cell>
    <Cell><Data ss:Type="Number">15</Data></Cell>
    <Cell><Data ss:Type="Number">0</Data></Cell>
    <Cell><Data ss:Type="Number">0.82745097999999995</Data></Cell>
    <Cell><Data ss:Type="Number">1358</Data></Cell>
    <Cell><Data ss:Type="Number">0.32163743</Data></Cell>
   </Row>
   <Row>
    <Cell><Data ss:Type="String">NOP2</Data></Cell>
    <Cell><Data ss:Type="Number">6.0557797300000002</Data></Cell>
    <Cell><Data ss:Type="Number">1.9388000000000001E-3</Data></Cell>
    <Cell><Data ss:Type="Number">0.16513149999999999</Data></Cell>
    <Cell><Data ss:Type="Number">0</Data></Cell>
    <Cell><Data ss:Type="Number">15</Data></Cell>
    <Cell><Data ss:Type="Number">8</Data></Cell>
    <Cell><Data ss:Type="Number">15</Data></Cell>
    <Cell><Data ss:Type="Number">0</Data></Cell>
    <Cell><Data ss:Type="Number">0.77019183000000002</Data></Cell>
    <Cell><Data ss:Type="Number">200666</Data></Cell>
    <Cell><Data ss:Type="Number">0.5</Data></Cell>
   </Row>
   <Row>
    <Cell><Data ss:Type="String">YIPF3</Data></Cell>
    <Cell><Data ss:Type="Number">7.6009969100000001</Data></Cell>
    <Cell ss:StyleID="s62"><Data ss:Type="Number">4.75E-4</Data></Cell>
    <Cell><Data ss:Type="Number">0.13156169000000001</Data></Cell>
    <Cell><Data ss:Type="Number">0.33333332999999998</Data></Cell>
    <Cell><Data ss:Type="Number">16</Data></Cell>
    <Cell><Data ss:Type="Number">2</Data></Cell>
    <Cell><Data ss:Type="Number">15</Data></Cell>
    <Cell><Data ss:Type="Number">0</Data></Cell>
    <Cell><Data ss:Type="Number">0.69995468999999999</Data></Cell>
    <Cell><Data ss:Type="Number">83428</Data></Cell>
    <Cell><Data ss:Type="Number">0.55555555999999995</Data></Cell>
   </Row>
   <Row>
    <Cell><Data ss:Type="String">MED1</Data></Cell>
    <Cell><Data ss:Type="Number">6.7154046999999997</Data></Cell>
    <Cell><Data ss:Type="Number">1.1659800000000001E-3</Data></Cell>
    <Cell><Data ss:Type="Number">0.14891135</Data></Cell>
    <Cell><Data ss:Type="Number">0.1</Data></Cell>
    <Cell><Data ss:Type="Number">14</Data></Cell>
    <Cell><Data ss:Type="Number">3.2</Data></Cell>
    <Cell><Data ss:Type="Number">15</Data></Cell>
    <Cell><Data ss:Type="Number">0</Data></Cell>
    <Cell><Data ss:Type="Number">0.74020887999999996</Data></Cell>
    <Cell><Data ss:Type="Number">111772</Data></Cell>
    <Cell><Data ss:Type="Number">0.23636364000000001</Data></Cell>
   </Row>
   <Row>
    <Cell><Data ss:Type="String">CDK13</Data></Cell>
    <Cell><Data ss:Type="Number">2.5857142899999999</Data></Cell>
    <Cell><Data ss:Type="Number">0.39085303999999998</Data></Cell>
    <Cell><Data ss:Type="Number">0.38674033000000002</Data></Cell>
    <Cell><Data ss:Type="Number">0.26666666999999999</Data></Cell>
    <Cell><Data ss:Type="Number">5</Data></Cell>
    <Cell><Data ss:Type="Number">6.7333333299999998</Data></Cell>
    <Cell><Data ss:Type="Number">15</Data></Cell>
    <Cell><Data ss:Type="Number">0</Data></Cell>
    <Cell><Data ss:Type="Number">0.84142857000000004</Data></Cell>
    <Cell><Data ss:Type="Number">4306</Data></Cell>
    <Cell><Data ss:Type="Number">0.24691357999999999</Data></Cell>
   </Row>
   <Row>
    <Cell><Data ss:Type="String">EIF5A</Data></Cell>
    <Cell><Data ss:Type="Number">2.515625</Data></Cell>
    <Cell><Data ss:Type="Number">9.0396399999999998E-3</Data></Cell>
    <Cell><Data ss:Type="Number">0.39751553000000001</Data></Cell>
    <Cell><Data ss:Type="Number">0.55238094999999998</Data></Cell>
    <Cell><Data ss:Type="Number">6</Data></Cell>
    <Cell><Data ss:Type="Number">24.466666669999999</Data></Cell>
    <Cell><Data ss:Type="Number">15</Data></Cell>
    <Cell><Data ss:Type="Number">0</Data></Cell>
    <Cell><Data ss:Type="Number">0.81054687999999997</Data></Cell>
    <Cell><Data ss:Type="Number">1776</Data></Cell>
    <Cell><Data ss:Type="Number">0.31367520999999998</Data></Cell>
   </Row>
   <Row>
    <Cell><Data ss:Type="String">ZNF271P</Data></Cell>
    <Cell><Data ss:Type="Number">8.3190125800000008</Data></Cell>
    <Cell><Data ss:Type="Number">0</Data></Cell>
    <Cell><Data ss:Type="Number">0.12020657</Data></Cell>
    <Cell><Data ss:Type="Number">0</Data></Cell>
    <Cell><Data ss:Type="Number">16</Data></Cell>
    <Cell><Data ss:Type="Number">2</Data></Cell>
    <Cell><Data ss:Type="Number">15</Data></Cell>
    <Cell><Data ss:Type="Number">0</Data></Cell>
    <Cell><Data ss:Type="Number">0.66731761000000001</Data></Cell>
    <Cell><Data ss:Type="Number">0</Data></Cell>
    <Cell><Data ss:Type="Number">0</Data></Cell>
   </Row>
   <Row>
    <Cell><Data ss:Type="String">MAD2L1BP</Data></Cell>
    <Cell><Data ss:Type="Number">8.5226679300000008</Data></Cell>
    <Cell><Data ss:Type="Number">0</Data></Cell>
    <Cell><Data ss:Type="Number">0.11733415</Data></Cell>
    <Cell><Data ss:Type="Number">0</Data></Cell>
    <Cell><Data ss:Type="Number">17</Data></Cell>
    <Cell><Data ss:Type="Number">4</Data></Cell>
    <Cell><Data ss:Type="Number">15</Data></Cell>
    <Cell><Data ss:Type="Number">0</Data></Cell>
    <Cell><Data ss:Type="Number">0.65806054999999997</Data></Cell>
    <Cell><Data ss:Type="Number">0</Data></Cell>
    <Cell><Data ss:Type="Number">0</Data></Cell>
   </Row>
   <Row>
    <Cell><Data ss:Type="String">MRPS18A</Data></Cell>
    <Cell><Data ss:Type="Number">1.5161290300000001</Data></Cell>
    <Cell><Data ss:Type="Number">4.996246E-2</Data></Cell>
    <Cell><Data ss:Type="Number">0.65957447000000002</Data></Cell>
    <Cell><Data ss:Type="Number">0.61904762000000002</Data></Cell>
    <Cell><Data ss:Type="Number">2</Data></Cell>
    <Cell><Data ss:Type="Number">14.2</Data></Cell>
    <Cell><Data ss:Type="Number">15</Data></Cell>
    <Cell><Data ss:Type="Number">0</Data></Cell>
    <Cell><Data ss:Type="Number">0.82795699</Data></Cell>
    <Cell><Data ss:Type="Number">244</Data></Cell>
    <Cell><Data ss:Type="Number">0.45806451999999998</Data></Cell>
   </Row>
   <Row>
    <Cell><Data ss:Type="String">BTBD10</Data></Cell>
    <Cell><Data ss:Type="Number">8.0697840000000003</Data></Cell>
    <Cell><Data ss:Type="Number">1.21447E-3</Data></Cell>
    <Cell><Data ss:Type="Number">0.12391905</Data></Cell>
    <Cell><Data ss:Type="Number">0</Data></Cell>
    <Cell><Data ss:Type="Number">16</Data></Cell>
    <Cell><Data ss:Type="Number">2.3333333299999999</Data></Cell>
    <Cell><Data ss:Type="Number">15</Data></Cell>
    <Cell><Data ss:Type="Number">0</Data></Cell>
    <Cell><Data ss:Type="Number">0.67864617999999999</Data></Cell>
    <Cell><Data ss:Type="Number">142584</Data></Cell>
    <Cell><Data ss:Type="Number">0.33333332999999998</Data></Cell>
   </Row>
   <Row>
    <Cell><Data ss:Type="String">RAD1</Data></Cell>
    <Cell><Data ss:Type="Number">6.7638262500000002</Data></Cell>
    <Cell><Data ss:Type="Number">0</Data></Cell>
    <Cell><Data ss:Type="Number">0.14784531000000001</Data></Cell>
    <Cell><Data ss:Type="Number">0</Data></Cell>
    <Cell><Data ss:Type="Number">17</Data></Cell>
    <Cell><Data ss:Type="Number">12</Data></Cell>
    <Cell><Data ss:Type="Number">15</Data></Cell>
    <Cell><Data ss:Type="Number">0</Data></Cell>
    <Cell><Data ss:Type="Number">0.73800790000000005</Data></Cell>
    <Cell><Data ss:Type="Number">0</Data></Cell>
    <Cell><Data ss:Type="Number">0</Data></Cell>
   </Row>
   <Row>
    <Cell><Data ss:Type="String">DROSHA</Data></Cell>
    <Cell><Data ss:Type="Number">1.63888889</Data></Cell>
    <Cell><Data ss:Type="Number">0.26270510000000002</Data></Cell>
    <Cell><Data ss:Type="Number">0.61016948999999998</Data></Cell>
    <Cell><Data ss:Type="Number">0.44761905000000002</Data></Cell>
    <Cell><Data ss:Type="Number">3</Data></Cell>
    <Cell><Data ss:Type="Number">10.33333333</Data></Cell>
    <Cell><Data ss:Type="Number">15</Data></Cell>
    <Cell><Data ss:Type="Number">0</Data></Cell>
    <Cell><Data ss:Type="Number">0.87222222000000005</Data></Cell>
    <Cell><Data ss:Type="Number">1304</Data></Cell>
    <Cell><Data ss:Type="Number">0.30392156999999997</Data></Cell>
   </Row>
   <Row>
    <Cell><Data ss:Type="String">EXOC3</Data></Cell>
    <Cell><Data ss:Type="Number">7.6275813000000001</Data></Cell>
    <Cell><Data ss:Type="Number">0</Data></Cell>
    <Cell><Data ss:Type="Number">0.13110316</Data></Cell>
    <Cell><Data ss:Type="Number">0</Data></Cell>
    <Cell><Data ss:Type="Number">17</Data></Cell>
    <Cell><Data ss:Type="Number">6</Data></Cell>
    <Cell><Data ss:Type="Number">15</Data></Cell>
    <Cell><Data ss:Type="Number">0</Data></Cell>
    <Cell><Data ss:Type="Number">0.69874630000000004</Data></Cell>
    <Cell><Data ss:Type="Number">0</Data></Cell>
    <Cell><Data ss:Type="Number">0</Data></Cell>
   </Row>
   <Row>
    <Cell><Data ss:Type="String">ICE1</Data></Cell>
    <Cell><Data ss:Type="Number">1.63888889</Data></Cell>
    <Cell><Data ss:Type="Number">0.19289665</Data></Cell>
    <Cell><Data ss:Type="Number">0.61016948999999998</Data></Cell>
    <Cell><Data ss:Type="Number">0.49523810000000001</Data></Cell>
    <Cell><Data ss:Type="Number">3</Data></Cell>
    <Cell><Data ss:Type="Number">10.6</Data></Cell>
    <Cell><Data ss:Type="Number">15</Data></Cell>
    <Cell><Data ss:Type="Number">0</Data></Cell>
    <Cell><Data ss:Type="Number">0.87222222000000005</Data></Cell>
    <Cell><Data ss:Type="Number">1060</Data></Cell>
    <Cell><Data ss:Type="Number">0.31176471</Data></Cell>
   </Row>
   <Row>
    <Cell><Data ss:Type="String">NSUN2</Data></Cell>
    <Cell><Data ss:Type="Number">6.48041775</Data></Cell>
    <Cell ss:StyleID="s62"><Data ss:Type="Number">4.75E-4</Data></Cell>
    <Cell><Data ss:Type="Number">0.15431104000000001</Data></Cell>
    <Cell><Data ss:Type="Number">0.33333332999999998</Data></Cell>
    <Cell><Data ss:Type="Number">14</Data></Cell>
    <Cell><Data ss:Type="Number">5.6666666699999997</Data></Cell>
    <Cell><Data ss:Type="Number">15</Data></Cell>
    <Cell><Data ss:Type="Number">0</Data></Cell>
    <Cell><Data ss:Type="Number">0.7508901</Data></Cell>
    <Cell><Data ss:Type="Number">55294</Data></Cell>
    <Cell><Data ss:Type="Number">0.44444444</Data></Cell>
   </Row>
   <Row>
    <Cell><Data ss:Type="String">ELP3</Data></Cell>
    <Cell><Data ss:Type="Number">1.9344262299999999</Data></Cell>
    <Cell><Data ss:Type="Number">4.8287299999999998E-3</Data></Cell>
    <Cell><Data ss:Type="Number">0.51694914999999997</Data></Cell>
    <Cell><Data ss:Type="Number">0.72380951999999998</Data></Cell>
    <Cell><Data ss:Type="Number">3</Data></Cell>
    <Cell><Data ss:Type="Number">23.133333329999999</Data></Cell>
    <Cell><Data ss:Type="Number">15</Data></Cell>
    <Cell><Data ss:Type="Number">0</Data></Cell>
    <Cell><Data ss:Type="Number">0.81311475</Data></Cell>
    <Cell><Data ss:Type="Number">176</Data></Cell>
    <Cell><Data ss:Type="Number">0.46266667</Data></Cell>
   </Row>
   <Row>
    <Cell><Data ss:Type="String">SIRT3</Data></Cell>
    <Cell><Data ss:Type="Number">2.8352941199999999</Data></Cell>
    <Cell><Data ss:Type="Number">6.8401699999999996E-3</Data></Cell>
    <Cell><Data ss:Type="Number">0.35269709999999999</Data></Cell>
    <Cell><Data ss:Type="Number">0.73333333000000001</Data></Cell>
    <Cell><Data ss:Type="Number">7</Data></Cell>
    <Cell><Data ss:Type="Number">22.06666667</Data></Cell>
    <Cell><Data ss:Type="Number">15</Data></Cell>
    <Cell><Data ss:Type="Number">0</Data></Cell>
    <Cell><Data ss:Type="Number">0.79607843</Data></Cell>
    <Cell><Data ss:Type="Number">440</Data></Cell>
    <Cell><Data ss:Type="Number">0.45034014</Data></Cell>
   </Row>
   <Row>
    <Cell><Data ss:Type="String">TSEN54</Data></Cell>
    <Cell><Data ss:Type="Number">3.13924051</Data></Cell>
    <Cell><Data ss:Type="Number">7.1761549999999993E-2</Data></Cell>
    <Cell><Data ss:Type="Number">0.31854839000000001</Data></Cell>
    <Cell><Data ss:Type="Number">0.53333333000000005</Data></Cell>
    <Cell><Data ss:Type="Number">6</Data></Cell>
    <Cell><Data ss:Type="Number">11.266666669999999</Data></Cell>
    <Cell><Data ss:Type="Number">15</Data></Cell>
    <Cell><Data ss:Type="Number">0</Data></Cell>
    <Cell><Data ss:Type="Number">0.73259494000000003</Data></Cell>
    <Cell><Data ss:Type="Number">2238</Data></Cell>
    <Cell><Data ss:Type="Number">0.35</Data></Cell>
   </Row>
   <Row>
    <Cell><Data ss:Type="String">RBM17</Data></Cell>
    <Cell><Data ss:Type="Number">1.82857143</Data></Cell>
    <Cell><Data ss:Type="Number">4.7757019999999997E-2</Data></Cell>
    <Cell><Data ss:Type="Number">0.546875</Data></Cell>
    <Cell><Data ss:Type="Number">0.64761904999999997</Data></Cell>
    <Cell><Data ss:Type="Number">4</Data></Cell>
    <Cell><Data ss:Type="Number">11.33333333</Data></Cell>
    <Cell><Data ss:Type="Number">15</Data></Cell>
    <Cell><Data ss:Type="Number">0</Data></Cell>
    <Cell><Data ss:Type="Number">0.83428570999999996</Data></Cell>
    <Cell><Data ss:Type="Number">384</Data></Cell>
    <Cell><Data ss:Type="Number">0.41975309</Data></Cell>
   </Row>
   <Row>
    <Cell><Data ss:Type="String">EPG5</Data></Cell>
    <Cell><Data ss:Type="Number">2.1029411800000002</Data></Cell>
    <Cell><Data ss:Type="Number">1.0723600000000001E-3</Data></Cell>
    <Cell><Data ss:Type="Number">0.47552448000000003</Data></Cell>
    <Cell><Data ss:Type="Number">0.87619047999999999</Data></Cell>
    <Cell><Data ss:Type="Number">4</Data></Cell>
    <Cell><Data ss:Type="Number">24.2</Data></Cell>
    <Cell><Data ss:Type="Number">15</Data></Cell>
    <Cell><Data ss:Type="Number">0</Data></Cell>
    <Cell><Data ss:Type="Number">0.81617647000000004</Data></Cell>
    <Cell><Data ss:Type="Number">68</Data></Cell>
    <Cell><Data ss:Type="Number">0.50416667000000004</Data></Cell>
   </Row>
   <Row>
    <Cell><Data ss:Type="String">USP5</Data></Cell>
    <Cell><Data ss:Type="Number">6.4089722299999998</Data></Cell>
    <Cell><Data ss:Type="Number">0</Data></Cell>
    <Cell><Data ss:Type="Number">0.15603126</Data></Cell>
    <Cell><Data ss:Type="Number">0</Data></Cell>
    <Cell><Data ss:Type="Number">15</Data></Cell>
    <Cell><Data ss:Type="Number">16</Data></Cell>
    <Cell><Data ss:Type="Number">15</Data></Cell>
    <Cell><Data ss:Type="Number">0</Data></Cell>
    <Cell><Data ss:Type="Number">0.75413763</Data></Cell>
    <Cell><Data ss:Type="Number">0</Data></Cell>
    <Cell><Data ss:Type="Number">0</Data></Cell>
   </Row>
   <Row>
    <Cell><Data ss:Type="String">MRPL49</Data></Cell>
    <Cell><Data ss:Type="Number">4.9022556399999999</Data></Cell>
    <Cell><Data ss:Type="Number">0.12169733000000001</Data></Cell>
    <Cell><Data ss:Type="Number">0.20398773000000001</Data></Cell>
    <Cell><Data ss:Type="Number">0.27619048000000002</Data></Cell>
    <Cell><Data ss:Type="Number">11</Data></Cell>
    <Cell><Data ss:Type="Number">8.1999999999999993</Data></Cell>
    <Cell><Data ss:Type="Number">15</Data></Cell>
    <Cell><Data ss:Type="Number">0</Data></Cell>
    <Cell><Data ss:Type="Number">0.72126745000000003</Data></Cell>
    <Cell><Data ss:Type="Number">127072</Data></Cell>
    <Cell><Data ss:Type="Number">0.22857142999999999</Data></Cell>
   </Row>
   <Row>
    <Cell><Data ss:Type="String">MCMBP</Data></Cell>
    <Cell><Data ss:Type="Number">3.8023255800000002</Data></Cell>
    <Cell><Data ss:Type="Number">0.32638851000000002</Data></Cell>
    <Cell><Data ss:Type="Number">0.26299694000000001</Data></Cell>
    <Cell><Data ss:Type="Number">0.18095238</Data></Cell>
    <Cell><Data ss:Type="Number">9</Data></Cell>
    <Cell><Data ss:Type="Number">5.3333333300000003</Data></Cell>
    <Cell><Data ss:Type="Number">15</Data></Cell>
    <Cell><Data ss:Type="Number">0</Data></Cell>
    <Cell><Data ss:Type="Number">0.78443649000000004</Data></Cell>
    <Cell><Data ss:Type="Number">7106</Data></Cell>
    <Cell><Data ss:Type="Number">0.16250000000000001</Data></Cell>
   </Row>
   <Row>
    <Cell><Data ss:Type="String">MTMR14</Data></Cell>
    <Cell><Data ss:Type="Number">6.4457631099999997</Data></Cell>
    <Cell><Data ss:Type="Number">0</Data></Cell>
    <Cell><Data ss:Type="Number">0.15514067000000001</Data></Cell>
    <Cell><Data ss:Type="Number">0</Data></Cell>
    <Cell><Data ss:Type="Number">15</Data></Cell>
    <Cell><Data ss:Type="Number">6</Data></Cell>
    <Cell><Data ss:Type="Number">15</Data></Cell>
    <Cell><Data ss:Type="Number">0</Data></Cell>
    <Cell><Data ss:Type="Number">0.75246531000000005</Data></Cell>
    <Cell><Data ss:Type="Number">0</Data></Cell>
    <Cell><Data ss:Type="Number">0</Data></Cell>
   </Row>
   <Row>
    <Cell><Data ss:Type="String">SETD5</Data></Cell>
    <Cell><Data ss:Type="Number">1.74358974</Data></Cell>
    <Cell><Data ss:Type="Number">5.6985300000000003E-2</Data></Cell>
    <Cell><Data ss:Type="Number">0.57352941000000002</Data></Cell>
    <Cell><Data ss:Type="Number">0.58095238000000005</Data></Cell>
    <Cell><Data ss:Type="Number">3</Data></Cell>
    <Cell><Data ss:Type="Number">13.53333333</Data></Cell>
    <Cell><Data ss:Type="Number">15</Data></Cell>
    <Cell><Data ss:Type="Number">0</Data></Cell>
    <Cell><Data ss:Type="Number">0.81410256000000003</Data></Cell>
    <Cell><Data ss:Type="Number">450</Data></Cell>
    <Cell><Data ss:Type="Number">0.39803922000000003</Data></Cell>
   </Row>
   <Row>
    <Cell><Data ss:Type="String">GGA3</Data></Cell>
    <Cell><Data ss:Type="Number">3.1772151900000001</Data></Cell>
    <Cell><Data ss:Type="Number">3.0764719999999999E-2</Data></Cell>
    <Cell><Data ss:Type="Number">0.31474104000000003</Data></Cell>
    <Cell><Data ss:Type="Number">0.55238094999999998</Data></Cell>
    <Cell><Data ss:Type="Number">6</Data></Cell>
    <Cell><Data ss:Type="Number">11.133333329999999</Data></Cell>
    <Cell><Data ss:Type="Number">15</Data></Cell>
    <Cell><Data ss:Type="Number">0</Data></Cell>
    <Cell><Data ss:Type="Number">0.7278481</Data></Cell>
    <Cell><Data ss:Type="Number">1758</Data></Cell>
    <Cell><Data ss:Type="Number">0.37111111000000002</Data></Cell>
   </Row>
   <Row>
    <Cell><Data ss:Type="String">NOL6</Data></Cell>
    <Cell><Data ss:Type="Number">6.3073819100000001</Data></Cell>
    <Cell ss:StyleID="s62"><Data ss:Type="Number">1.36E-4</Data></Cell>
    <Cell><Data ss:Type="Number">0.15854439000000001</Data></Cell>
    <Cell><Data ss:Type="Number">0</Data></Cell>
    <Cell><Data ss:Type="Number">14</Data></Cell>
    <Cell><Data ss:Type="Number">5.5</Data></Cell>
    <Cell><Data ss:Type="Number">15</Data></Cell>
    <Cell><Data ss:Type="Number">0</Data></Cell>
    <Cell><Data ss:Type="Number">0.75875537000000004</Data></Cell>
    <Cell><Data ss:Type="Number">27704</Data></Cell>
    <Cell><Data ss:Type="Number">0.5</Data></Cell>
   </Row>
   <Row>
    <Cell><Data ss:Type="String">TALDO1</Data></Cell>
    <Cell><Data ss:Type="Number">6.5077142200000004</Data></Cell>
    <Cell><Data ss:Type="Number">0</Data></Cell>
    <Cell><Data ss:Type="Number">0.15366378999999999</Data></Cell>
    <Cell><Data ss:Type="Number">0</Data></Cell>
    <Cell><Data ss:Type="Number">15</Data></Cell>
    <Cell><Data ss:Type="Number">17</Data></Cell>
    <Cell><Data ss:Type="Number">15</Data></Cell>
    <Cell><Data ss:Type="Number">0</Data></Cell>
    <Cell><Data ss:Type="Number">0.74964934999999999</Data></Cell>
    <Cell><Data ss:Type="Number">0</Data></Cell>
    <Cell><Data ss:Type="Number">0</Data></Cell>
   </Row>
   <Row>
    <Cell><Data ss:Type="String">MIS12</Data></Cell>
    <Cell><Data ss:Type="Number">2.78125</Data></Cell>
    <Cell ss:StyleID="s62"><Data ss:Type="Number">3.1500000000000001E-4</Data></Cell>
    <Cell><Data ss:Type="Number">0.35955056000000002</Data></Cell>
    <Cell><Data ss:Type="Number">0.82857143</Data></Cell>
    <Cell><Data ss:Type="Number">7</Data></Cell>
    <Cell><Data ss:Type="Number">32.266666669999999</Data></Cell>
    <Cell><Data ss:Type="Number">15</Data></Cell>
    <Cell><Data ss:Type="Number">0</Data></Cell>
    <Cell><Data ss:Type="Number">0.77734375</Data></Cell>
    <Cell><Data ss:Type="Number">82</Data></Cell>
    <Cell><Data ss:Type="Number">0.40843881999999998</Data></Cell>
   </Row>
   <Row>
    <Cell><Data ss:Type="String">KIAA0753</Data></Cell>
    <Cell><Data ss:Type="Number">2.484375</Data></Cell>
    <Cell><Data ss:Type="Number">6.3074999999999997E-3</Data></Cell>
    <Cell><Data ss:Type="Number">0.40251572000000002</Data></Cell>
    <Cell><Data ss:Type="Number">0.56190476</Data></Cell>
    <Cell><Data ss:Type="Number">6</Data></Cell>
    <Cell><Data ss:Type="Number">27</Data></Cell>
    <Cell><Data ss:Type="Number">15</Data></Cell>
    <Cell><Data ss:Type="Number">0</Data></Cell>
    <Cell><Data ss:Type="Number">0.81445312999999997</Data></Cell>
    <Cell><Data ss:Type="Number">1396</Data></Cell>
    <Cell><Data ss:Type="Number">0.32926829000000002</Data></Cell>
   </Row>
   <Row>
    <Cell><Data ss:Type="String">METTL16</Data></Cell>
    <Cell><Data ss:Type="Number">2.6640625</Data></Cell>
    <Cell ss:StyleID="s62"><Data ss:Type="Number">1.18E-4</Data></Cell>
    <Cell><Data ss:Type="Number">0.37536657000000001</Data></Cell>
    <Cell><Data ss:Type="Number">0.91428571000000003</Data></Cell>
    <Cell><Data ss:Type="Number">6</Data></Cell>
    <Cell><Data ss:Type="Number">29.666666670000001</Data></Cell>
    <Cell><Data ss:Type="Number">15</Data></Cell>
    <Cell><Data ss:Type="Number">0</Data></Cell>
    <Cell><Data ss:Type="Number">0.79199218999999998</Data></Cell>
    <Cell><Data ss:Type="Number">34</Data></Cell>
    <Cell><Data ss:Type="Number">0.47089946999999999</Data></Cell>
   </Row>
   <Row>
    <Cell><Data ss:Type="String">CYB5D1</Data></Cell>
    <Cell><Data ss:Type="Number">7.1872774699999997</Data></Cell>
    <Cell ss:StyleID="s62"><Data ss:Type="Number">4.75E-4</Data></Cell>
    <Cell><Data ss:Type="Number">0.13913474000000001</Data></Cell>
    <Cell><Data ss:Type="Number">0</Data></Cell>
    <Cell><Data ss:Type="Number">17</Data></Cell>
    <Cell><Data ss:Type="Number">4.5</Data></Cell>
    <Cell><Data ss:Type="Number">15</Data></Cell>
    <Cell><Data ss:Type="Number">0</Data></Cell>
    <Cell><Data ss:Type="Number">0.71876010999999995</Data></Cell>
    <Cell><Data ss:Type="Number">57580</Data></Cell>
    <Cell><Data ss:Type="Number">0.5</Data></Cell>
   </Row>
   <Row>
    <Cell><Data ss:Type="String">OVCA2</Data></Cell>
    <Cell><Data ss:Type="Number">2.6484375</Data></Cell>
    <Cell ss:StyleID="s62"><Data ss:Type="Number">3.4099999999999999E-4</Data></Cell>
    <Cell><Data ss:Type="Number">0.37758111999999999</Data></Cell>
    <Cell><Data ss:Type="Number">0.89523810000000004</Data></Cell>
    <Cell><Data ss:Type="Number">6</Data></Cell>
    <Cell><Data ss:Type="Number">32.133333329999999</Data></Cell>
    <Cell><Data ss:Type="Number">15</Data></Cell>
    <Cell><Data ss:Type="Number">0</Data></Cell>
    <Cell><Data ss:Type="Number">0.79394531000000002</Data></Cell>
    <Cell><Data ss:Type="Number">108</Data></Cell>
    <Cell><Data ss:Type="Number">0.49435897000000001</Data></Cell>
   </Row>
   <Row>
    <Cell><Data ss:Type="String">BRAP</Data></Cell>
    <Cell><Data ss:Type="Number">2.46875</Data></Cell>
    <Cell><Data ss:Type="Number">0.22388142999999999</Data></Cell>
    <Cell><Data ss:Type="Number">0.40506329000000002</Data></Cell>
    <Cell><Data ss:Type="Number">0.25714285999999997</Data></Cell>
    <Cell><Data ss:Type="Number">5</Data></Cell>
    <Cell><Data ss:Type="Number">6.06666667</Data></Cell>
    <Cell><Data ss:Type="Number">15</Data></Cell>
    <Cell><Data ss:Type="Number">0</Data></Cell>
    <Cell><Data ss:Type="Number">0.81640625</Data></Cell>
    <Cell><Data ss:Type="Number">2054</Data></Cell>
    <Cell><Data ss:Type="Number">0.18958332999999999</Data></Cell>
   </Row>
   <Row>
    <Cell><Data ss:Type="String">OXLD1</Data></Cell>
    <Cell><Data ss:Type="Number">3.5696202499999998</Data></Cell>
    <Cell><Data ss:Type="Number">1.7165699999999999E-3</Data></Cell>
    <Cell><Data ss:Type="Number">0.28014183999999998</Data></Cell>
    <Cell><Data ss:Type="Number">0.72380951999999998</Data></Cell>
    <Cell><Data ss:Type="Number">7</Data></Cell>
    <Cell><Data ss:Type="Number">15.93333333</Data></Cell>
    <Cell><Data ss:Type="Number">15</Data></Cell>
    <Cell><Data ss:Type="Number">0</Data></Cell>
    <Cell><Data ss:Type="Number">0.67879747000000001</Data></Cell>
    <Cell><Data ss:Type="Number">76</Data></Cell>
    <Cell><Data ss:Type="Number">0.49791667000000001</Data></Cell>
   </Row>
   <Row>
    <Cell><Data ss:Type="String">SLC25A10</Data></Cell>
    <Cell><Data ss:Type="Number">5.9727035400000004</Data></Cell>
    <Cell ss:StyleID="s62"><Data ss:Type="Number">5.6400000000000002E-6</Data></Cell>
    <Cell><Data ss:Type="Number">0.16742836999999999</Data></Cell>
    <Cell><Data ss:Type="Number">0</Data></Cell>
    <Cell><Data ss:Type="Number">15</Data></Cell>
    <Cell><Data ss:Type="Number">19</Data></Cell>
    <Cell><Data ss:Type="Number">15</Data></Cell>
    <Cell><Data ss:Type="Number">0</Data></Cell>
    <Cell><Data ss:Type="Number">0.77396801999999998</Data></Cell>
    <Cell><Data ss:Type="Number">3296</Data></Cell>
    <Cell><Data ss:Type="Number">0.54545454999999998</Data></Cell>
   </Row>
   <Row>
    <Cell><Data ss:Type="String">TOP3A</Data></Cell>
    <Cell><Data ss:Type="Number">2.578125</Data></Cell>
    <Cell><Data ss:Type="Number">9.0590669999999998E-2</Data></Cell>
    <Cell><Data ss:Type="Number">0.38787878999999997</Data></Cell>
    <Cell><Data ss:Type="Number">0.52380952000000003</Data></Cell>
    <Cell><Data ss:Type="Number">4</Data></Cell>
    <Cell><Data ss:Type="Number">10.66666667</Data></Cell>
    <Cell><Data ss:Type="Number">15</Data></Cell>
    <Cell><Data ss:Type="Number">0</Data></Cell>
    <Cell><Data ss:Type="Number">0.80273437999999997</Data></Cell>
    <Cell><Data ss:Type="Number">14878</Data></Cell>
    <Cell><Data ss:Type="Number">0.23703704</Data></Cell>
   </Row>
   <Row>
    <Cell><Data ss:Type="String">PRPSAP2</Data></Cell>
    <Cell><Data ss:Type="Number">2.9296875</Data></Cell>
    <Cell><Data ss:Type="Number">0.18901092999999999</Data></Cell>
    <Cell><Data ss:Type="Number">0.34133332999999999</Data></Cell>
    <Cell><Data ss:Type="Number">0.42857142999999998</Data></Cell>
    <Cell><Data ss:Type="Number">5</Data></Cell>
    <Cell><Data ss:Type="Number">9.3333333300000003</Data></Cell>
    <Cell><Data ss:Type="Number">15</Data></Cell>
    <Cell><Data ss:Type="Number">0</Data></Cell>
    <Cell><Data ss:Type="Number">0.75878906000000002</Data></Cell>
    <Cell><Data ss:Type="Number">27916</Data></Cell>
    <Cell><Data ss:Type="Number">0.28958333000000003</Data></Cell>
   </Row>
   <Row>
    <Cell><Data ss:Type="String">KAT6A</Data></Cell>
    <Cell><Data ss:Type="Number">1.93333333</Data></Cell>
    <Cell><Data ss:Type="Number">1.4398279999999999E-2</Data></Cell>
    <Cell><Data ss:Type="Number">0.51724137999999997</Data></Cell>
    <Cell><Data ss:Type="Number">0.82857143</Data></Cell>
    <Cell><Data ss:Type="Number">4</Data></Cell>
    <Cell><Data ss:Type="Number">12.866666670000001</Data></Cell>
    <Cell><Data ss:Type="Number">15</Data></Cell>
    <Cell><Data ss:Type="Number">0</Data></Cell>
    <Cell><Data ss:Type="Number">0.81333332999999997</Data></Cell>
    <Cell><Data ss:Type="Number">132</Data></Cell>
    <Cell><Data ss:Type="Number">0.71481481000000002</Data></Cell>
   </Row>
   <Row>
    <Cell><Data ss:Type="String">VDAC3</Data></Cell>
    <Cell><Data ss:Type="Number">5.1495371499999996</Data></Cell>
    <Cell><Data ss:Type="Number">3.3653300000000001E-3</Data></Cell>
    <Cell><Data ss:Type="Number">0.19419221</Data></Cell>
    <Cell><Data ss:Type="Number">0.23809524000000001</Data></Cell>
    <Cell><Data ss:Type="Number">14</Data></Cell>
    <Cell><Data ss:Type="Number">25.714285709999999</Data></Cell>
    <Cell><Data ss:Type="Number">15</Data></Cell>
    <Cell><Data ss:Type="Number">0</Data></Cell>
    <Cell><Data ss:Type="Number">0.81138467999999997</Data></Cell>
    <Cell><Data ss:Type="Number">451338</Data></Cell>
    <Cell><Data ss:Type="Number">0.19264069</Data></Cell>
   </Row>
   <Row>
    <Cell><Data ss:Type="String">FNTA</Data></Cell>
    <Cell><Data ss:Type="Number">1.93333333</Data></Cell>
    <Cell><Data ss:Type="Number">1.4398279999999999E-2</Data></Cell>
    <Cell><Data ss:Type="Number">0.51724137999999997</Data></Cell>
    <Cell><Data ss:Type="Number">0.82857143</Data></Cell>
    <Cell><Data ss:Type="Number">4</Data></Cell>
    <Cell><Data ss:Type="Number">12.866666670000001</Data></Cell>
    <Cell><Data ss:Type="Number">15</Data></Cell>
    <Cell><Data ss:Type="Number">0</Data></Cell>
    <Cell><Data ss:Type="Number">0.81333332999999997</Data></Cell>
    <Cell><Data ss:Type="Number">132</Data></Cell>
    <Cell><Data ss:Type="Number">0.71481481000000002</Data></Cell>
   </Row>
   <Row>
    <Cell><Data ss:Type="String">RAD9A</Data></Cell>
    <Cell><Data ss:Type="Number">5.0977443600000001</Data></Cell>
    <Cell><Data ss:Type="Number">9.3087299999999994E-3</Data></Cell>
    <Cell><Data ss:Type="Number">0.19616518999999999</Data></Cell>
    <Cell><Data ss:Type="Number">0.6</Data></Cell>
    <Cell><Data ss:Type="Number">11</Data></Cell>
    <Cell><Data ss:Type="Number">10.8</Data></Cell>
    <Cell><Data ss:Type="Number">15</Data></Cell>
    <Cell><Data ss:Type="Number">0</Data></Cell>
    <Cell><Data ss:Type="Number">0.70730397</Data></Cell>
    <Cell><Data ss:Type="Number">3276</Data></Cell>
    <Cell><Data ss:Type="Number">0.4</Data></Cell>
   </Row>
   <Row>
    <Cell><Data ss:Type="String">GAK</Data></Cell>
    <Cell><Data ss:Type="Number">1.53333333</Data></Cell>
    <Cell><Data ss:Type="Number">6.7180069999999995E-2</Data></Cell>
    <Cell><Data ss:Type="Number">0.65217391000000002</Data></Cell>
    <Cell><Data ss:Type="Number">0.51428571000000001</Data></Cell>
    <Cell><Data ss:Type="Number">3</Data></Cell>
    <Cell><Data ss:Type="Number">11.266666669999999</Data></Cell>
    <Cell><Data ss:Type="Number">15</Data></Cell>
    <Cell><Data ss:Type="Number">0</Data></Cell>
    <Cell><Data ss:Type="Number">0.86666666999999997</Data></Cell>
    <Cell><Data ss:Type="Number">268</Data></Cell>
    <Cell><Data ss:Type="Number">0.38850574999999998</Data></Cell>
   </Row>
   <Row>
    <Cell><Data ss:Type="String">FBXL6</Data></Cell>
    <Cell><Data ss:Type="Number">8.4412532599999999</Data></Cell>
    <Cell><Data ss:Type="Number">0</Data></Cell>
    <Cell><Data ss:Type="Number">0.11846582</Data></Cell>
    <Cell><Data ss:Type="Number">0</Data></Cell>
    <Cell><Data ss:Type="Number">16</Data></Cell>
    <Cell><Data ss:Type="Number">4</Data></Cell>
    <Cell><Data ss:Type="Number">15</Data></Cell>
    <Cell><Data ss:Type="Number">0</Data></Cell>
    <Cell><Data ss:Type="Number">0.66176122000000004</Data></Cell>
    <Cell><Data ss:Type="Number">0</Data></Cell>
    <Cell><Data ss:Type="Number">0</Data></Cell>
   </Row>
   <Row>
    <Cell><Data ss:Type="String">SAP30BP</Data></Cell>
    <Cell><Data ss:Type="Number">5.9496795599999999</Data></Cell>
    <Cell><Data ss:Type="Number">1.82211E-3</Data></Cell>
    <Cell><Data ss:Type="Number">0.16807627999999999</Data></Cell>
    <Cell><Data ss:Type="Number">0</Data></Cell>
    <Cell><Data ss:Type="Number">15</Data></Cell>
    <Cell><Data ss:Type="Number">9.4</Data></Cell>
    <Cell><Data ss:Type="Number">15</Data></Cell>
    <Cell><Data ss:Type="Number">0</Data></Cell>
    <Cell><Data ss:Type="Number">0.77501456999999996</Data></Cell>
    <Cell><Data ss:Type="Number">221786</Data></Cell>
    <Cell><Data ss:Type="Number">0.20487805000000001</Data></Cell>
   </Row>
   <Row>
    <Cell><Data ss:Type="String">NGDN</Data></Cell>
    <Cell><Data ss:Type="Number">2.88888889</Data></Cell>
    <Cell><Data ss:Type="Number">5.873432E-2</Data></Cell>
    <Cell><Data ss:Type="Number">0.34615384999999999</Data></Cell>
    <Cell><Data ss:Type="Number">0.40952380999999999</Data></Cell>
    <Cell><Data ss:Type="Number">7</Data></Cell>
    <Cell><Data ss:Type="Number">9.6</Data></Cell>
    <Cell><Data ss:Type="Number">15</Data></Cell>
    <Cell><Data ss:Type="Number">0</Data></Cell>
    <Cell><Data ss:Type="Number">0.81111111000000002</Data></Cell>
    <Cell><Data ss:Type="Number">2024</Data></Cell>
    <Cell><Data ss:Type="Number">0.32</Data></Cell>
   </Row>
   <Row>
    <Cell><Data ss:Type="String">GIT1</Data></Cell>
    <Cell><Data ss:Type="Number">7.7165914999999998</Data></Cell>
    <Cell ss:StyleID="s62"><Data ss:Type="Number">4.75E-4</Data></Cell>
    <Cell><Data ss:Type="Number">0.12959090000000001</Data></Cell>
    <Cell><Data ss:Type="Number">0</Data></Cell>
    <Cell><Data ss:Type="Number">17</Data></Cell>
    <Cell><Data ss:Type="Number">3</Data></Cell>
    <Cell><Data ss:Type="Number">15</Data></Cell>
    <Cell><Data ss:Type="Number">0</Data></Cell>
    <Cell><Data ss:Type="Number">0.69470038999999995</Data></Cell>
    <Cell><Data ss:Type="Number">64620</Data></Cell>
    <Cell><Data ss:Type="Number">0.5</Data></Cell>
   </Row>
   <Row>
    <Cell><Data ss:Type="String">PCID2</Data></Cell>
    <Cell><Data ss:Type="Number">1.4444444400000001</Data></Cell>
    <Cell><Data ss:Type="Number">3.008104E-2</Data></Cell>
    <Cell><Data ss:Type="Number">0.69230769000000003</Data></Cell>
    <Cell><Data ss:Type="Number">0.63809523999999995</Data></Cell>
    <Cell><Data ss:Type="Number">2</Data></Cell>
    <Cell><Data ss:Type="Number">13.2</Data></Cell>
    <Cell><Data ss:Type="Number">15</Data></Cell>
    <Cell><Data ss:Type="Number">0</Data></Cell>
    <Cell><Data ss:Type="Number">0.85185184999999997</Data></Cell>
    <Cell><Data ss:Type="Number">152</Data></Cell>
    <Cell><Data ss:Type="Number">0.48888889000000002</Data></Cell>
   </Row>
   <Row>
    <Cell><Data ss:Type="String">PCDHGB4</Data></Cell>
    <Cell><Data ss:Type="Number">8.3225729899999994</Data></Cell>
    <Cell ss:StyleID="s62"><Data ss:Type="Number">1E-8</Data></Cell>
    <Cell><Data ss:Type="Number">0.12015515</Data></Cell>
    <Cell><Data ss:Type="Number">0.9</Data></Cell>
    <Cell><Data ss:Type="Number">15</Data></Cell>
    <Cell><Data ss:Type="Number">14.4</Data></Cell>
    <Cell><Data ss:Type="Number">14</Data></Cell>
    <Cell><Data ss:Type="Number">0</Data></Cell>
    <Cell><Data ss:Type="Number">0.66715577000000004</Data></Cell>
    <Cell><Data ss:Type="Number">2</Data></Cell>
    <Cell><Data ss:Type="Number">0.65454544999999997</Data></Cell>
   </Row>
   <Row>
    <Cell><Data ss:Type="String">TMEM199</Data></Cell>
    <Cell><Data ss:Type="Number">2.8409090899999998</Data></Cell>
    <Cell><Data ss:Type="Number">6.8724600000000004E-3</Data></Cell>
    <Cell><Data ss:Type="Number">0.35199999999999998</Data></Cell>
    <Cell><Data ss:Type="Number">0.75824175999999999</Data></Cell>
    <Cell><Data ss:Type="Number">8</Data></Cell>
    <Cell><Data ss:Type="Number">16.428571430000002</Data></Cell>
    <Cell><Data ss:Type="Number">14</Data></Cell>
    <Cell><Data ss:Type="Number">0</Data></Cell>
    <Cell><Data ss:Type="Number">0.81590909</Data></Cell>
    <Cell><Data ss:Type="Number">72</Data></Cell>
    <Cell><Data ss:Type="Number">0.60846560999999999</Data></Cell>
   </Row>
   <Row>
    <Cell><Data ss:Type="String">SPAG5</Data></Cell>
    <Cell><Data ss:Type="Number">2.7954545500000001</Data></Cell>
    <Cell><Data ss:Type="Number">1.80281E-3</Data></Cell>
    <Cell><Data ss:Type="Number">0.35772357999999999</Data></Cell>
    <Cell><Data ss:Type="Number">0.89010988999999996</Data></Cell>
    <Cell><Data ss:Type="Number">8</Data></Cell>
    <Cell><Data ss:Type="Number">17.64285714</Data></Cell>
    <Cell><Data ss:Type="Number">14</Data></Cell>
    <Cell><Data ss:Type="Number">0</Data></Cell>
    <Cell><Data ss:Type="Number">0.82045455</Data></Cell>
    <Cell><Data ss:Type="Number">36</Data></Cell>
    <Cell><Data ss:Type="Number">0.63010204000000003</Data></Cell>
   </Row>
   <Row>
    <Cell><Data ss:Type="String">RRP8</Data></Cell>
    <Cell><Data ss:Type="Number">2.7529411800000001</Data></Cell>
    <Cell><Data ss:Type="Number">2.88638E-3</Data></Cell>
    <Cell><Data ss:Type="Number">0.36324785999999998</Data></Cell>
    <Cell><Data ss:Type="Number">0.69230769000000003</Data></Cell>
    <Cell><Data ss:Type="Number">7</Data></Cell>
    <Cell><Data ss:Type="Number">19.85714286</Data></Cell>
    <Cell><Data ss:Type="Number">14</Data></Cell>
    <Cell><Data ss:Type="Number">0</Data></Cell>
    <Cell><Data ss:Type="Number">0.80522875999999999</Data></Cell>
    <Cell><Data ss:Type="Number">264</Data></Cell>
    <Cell><Data ss:Type="Number">0.36103896000000002</Data></Cell>
   </Row>
   <Row>
    <Cell><Data ss:Type="String">NECAP1</Data></Cell>
    <Cell><Data ss:Type="Number">1.7804878</Data></Cell>
    <Cell><Data ss:Type="Number">7.3236750000000003E-2</Data></Cell>
    <Cell><Data ss:Type="Number">0.56164384000000001</Data></Cell>
    <Cell><Data ss:Type="Number">0.61538462000000005</Data></Cell>
    <Cell><Data ss:Type="Number">3</Data></Cell>
    <Cell><Data ss:Type="Number">13.42857143</Data></Cell>
    <Cell><Data ss:Type="Number">14</Data></Cell>
    <Cell><Data ss:Type="Number">0</Data></Cell>
    <Cell><Data ss:Type="Number">0.84390244000000003</Data></Cell>
    <Cell><Data ss:Type="Number">440</Data></Cell>
    <Cell><Data ss:Type="Number">0.38163265000000002</Data></Cell>
   </Row>
   <Row>
    <Cell><Data ss:Type="String">PHC1</Data></Cell>
    <Cell><Data ss:Type="Number">1.8048780499999999</Data></Cell>
    <Cell><Data ss:Type="Number">2.9183850000000001E-2</Data></Cell>
    <Cell><Data ss:Type="Number">0.55405404999999996</Data></Cell>
    <Cell><Data ss:Type="Number">0.64835164999999995</Data></Cell>
    <Cell><Data ss:Type="Number">3</Data></Cell>
    <Cell><Data ss:Type="Number">13.42857143</Data></Cell>
    <Cell><Data ss:Type="Number">14</Data></Cell>
    <Cell><Data ss:Type="Number">0</Data></Cell>
    <Cell><Data ss:Type="Number">0.83902438999999995</Data></Cell>
    <Cell><Data ss:Type="Number">290</Data></Cell>
    <Cell><Data ss:Type="Number">0.38367347000000002</Data></Cell>
   </Row>
   <Row>
    <Cell><Data ss:Type="String">TIGD5</Data></Cell>
    <Cell><Data ss:Type="Number">1.80392157</Data></Cell>
    <Cell><Data ss:Type="Number">1.15869E-3</Data></Cell>
    <Cell><Data ss:Type="Number">0.55434782999999999</Data></Cell>
    <Cell><Data ss:Type="Number">0.85714285999999995</Data></Cell>
    <Cell><Data ss:Type="Number">4</Data></Cell>
    <Cell><Data ss:Type="Number">28</Data></Cell>
    <Cell><Data ss:Type="Number">14</Data></Cell>
    <Cell><Data ss:Type="Number">0</Data></Cell>
    <Cell><Data ss:Type="Number">0.79901960999999999</Data></Cell>
    <Cell><Data ss:Type="Number">36</Data></Cell>
    <Cell><Data ss:Type="Number">0.58333332999999998</Data></Cell>
   </Row>
   <Row>
    <Cell><Data ss:Type="String">PIGO</Data></Cell>
    <Cell><Data ss:Type="Number">6.4018514099999999</Data></Cell>
    <Cell ss:StyleID="s62"><Data ss:Type="Number">5.0900000000000001E-4</Data></Cell>
    <Cell><Data ss:Type="Number">0.15620481</Data></Cell>
    <Cell><Data ss:Type="Number">0</Data></Cell>
    <Cell><Data ss:Type="Number">15</Data></Cell>
    <Cell><Data ss:Type="Number">3.6666666700000001</Data></Cell>
    <Cell><Data ss:Type="Number">14</Data></Cell>
    <Cell><Data ss:Type="Number">0</Data></Cell>
    <Cell><Data ss:Type="Number">0.7544613</Data></Cell>
    <Cell><Data ss:Type="Number">73470</Data></Cell>
    <Cell><Data ss:Type="Number">0.33333332999999998</Data></Cell>
   </Row>
   <Row>
    <Cell><Data ss:Type="String">DCTN3</Data></Cell>
    <Cell><Data ss:Type="Number">2.4482758599999999</Data></Cell>
    <Cell><Data ss:Type="Number">7.37947E-3</Data></Cell>
    <Cell><Data ss:Type="Number">0.4084507</Data></Cell>
    <Cell><Data ss:Type="Number">0.68131867999999995</Data></Cell>
    <Cell><Data ss:Type="Number">5</Data></Cell>
    <Cell><Data ss:Type="Number">14.5</Data></Cell>
    <Cell><Data ss:Type="Number">14</Data></Cell>
    <Cell><Data ss:Type="Number">0</Data></Cell>
    <Cell><Data ss:Type="Number">0.79310345000000004</Data></Cell>
    <Cell><Data ss:Type="Number">132</Data></Cell>
    <Cell><Data ss:Type="Number">0.42647058999999998</Data></Cell>
   </Row>
   <Row>
    <Cell><Data ss:Type="String">RRP36</Data></Cell>
    <Cell><Data ss:Type="Number">1.58064516</Data></Cell>
    <Cell><Data ss:Type="Number">1.7326600000000001E-2</Data></Cell>
    <Cell><Data ss:Type="Number">0.63265305999999999</Data></Cell>
    <Cell><Data ss:Type="Number">0.63736263999999998</Data></Cell>
    <Cell><Data ss:Type="Number">3</Data></Cell>
    <Cell><Data ss:Type="Number">14.21428571</Data></Cell>
    <Cell><Data ss:Type="Number">14</Data></Cell>
    <Cell><Data ss:Type="Number">0</Data></Cell>
    <Cell><Data ss:Type="Number">0.80645160999999999</Data></Cell>
    <Cell><Data ss:Type="Number">104</Data></Cell>
    <Cell><Data ss:Type="Number">0.47380951999999998</Data></Cell>
   </Row>
   <Row>
    <Cell><Data ss:Type="String">RECQL4</Data></Cell>
    <Cell><Data ss:Type="Number">1.80392157</Data></Cell>
    <Cell><Data ss:Type="Number">4.2269200000000003E-3</Data></Cell>
    <Cell><Data ss:Type="Number">0.55434782999999999</Data></Cell>
    <Cell><Data ss:Type="Number">0.69230769000000003</Data></Cell>
    <Cell><Data ss:Type="Number">3</Data></Cell>
    <Cell><Data ss:Type="Number">26.428571430000002</Data></Cell>
    <Cell><Data ss:Type="Number">14</Data></Cell>
    <Cell><Data ss:Type="Number">0</Data></Cell>
    <Cell><Data ss:Type="Number">0.79901960999999999</Data></Cell>
    <Cell><Data ss:Type="Number">82</Data></Cell>
    <Cell><Data ss:Type="Number">0.56231003000000002</Data></Cell>
   </Row>
   <Row>
    <Cell><Data ss:Type="String">RANBP1</Data></Cell>
    <Cell><Data ss:Type="Number">6.2660811799999996</Data></Cell>
    <Cell ss:StyleID="s62"><Data ss:Type="Number">2.3900000000000002E-5</Data></Cell>
    <Cell><Data ss:Type="Number">0.15958938</Data></Cell>
    <Cell><Data ss:Type="Number">0</Data></Cell>
    <Cell><Data ss:Type="Number">14</Data></Cell>
    <Cell><Data ss:Type="Number">14</Data></Cell>
    <Cell><Data ss:Type="Number">14</Data></Cell>
    <Cell><Data ss:Type="Number">0</Data></Cell>
    <Cell><Data ss:Type="Number">0.76063267000000001</Data></Cell>
    <Cell><Data ss:Type="Number">5204</Data></Cell>
    <Cell><Data ss:Type="Number">0.52</Data></Cell>
   </Row>
   <Row>
    <Cell><Data ss:Type="String">ZNF397</Data></Cell>
    <Cell><Data ss:Type="Number">2.1029411800000002</Data></Cell>
    <Cell><Data ss:Type="Number">9.9068999999999997E-3</Data></Cell>
    <Cell><Data ss:Type="Number">0.47552448000000003</Data></Cell>
    <Cell><Data ss:Type="Number">0.7032967</Data></Cell>
    <Cell><Data ss:Type="Number">4</Data></Cell>
    <Cell><Data ss:Type="Number">21.428571430000002</Data></Cell>
    <Cell><Data ss:Type="Number">14</Data></Cell>
    <Cell><Data ss:Type="Number">0</Data></Cell>
    <Cell><Data ss:Type="Number">0.81617647000000004</Data></Cell>
    <Cell><Data ss:Type="Number">620</Data></Cell>
    <Cell><Data ss:Type="Number">0.44642857000000002</Data></Cell>
   </Row>
   <Row>
    <Cell><Data ss:Type="String">C17orf49</Data></Cell>
    <Cell><Data ss:Type="Number">2.796875</Data></Cell>
    <Cell><Data ss:Type="Number">1.4148100000000001E-3</Data></Cell>
    <Cell><Data ss:Type="Number">0.35754190000000002</Data></Cell>
    <Cell><Data ss:Type="Number">0.67032966999999999</Data></Cell>
    <Cell><Data ss:Type="Number">7</Data></Cell>
    <Cell><Data ss:Type="Number">23.071428569999998</Data></Cell>
    <Cell><Data ss:Type="Number">14</Data></Cell>
    <Cell><Data ss:Type="Number">0</Data></Cell>
    <Cell><Data ss:Type="Number">0.77539062999999997</Data></Cell>
    <Cell><Data ss:Type="Number">280</Data></Cell>
    <Cell><Data ss:Type="Number">0.29962894000000001</Data></Cell>
   </Row>
   <Row>
    <Cell><Data ss:Type="String">CLPTM1L</Data></Cell>
    <Cell><Data ss:Type="Number">1.75</Data></Cell>
    <Cell><Data ss:Type="Number">0.12200323</Data></Cell>
    <Cell><Data ss:Type="Number">0.57142857000000002</Data></Cell>
    <Cell><Data ss:Type="Number">0.54945054999999998</Data></Cell>
    <Cell><Data ss:Type="Number">3</Data></Cell>
    <Cell><Data ss:Type="Number">10.14285714</Data></Cell>
    <Cell><Data ss:Type="Number">14</Data></Cell>
    <Cell><Data ss:Type="Number">0</Data></Cell>
    <Cell><Data ss:Type="Number">0.85</Data></Cell>
    <Cell><Data ss:Type="Number">570</Data></Cell>
    <Cell><Data ss:Type="Number">0.32718893999999998</Data></Cell>
   </Row>
   <Row>
    <Cell><Data ss:Type="String">ENTPD4</Data></Cell>
    <Cell><Data ss:Type="Number">1.9344262299999999</Data></Cell>
    <Cell><Data ss:Type="Number">0</Data></Cell>
    <Cell><Data ss:Type="Number">0.51694914999999997</Data></Cell>
    <Cell><Data ss:Type="Number">1</Data></Cell>
    <Cell><Data ss:Type="Number">3</Data></Cell>
    <Cell><Data ss:Type="Number">27.785714290000001</Data></Cell>
    <Cell><Data ss:Type="Number">14</Data></Cell>
    <Cell><Data ss:Type="Number">0</Data></Cell>
    <Cell><Data ss:Type="Number">0.81311475</Data></Cell>
    <Cell><Data ss:Type="Number">0</Data></Cell>
    <Cell><Data ss:Type="Number">0.54481793000000001</Data></Cell>
   </Row>
   <Row>
    <Cell><Data ss:Type="String">REEP4</Data></Cell>
    <Cell><Data ss:Type="Number">1.90163934</Data></Cell>
    <Cell><Data ss:Type="Number">0</Data></Cell>
    <Cell><Data ss:Type="Number">0.52586206999999996</Data></Cell>
    <Cell><Data ss:Type="Number">1</Data></Cell>
    <Cell><Data ss:Type="Number">3</Data></Cell>
    <Cell><Data ss:Type="Number">28.714285709999999</Data></Cell>
    <Cell><Data ss:Type="Number">14</Data></Cell>
    <Cell><Data ss:Type="Number">0</Data></Cell>
    <Cell><Data ss:Type="Number">0.81967213000000005</Data></Cell>
    <Cell><Data ss:Type="Number">0</Data></Cell>
    <Cell><Data ss:Type="Number">0.54177898000000002</Data></Cell>
   </Row>
   <Row>
    <Cell><Data ss:Type="String">TRIM35</Data></Cell>
    <Cell><Data ss:Type="Number">6.8281509600000003</Data></Cell>
    <Cell><Data ss:Type="Number">0</Data></Cell>
    <Cell><Data ss:Type="Number">0.14645253</Data></Cell>
    <Cell><Data ss:Type="Number">0</Data></Cell>
    <Cell><Data ss:Type="Number">16</Data></Cell>
    <Cell><Data ss:Type="Number">20</Data></Cell>
    <Cell><Data ss:Type="Number">14</Data></Cell>
    <Cell><Data ss:Type="Number">0</Data></Cell>
    <Cell><Data ss:Type="Number">0.73508404999999999</Data></Cell>
    <Cell><Data ss:Type="Number">0</Data></Cell>
    <Cell><Data ss:Type="Number">0</Data></Cell>
   </Row>
   <Row>
    <Cell><Data ss:Type="String">NUP85</Data></Cell>
    <Cell><Data ss:Type="Number">3.2151898700000001</Data></Cell>
    <Cell><Data ss:Type="Number">4.5237090000000001E-2</Data></Cell>
    <Cell><Data ss:Type="Number">0.31102362</Data></Cell>
    <Cell><Data ss:Type="Number">0.49450548999999999</Data></Cell>
    <Cell><Data ss:Type="Number">6</Data></Cell>
    <Cell><Data ss:Type="Number">10.5</Data></Cell>
    <Cell><Data ss:Type="Number">14</Data></Cell>
    <Cell><Data ss:Type="Number">0</Data></Cell>
    <Cell><Data ss:Type="Number">0.72310127000000002</Data></Cell>
    <Cell><Data ss:Type="Number">1764</Data></Cell>
    <Cell><Data ss:Type="Number">0.37244897999999999</Data></Cell>
   </Row>
   <Row>
    <Cell><Data ss:Type="String">CAPZA1</Data></Cell>
    <Cell><Data ss:Type="Number">1.59259259</Data></Cell>
    <Cell><Data ss:Type="Number">0.32049981999999999</Data></Cell>
    <Cell><Data ss:Type="Number">0.62790698</Data></Cell>
    <Cell><Data ss:Type="Number">0.34065933999999998</Data></Cell>
    <Cell><Data ss:Type="Number">3</Data></Cell>
    <Cell><Data ss:Type="Number">7.3571428599999997</Data></Cell>
    <Cell><Data ss:Type="Number">14</Data></Cell>
    <Cell><Data ss:Type="Number">0</Data></Cell>
    <Cell><Data ss:Type="Number">0.88148148000000004</Data></Cell>
    <Cell><Data ss:Type="Number">670</Data></Cell>
    <Cell><Data ss:Type="Number">0.34013605000000002</Data></Cell>
   </Row>
   <Row>
    <Cell><Data ss:Type="String">KIN</Data></Cell>
    <Cell><Data ss:Type="Number">6.4293852400000002</Data></Cell>
    <Cell ss:StyleID="s62"><Data ss:Type="Number">4.75E-4</Data></Cell>
    <Cell><Data ss:Type="Number">0.15553586999999999</Data></Cell>
    <Cell><Data ss:Type="Number">0</Data></Cell>
    <Cell><Data ss:Type="Number">14</Data></Cell>
    <Cell><Data ss:Type="Number">7.5</Data></Cell>
    <Cell><Data ss:Type="Number">14</Data></Cell>
    <Cell><Data ss:Type="Number">0</Data></Cell>
    <Cell><Data ss:Type="Number">0.75320975999999995</Data></Cell>
    <Cell><Data ss:Type="Number">57698</Data></Cell>
    <Cell><Data ss:Type="Number">0.5</Data></Cell>
   </Row>
   <Row>
    <Cell><Data ss:Type="String">C18orf32</Data></Cell>
    <Cell><Data ss:Type="Number">6.7056729199999996</Data></Cell>
    <Cell><Data ss:Type="Number">0</Data></Cell>
    <Cell><Data ss:Type="Number">0.14912745999999999</Data></Cell>
    <Cell><Data ss:Type="Number">0</Data></Cell>
    <Cell><Data ss:Type="Number">16</Data></Cell>
    <Cell><Data ss:Type="Number">5</Data></Cell>
    <Cell><Data ss:Type="Number">14</Data></Cell>
    <Cell><Data ss:Type="Number">0</Data></Cell>
    <Cell><Data ss:Type="Number">0.74065122999999999</Data></Cell>
    <Cell><Data ss:Type="Number">0</Data></Cell>
    <Cell><Data ss:Type="Number">0</Data></Cell>
   </Row>
   <Row>
    <Cell><Data ss:Type="String">COPS7A</Data></Cell>
    <Cell><Data ss:Type="Number">1.9024390200000001</Data></Cell>
    <Cell><Data ss:Type="Number">8.0569400000000003E-3</Data></Cell>
    <Cell><Data ss:Type="Number">0.52564102999999995</Data></Cell>
    <Cell><Data ss:Type="Number">0.75824175999999999</Data></Cell>
    <Cell><Data ss:Type="Number">4</Data></Cell>
    <Cell><Data ss:Type="Number">14.28571429</Data></Cell>
    <Cell><Data ss:Type="Number">14</Data></Cell>
    <Cell><Data ss:Type="Number">0</Data></Cell>
    <Cell><Data ss:Type="Number">0.81951220000000002</Data></Cell>
    <Cell><Data ss:Type="Number">170</Data></Cell>
    <Cell><Data ss:Type="Number">0.43290043</Data></Cell>
   </Row>
   <Row>
    <Cell><Data ss:Type="String">RBSN</Data></Cell>
    <Cell><Data ss:Type="Number">1.74358974</Data></Cell>
    <Cell><Data ss:Type="Number">0.10096077000000001</Data></Cell>
    <Cell><Data ss:Type="Number">0.57352941000000002</Data></Cell>
    <Cell><Data ss:Type="Number">0.40659340999999999</Data></Cell>
    <Cell><Data ss:Type="Number">3</Data></Cell>
    <Cell><Data ss:Type="Number">10.64285714</Data></Cell>
    <Cell><Data ss:Type="Number">14</Data></Cell>
    <Cell><Data ss:Type="Number">0</Data></Cell>
    <Cell><Data ss:Type="Number">0.81410256000000003</Data></Cell>
    <Cell><Data ss:Type="Number">674</Data></Cell>
    <Cell><Data ss:Type="Number">0.30408162999999999</Data></Cell>
   </Row>
   <Row>
    <Cell><Data ss:Type="String">AURKAIP1</Data></Cell>
    <Cell><Data ss:Type="Number">5.5065274200000003</Data></Cell>
    <Cell ss:StyleID="s62"><Data ss:Type="Number">6.9399999999999996E-4</Data></Cell>
    <Cell><Data ss:Type="Number">0.18160266</Data></Cell>
    <Cell><Data ss:Type="Number">0.58333332999999998</Data></Cell>
    <Cell><Data ss:Type="Number">13</Data></Cell>
    <Cell><Data ss:Type="Number">28.88888889</Data></Cell>
    <Cell><Data ss:Type="Number">14</Data></Cell>
    <Cell><Data ss:Type="Number">0</Data></Cell>
    <Cell><Data ss:Type="Number">0.79515784</Data></Cell>
    <Cell><Data ss:Type="Number">239850</Data></Cell>
    <Cell><Data ss:Type="Number">0.26895119000000001</Data></Cell>
   </Row>
   <Row>
    <Cell><Data ss:Type="String">BRPF1</Data></Cell>
    <Cell><Data ss:Type="Number">1.79487179</Data></Cell>
    <Cell><Data ss:Type="Number">1.500363E-2</Data></Cell>
    <Cell><Data ss:Type="Number">0.55714286000000002</Data></Cell>
    <Cell><Data ss:Type="Number">0.67032966999999999</Data></Cell>
    <Cell><Data ss:Type="Number">3</Data></Cell>
    <Cell><Data ss:Type="Number">13.78571429</Data></Cell>
    <Cell><Data ss:Type="Number">14</Data></Cell>
    <Cell><Data ss:Type="Number">0</Data></Cell>
    <Cell><Data ss:Type="Number">0.80128204999999997</Data></Cell>
    <Cell><Data ss:Type="Number">172</Data></Cell>
    <Cell><Data ss:Type="Number">0.41774892000000002</Data></Cell>
   </Row>
   <Row>
    <Cell><Data ss:Type="String">COPS6</Data></Cell>
    <Cell><Data ss:Type="Number">5.6878708800000002</Data></Cell>
    <Cell><Data ss:Type="Number">2.5765800000000002E-3</Data></Cell>
    <Cell><Data ss:Type="Number">0.17581271000000001</Data></Cell>
    <Cell><Data ss:Type="Number">0.11111111</Data></Cell>
    <Cell><Data ss:Type="Number">14</Data></Cell>
    <Cell><Data ss:Type="Number">9.9</Data></Cell>
    <Cell><Data ss:Type="Number">14</Data></Cell>
    <Cell><Data ss:Type="Number">0</Data></Cell>
    <Cell><Data ss:Type="Number">0.78691496000000005</Data></Cell>
    <Cell><Data ss:Type="Number">494840</Data></Cell>
    <Cell><Data ss:Type="Number">0.14687500000000001</Data></Cell>
   </Row>
   <Row>
    <Cell><Data ss:Type="String">YTHDF1</Data></Cell>
    <Cell><Data ss:Type="Number">5.4975077099999998</Data></Cell>
    <Cell><Data ss:Type="Number">5.3809000000000001E-3</Data></Cell>
    <Cell><Data ss:Type="Number">0.18190060999999999</Data></Cell>
    <Cell><Data ss:Type="Number">0</Data></Cell>
    <Cell><Data ss:Type="Number">13</Data></Cell>
    <Cell><Data ss:Type="Number">7</Data></Cell>
    <Cell><Data ss:Type="Number">14</Data></Cell>
    <Cell><Data ss:Type="Number">0</Data></Cell>
    <Cell><Data ss:Type="Number">0.79556782999999998</Data></Cell>
    <Cell><Data ss:Type="Number">656572</Data></Cell>
    <Cell><Data ss:Type="Number">0.15384614999999999</Data></Cell>
   </Row>
   <Row>
    <Cell><Data ss:Type="String">NFX1</Data></Cell>
    <Cell><Data ss:Type="Number">2.4137930999999999</Data></Cell>
    <Cell><Data ss:Type="Number">1.2280330000000001E-2</Data></Cell>
    <Cell><Data ss:Type="Number">0.41428570999999997</Data></Cell>
    <Cell><Data ss:Type="Number">0.7032967</Data></Cell>
    <Cell><Data ss:Type="Number">5</Data></Cell>
    <Cell><Data ss:Type="Number">15.14285714</Data></Cell>
    <Cell><Data ss:Type="Number">14</Data></Cell>
    <Cell><Data ss:Type="Number">0</Data></Cell>
    <Cell><Data ss:Type="Number">0.79802956000000003</Data></Cell>
    <Cell><Data ss:Type="Number">314</Data></Cell>
    <Cell><Data ss:Type="Number">0.42063492000000002</Data></Cell>
   </Row>
   <Row>
    <Cell><Data ss:Type="String">UBAP2</Data></Cell>
    <Cell><Data ss:Type="Number">2.4655172400000001</Data></Cell>
    <Cell><Data ss:Type="Number">5.6711699999999997E-3</Data></Cell>
    <Cell><Data ss:Type="Number">0.40559441000000002</Data></Cell>
    <Cell><Data ss:Type="Number">0.72527472999999998</Data></Cell>
    <Cell><Data ss:Type="Number">5</Data></Cell>
    <Cell><Data ss:Type="Number">14.64285714</Data></Cell>
    <Cell><Data ss:Type="Number">14</Data></Cell>
    <Cell><Data ss:Type="Number">0</Data></Cell>
    <Cell><Data ss:Type="Number">0.79064038999999997</Data></Cell>
    <Cell><Data ss:Type="Number">122</Data></Cell>
    <Cell><Data ss:Type="Number">0.44372294000000001</Data></Cell>
   </Row>
   <Row>
    <Cell><Data ss:Type="String">TOPORS</Data></Cell>
    <Cell><Data ss:Type="Number">5.9857583700000001</Data></Cell>
    <Cell><Data ss:Type="Number">0</Data></Cell>
    <Cell><Data ss:Type="Number">0.16706320999999999</Data></Cell>
    <Cell><Data ss:Type="Number">1</Data></Cell>
    <Cell><Data ss:Type="Number">16</Data></Cell>
    <Cell><Data ss:Type="Number">40.5</Data></Cell>
    <Cell><Data ss:Type="Number">14</Data></Cell>
    <Cell><Data ss:Type="Number">0</Data></Cell>
    <Cell><Data ss:Type="Number">0.77337462000000001</Data></Cell>
    <Cell><Data ss:Type="Number">0</Data></Cell>
    <Cell><Data ss:Type="Number">0.62307692000000003</Data></Cell>
   </Row>
   <Row>
    <Cell><Data ss:Type="String">BAG5</Data></Cell>
    <Cell><Data ss:Type="Number">5.5960123399999997</Data></Cell>
    <Cell><Data ss:Type="Number">1.1886799999999999E-3</Data></Cell>
    <Cell><Data ss:Type="Number">0.17869868</Data></Cell>
    <Cell><Data ss:Type="Number">0.17777778</Data></Cell>
    <Cell><Data ss:Type="Number">15</Data></Cell>
    <Cell><Data ss:Type="Number">13.7</Data></Cell>
    <Cell><Data ss:Type="Number">14</Data></Cell>
    <Cell><Data ss:Type="Number">0</Data></Cell>
    <Cell><Data ss:Type="Number">0.79109035000000005</Data></Cell>
    <Cell><Data ss:Type="Number">164036</Data></Cell>
    <Cell><Data ss:Type="Number">0.12980769</Data></Cell>
   </Row>
   <Row>
    <Cell><Data ss:Type="String">PRMT5</Data></Cell>
    <Cell><Data ss:Type="Number">2.9206349199999999</Data></Cell>
    <Cell><Data ss:Type="Number">7.0175749999999995E-2</Data></Cell>
    <Cell><Data ss:Type="Number">0.34239130000000001</Data></Cell>
    <Cell><Data ss:Type="Number">0.38461538000000001</Data></Cell>
    <Cell><Data ss:Type="Number">7</Data></Cell>
    <Cell><Data ss:Type="Number">9.4285714299999999</Data></Cell>
    <Cell><Data ss:Type="Number">14</Data></Cell>
    <Cell><Data ss:Type="Number">0</Data></Cell>
    <Cell><Data ss:Type="Number">0.80793651</Data></Cell>
    <Cell><Data ss:Type="Number">2170</Data></Cell>
    <Cell><Data ss:Type="Number">0.31428571</Data></Cell>
   </Row>
   <Row>
    <Cell><Data ss:Type="String">DEAF1</Data></Cell>
    <Cell><Data ss:Type="Number">2.84705882</Data></Cell>
    <Cell><Data ss:Type="Number">1.2111400000000001E-3</Data></Cell>
    <Cell><Data ss:Type="Number">0.35123967</Data></Cell>
    <Cell><Data ss:Type="Number">0.75824175999999999</Data></Cell>
    <Cell><Data ss:Type="Number">7</Data></Cell>
    <Cell><Data ss:Type="Number">22.285714290000001</Data></Cell>
    <Cell><Data ss:Type="Number">14</Data></Cell>
    <Cell><Data ss:Type="Number">0</Data></Cell>
    <Cell><Data ss:Type="Number">0.79477123999999999</Data></Cell>
    <Cell><Data ss:Type="Number">112</Data></Cell>
    <Cell><Data ss:Type="Number">0.46428571000000002</Data></Cell>
   </Row>
   <Row>
    <Cell><Data ss:Type="String">MED17</Data></Cell>
    <Cell><Data ss:Type="Number">5.9304533599999996</Data></Cell>
    <Cell ss:StyleID="s62"><Data ss:Type="Number">8.4999999999999995E-4</Data></Cell>
    <Cell><Data ss:Type="Number">0.16862116999999999</Data></Cell>
    <Cell><Data ss:Type="Number">0</Data></Cell>
    <Cell><Data ss:Type="Number">15</Data></Cell>
    <Cell><Data ss:Type="Number">7</Data></Cell>
    <Cell><Data ss:Type="Number">14</Data></Cell>
    <Cell><Data ss:Type="Number">0</Data></Cell>
    <Cell><Data ss:Type="Number">0.77588847999999999</Data></Cell>
    <Cell><Data ss:Type="Number">102504</Data></Cell>
    <Cell><Data ss:Type="Number">0.33333332999999998</Data></Cell>
   </Row>
   <Row>
    <Cell><Data ss:Type="String">NME2</Data></Cell>
    <Cell><Data ss:Type="Number">2.0645161299999999</Data></Cell>
    <Cell><Data ss:Type="Number">5.2936399999999996E-3</Data></Cell>
    <Cell><Data ss:Type="Number">0.484375</Data></Cell>
    <Cell><Data ss:Type="Number">0.82417582</Data></Cell>
    <Cell><Data ss:Type="Number">5</Data></Cell>
    <Cell><Data ss:Type="Number">14.35714286</Data></Cell>
    <Cell><Data ss:Type="Number">14</Data></Cell>
    <Cell><Data ss:Type="Number">0</Data></Cell>
    <Cell><Data ss:Type="Number">0.78709677</Data></Cell>
    <Cell><Data ss:Type="Number">46</Data></Cell>
    <Cell><Data ss:Type="Number">0.62422359999999999</Data></Cell>
   </Row>
   <Row>
    <Cell><Data ss:Type="String">PFN1</Data></Cell>
    <Cell><Data ss:Type="Number">2.765625</Data></Cell>
    <Cell><Data ss:Type="Number">1.16872E-3</Data></Cell>
    <Cell><Data ss:Type="Number">0.36158192</Data></Cell>
    <Cell><Data ss:Type="Number">0.7032967</Data></Cell>
    <Cell><Data ss:Type="Number">7</Data></Cell>
    <Cell><Data ss:Type="Number">32.928571429999998</Data></Cell>
    <Cell><Data ss:Type="Number">14</Data></Cell>
    <Cell><Data ss:Type="Number">0</Data></Cell>
    <Cell><Data ss:Type="Number">0.77929687999999997</Data></Cell>
    <Cell><Data ss:Type="Number">242</Data></Cell>
    <Cell><Data ss:Type="Number">0.40652557</Data></Cell>
   </Row>
   <Row>
    <Cell><Data ss:Type="String">SMYD4</Data></Cell>
    <Cell><Data ss:Type="Number">2.65625</Data></Cell>
    <Cell ss:StyleID="s62"><Data ss:Type="Number">2.34E-5</Data></Cell>
    <Cell><Data ss:Type="Number">0.37647058999999999</Data></Cell>
    <Cell><Data ss:Type="Number">0.97802197999999996</Data></Cell>
    <Cell><Data ss:Type="Number">6</Data></Cell>
    <Cell><Data ss:Type="Number">32.928571429999998</Data></Cell>
    <Cell><Data ss:Type="Number">14</Data></Cell>
    <Cell><Data ss:Type="Number">0</Data></Cell>
    <Cell><Data ss:Type="Number">0.79296875</Data></Cell>
    <Cell><Data ss:Type="Number">8</Data></Cell>
    <Cell><Data ss:Type="Number">0.50659341000000002</Data></Cell>
   </Row>
   <Row>
    <Cell><Data ss:Type="String">DNAJC9</Data></Cell>
    <Cell><Data ss:Type="Number">2.8596491199999998</Data></Cell>
    <Cell><Data ss:Type="Number">4.3634499999999996E-3</Data></Cell>
    <Cell><Data ss:Type="Number">0.34969325000000001</Data></Cell>
    <Cell><Data ss:Type="Number">0.74725275000000002</Data></Cell>
    <Cell><Data ss:Type="Number">8</Data></Cell>
    <Cell><Data ss:Type="Number">13.85714286</Data></Cell>
    <Cell><Data ss:Type="Number">14</Data></Cell>
    <Cell><Data ss:Type="Number">0</Data></Cell>
    <Cell><Data ss:Type="Number">0.83094098999999999</Data></Cell>
    <Cell><Data ss:Type="Number">100</Data></Cell>
    <Cell><Data ss:Type="Number">0.49489796000000003</Data></Cell>
   </Row>
   <Row>
    <Cell><Data ss:Type="String">ATG13</Data></Cell>
    <Cell><Data ss:Type="Number">1.26315789</Data></Cell>
    <Cell><Data ss:Type="Number">0.14183274000000001</Data></Cell>
    <Cell><Data ss:Type="Number">0.79166667000000002</Data></Cell>
    <Cell><Data ss:Type="Number">0.52747253000000005</Data></Cell>
    <Cell><Data ss:Type="Number">2</Data></Cell>
    <Cell><Data ss:Type="Number">9.5</Data></Cell>
    <Cell><Data ss:Type="Number">14</Data></Cell>
    <Cell><Data ss:Type="Number">0</Data></Cell>
    <Cell><Data ss:Type="Number">0.91228070000000006</Data></Cell>
    <Cell><Data ss:Type="Number">190</Data></Cell>
    <Cell><Data ss:Type="Number">0.5</Data></Cell>
   </Row>
   <Row>
    <Cell><Data ss:Type="String">ARFGAP2</Data></Cell>
    <Cell><Data ss:Type="Number">8.1492997900000006</Data></Cell>
    <Cell><Data ss:Type="Number">0</Data></Cell>
    <Cell><Data ss:Type="Number">0.12270992999999999</Data></Cell>
    <Cell><Data ss:Type="Number">0</Data></Cell>
    <Cell><Data ss:Type="Number">16</Data></Cell>
    <Cell><Data ss:Type="Number">4</Data></Cell>
    <Cell><Data ss:Type="Number">14</Data></Cell>
    <Cell><Data ss:Type="Number">0</Data></Cell>
    <Cell><Data ss:Type="Number">0.67503183</Data></Cell>
    <Cell><Data ss:Type="Number">0</Data></Cell>
    <Cell><Data ss:Type="Number">0</Data></Cell>
   </Row>
   <Row>
    <Cell><Data ss:Type="String">AMBRA1</Data></Cell>
    <Cell><Data ss:Type="Number">1.26315789</Data></Cell>
    <Cell><Data ss:Type="Number">0.12208024000000001</Data></Cell>
    <Cell><Data ss:Type="Number">0.79166667000000002</Data></Cell>
    <Cell><Data ss:Type="Number">0.53846154000000002</Data></Cell>
    <Cell><Data ss:Type="Number">2</Data></Cell>
    <Cell><Data ss:Type="Number">9.6428571400000003</Data></Cell>
    <Cell><Data ss:Type="Number">14</Data></Cell>
    <Cell><Data ss:Type="Number">0</Data></Cell>
    <Cell><Data ss:Type="Number">0.91228070000000006</Data></Cell>
    <Cell><Data ss:Type="Number">186</Data></Cell>
    <Cell><Data ss:Type="Number">0.50751880000000005</Data></Cell>
   </Row>
   <Row>
    <Cell><Data ss:Type="String">STRA13</Data></Cell>
    <Cell><Data ss:Type="Number">3.5569620300000002</Data></Cell>
    <Cell><Data ss:Type="Number">3.72011E-3</Data></Cell>
    <Cell><Data ss:Type="Number">0.28113879000000003</Data></Cell>
    <Cell><Data ss:Type="Number">0.65934066000000002</Data></Cell>
    <Cell><Data ss:Type="Number">7</Data></Cell>
    <Cell><Data ss:Type="Number">15.28571429</Data></Cell>
    <Cell><Data ss:Type="Number">14</Data></Cell>
    <Cell><Data ss:Type="Number">0</Data></Cell>
    <Cell><Data ss:Type="Number">0.68037974999999995</Data></Cell>
    <Cell><Data ss:Type="Number">134</Data></Cell>
    <Cell><Data ss:Type="Number">0.44957983000000001</Data></Cell>
   </Row>
   <Row>
    <Cell><Data ss:Type="String">DRG2</Data></Cell>
    <Cell><Data ss:Type="Number">5.9057678600000001</Data></Cell>
    <Cell><Data ss:Type="Number">0</Data></Cell>
    <Cell><Data ss:Type="Number">0.16932599000000001</Data></Cell>
    <Cell><Data ss:Type="Number">0</Data></Cell>
    <Cell><Data ss:Type="Number">14</Data></Cell>
    <Cell><Data ss:Type="Number">25</Data></Cell>
    <Cell><Data ss:Type="Number">14</Data></Cell>
    <Cell><Data ss:Type="Number">0</Data></Cell>
    <Cell><Data ss:Type="Number">0.77701054999999997</Data></Cell>
    <Cell><Data ss:Type="Number">0</Data></Cell>
    <Cell><Data ss:Type="Number">0</Data></Cell>
   </Row>
   <Row>
    <Cell><Data ss:Type="String">IKBKB</Data></Cell>
    <Cell><Data ss:Type="Number">6.66579634</Data></Cell>
    <Cell><Data ss:Type="Number">1.8736200000000001E-3</Data></Cell>
    <Cell><Data ss:Type="Number">0.15001958000000001</Data></Cell>
    <Cell><Data ss:Type="Number">0</Data></Cell>
    <Cell><Data ss:Type="Number">15</Data></Cell>
    <Cell><Data ss:Type="Number">4</Data></Cell>
    <Cell><Data ss:Type="Number">14</Data></Cell>
    <Cell><Data ss:Type="Number">0</Data></Cell>
    <Cell><Data ss:Type="Number">0.74246380000000001</Data></Cell>
    <Cell><Data ss:Type="Number">201400</Data></Cell>
    <Cell><Data ss:Type="Number">0.25</Data></Cell>
   </Row>
   <Row>
    <Cell><Data ss:Type="String">SMIM19</Data></Cell>
    <Cell><Data ss:Type="Number">1.96666667</Data></Cell>
    <Cell><Data ss:Type="Number">1.90584E-3</Data></Cell>
    <Cell><Data ss:Type="Number">0.50847458000000001</Data></Cell>
    <Cell><Data ss:Type="Number">0.91208791</Data></Cell>
    <Cell><Data ss:Type="Number">4</Data></Cell>
    <Cell><Data ss:Type="Number">13.5</Data></Cell>
    <Cell><Data ss:Type="Number">14</Data></Cell>
    <Cell><Data ss:Type="Number">0</Data></Cell>
    <Cell><Data ss:Type="Number">0.80666667000000003</Data></Cell>
    <Cell><Data ss:Type="Number">16</Data></Cell>
    <Cell><Data ss:Type="Number">0.75</Data></Cell>
   </Row>
   <Row>
    <Cell><Data ss:Type="String">RNF170</Data></Cell>
    <Cell><Data ss:Type="Number">1.96666667</Data></Cell>
    <Cell><Data ss:Type="Number">1.90584E-3</Data></Cell>
    <Cell><Data ss:Type="Number">0.50847458000000001</Data></Cell>
    <Cell><Data ss:Type="Number">0.91208791</Data></Cell>
    <Cell><Data ss:Type="Number">4</Data></Cell>
    <Cell><Data ss:Type="Number">13.5</Data></Cell>
    <Cell><Data ss:Type="Number">14</Data></Cell>
    <Cell><Data ss:Type="Number">0</Data></Cell>
    <Cell><Data ss:Type="Number">0.80666667000000003</Data></Cell>
    <Cell><Data ss:Type="Number">16</Data></Cell>
    <Cell><Data ss:Type="Number">0.75</Data></Cell>
   </Row>
   <Row>
    <Cell><Data ss:Type="String">HOOK3</Data></Cell>
    <Cell><Data ss:Type="Number">1.96666667</Data></Cell>
    <Cell><Data ss:Type="Number">1.288022E-2</Data></Cell>
    <Cell><Data ss:Type="Number">0.50847458000000001</Data></Cell>
    <Cell><Data ss:Type="Number">0.84615384999999999</Data></Cell>
    <Cell><Data ss:Type="Number">4</Data></Cell>
    <Cell><Data ss:Type="Number">13.07142857</Data></Cell>
    <Cell><Data ss:Type="Number">14</Data></Cell>
    <Cell><Data ss:Type="Number">0</Data></Cell>
    <Cell><Data ss:Type="Number">0.80666667000000003</Data></Cell>
    <Cell><Data ss:Type="Number">124</Data></Cell>
    <Cell><Data ss:Type="Number">0.72619047999999997</Data></Cell>
   </Row>
   <Row>
    <Cell><Data ss:Type="String">RNMT</Data></Cell>
    <Cell><Data ss:Type="Number">1.44</Data></Cell>
    <Cell><Data ss:Type="Number">3.321122E-2</Data></Cell>
    <Cell><Data ss:Type="Number">0.69444444000000005</Data></Cell>
    <Cell><Data ss:Type="Number">0.65934066000000002</Data></Cell>
    <Cell><Data ss:Type="Number">2</Data></Cell>
    <Cell><Data ss:Type="Number">12.28571429</Data></Cell>
    <Cell><Data ss:Type="Number">14</Data></Cell>
    <Cell><Data ss:Type="Number">0</Data></Cell>
    <Cell><Data ss:Type="Number">0.85333333</Data></Cell>
    <Cell><Data ss:Type="Number">150</Data></Cell>
    <Cell><Data ss:Type="Number">0.49142857000000001</Data></Cell>
   </Row>
   <Row>
    <Cell><Data ss:Type="String">VAPA</Data></Cell>
    <Cell><Data ss:Type="Number">6.5957749799999998</Data></Cell>
    <Cell><Data ss:Type="Number">0</Data></Cell>
    <Cell><Data ss:Type="Number">0.15161221</Data></Cell>
    <Cell><Data ss:Type="Number">0</Data></Cell>
    <Cell><Data ss:Type="Number">16</Data></Cell>
    <Cell><Data ss:Type="Number">10</Data></Cell>
    <Cell><Data ss:Type="Number">14</Data></Cell>
    <Cell><Data ss:Type="Number">0</Data></Cell>
    <Cell><Data ss:Type="Number">0.74564659</Data></Cell>
    <Cell><Data ss:Type="Number">0</Data></Cell>
    <Cell><Data ss:Type="Number">0</Data></Cell>
   </Row>
   <Row>
    <Cell><Data ss:Type="String">NELFA</Data></Cell>
    <Cell><Data ss:Type="Number">1.56666667</Data></Cell>
    <Cell><Data ss:Type="Number">1.7039229999999999E-2</Data></Cell>
    <Cell><Data ss:Type="Number">0.63829787000000004</Data></Cell>
    <Cell><Data ss:Type="Number">0.69230769000000003</Data></Cell>
    <Cell><Data ss:Type="Number">3</Data></Cell>
    <Cell><Data ss:Type="Number">13.21428571</Data></Cell>
    <Cell><Data ss:Type="Number">14</Data></Cell>
    <Cell><Data ss:Type="Number">0</Data></Cell>
    <Cell><Data ss:Type="Number">0.85833333000000001</Data></Cell>
    <Cell><Data ss:Type="Number">104</Data></Cell>
    <Cell><Data ss:Type="Number">0.45566501999999998</Data></Cell>
   </Row>
   <Row>
    <Cell><Data ss:Type="String">MRPL38</Data></Cell>
    <Cell><Data ss:Type="Number">3.1898734200000001</Data></Cell>
    <Cell><Data ss:Type="Number">5.3928200000000004E-3</Data></Cell>
    <Cell><Data ss:Type="Number">0.31349206000000002</Data></Cell>
    <Cell><Data ss:Type="Number">0.65934066000000002</Data></Cell>
    <Cell><Data ss:Type="Number">6</Data></Cell>
    <Cell><Data ss:Type="Number">12.21428571</Data></Cell>
    <Cell><Data ss:Type="Number">14</Data></Cell>
    <Cell><Data ss:Type="Number">0</Data></Cell>
    <Cell><Data ss:Type="Number">0.72626581999999995</Data></Cell>
    <Cell><Data ss:Type="Number">226</Data></Cell>
    <Cell><Data ss:Type="Number">0.40714286</Data></Cell>
   </Row>
   <Row>
    <Cell><Data ss:Type="String">UBE2J2</Data></Cell>
    <Cell><Data ss:Type="Number">1.8125</Data></Cell>
    <Cell><Data ss:Type="Number">0.22362471</Data></Cell>
    <Cell><Data ss:Type="Number">0.55172414000000003</Data></Cell>
    <Cell><Data ss:Type="Number">0.20879121</Data></Cell>
    <Cell><Data ss:Type="Number">4</Data></Cell>
    <Cell><Data ss:Type="Number">5.4285714299999999</Data></Cell>
    <Cell><Data ss:Type="Number">14</Data></Cell>
    <Cell><Data ss:Type="Number">0</Data></Cell>
    <Cell><Data ss:Type="Number">0.86458332999999998</Data></Cell>
    <Cell><Data ss:Type="Number">504</Data></Cell>
    <Cell><Data ss:Type="Number">0.22321429000000001</Data></Cell>
   </Row>
   <Row>
    <Cell><Data ss:Type="String">CARKD</Data></Cell>
    <Cell><Data ss:Type="Number">6.8193686199999997</Data></Cell>
    <Cell><Data ss:Type="Number">2.3263099999999998E-3</Data></Cell>
    <Cell><Data ss:Type="Number">0.14664114</Data></Cell>
    <Cell><Data ss:Type="Number">0</Data></Cell>
    <Cell><Data ss:Type="Number">15</Data></Cell>
    <Cell><Data ss:Type="Number">3.25</Data></Cell>
    <Cell><Data ss:Type="Number">14</Data></Cell>
    <Cell><Data ss:Type="Number">0</Data></Cell>
    <Cell><Data ss:Type="Number">0.73548323999999998</Data></Cell>
    <Cell><Data ss:Type="Number">359460</Data></Cell>
    <Cell><Data ss:Type="Number">0.25</Data></Cell>
   </Row>
   <Row>
    <Cell><Data ss:Type="String">ERCC5</Data></Cell>
    <Cell><Data ss:Type="Number">6.6517920699999999</Data></Cell>
    <Cell><Data ss:Type="Number">2.8558899999999998E-3</Data></Cell>
    <Cell><Data ss:Type="Number">0.15033542999999999</Data></Cell>
    <Cell><Data ss:Type="Number">0.16666666999999999</Data></Cell>
    <Cell><Data ss:Type="Number">15</Data></Cell>
    <Cell><Data ss:Type="Number">5.5</Data></Cell>
    <Cell><Data ss:Type="Number">14</Data></Cell>
    <Cell><Data ss:Type="Number">0</Data></Cell>
    <Cell><Data ss:Type="Number">0.74310036000000002</Data></Cell>
    <Cell><Data ss:Type="Number">472992</Data></Cell>
    <Cell><Data ss:Type="Number">0.27777777999999997</Data></Cell>
   </Row>
   <Row>
    <Cell><Data ss:Type="String">TM9SF2</Data></Cell>
    <Cell><Data ss:Type="Number">6.53928317</Data></Cell>
    <Cell ss:StyleID="s62"><Data ss:Type="Number">8.6399999999999999E-5</Data></Cell>
    <Cell><Data ss:Type="Number">0.15292196</Data></Cell>
    <Cell><Data ss:Type="Number">0</Data></Cell>
    <Cell><Data ss:Type="Number">14</Data></Cell>
    <Cell><Data ss:Type="Number">5</Data></Cell>
    <Cell><Data ss:Type="Number">14</Data></Cell>
    <Cell><Data ss:Type="Number">0</Data></Cell>
    <Cell><Data ss:Type="Number">0.74821439999999995</Data></Cell>
    <Cell><Data ss:Type="Number">7840</Data></Cell>
    <Cell><Data ss:Type="Number">0.5</Data></Cell>
   </Row>
   <Row>
    <Cell><Data ss:Type="String">ABHD13</Data></Cell>
    <Cell><Data ss:Type="Number">5.4740090199999996</Data></Cell>
    <Cell><Data ss:Type="Number">7.3682399999999999E-3</Data></Cell>
    <Cell><Data ss:Type="Number">0.18268147000000001</Data></Cell>
    <Cell><Data ss:Type="Number">0.20952381</Data></Cell>
    <Cell><Data ss:Type="Number">15</Data></Cell>
    <Cell><Data ss:Type="Number">28.266666669999999</Data></Cell>
    <Cell><Data ss:Type="Number">14</Data></Cell>
    <Cell><Data ss:Type="Number">0</Data></Cell>
    <Cell><Data ss:Type="Number">0.79663594999999998</Data></Cell>
    <Cell><Data ss:Type="Number">2407020</Data></Cell>
    <Cell><Data ss:Type="Number">0.14542314000000001</Data></Cell>
   </Row>
   <Row>
    <Cell><Data ss:Type="String">BECN1</Data></Cell>
    <Cell><Data ss:Type="Number">1.7</Data></Cell>
    <Cell><Data ss:Type="Number">0.16344330000000001</Data></Cell>
    <Cell><Data ss:Type="Number">0.58823528999999997</Data></Cell>
    <Cell><Data ss:Type="Number">0.38461538000000001</Data></Cell>
    <Cell><Data ss:Type="Number">3</Data></Cell>
    <Cell><Data ss:Type="Number">8.0714285700000001</Data></Cell>
    <Cell><Data ss:Type="Number">14</Data></Cell>
    <Cell><Data ss:Type="Number">0</Data></Cell>
    <Cell><Data ss:Type="Number">0.86</Data></Cell>
    <Cell><Data ss:Type="Number">538</Data></Cell>
    <Cell><Data ss:Type="Number">0.33333332999999998</Data></Cell>
   </Row>
   <Row>
    <Cell><Data ss:Type="String">ZNF304</Data></Cell>
    <Cell><Data ss:Type="Number">6.5383337299999997</Data></Cell>
    <Cell><Data ss:Type="Number">0</Data></Cell>
    <Cell><Data ss:Type="Number">0.15294416999999999</Data></Cell>
    <Cell><Data ss:Type="Number">1</Data></Cell>
    <Cell><Data ss:Type="Number">16</Data></Cell>
    <Cell><Data ss:Type="Number">11</Data></Cell>
    <Cell><Data ss:Type="Number">13</Data></Cell>
    <Cell><Data ss:Type="Number">0</Data></Cell>
    <Cell><Data ss:Type="Number">0.74825755999999999</Data></Cell>
    <Cell><Data ss:Type="Number">0</Data></Cell>
    <Cell><Data ss:Type="Number">0.57894736999999996</Data></Cell>
   </Row>
   <Row>
    <Cell><Data ss:Type="String">PCDHGB2</Data></Cell>
    <Cell><Data ss:Type="Number">8.3223356299999995</Data></Cell>
    <Cell ss:StyleID="s62"><Data ss:Type="Number">2.9999999999999997E-8</Data></Cell>
    <Cell><Data ss:Type="Number">0.12015858</Data></Cell>
    <Cell><Data ss:Type="Number">0.90476190000000001</Data></Cell>
    <Cell><Data ss:Type="Number">15</Data></Cell>
    <Cell><Data ss:Type="Number">14.14285714</Data></Cell>
    <Cell><Data ss:Type="Number">13</Data></Cell>
    <Cell><Data ss:Type="Number">0</Data></Cell>
    <Cell><Data ss:Type="Number">0.66716655999999996</Data></Cell>
    <Cell><Data ss:Type="Number">4</Data></Cell>
    <Cell><Data ss:Type="Number">0.67346938999999995</Data></Cell>
   </Row>
   <Row>
    <Cell><Data ss:Type="String">SAP18</Data></Cell>
    <Cell><Data ss:Type="Number">5.9093282699999996</Data></Cell>
    <Cell><Data ss:Type="Number">1.7612800000000001E-3</Data></Cell>
    <Cell><Data ss:Type="Number">0.16922397</Data></Cell>
    <Cell><Data ss:Type="Number">0.2</Data></Cell>
    <Cell><Data ss:Type="Number">14</Data></Cell>
    <Cell><Data ss:Type="Number">12.5</Data></Cell>
    <Cell><Data ss:Type="Number">13</Data></Cell>
    <Cell><Data ss:Type="Number">0</Data></Cell>
    <Cell><Data ss:Type="Number">0.77684872000000005</Data></Cell>
    <Cell><Data ss:Type="Number">295812</Data></Cell>
    <Cell><Data ss:Type="Number">0.22955975000000001</Data></Cell>
   </Row>
   <Row>
    <Cell><Data ss:Type="String">RECQL5</Data></Cell>
    <Cell><Data ss:Type="Number">3.2025316500000001</Data></Cell>
    <Cell><Data ss:Type="Number">5.4360500000000004E-3</Data></Cell>
    <Cell><Data ss:Type="Number">0.31225296000000002</Data></Cell>
    <Cell><Data ss:Type="Number">0.66666667000000002</Data></Cell>
    <Cell><Data ss:Type="Number">6</Data></Cell>
    <Cell><Data ss:Type="Number">12.46153846</Data></Cell>
    <Cell><Data ss:Type="Number">13</Data></Cell>
    <Cell><Data ss:Type="Number">0</Data></Cell>
    <Cell><Data ss:Type="Number">0.72468354000000001</Data></Cell>
    <Cell><Data ss:Type="Number">200</Data></Cell>
    <Cell><Data ss:Type="Number">0.41538461999999998</Data></Cell>
   </Row>
   <Row>
    <Cell><Data ss:Type="String">FAM222B</Data></Cell>
    <Cell><Data ss:Type="Number">7.0178020400000003</Data></Cell>
    <Cell ss:StyleID="s62"><Data ss:Type="Number">3.2600000000000001E-4</Data></Cell>
    <Cell><Data ss:Type="Number">0.14249476</Data></Cell>
    <Cell><Data ss:Type="Number">0</Data></Cell>
    <Cell><Data ss:Type="Number">15</Data></Cell>
    <Cell><Data ss:Type="Number">4.5</Data></Cell>
    <Cell><Data ss:Type="Number">13</Data></Cell>
    <Cell><Data ss:Type="Number">0</Data></Cell>
    <Cell><Data ss:Type="Number">0.72646354000000002</Data></Cell>
    <Cell><Data ss:Type="Number">29078</Data></Cell>
    <Cell><Data ss:Type="Number">0.5</Data></Cell>
   </Row>
   <Row>
    <Cell><Data ss:Type="String">POLR3F</Data></Cell>
    <Cell><Data ss:Type="Number">2.5</Data></Cell>
    <Cell><Data ss:Type="Number">6.63709E-3</Data></Cell>
    <Cell><Data ss:Type="Number">0.4</Data></Cell>
    <Cell><Data ss:Type="Number">0.60256410000000005</Data></Cell>
    <Cell><Data ss:Type="Number">4</Data></Cell>
    <Cell><Data ss:Type="Number">9.3076923100000002</Data></Cell>
    <Cell><Data ss:Type="Number">13</Data></Cell>
    <Cell><Data ss:Type="Number">0</Data></Cell>
    <Cell><Data ss:Type="Number">0.625</Data></Cell>
    <Cell><Data ss:Type="Number">108</Data></Cell>
    <Cell><Data ss:Type="Number">0.40468227000000001</Data></Cell>
   </Row>
   <Row>
    <Cell><Data ss:Type="String">PITPNA</Data></Cell>
    <Cell><Data ss:Type="Number">2.6953125</Data></Cell>
    <Cell ss:StyleID="s62"><Data ss:Type="Number">1.1E-4</Data></Cell>
    <Cell><Data ss:Type="Number">0.37101448999999997</Data></Cell>
    <Cell><Data ss:Type="Number">0.93589743999999997</Data></Cell>
    <Cell><Data ss:Type="Number">6</Data></Cell>
    <Cell><Data ss:Type="Number">30.53846154</Data></Cell>
    <Cell><Data ss:Type="Number">13</Data></Cell>
    <Cell><Data ss:Type="Number">0</Data></Cell>
    <Cell><Data ss:Type="Number">0.78808593999999998</Data></Cell>
    <Cell><Data ss:Type="Number">34</Data></Cell>
    <Cell><Data ss:Type="Number">0.50063051999999997</Data></Cell>
   </Row>
   <Row>
    <Cell><Data ss:Type="String">CLTA</Data></Cell>
    <Cell><Data ss:Type="Number">2.4137930999999999</Data></Cell>
    <Cell><Data ss:Type="Number">4.6282820000000002E-2</Data></Cell>
    <Cell><Data ss:Type="Number">0.41428570999999997</Data></Cell>
    <Cell><Data ss:Type="Number">0.41025641000000002</Data></Cell>
    <Cell><Data ss:Type="Number">5</Data></Cell>
    <Cell><Data ss:Type="Number">11.84615385</Data></Cell>
    <Cell><Data ss:Type="Number">13</Data></Cell>
    <Cell><Data ss:Type="Number">0</Data></Cell>
    <Cell><Data ss:Type="Number">0.79802956000000003</Data></Cell>
    <Cell><Data ss:Type="Number">802</Data></Cell>
    <Cell><Data ss:Type="Number">0.33846154000000001</Data></Cell>
   </Row>
   <Row>
    <Cell><Data ss:Type="String">NEDD8</Data></Cell>
    <Cell><Data ss:Type="Number">5.6482316600000004</Data></Cell>
    <Cell><Data ss:Type="Number">2.1407700000000002E-3</Data></Cell>
    <Cell><Data ss:Type="Number">0.17704655999999999</Data></Cell>
    <Cell><Data ss:Type="Number">0.21428570999999999</Data></Cell>
    <Cell><Data ss:Type="Number">15</Data></Cell>
    <Cell><Data ss:Type="Number">11.75</Data></Cell>
    <Cell><Data ss:Type="Number">13</Data></Cell>
    <Cell><Data ss:Type="Number">0</Data></Cell>
    <Cell><Data ss:Type="Number">0.78871674000000003</Data></Cell>
    <Cell><Data ss:Type="Number">281602</Data></Cell>
    <Cell><Data ss:Type="Number">0.17773438</Data></Cell>
   </Row>
   <Row>
    <Cell><Data ss:Type="String">KCTD9</Data></Cell>
    <Cell><Data ss:Type="Number">1.9344262299999999</Data></Cell>
    <Cell><Data ss:Type="Number">5.0910299999999999E-2</Data></Cell>
    <Cell><Data ss:Type="Number">0.51694914999999997</Data></Cell>
    <Cell><Data ss:Type="Number">0.67948717999999997</Data></Cell>
    <Cell><Data ss:Type="Number">3</Data></Cell>
    <Cell><Data ss:Type="Number">24.53846154</Data></Cell>
    <Cell><Data ss:Type="Number">13</Data></Cell>
    <Cell><Data ss:Type="Number">0</Data></Cell>
    <Cell><Data ss:Type="Number">0.81311475</Data></Cell>
    <Cell><Data ss:Type="Number">1238</Data></Cell>
    <Cell><Data ss:Type="Number">0.47963801</Data></Cell>
   </Row>
   <Row>
    <Cell><Data ss:Type="String">PSMD3</Data></Cell>
    <Cell><Data ss:Type="Number">5.9641585600000004</Data></Cell>
    <Cell><Data ss:Type="Number">1.1887200000000001E-3</Data></Cell>
    <Cell><Data ss:Type="Number">0.16766824999999999</Data></Cell>
    <Cell><Data ss:Type="Number">0.33333332999999998</Data></Cell>
    <Cell><Data ss:Type="Number">13</Data></Cell>
    <Cell><Data ss:Type="Number">4.25</Data></Cell>
    <Cell><Data ss:Type="Number">13</Data></Cell>
    <Cell><Data ss:Type="Number">0</Data></Cell>
    <Cell><Data ss:Type="Number">0.77435642999999998</Data></Cell>
    <Cell><Data ss:Type="Number">121536</Data></Cell>
    <Cell><Data ss:Type="Number">0.33333332999999998</Data></Cell>
   </Row>
   <Row>
    <Cell><Data ss:Type="String">DPF2</Data></Cell>
    <Cell><Data ss:Type="Number">6.9601234300000003</Data></Cell>
    <Cell ss:StyleID="s62"><Data ss:Type="Number">7.2199999999999999E-4</Data></Cell>
    <Cell><Data ss:Type="Number">0.14367561000000001</Data></Cell>
    <Cell><Data ss:Type="Number">0</Data></Cell>
    <Cell><Data ss:Type="Number">15</Data></Cell>
    <Cell><Data ss:Type="Number">3</Data></Cell>
    <Cell><Data ss:Type="Number">13</Data></Cell>
    <Cell><Data ss:Type="Number">0</Data></Cell>
    <Cell><Data ss:Type="Number">0.72908530000000005</Data></Cell>
    <Cell><Data ss:Type="Number">104086</Data></Cell>
    <Cell><Data ss:Type="Number">0.33333332999999998</Data></Cell>
   </Row>
   <Row>
    <Cell><Data ss:Type="String">TIAL1</Data></Cell>
    <Cell><Data ss:Type="Number">3.8488372100000001</Data></Cell>
    <Cell><Data ss:Type="Number">0.21367077000000001</Data></Cell>
    <Cell><Data ss:Type="Number">0.25981873</Data></Cell>
    <Cell><Data ss:Type="Number">0.25641026</Data></Cell>
    <Cell><Data ss:Type="Number">9</Data></Cell>
    <Cell><Data ss:Type="Number">6.0769230800000003</Data></Cell>
    <Cell><Data ss:Type="Number">13</Data></Cell>
    <Cell><Data ss:Type="Number">0</Data></Cell>
    <Cell><Data ss:Type="Number">0.78085868000000003</Data></Cell>
    <Cell><Data ss:Type="Number">5224</Data></Cell>
    <Cell><Data ss:Type="Number">0.18414918</Data></Cell>
   </Row>
   <Row>
    <Cell><Data ss:Type="String">PI4KA</Data></Cell>
    <Cell><Data ss:Type="Number">3.1071428600000002</Data></Cell>
    <Cell><Data ss:Type="Number">0.11147509999999999</Data></Cell>
    <Cell><Data ss:Type="Number">0.32183908</Data></Cell>
    <Cell><Data ss:Type="Number">0.33333332999999998</Data></Cell>
    <Cell><Data ss:Type="Number">7</Data></Cell>
    <Cell><Data ss:Type="Number">8</Data></Cell>
    <Cell><Data ss:Type="Number">13</Data></Cell>
    <Cell><Data ss:Type="Number">0</Data></Cell>
    <Cell><Data ss:Type="Number">0.76587302000000002</Data></Cell>
    <Cell><Data ss:Type="Number">1522</Data></Cell>
    <Cell><Data ss:Type="Number">0.29881657</Data></Cell>
   </Row>
   <Row>
    <Cell><Data ss:Type="String">DAGLB</Data></Cell>
    <Cell><Data ss:Type="Number">2.9571428599999998</Data></Cell>
    <Cell><Data ss:Type="Number">1.3043499999999999E-3</Data></Cell>
    <Cell><Data ss:Type="Number">0.33816425</Data></Cell>
    <Cell><Data ss:Type="Number">0.96153845999999998</Data></Cell>
    <Cell><Data ss:Type="Number">8</Data></Cell>
    <Cell><Data ss:Type="Number">20.46153846</Data></Cell>
    <Cell><Data ss:Type="Number">13</Data></Cell>
    <Cell><Data ss:Type="Number">0</Data></Cell>
    <Cell><Data ss:Type="Number">0.80428571000000004</Data></Cell>
    <Cell><Data ss:Type="Number">110</Data></Cell>
    <Cell><Data ss:Type="Number">0.60180995000000004</Data></Cell>
   </Row>
   <Row>
    <Cell><Data ss:Type="String">URGCP</Data></Cell>
    <Cell><Data ss:Type="Number">2.7714285699999999</Data></Cell>
    <Cell><Data ss:Type="Number">2.6352520000000001E-2</Data></Cell>
    <Cell><Data ss:Type="Number">0.36082473999999998</Data></Cell>
    <Cell><Data ss:Type="Number">0.5</Data></Cell>
    <Cell><Data ss:Type="Number">6</Data></Cell>
    <Cell><Data ss:Type="Number">8.1538461499999997</Data></Cell>
    <Cell><Data ss:Type="Number">13</Data></Cell>
    <Cell><Data ss:Type="Number">0</Data></Cell>
    <Cell><Data ss:Type="Number">0.82285713999999999</Data></Cell>
    <Cell><Data ss:Type="Number">686</Data></Cell>
    <Cell><Data ss:Type="Number">0.35451505</Data></Cell>
   </Row>
   <Row>
    <Cell><Data ss:Type="String">PDCD2</Data></Cell>
    <Cell><Data ss:Type="Number">1.36842105</Data></Cell>
    <Cell><Data ss:Type="Number">0.38521303000000001</Data></Cell>
    <Cell><Data ss:Type="Number">0.73076923000000005</Data></Cell>
    <Cell><Data ss:Type="Number">0.30769231000000002</Data></Cell>
    <Cell><Data ss:Type="Number">3</Data></Cell>
    <Cell><Data ss:Type="Number">5.5384615400000001</Data></Cell>
    <Cell><Data ss:Type="Number">13</Data></Cell>
    <Cell><Data ss:Type="Number">0</Data></Cell>
    <Cell><Data ss:Type="Number">0.90789474000000003</Data></Cell>
    <Cell><Data ss:Type="Number">250</Data></Cell>
    <Cell><Data ss:Type="Number">0.35384615000000003</Data></Cell>
   </Row>
   <Row>
    <Cell><Data ss:Type="String">CTR9</Data></Cell>
    <Cell><Data ss:Type="Number">6.9439829099999999</Data></Cell>
    <Cell><Data ss:Type="Number">0</Data></Cell>
    <Cell><Data ss:Type="Number">0.14400957</Data></Cell>
    <Cell><Data ss:Type="Number">1</Data></Cell>
    <Cell><Data ss:Type="Number">17</Data></Cell>
    <Cell><Data ss:Type="Number">8.5</Data></Cell>
    <Cell><Data ss:Type="Number">13</Data></Cell>
    <Cell><Data ss:Type="Number">0</Data></Cell>
    <Cell><Data ss:Type="Number">0.72981896000000002</Data></Cell>
    <Cell><Data ss:Type="Number">0</Data></Cell>
    <Cell><Data ss:Type="Number">0.56666667000000004</Data></Cell>
   </Row>
   <Row>
    <Cell><Data ss:Type="String">DNAJC21</Data></Cell>
    <Cell><Data ss:Type="Number">6.2644196499999998</Data></Cell>
    <Cell><Data ss:Type="Number">0</Data></Cell>
    <Cell><Data ss:Type="Number">0.15963171000000001</Data></Cell>
    <Cell><Data ss:Type="Number">0</Data></Cell>
    <Cell><Data ss:Type="Number">16</Data></Cell>
    <Cell><Data ss:Type="Number">18</Data></Cell>
    <Cell><Data ss:Type="Number">13</Data></Cell>
    <Cell><Data ss:Type="Number">0</Data></Cell>
    <Cell><Data ss:Type="Number">0.76070819999999995</Data></Cell>
    <Cell><Data ss:Type="Number">0</Data></Cell>
    <Cell><Data ss:Type="Number">0</Data></Cell>
   </Row>
   <Row>
    <Cell><Data ss:Type="String">DGAT1</Data></Cell>
    <Cell><Data ss:Type="Number">5.16282934</Data></Cell>
    <Cell><Data ss:Type="Number">1.70105E-3</Data></Cell>
    <Cell><Data ss:Type="Number">0.19369223999999999</Data></Cell>
    <Cell><Data ss:Type="Number">0.37254902000000001</Data></Cell>
    <Cell><Data ss:Type="Number">14</Data></Cell>
    <Cell><Data ss:Type="Number">24.055555559999998</Data></Cell>
    <Cell><Data ss:Type="Number">13</Data></Cell>
    <Cell><Data ss:Type="Number">0</Data></Cell>
    <Cell><Data ss:Type="Number">0.81078048000000003</Data></Cell>
    <Cell><Data ss:Type="Number">615416</Data></Cell>
    <Cell><Data ss:Type="Number">0.14067576000000001</Data></Cell>
   </Row>
   <Row>
    <Cell><Data ss:Type="String">VPS25</Data></Cell>
    <Cell><Data ss:Type="Number">1.73333333</Data></Cell>
    <Cell><Data ss:Type="Number">7.7087379999999997E-2</Data></Cell>
    <Cell><Data ss:Type="Number">0.57692308000000003</Data></Cell>
    <Cell><Data ss:Type="Number">0.51282050999999995</Data></Cell>
    <Cell><Data ss:Type="Number">3</Data></Cell>
    <Cell><Data ss:Type="Number">8.7692307700000001</Data></Cell>
    <Cell><Data ss:Type="Number">13</Data></Cell>
    <Cell><Data ss:Type="Number">0</Data></Cell>
    <Cell><Data ss:Type="Number">0.85333333</Data></Cell>
    <Cell><Data ss:Type="Number">288</Data></Cell>
    <Cell><Data ss:Type="Number">0.35076922999999999</Data></Cell>
   </Row>
   <Row>
    <Cell><Data ss:Type="String">KAT5</Data></Cell>
    <Cell><Data ss:Type="Number">8.7683361000000009</Data></Cell>
    <Cell><Data ss:Type="Number">0</Data></Cell>
    <Cell><Data ss:Type="Number">0.11404672</Data></Cell>
    <Cell><Data ss:Type="Number">0</Data></Cell>
    <Cell><Data ss:Type="Number">17</Data></Cell>
    <Cell><Data ss:Type="Number">2</Data></Cell>
    <Cell><Data ss:Type="Number">13</Data></Cell>
    <Cell><Data ss:Type="Number">0</Data></Cell>
    <Cell><Data ss:Type="Number">0.64689381000000001</Data></Cell>
    <Cell><Data ss:Type="Number">0</Data></Cell>
    <Cell><Data ss:Type="Number">0</Data></Cell>
   </Row>
   <Row>
    <Cell><Data ss:Type="String">NELFE</Data></Cell>
    <Cell><Data ss:Type="Number">6.5091383799999996</Data></Cell>
    <Cell ss:StyleID="s62"><Data ss:Type="Number">2.1800000000000001E-4</Data></Cell>
    <Cell><Data ss:Type="Number">0.15363015999999999</Data></Cell>
    <Cell><Data ss:Type="Number">0</Data></Cell>
    <Cell><Data ss:Type="Number">15</Data></Cell>
    <Cell><Data ss:Type="Number">6</Data></Cell>
    <Cell><Data ss:Type="Number">13</Data></Cell>
    <Cell><Data ss:Type="Number">0</Data></Cell>
    <Cell><Data ss:Type="Number">0.74958462000000003</Data></Cell>
    <Cell><Data ss:Type="Number">31676</Data></Cell>
    <Cell><Data ss:Type="Number">0.5</Data></Cell>
   </Row>
   <Row>
    <Cell><Data ss:Type="String">BRMS1</Data></Cell>
    <Cell><Data ss:Type="Number">5.5053406100000002</Data></Cell>
    <Cell><Data ss:Type="Number">2.4004600000000001E-3</Data></Cell>
    <Cell><Data ss:Type="Number">0.18164179999999999</Data></Cell>
    <Cell><Data ss:Type="Number">0.16666666999999999</Data></Cell>
    <Cell><Data ss:Type="Number">14</Data></Cell>
    <Cell><Data ss:Type="Number">27.75</Data></Cell>
    <Cell><Data ss:Type="Number">13</Data></Cell>
    <Cell><Data ss:Type="Number">0</Data></Cell>
    <Cell><Data ss:Type="Number">0.79521178999999997</Data></Cell>
    <Cell><Data ss:Type="Number">416342</Data></Cell>
    <Cell><Data ss:Type="Number">0.30965909000000003</Data></Cell>
   </Row>
   <Row>
    <Cell><Data ss:Type="String">DGCR14</Data></Cell>
    <Cell><Data ss:Type="Number">2.33928571</Data></Cell>
    <Cell><Data ss:Type="Number">0.53241585999999996</Data></Cell>
    <Cell><Data ss:Type="Number">0.42748091999999999</Data></Cell>
    <Cell><Data ss:Type="Number">0.28205128000000002</Data></Cell>
    <Cell><Data ss:Type="Number">5</Data></Cell>
    <Cell><Data ss:Type="Number">7.5384615400000001</Data></Cell>
    <Cell><Data ss:Type="Number">13</Data></Cell>
    <Cell><Data ss:Type="Number">0</Data></Cell>
    <Cell><Data ss:Type="Number">0.85119047999999997</Data></Cell>
    <Cell><Data ss:Type="Number">4782</Data></Cell>
    <Cell><Data ss:Type="Number">0.23821339999999999</Data></Cell>
   </Row>
   <Row>
    <Cell><Data ss:Type="String">ATP6V1B2</Data></Cell>
    <Cell><Data ss:Type="Number">1.91803279</Data></Cell>
    <Cell><Data ss:Type="Number">0</Data></Cell>
    <Cell><Data ss:Type="Number">0.52136751999999997</Data></Cell>
    <Cell><Data ss:Type="Number">1</Data></Cell>
    <Cell><Data ss:Type="Number">3</Data></Cell>
    <Cell><Data ss:Type="Number">28.07692308</Data></Cell>
    <Cell><Data ss:Type="Number">13</Data></Cell>
    <Cell><Data ss:Type="Number">0</Data></Cell>
    <Cell><Data ss:Type="Number">0.81639344000000003</Data></Cell>
    <Cell><Data ss:Type="Number">0</Data></Cell>
    <Cell><Data ss:Type="Number">0.52975327000000005</Data></Cell>
   </Row>
   <Row>
    <Cell><Data ss:Type="String">GNAI3</Data></Cell>
    <Cell><Data ss:Type="Number">5.8086874000000002</Data></Cell>
    <Cell ss:StyleID="s62"><Data ss:Type="Number">5.04E-4</Data></Cell>
    <Cell><Data ss:Type="Number">0.17215593000000001</Data></Cell>
    <Cell><Data ss:Type="Number">0.33333332999999998</Data></Cell>
    <Cell><Data ss:Type="Number">15</Data></Cell>
    <Cell><Data ss:Type="Number">18.5</Data></Cell>
    <Cell><Data ss:Type="Number">13</Data></Cell>
    <Cell><Data ss:Type="Number">0</Data></Cell>
    <Cell><Data ss:Type="Number">0.78142330000000004</Data></Cell>
    <Cell><Data ss:Type="Number">87058</Data></Cell>
    <Cell><Data ss:Type="Number">0.31465516999999998</Data></Cell>
   </Row>
   <Row>
    <Cell><Data ss:Type="String">POLI</Data></Cell>
    <Cell><Data ss:Type="Number">2.1470588199999998</Data></Cell>
    <Cell><Data ss:Type="Number">2.973379E-2</Data></Cell>
    <Cell><Data ss:Type="Number">0.46575341999999997</Data></Cell>
    <Cell><Data ss:Type="Number">0.78205128000000002</Data></Cell>
    <Cell><Data ss:Type="Number">4</Data></Cell>
    <Cell><Data ss:Type="Number">24.53846154</Data></Cell>
    <Cell><Data ss:Type="Number">13</Data></Cell>
    <Cell><Data ss:Type="Number">0</Data></Cell>
    <Cell><Data ss:Type="Number">0.80882352999999996</Data></Cell>
    <Cell><Data ss:Type="Number">928</Data></Cell>
    <Cell><Data ss:Type="Number">0.49921506999999998</Data></Cell>
   </Row>
   <Row>
    <Cell><Data ss:Type="String">MLF2</Data></Cell>
    <Cell><Data ss:Type="Number">1.97560976</Data></Cell>
    <Cell><Data ss:Type="Number">5.2769209999999997E-2</Data></Cell>
    <Cell><Data ss:Type="Number">0.50617283999999996</Data></Cell>
    <Cell><Data ss:Type="Number">0.69230769000000003</Data></Cell>
    <Cell><Data ss:Type="Number">4</Data></Cell>
    <Cell><Data ss:Type="Number">13.69230769</Data></Cell>
    <Cell><Data ss:Type="Number">13</Data></Cell>
    <Cell><Data ss:Type="Number">0</Data></Cell>
    <Cell><Data ss:Type="Number">0.80487805000000001</Data></Cell>
    <Cell><Data ss:Type="Number">344</Data></Cell>
    <Cell><Data ss:Type="Number">0.45384615</Data></Cell>
   </Row>
   <Row>
    <Cell><Data ss:Type="String">METTL6</Data></Cell>
    <Cell><Data ss:Type="Number">1.7692307700000001</Data></Cell>
    <Cell><Data ss:Type="Number">4.3028499999999997E-2</Data></Cell>
    <Cell><Data ss:Type="Number">0.56521739000000004</Data></Cell>
    <Cell><Data ss:Type="Number">0.5</Data></Cell>
    <Cell><Data ss:Type="Number">3</Data></Cell>
    <Cell><Data ss:Type="Number">11.69230769</Data></Cell>
    <Cell><Data ss:Type="Number">13</Data></Cell>
    <Cell><Data ss:Type="Number">0</Data></Cell>
    <Cell><Data ss:Type="Number">0.80769230999999997</Data></Cell>
    <Cell><Data ss:Type="Number">404</Data></Cell>
    <Cell><Data ss:Type="Number">0.33406593000000001</Data></Cell>
   </Row>
   <Row>
    <Cell><Data ss:Type="String">SCYL1</Data></Cell>
    <Cell><Data ss:Type="Number">4.4586466199999997</Data></Cell>
    <Cell><Data ss:Type="Number">5.1883520000000002E-2</Data></Cell>
    <Cell><Data ss:Type="Number">0.22428331000000001</Data></Cell>
    <Cell><Data ss:Type="Number">0.53846154000000002</Data></Cell>
    <Cell><Data ss:Type="Number">10</Data></Cell>
    <Cell><Data ss:Type="Number">10.69230769</Data></Cell>
    <Cell><Data ss:Type="Number">13</Data></Cell>
    <Cell><Data ss:Type="Number">0</Data></Cell>
    <Cell><Data ss:Type="Number">0.75295380999999995</Data></Cell>
    <Cell><Data ss:Type="Number">66222</Data></Cell>
    <Cell><Data ss:Type="Number">0.35641025999999998</Data></Cell>
   </Row>
   <Row>
    <Cell><Data ss:Type="String">OTUB1</Data></Cell>
    <Cell><Data ss:Type="Number">5.62406015</Data></Cell>
    <Cell><Data ss:Type="Number">0.14261088</Data></Cell>
    <Cell><Data ss:Type="Number">0.17780749000000001</Data></Cell>
    <Cell><Data ss:Type="Number">0.15384614999999999</Data></Cell>
    <Cell><Data ss:Type="Number">12</Data></Cell>
    <Cell><Data ss:Type="Number">6.0769230800000003</Data></Cell>
    <Cell><Data ss:Type="Number">13</Data></Cell>
    <Cell><Data ss:Type="Number">0</Data></Cell>
    <Cell><Data ss:Type="Number">0.66970998999999998</Data></Cell>
    <Cell><Data ss:Type="Number">217988</Data></Cell>
    <Cell><Data ss:Type="Number">0.19106699999999999</Data></Cell>
   </Row>
   <Row>
    <Cell><Data ss:Type="String">BRK1</Data></Cell>
    <Cell><Data ss:Type="Number">1.87179487</Data></Cell>
    <Cell><Data ss:Type="Number">3.3656760000000001E-2</Data></Cell>
    <Cell><Data ss:Type="Number">0.53424658000000003</Data></Cell>
    <Cell><Data ss:Type="Number">0.64102563999999995</Data></Cell>
    <Cell><Data ss:Type="Number">4</Data></Cell>
    <Cell><Data ss:Type="Number">12.69230769</Data></Cell>
    <Cell><Data ss:Type="Number">13</Data></Cell>
    <Cell><Data ss:Type="Number">0</Data></Cell>
    <Cell><Data ss:Type="Number">0.78205128000000002</Data></Cell>
    <Cell><Data ss:Type="Number">210</Data></Cell>
    <Cell><Data ss:Type="Number">0.39663461999999999</Data></Cell>
   </Row>
   <Row>
    <Cell><Data ss:Type="String">LSM3</Data></Cell>
    <Cell><Data ss:Type="Number">1.82051282</Data></Cell>
    <Cell><Data ss:Type="Number">0.10802165</Data></Cell>
    <Cell><Data ss:Type="Number">0.54929576999999996</Data></Cell>
    <Cell><Data ss:Type="Number">0.42307692000000002</Data></Cell>
    <Cell><Data ss:Type="Number">3</Data></Cell>
    <Cell><Data ss:Type="Number">12.07692308</Data></Cell>
    <Cell><Data ss:Type="Number">13</Data></Cell>
    <Cell><Data ss:Type="Number">0</Data></Cell>
    <Cell><Data ss:Type="Number">0.79487178999999997</Data></Cell>
    <Cell><Data ss:Type="Number">678</Data></Cell>
    <Cell><Data ss:Type="Number">0.36596737000000001</Data></Cell>
   </Row>
   <Row>
    <Cell><Data ss:Type="String">GID8</Data></Cell>
    <Cell><Data ss:Type="Number">10.44956088</Data></Cell>
    <Cell><Data ss:Type="Number">0</Data></Cell>
    <Cell><Data ss:Type="Number">9.56978E-2</Data></Cell>
    <Cell><Data ss:Type="Number">0</Data></Cell>
    <Cell><Data ss:Type="Number">19</Data></Cell>
    <Cell><Data ss:Type="Number">2</Data></Cell>
    <Cell><Data ss:Type="Number">13</Data></Cell>
    <Cell><Data ss:Type="Number">0</Data></Cell>
    <Cell><Data ss:Type="Number">0.57047451000000005</Data></Cell>
    <Cell><Data ss:Type="Number">0</Data></Cell>
    <Cell><Data ss:Type="Number">0</Data></Cell>
   </Row>
   <Row>
    <Cell><Data ss:Type="String">APTX</Data></Cell>
    <Cell><Data ss:Type="Number">2.5172413800000002</Data></Cell>
    <Cell><Data ss:Type="Number">6.0551600000000004E-3</Data></Cell>
    <Cell><Data ss:Type="Number">0.39726027000000003</Data></Cell>
    <Cell><Data ss:Type="Number">0.67948717999999997</Data></Cell>
    <Cell><Data ss:Type="Number">5</Data></Cell>
    <Cell><Data ss:Type="Number">13.38461538</Data></Cell>
    <Cell><Data ss:Type="Number">13</Data></Cell>
    <Cell><Data ss:Type="Number">0</Data></Cell>
    <Cell><Data ss:Type="Number">0.78325122999999996</Data></Cell>
    <Cell><Data ss:Type="Number">116</Data></Cell>
    <Cell><Data ss:Type="Number">0.43176178999999998</Data></Cell>
   </Row>
   <Row>
    <Cell><Data ss:Type="String">APPBP2</Data></Cell>
    <Cell><Data ss:Type="Number">1.9473684200000001</Data></Cell>
    <Cell><Data ss:Type="Number">0.24828158</Data></Cell>
    <Cell><Data ss:Type="Number">0.51351351000000001</Data></Cell>
    <Cell><Data ss:Type="Number">0.46153845999999998</Data></Cell>
    <Cell><Data ss:Type="Number">4</Data></Cell>
    <Cell><Data ss:Type="Number">8.1538461499999997</Data></Cell>
    <Cell><Data ss:Type="Number">13</Data></Cell>
    <Cell><Data ss:Type="Number">0</Data></Cell>
    <Cell><Data ss:Type="Number">0.86466164999999995</Data></Cell>
    <Cell><Data ss:Type="Number">1810</Data></Cell>
    <Cell><Data ss:Type="Number">0.29120879</Data></Cell>
   </Row>
   <Row>
    <Cell><Data ss:Type="String">RNF123</Data></Cell>
    <Cell><Data ss:Type="Number">5.8499881299999998</Data></Cell>
    <Cell ss:StyleID="s62"><Data ss:Type="Number">7.2499999999999995E-4</Data></Cell>
    <Cell><Data ss:Type="Number">0.17094052000000001</Data></Cell>
    <Cell><Data ss:Type="Number">0.16666666999999999</Data></Cell>
    <Cell><Data ss:Type="Number">15</Data></Cell>
    <Cell><Data ss:Type="Number">12.25</Data></Cell>
    <Cell><Data ss:Type="Number">13</Data></Cell>
    <Cell><Data ss:Type="Number">0</Data></Cell>
    <Cell><Data ss:Type="Number">0.77954599000000002</Data></Cell>
    <Cell><Data ss:Type="Number">115916</Data></Cell>
    <Cell><Data ss:Type="Number">0.26111110999999998</Data></Cell>
   </Row>
   <Row>
    <Cell><Data ss:Type="String">VPS16</Data></Cell>
    <Cell><Data ss:Type="Number">2.0833333299999999</Data></Cell>
    <Cell><Data ss:Type="Number">4.7683600000000001E-3</Data></Cell>
    <Cell><Data ss:Type="Number">0.48</Data></Cell>
    <Cell><Data ss:Type="Number">0.85897436000000005</Data></Cell>
    <Cell><Data ss:Type="Number">3</Data></Cell>
    <Cell><Data ss:Type="Number">23.38461538</Data></Cell>
    <Cell><Data ss:Type="Number">13</Data></Cell>
    <Cell><Data ss:Type="Number">0</Data></Cell>
    <Cell><Data ss:Type="Number">0.72916667000000002</Data></Cell>
    <Cell><Data ss:Type="Number">142</Data></Cell>
    <Cell><Data ss:Type="Number">0.55677655999999998</Data></Cell>
   </Row>
   <Row>
    <Cell><Data ss:Type="String">MRPL23</Data></Cell>
    <Cell><Data ss:Type="Number">2.84705882</Data></Cell>
    <Cell><Data ss:Type="Number">1.4635399999999999E-3</Data></Cell>
    <Cell><Data ss:Type="Number">0.35123967</Data></Cell>
    <Cell><Data ss:Type="Number">0.78205128000000002</Data></Cell>
    <Cell><Data ss:Type="Number">7</Data></Cell>
    <Cell><Data ss:Type="Number">22.84615385</Data></Cell>
    <Cell><Data ss:Type="Number">13</Data></Cell>
    <Cell><Data ss:Type="Number">0</Data></Cell>
    <Cell><Data ss:Type="Number">0.79477123999999999</Data></Cell>
    <Cell><Data ss:Type="Number">96</Data></Cell>
    <Cell><Data ss:Type="Number">0.46624803999999997</Data></Cell>
   </Row>
   <Row>
    <Cell><Data ss:Type="String">PTDSS2</Data></Cell>
    <Cell><Data ss:Type="Number">2.9294117599999998</Data></Cell>
    <Cell><Data ss:Type="Number">1.9408800000000001E-3</Data></Cell>
    <Cell><Data ss:Type="Number">0.34136546000000001</Data></Cell>
    <Cell><Data ss:Type="Number">0.71794871999999998</Data></Cell>
    <Cell><Data ss:Type="Number">7</Data></Cell>
    <Cell><Data ss:Type="Number">21.38461538</Data></Cell>
    <Cell><Data ss:Type="Number">13</Data></Cell>
    <Cell><Data ss:Type="Number">0</Data></Cell>
    <Cell><Data ss:Type="Number">0.78562091999999994</Data></Cell>
    <Cell><Data ss:Type="Number">94</Data></Cell>
    <Cell><Data ss:Type="Number">0.47521368000000003</Data></Cell>
   </Row>
   <Row>
    <Cell><Data ss:Type="String">EIF4ENIF1</Data></Cell>
    <Cell><Data ss:Type="Number">2.83928571</Data></Cell>
    <Cell><Data ss:Type="Number">0.42002165000000002</Data></Cell>
    <Cell><Data ss:Type="Number">0.35220126000000002</Data></Cell>
    <Cell><Data ss:Type="Number">0.16666666999999999</Data></Cell>
    <Cell><Data ss:Type="Number">6</Data></Cell>
    <Cell><Data ss:Type="Number">3.9230769200000002</Data></Cell>
    <Cell><Data ss:Type="Number">13</Data></Cell>
    <Cell><Data ss:Type="Number">0</Data></Cell>
    <Cell><Data ss:Type="Number">0.79563492000000002</Data></Cell>
    <Cell><Data ss:Type="Number">3210</Data></Cell>
    <Cell><Data ss:Type="Number">0.17948718</Data></Cell>
   </Row>
   <Row>
    <Cell><Data ss:Type="String">NME1</Data></Cell>
    <Cell><Data ss:Type="Number">2.0967741900000001</Data></Cell>
    <Cell><Data ss:Type="Number">4.2123999999999998E-3</Data></Cell>
    <Cell><Data ss:Type="Number">0.47692308</Data></Cell>
    <Cell><Data ss:Type="Number">0.84615384999999999</Data></Cell>
    <Cell><Data ss:Type="Number">5</Data></Cell>
    <Cell><Data ss:Type="Number">14.69230769</Data></Cell>
    <Cell><Data ss:Type="Number">13</Data></Cell>
    <Cell><Data ss:Type="Number">0</Data></Cell>
    <Cell><Data ss:Type="Number">0.78064515999999995</Data></Cell>
    <Cell><Data ss:Type="Number">38</Data></Cell>
    <Cell><Data ss:Type="Number">0.63879598999999998</Data></Cell>
   </Row>
   <Row>
    <Cell><Data ss:Type="String">SART3</Data></Cell>
    <Cell><Data ss:Type="Number">2.59375</Data></Cell>
    <Cell><Data ss:Type="Number">0.16261723</Data></Cell>
    <Cell><Data ss:Type="Number">0.38554217000000002</Data></Cell>
    <Cell><Data ss:Type="Number">0.29487179000000002</Data></Cell>
    <Cell><Data ss:Type="Number">6</Data></Cell>
    <Cell><Data ss:Type="Number">7.0769230800000003</Data></Cell>
    <Cell><Data ss:Type="Number">13</Data></Cell>
    <Cell><Data ss:Type="Number">0</Data></Cell>
    <Cell><Data ss:Type="Number">0.80078125</Data></Cell>
    <Cell><Data ss:Type="Number">1996</Data></Cell>
    <Cell><Data ss:Type="Number">0.18918919000000001</Data></Cell>
   </Row>
   <Row>
    <Cell><Data ss:Type="String">DIABLO</Data></Cell>
    <Cell><Data ss:Type="Number">2.46875</Data></Cell>
    <Cell><Data ss:Type="Number">9.2605640000000003E-2</Data></Cell>
    <Cell><Data ss:Type="Number">0.40506329000000002</Data></Cell>
    <Cell><Data ss:Type="Number">0.32051281999999998</Data></Cell>
    <Cell><Data ss:Type="Number">5</Data></Cell>
    <Cell><Data ss:Type="Number">6.9230769199999997</Data></Cell>
    <Cell><Data ss:Type="Number">13</Data></Cell>
    <Cell><Data ss:Type="Number">0</Data></Cell>
    <Cell><Data ss:Type="Number">0.81640625</Data></Cell>
    <Cell><Data ss:Type="Number">1192</Data></Cell>
    <Cell><Data ss:Type="Number">0.23076922999999999</Data></Cell>
   </Row>
   <Row>
    <Cell><Data ss:Type="String">CHCHD1</Data></Cell>
    <Cell><Data ss:Type="Number">2.8947368400000002</Data></Cell>
    <Cell><Data ss:Type="Number">2.4247100000000001E-3</Data></Cell>
    <Cell><Data ss:Type="Number">0.34545455000000003</Data></Cell>
    <Cell><Data ss:Type="Number">0.83333332999999998</Data></Cell>
    <Cell><Data ss:Type="Number">8</Data></Cell>
    <Cell><Data ss:Type="Number">14.38461538</Data></Cell>
    <Cell><Data ss:Type="Number">13</Data></Cell>
    <Cell><Data ss:Type="Number">0</Data></Cell>
    <Cell><Data ss:Type="Number">0.82775120000000002</Data></Cell>
    <Cell><Data ss:Type="Number">58</Data></Cell>
    <Cell><Data ss:Type="Number">0.53276352999999999</Data></Cell>
   </Row>
   <Row>
    <Cell><Data ss:Type="String">VDAC2</Data></Cell>
    <Cell><Data ss:Type="Number">6.1279373399999999</Data></Cell>
    <Cell ss:StyleID="s62"><Data ss:Type="Number">2.6400000000000001E-5</Data></Cell>
    <Cell><Data ss:Type="Number">0.16318705</Data></Cell>
    <Cell><Data ss:Type="Number">0.33333332999999998</Data></Cell>
    <Cell><Data ss:Type="Number">15</Data></Cell>
    <Cell><Data ss:Type="Number">21.666666670000001</Data></Cell>
    <Cell><Data ss:Type="Number">13</Data></Cell>
    <Cell><Data ss:Type="Number">0</Data></Cell>
    <Cell><Data ss:Type="Number">0.76691193999999996</Data></Cell>
    <Cell><Data ss:Type="Number">5626</Data></Cell>
    <Cell><Data ss:Type="Number">0.44444444</Data></Cell>
   </Row>
   <Row>
    <Cell><Data ss:Type="String">DDX50</Data></Cell>
    <Cell><Data ss:Type="Number">2.5614035099999999</Data></Cell>
    <Cell><Data ss:Type="Number">3.8296249999999997E-2</Data></Cell>
    <Cell><Data ss:Type="Number">0.39041095999999997</Data></Cell>
    <Cell><Data ss:Type="Number">0.42307692000000002</Data></Cell>
    <Cell><Data ss:Type="Number">7</Data></Cell>
    <Cell><Data ss:Type="Number">11.30769231</Data></Cell>
    <Cell><Data ss:Type="Number">13</Data></Cell>
    <Cell><Data ss:Type="Number">0</Data></Cell>
    <Cell><Data ss:Type="Number">0.85805423000000003</Data></Cell>
    <Cell><Data ss:Type="Number">584</Data></Cell>
    <Cell><Data ss:Type="Number">0.31410255999999998</Data></Cell>
   </Row>
   <Row>
    <Cell><Data ss:Type="String">CKAP5</Data></Cell>
    <Cell><Data ss:Type="Number">7.5167339200000001</Data></Cell>
    <Cell><Data ss:Type="Number">0</Data></Cell>
    <Cell><Data ss:Type="Number">0.1330365</Data></Cell>
    <Cell><Data ss:Type="Number">0</Data></Cell>
    <Cell><Data ss:Type="Number">17</Data></Cell>
    <Cell><Data ss:Type="Number">2</Data></Cell>
    <Cell><Data ss:Type="Number">13</Data></Cell>
    <Cell><Data ss:Type="Number">0</Data></Cell>
    <Cell><Data ss:Type="Number">0.70378481999999998</Data></Cell>
    <Cell><Data ss:Type="Number">0</Data></Cell>
    <Cell><Data ss:Type="Number">0</Data></Cell>
   </Row>
   <Row>
    <Cell><Data ss:Type="String">PTPMT1</Data></Cell>
    <Cell><Data ss:Type="Number">1.3157894699999999</Data></Cell>
    <Cell><Data ss:Type="Number">3.2991920000000001E-2</Data></Cell>
    <Cell><Data ss:Type="Number">0.76</Data></Cell>
    <Cell><Data ss:Type="Number">0.71794871999999998</Data></Cell>
    <Cell><Data ss:Type="Number">2</Data></Cell>
    <Cell><Data ss:Type="Number">10.92307692</Data></Cell>
    <Cell><Data ss:Type="Number">13</Data></Cell>
    <Cell><Data ss:Type="Number">0</Data></Cell>
    <Cell><Data ss:Type="Number">0.89473683999999998</Data></Cell>
    <Cell><Data ss:Type="Number">86</Data></Cell>
    <Cell><Data ss:Type="Number">0.57489878999999999</Data></Cell>
   </Row>
   <Row>
    <Cell><Data ss:Type="String">KBTBD4</Data></Cell>
    <Cell><Data ss:Type="Number">1.3157894699999999</Data></Cell>
    <Cell><Data ss:Type="Number">3.6114359999999998E-2</Data></Cell>
    <Cell><Data ss:Type="Number">0.76</Data></Cell>
    <Cell><Data ss:Type="Number">0.70512821000000003</Data></Cell>
    <Cell><Data ss:Type="Number">2</Data></Cell>
    <Cell><Data ss:Type="Number">10.84615385</Data></Cell>
    <Cell><Data ss:Type="Number">13</Data></Cell>
    <Cell><Data ss:Type="Number">0</Data></Cell>
    <Cell><Data ss:Type="Number">0.89473683999999998</Data></Cell>
    <Cell><Data ss:Type="Number">74</Data></Cell>
    <Cell><Data ss:Type="Number">0.57085019999999997</Data></Cell>
   </Row>
   <Row>
    <Cell><Data ss:Type="String">MTCH2</Data></Cell>
    <Cell><Data ss:Type="Number">6.1125088999999999</Data></Cell>
    <Cell><Data ss:Type="Number">6.3968499999999999E-3</Data></Cell>
    <Cell><Data ss:Type="Number">0.16359894</Data></Cell>
    <Cell><Data ss:Type="Number">8.8888889999999998E-2</Data></Cell>
    <Cell><Data ss:Type="Number">14</Data></Cell>
    <Cell><Data ss:Type="Number">6.2</Data></Cell>
    <Cell><Data ss:Type="Number">13</Data></Cell>
    <Cell><Data ss:Type="Number">0</Data></Cell>
    <Cell><Data ss:Type="Number">0.76761323000000004</Data></Cell>
    <Cell><Data ss:Type="Number">1078770</Data></Cell>
    <Cell><Data ss:Type="Number">0.12954545000000001</Data></Cell>
   </Row>
   <Row>
    <Cell><Data ss:Type="String">NDUFS3</Data></Cell>
    <Cell><Data ss:Type="Number">5.5480655099999998</Data></Cell>
    <Cell ss:StyleID="s62"><Data ss:Type="Number">5.2099999999999998E-4</Data></Cell>
    <Cell><Data ss:Type="Number">0.18024301000000001</Data></Cell>
    <Cell><Data ss:Type="Number">0.3</Data></Cell>
    <Cell><Data ss:Type="Number">15</Data></Cell>
    <Cell><Data ss:Type="Number">13.4</Data></Cell>
    <Cell><Data ss:Type="Number">13</Data></Cell>
    <Cell><Data ss:Type="Number">0</Data></Cell>
    <Cell><Data ss:Type="Number">0.79326975</Data></Cell>
    <Cell><Data ss:Type="Number">81038</Data></Cell>
    <Cell><Data ss:Type="Number">0.24444444000000001</Data></Cell>
   </Row>
   <Row>
    <Cell><Data ss:Type="String">ATPAF2</Data></Cell>
    <Cell><Data ss:Type="Number">7.4766199899999997</Data></Cell>
    <Cell><Data ss:Type="Number">0</Data></Cell>
    <Cell><Data ss:Type="Number">0.13375028</Data></Cell>
    <Cell><Data ss:Type="Number">0</Data></Cell>
    <Cell><Data ss:Type="Number">16</Data></Cell>
    <Cell><Data ss:Type="Number">6</Data></Cell>
    <Cell><Data ss:Type="Number">13</Data></Cell>
    <Cell><Data ss:Type="Number">0</Data></Cell>
    <Cell><Data ss:Type="Number">0.70560818000000003</Data></Cell>
    <Cell><Data ss:Type="Number">0</Data></Cell>
    <Cell><Data ss:Type="Number">0</Data></Cell>
   </Row>
   <Row>
    <Cell><Data ss:Type="String">TIMM8B</Data></Cell>
    <Cell><Data ss:Type="Number">2.5769230799999998</Data></Cell>
    <Cell><Data ss:Type="Number">4.5191600000000004E-3</Data></Cell>
    <Cell><Data ss:Type="Number">0.38805970000000001</Data></Cell>
    <Cell><Data ss:Type="Number">0.69230769000000003</Data></Cell>
    <Cell><Data ss:Type="Number">6</Data></Cell>
    <Cell><Data ss:Type="Number">18.23076923</Data></Cell>
    <Cell><Data ss:Type="Number">13</Data></Cell>
    <Cell><Data ss:Type="Number">0</Data></Cell>
    <Cell><Data ss:Type="Number">0.82478631999999996</Data></Cell>
    <Cell><Data ss:Type="Number">588</Data></Cell>
    <Cell><Data ss:Type="Number">0.33760684000000002</Data></Cell>
   </Row>
   <Row>
    <Cell><Data ss:Type="String">LAMTOR5</Data></Cell>
    <Cell><Data ss:Type="Number">1.6296296299999999</Data></Cell>
    <Cell><Data ss:Type="Number">0.19937128000000001</Data></Cell>
    <Cell><Data ss:Type="Number">0.61363635999999999</Data></Cell>
    <Cell><Data ss:Type="Number">0.43589744000000002</Data></Cell>
    <Cell><Data ss:Type="Number">3</Data></Cell>
    <Cell><Data ss:Type="Number">7.6923076899999998</Data></Cell>
    <Cell><Data ss:Type="Number">13</Data></Cell>
    <Cell><Data ss:Type="Number">0</Data></Cell>
    <Cell><Data ss:Type="Number">0.87407407000000004</Data></Cell>
    <Cell><Data ss:Type="Number">462</Data></Cell>
    <Cell><Data ss:Type="Number">0.33110368000000001</Data></Cell>
   </Row>
   <Row>
    <Cell><Data ss:Type="String">POLB</Data></Cell>
    <Cell><Data ss:Type="Number">8.1106100199999993</Data></Cell>
    <Cell><Data ss:Type="Number">0</Data></Cell>
    <Cell><Data ss:Type="Number">0.12329529</Data></Cell>
    <Cell><Data ss:Type="Number">0</Data></Cell>
    <Cell><Data ss:Type="Number">16</Data></Cell>
    <Cell><Data ss:Type="Number">5</Data></Cell>
    <Cell><Data ss:Type="Number">13</Data></Cell>
    <Cell><Data ss:Type="Number">0</Data></Cell>
    <Cell><Data ss:Type="Number">0.67679045000000004</Data></Cell>
    <Cell><Data ss:Type="Number">0</Data></Cell>
    <Cell><Data ss:Type="Number">0</Data></Cell>
   </Row>
   <Row>
    <Cell><Data ss:Type="String">AP3M2</Data></Cell>
    <Cell><Data ss:Type="Number">2</Data></Cell>
    <Cell><Data ss:Type="Number">1.2115400000000001E-3</Data></Cell>
    <Cell><Data ss:Type="Number">0.5</Data></Cell>
    <Cell><Data ss:Type="Number">0.93589743999999997</Data></Cell>
    <Cell><Data ss:Type="Number">4</Data></Cell>
    <Cell><Data ss:Type="Number">13.76923077</Data></Cell>
    <Cell><Data ss:Type="Number">13</Data></Cell>
    <Cell><Data ss:Type="Number">0</Data></Cell>
    <Cell><Data ss:Type="Number">0.8</Data></Cell>
    <Cell><Data ss:Type="Number">10</Data></Cell>
    <Cell><Data ss:Type="Number">0.76495725999999997</Data></Cell>
   </Row>
   <Row>
    <Cell><Data ss:Type="String">SLC20A2</Data></Cell>
    <Cell><Data ss:Type="Number">2</Data></Cell>
    <Cell ss:StyleID="s62"><Data ss:Type="Number">9.0300000000000005E-4</Data></Cell>
    <Cell><Data ss:Type="Number">0.5</Data></Cell>
    <Cell><Data ss:Type="Number">0.94871795000000003</Data></Cell>
    <Cell><Data ss:Type="Number">4</Data></Cell>
    <Cell><Data ss:Type="Number">13.76923077</Data></Cell>
    <Cell><Data ss:Type="Number">13</Data></Cell>
    <Cell><Data ss:Type="Number">0</Data></Cell>
    <Cell><Data ss:Type="Number">0.8</Data></Cell>
    <Cell><Data ss:Type="Number">8</Data></Cell>
    <Cell><Data ss:Type="Number">0.76495725999999997</Data></Cell>
   </Row>
   <Row>
    <Cell><Data ss:Type="String">AGPAT6</Data></Cell>
    <Cell><Data ss:Type="Number">6.70923333</Data></Cell>
    <Cell><Data ss:Type="Number">0</Data></Cell>
    <Cell><Data ss:Type="Number">0.14904833000000001</Data></Cell>
    <Cell><Data ss:Type="Number">0</Data></Cell>
    <Cell><Data ss:Type="Number">17</Data></Cell>
    <Cell><Data ss:Type="Number">3</Data></Cell>
    <Cell><Data ss:Type="Number">13</Data></Cell>
    <Cell><Data ss:Type="Number">0</Data></Cell>
    <Cell><Data ss:Type="Number">0.74048939000000003</Data></Cell>
    <Cell><Data ss:Type="Number">0</Data></Cell>
    <Cell><Data ss:Type="Number">0</Data></Cell>
   </Row>
   <Row>
    <Cell><Data ss:Type="String">ERI1</Data></Cell>
    <Cell><Data ss:Type="Number">2.0163934399999999</Data></Cell>
    <Cell><Data ss:Type="Number">4.8249599999999997E-3</Data></Cell>
    <Cell><Data ss:Type="Number">0.49593495999999998</Data></Cell>
    <Cell><Data ss:Type="Number">0.80769230999999997</Data></Cell>
    <Cell><Data ss:Type="Number">3</Data></Cell>
    <Cell><Data ss:Type="Number">23.15384615</Data></Cell>
    <Cell><Data ss:Type="Number">13</Data></Cell>
    <Cell><Data ss:Type="Number">0</Data></Cell>
    <Cell><Data ss:Type="Number">0.79672131000000002</Data></Cell>
    <Cell><Data ss:Type="Number">174</Data></Cell>
    <Cell><Data ss:Type="Number">0.49263501999999998</Data></Cell>
   </Row>
   <Row>
    <Cell><Data ss:Type="String">MRFAP1L1</Data></Cell>
    <Cell><Data ss:Type="Number">1.6</Data></Cell>
    <Cell><Data ss:Type="Number">4.455804E-2</Data></Cell>
    <Cell><Data ss:Type="Number">0.625</Data></Cell>
    <Cell><Data ss:Type="Number">0.47435896999999999</Data></Cell>
    <Cell><Data ss:Type="Number">3</Data></Cell>
    <Cell><Data ss:Type="Number">11.76923077</Data></Cell>
    <Cell><Data ss:Type="Number">13</Data></Cell>
    <Cell><Data ss:Type="Number">0</Data></Cell>
    <Cell><Data ss:Type="Number">0.85</Data></Cell>
    <Cell><Data ss:Type="Number">184</Data></Cell>
    <Cell><Data ss:Type="Number">0.40583553999999999</Data></Cell>
   </Row>
   <Row>
    <Cell><Data ss:Type="String">TM2D2</Data></Cell>
    <Cell><Data ss:Type="Number">1.6</Data></Cell>
    <Cell><Data ss:Type="Number">0.28373756</Data></Cell>
    <Cell><Data ss:Type="Number">0.625</Data></Cell>
    <Cell><Data ss:Type="Number">0.5</Data></Cell>
    <Cell><Data ss:Type="Number">3</Data></Cell>
    <Cell><Data ss:Type="Number">10.38461538</Data></Cell>
    <Cell><Data ss:Type="Number">13</Data></Cell>
    <Cell><Data ss:Type="Number">0</Data></Cell>
    <Cell><Data ss:Type="Number">0.88</Data></Cell>
    <Cell><Data ss:Type="Number">928</Data></Cell>
    <Cell><Data ss:Type="Number">0.37891738000000003</Data></Cell>
   </Row>
   <Row>
    <Cell><Data ss:Type="String">FBF1</Data></Cell>
    <Cell><Data ss:Type="Number">3.2025316500000001</Data></Cell>
    <Cell><Data ss:Type="Number">2.96744E-2</Data></Cell>
    <Cell><Data ss:Type="Number">0.31225296000000002</Data></Cell>
    <Cell><Data ss:Type="Number">0.58974358999999998</Data></Cell>
    <Cell><Data ss:Type="Number">6</Data></Cell>
    <Cell><Data ss:Type="Number">11.53846154</Data></Cell>
    <Cell><Data ss:Type="Number">13</Data></Cell>
    <Cell><Data ss:Type="Number">0</Data></Cell>
    <Cell><Data ss:Type="Number">0.72468354000000001</Data></Cell>
    <Cell><Data ss:Type="Number">976</Data></Cell>
    <Cell><Data ss:Type="Number">0.39522545999999997</Data></Cell>
   </Row>
   <Row>
    <Cell><Data ss:Type="String">NFRKB</Data></Cell>
    <Cell><Data ss:Type="Number">2.9038461500000001</Data></Cell>
    <Cell><Data ss:Type="Number">6.4245029999999995E-2</Data></Cell>
    <Cell><Data ss:Type="Number">0.34437086</Data></Cell>
    <Cell><Data ss:Type="Number">0.33333332999999998</Data></Cell>
    <Cell><Data ss:Type="Number">7</Data></Cell>
    <Cell><Data ss:Type="Number">10.46153846</Data></Cell>
    <Cell><Data ss:Type="Number">13</Data></Cell>
    <Cell><Data ss:Type="Number">0</Data></Cell>
    <Cell><Data ss:Type="Number">0.78846154000000002</Data></Cell>
    <Cell><Data ss:Type="Number">4366</Data></Cell>
    <Cell><Data ss:Type="Number">0.23776224000000001</Data></Cell>
   </Row>
   <Row>
    <Cell><Data ss:Type="String">ZNF284</Data></Cell>
    <Cell><Data ss:Type="Number">6.1250890099999999</Data></Cell>
    <Cell ss:StyleID="s62"><Data ss:Type="Number">1.9899999999999999E-5</Data></Cell>
    <Cell><Data ss:Type="Number">0.16326293</Data></Cell>
    <Cell><Data ss:Type="Number">0.4</Data></Cell>
    <Cell><Data ss:Type="Number">16</Data></Cell>
    <Cell><Data ss:Type="Number">13.6</Data></Cell>
    <Cell><Data ss:Type="Number">12</Data></Cell>
    <Cell><Data ss:Type="Number">0</Data></Cell>
    <Cell><Data ss:Type="Number">0.76704141000000003</Data></Cell>
    <Cell><Data ss:Type="Number">3310</Data></Cell>
    <Cell><Data ss:Type="Number">0.27346938999999998</Data></Cell>
   </Row>
   <Row>
    <Cell><Data ss:Type="String">ZNF45</Data></Cell>
    <Cell><Data ss:Type="Number">7.3484452899999999</Data></Cell>
    <Cell><Data ss:Type="Number">0</Data></Cell>
    <Cell><Data ss:Type="Number">0.13608321000000001</Data></Cell>
    <Cell><Data ss:Type="Number">0</Data></Cell>
    <Cell><Data ss:Type="Number">17</Data></Cell>
    <Cell><Data ss:Type="Number">4</Data></Cell>
    <Cell><Data ss:Type="Number">12</Data></Cell>
    <Cell><Data ss:Type="Number">0</Data></Cell>
    <Cell><Data ss:Type="Number">0.71143431000000001</Data></Cell>
    <Cell><Data ss:Type="Number">0</Data></Cell>
    <Cell><Data ss:Type="Number">0</Data></Cell>
   </Row>
   <Row>
    <Cell><Data ss:Type="String">PCDHGB1</Data></Cell>
    <Cell><Data ss:Type="Number">8.3211488300000003</Data></Cell>
    <Cell ss:StyleID="s62"><Data ss:Type="Number">4.5999999999999999E-7</Data></Cell>
    <Cell><Data ss:Type="Number">0.12017571000000001</Data></Cell>
    <Cell><Data ss:Type="Number">0.68888888999999998</Data></Cell>
    <Cell><Data ss:Type="Number">15</Data></Cell>
    <Cell><Data ss:Type="Number">12.6</Data></Cell>
    <Cell><Data ss:Type="Number">12</Data></Cell>
    <Cell><Data ss:Type="Number">0</Data></Cell>
    <Cell><Data ss:Type="Number">0.66722051000000004</Data></Cell>
    <Cell><Data ss:Type="Number">38</Data></Cell>
    <Cell><Data ss:Type="Number">0.54782609000000004</Data></Cell>
   </Row>
   <Row>
    <Cell><Data ss:Type="String">KIAA0100</Data></Cell>
    <Cell><Data ss:Type="Number">2.8181818199999999</Data></Cell>
    <Cell><Data ss:Type="Number">8.9323630000000001E-2</Data></Cell>
    <Cell><Data ss:Type="Number">0.35483871</Data></Cell>
    <Cell><Data ss:Type="Number">0.77272726999999997</Data></Cell>
    <Cell><Data ss:Type="Number">8</Data></Cell>
    <Cell><Data ss:Type="Number">16.75</Data></Cell>
    <Cell><Data ss:Type="Number">12</Data></Cell>
    <Cell><Data ss:Type="Number">0</Data></Cell>
    <Cell><Data ss:Type="Number">0.81818181999999995</Data></Cell>
    <Cell><Data ss:Type="Number">792</Data></Cell>
    <Cell><Data ss:Type="Number">0.59523809999999999</Data></Cell>
   </Row>
   <Row>
    <Cell><Data ss:Type="String">EIF3F</Data></Cell>
    <Cell><Data ss:Type="Number">6.1466888199999996</Data></Cell>
    <Cell ss:StyleID="s62"><Data ss:Type="Number">4.75E-4</Data></Cell>
    <Cell><Data ss:Type="Number">0.16268922</Data></Cell>
    <Cell><Data ss:Type="Number">0.33333332999999998</Data></Cell>
    <Cell><Data ss:Type="Number">15</Data></Cell>
    <Cell><Data ss:Type="Number">13.66666667</Data></Cell>
    <Cell><Data ss:Type="Number">12</Data></Cell>
    <Cell><Data ss:Type="Number">0</Data></Cell>
    <Cell><Data ss:Type="Number">0.76605959999999995</Data></Cell>
    <Cell><Data ss:Type="Number">85590</Data></Cell>
    <Cell><Data ss:Type="Number">0.38095237999999998</Data></Cell>
   </Row>
   <Row>
    <Cell><Data ss:Type="String">GLRX3</Data></Cell>
    <Cell><Data ss:Type="Number">4.38372093</Data></Cell>
    <Cell><Data ss:Type="Number">0.16672595000000001</Data></Cell>
    <Cell><Data ss:Type="Number">0.22811671</Data></Cell>
    <Cell><Data ss:Type="Number">0.25757575999999999</Data></Cell>
    <Cell><Data ss:Type="Number">10</Data></Cell>
    <Cell><Data ss:Type="Number">6.5833333300000003</Data></Cell>
    <Cell><Data ss:Type="Number">12</Data></Cell>
    <Cell><Data ss:Type="Number">0</Data></Cell>
    <Cell><Data ss:Type="Number">0.73971377000000005</Data></Cell>
    <Cell><Data ss:Type="Number">3958</Data></Cell>
    <Cell><Data ss:Type="Number">0.20572916999999999</Data></Cell>
   </Row>
   <Row>
    <Cell><Data ss:Type="String">DGCR6L</Data></Cell>
    <Cell><Data ss:Type="Number">2.71428571</Data></Cell>
    <Cell><Data ss:Type="Number">7.4099600000000002E-2</Data></Cell>
    <Cell><Data ss:Type="Number">0.36842105000000003</Data></Cell>
    <Cell><Data ss:Type="Number">0.40909090999999997</Data></Cell>
    <Cell><Data ss:Type="Number">6</Data></Cell>
    <Cell><Data ss:Type="Number">8.9166666699999997</Data></Cell>
    <Cell><Data ss:Type="Number">12</Data></Cell>
    <Cell><Data ss:Type="Number">0</Data></Cell>
    <Cell><Data ss:Type="Number">0.80952380999999995</Data></Cell>
    <Cell><Data ss:Type="Number">772</Data></Cell>
    <Cell><Data ss:Type="Number">0.31547618999999999</Data></Cell>
   </Row>
   <Row>
    <Cell><Data ss:Type="String">GBA2</Data></Cell>
    <Cell><Data ss:Type="Number">2.5</Data></Cell>
    <Cell><Data ss:Type="Number">7.5471609999999995E-2</Data></Cell>
    <Cell><Data ss:Type="Number">0.4</Data></Cell>
    <Cell><Data ss:Type="Number">0.53030303000000001</Data></Cell>
    <Cell><Data ss:Type="Number">5</Data></Cell>
    <Cell><Data ss:Type="Number">11.75</Data></Cell>
    <Cell><Data ss:Type="Number">12</Data></Cell>
    <Cell><Data ss:Type="Number">0</Data></Cell>
    <Cell><Data ss:Type="Number">0.78571429000000004</Data></Cell>
    <Cell><Data ss:Type="Number">702</Data></Cell>
    <Cell><Data ss:Type="Number">0.35606061</Data></Cell>
   </Row>
   <Row>
    <Cell><Data ss:Type="String">TM9SF1</Data></Cell>
    <Cell><Data ss:Type="Number">2.6825396800000001</Data></Cell>
    <Cell><Data ss:Type="Number">0.15845043</Data></Cell>
    <Cell><Data ss:Type="Number">0.37278106999999999</Data></Cell>
    <Cell><Data ss:Type="Number">0.56060606000000002</Data></Cell>
    <Cell><Data ss:Type="Number">6</Data></Cell>
    <Cell><Data ss:Type="Number">10.66666667</Data></Cell>
    <Cell><Data ss:Type="Number">12</Data></Cell>
    <Cell><Data ss:Type="Number">0</Data></Cell>
    <Cell><Data ss:Type="Number">0.83174603000000003</Data></Cell>
    <Cell><Data ss:Type="Number">4654</Data></Cell>
    <Cell><Data ss:Type="Number">0.32323232000000002</Data></Cell>
   </Row>
   <Row>
    <Cell><Data ss:Type="String">RPP38</Data></Cell>
    <Cell><Data ss:Type="Number">1.9142857099999999</Data></Cell>
    <Cell><Data ss:Type="Number">4.5131739999999997E-2</Data></Cell>
    <Cell><Data ss:Type="Number">0.52238806000000004</Data></Cell>
    <Cell><Data ss:Type="Number">0.62121212000000003</Data></Cell>
    <Cell><Data ss:Type="Number">4</Data></Cell>
    <Cell><Data ss:Type="Number">11.16666667</Data></Cell>
    <Cell><Data ss:Type="Number">12</Data></Cell>
    <Cell><Data ss:Type="Number">0</Data></Cell>
    <Cell><Data ss:Type="Number">0.81714286000000003</Data></Cell>
    <Cell><Data ss:Type="Number">274</Data></Cell>
    <Cell><Data ss:Type="Number">0.41358024999999998</Data></Cell>
   </Row>
   <Row>
    <Cell><Data ss:Type="String">CCT5</Data></Cell>
    <Cell><Data ss:Type="Number">2.1666666700000001</Data></Cell>
    <Cell><Data ss:Type="Number">6.6588939999999999E-2</Data></Cell>
    <Cell><Data ss:Type="Number">0.46153845999999998</Data></Cell>
    <Cell><Data ss:Type="Number">0.51515151999999997</Data></Cell>
    <Cell><Data ss:Type="Number">4</Data></Cell>
    <Cell><Data ss:Type="Number">9.0833333300000003</Data></Cell>
    <Cell><Data ss:Type="Number">12</Data></Cell>
    <Cell><Data ss:Type="Number">0</Data></Cell>
    <Cell><Data ss:Type="Number">0.76666666999999999</Data></Cell>
    <Cell><Data ss:Type="Number">298</Data></Cell>
    <Cell><Data ss:Type="Number">0.47368420999999999</Data></Cell>
   </Row>
   <Row>
    <Cell><Data ss:Type="String">MTMR9</Data></Cell>
    <Cell><Data ss:Type="Number">2.0327868900000001</Data></Cell>
    <Cell><Data ss:Type="Number">1.1328E-3</Data></Cell>
    <Cell><Data ss:Type="Number">0.49193547999999998</Data></Cell>
    <Cell><Data ss:Type="Number">0.87878787999999997</Data></Cell>
    <Cell><Data ss:Type="Number">3</Data></Cell>
    <Cell><Data ss:Type="Number">24.333333329999999</Data></Cell>
    <Cell><Data ss:Type="Number">12</Data></Cell>
    <Cell><Data ss:Type="Number">0</Data></Cell>
    <Cell><Data ss:Type="Number">0.79344261999999999</Data></Cell>
    <Cell><Data ss:Type="Number">30</Data></Cell>
    <Cell><Data ss:Type="Number">0.51773049999999998</Data></Cell>
   </Row>
   <Row>
    <Cell><Data ss:Type="String">UNK</Data></Cell>
    <Cell><Data ss:Type="Number">3.2025316500000001</Data></Cell>
    <Cell><Data ss:Type="Number">6.7019830000000002E-2</Data></Cell>
    <Cell><Data ss:Type="Number">0.31225296000000002</Data></Cell>
    <Cell><Data ss:Type="Number">0.56060606000000002</Data></Cell>
    <Cell><Data ss:Type="Number">6</Data></Cell>
    <Cell><Data ss:Type="Number">11.25</Data></Cell>
    <Cell><Data ss:Type="Number">12</Data></Cell>
    <Cell><Data ss:Type="Number">0</Data></Cell>
    <Cell><Data ss:Type="Number">0.72468354000000001</Data></Cell>
    <Cell><Data ss:Type="Number">3084</Data></Cell>
    <Cell><Data ss:Type="Number">0.37222221999999999</Data></Cell>
   </Row>
   <Row>
    <Cell><Data ss:Type="String">PLAA</Data></Cell>
    <Cell><Data ss:Type="Number">2.31034483</Data></Cell>
    <Cell><Data ss:Type="Number">0.10891751</Data></Cell>
    <Cell><Data ss:Type="Number">0.43283581999999998</Data></Cell>
    <Cell><Data ss:Type="Number">0.31818182</Data></Cell>
    <Cell><Data ss:Type="Number">4</Data></Cell>
    <Cell><Data ss:Type="Number">9.3333333300000003</Data></Cell>
    <Cell><Data ss:Type="Number">12</Data></Cell>
    <Cell><Data ss:Type="Number">0</Data></Cell>
    <Cell><Data ss:Type="Number">0.81280788000000004</Data></Cell>
    <Cell><Data ss:Type="Number">1696</Data></Cell>
    <Cell><Data ss:Type="Number">0.2890625</Data></Cell>
   </Row>
   <Row>
    <Cell><Data ss:Type="String">LRRC14</Data></Cell>
    <Cell><Data ss:Type="Number">8.4614289100000004</Data></Cell>
    <Cell ss:StyleID="s62"><Data ss:Type="Number">4.75E-4</Data></Cell>
    <Cell><Data ss:Type="Number">0.11818335000000001</Data></Cell>
    <Cell><Data ss:Type="Number">0</Data></Cell>
    <Cell><Data ss:Type="Number">17</Data></Cell>
    <Cell><Data ss:Type="Number">1.5</Data></Cell>
    <Cell><Data ss:Type="Number">12</Data></Cell>
    <Cell><Data ss:Type="Number">0</Data></Cell>
    <Cell><Data ss:Type="Number">0.66084414000000002</Data></Cell>
    <Cell><Data ss:Type="Number">59778</Data></Cell>
    <Cell><Data ss:Type="Number">0.5</Data></Cell>
   </Row>
   <Row>
    <Cell><Data ss:Type="String">ZFP41</Data></Cell>
    <Cell><Data ss:Type="Number">1.8627450999999999</Data></Cell>
    <Cell ss:StyleID="s62"><Data ss:Type="Number">4.08E-4</Data></Cell>
    <Cell><Data ss:Type="Number">0.53684211000000004</Data></Cell>
    <Cell><Data ss:Type="Number">0.90909090999999997</Data></Cell>
    <Cell><Data ss:Type="Number">4</Data></Cell>
    <Cell><Data ss:Type="Number">27.25</Data></Cell>
    <Cell><Data ss:Type="Number">12</Data></Cell>
    <Cell><Data ss:Type="Number">0</Data></Cell>
    <Cell><Data ss:Type="Number">0.78431373000000004</Data></Cell>
    <Cell><Data ss:Type="Number">16</Data></Cell>
    <Cell><Data ss:Type="Number">0.57978722999999999</Data></Cell>
   </Row>
   <Row>
    <Cell><Data ss:Type="String">RAC1</Data></Cell>
    <Cell><Data ss:Type="Number">3.47142857</Data></Cell>
    <Cell ss:StyleID="s62"><Data ss:Type="Number">5.9500000000000003E-5</Data></Cell>
    <Cell><Data ss:Type="Number">0.28806584000000002</Data></Cell>
    <Cell><Data ss:Type="Number">0.96969696999999999</Data></Cell>
    <Cell><Data ss:Type="Number">9</Data></Cell>
    <Cell><Data ss:Type="Number">19.416666670000001</Data></Cell>
    <Cell><Data ss:Type="Number">12</Data></Cell>
    <Cell><Data ss:Type="Number">0</Data></Cell>
    <Cell><Data ss:Type="Number">0.75285714000000004</Data></Cell>
    <Cell><Data ss:Type="Number">4</Data></Cell>
    <Cell><Data ss:Type="Number">0.60677082999999998</Data></Cell>
   </Row>
   <Row>
    <Cell><Data ss:Type="String">PSMA2</Data></Cell>
    <Cell><Data ss:Type="Number">2.78571429</Data></Cell>
    <Cell><Data ss:Type="Number">3.4728740000000001E-2</Data></Cell>
    <Cell><Data ss:Type="Number">0.35897435999999999</Data></Cell>
    <Cell><Data ss:Type="Number">0.5</Data></Cell>
    <Cell><Data ss:Type="Number">6</Data></Cell>
    <Cell><Data ss:Type="Number">8.4166666699999997</Data></Cell>
    <Cell><Data ss:Type="Number">12</Data></Cell>
    <Cell><Data ss:Type="Number">0</Data></Cell>
    <Cell><Data ss:Type="Number">0.82142857000000002</Data></Cell>
    <Cell><Data ss:Type="Number">652</Data></Cell>
    <Cell><Data ss:Type="Number">0.36594202999999997</Data></Cell>
   </Row>
   <Row>
    <Cell><Data ss:Type="String">NUDCD3</Data></Cell>
    <Cell><Data ss:Type="Number">2.78571429</Data></Cell>
    <Cell><Data ss:Type="Number">1.8692070000000002E-2</Data></Cell>
    <Cell><Data ss:Type="Number">0.35897435999999999</Data></Cell>
    <Cell><Data ss:Type="Number">0.56060606000000002</Data></Cell>
    <Cell><Data ss:Type="Number">6</Data></Cell>
    <Cell><Data ss:Type="Number">8.6666666699999997</Data></Cell>
    <Cell><Data ss:Type="Number">12</Data></Cell>
    <Cell><Data ss:Type="Number">0</Data></Cell>
    <Cell><Data ss:Type="Number">0.82142857000000002</Data></Cell>
    <Cell><Data ss:Type="Number">530</Data></Cell>
    <Cell><Data ss:Type="Number">0.37681158999999997</Data></Cell>
   </Row>
   <Row>
    <Cell><Data ss:Type="String">DDX56</Data></Cell>
    <Cell><Data ss:Type="Number">2.2714285699999999</Data></Cell>
    <Cell><Data ss:Type="Number">0.52493577999999996</Data></Cell>
    <Cell><Data ss:Type="Number">0.44025156999999998</Data></Cell>
    <Cell><Data ss:Type="Number">0.45454545000000002</Data></Cell>
    <Cell><Data ss:Type="Number">6</Data></Cell>
    <Cell><Data ss:Type="Number">10.33333333</Data></Cell>
    <Cell><Data ss:Type="Number">12</Data></Cell>
    <Cell><Data ss:Type="Number">0</Data></Cell>
    <Cell><Data ss:Type="Number">0.87285714000000003</Data></Cell>
    <Cell><Data ss:Type="Number">6660</Data></Cell>
    <Cell><Data ss:Type="Number">0.21180556</Data></Cell>
   </Row>
   <Row>
    <Cell><Data ss:Type="String">CXXC1</Data></Cell>
    <Cell><Data ss:Type="Number">2.0588235300000002</Data></Cell>
    <Cell><Data ss:Type="Number">2.54573E-3</Data></Cell>
    <Cell><Data ss:Type="Number">0.48571428999999999</Data></Cell>
    <Cell><Data ss:Type="Number">0.87878787999999997</Data></Cell>
    <Cell><Data ss:Type="Number">4</Data></Cell>
    <Cell><Data ss:Type="Number">25.416666670000001</Data></Cell>
    <Cell><Data ss:Type="Number">12</Data></Cell>
    <Cell><Data ss:Type="Number">0</Data></Cell>
    <Cell><Data ss:Type="Number">0.82352941000000002</Data></Cell>
    <Cell><Data ss:Type="Number">100</Data></Cell>
    <Cell><Data ss:Type="Number">0.45386905</Data></Cell>
   </Row>
   <Row>
    <Cell><Data ss:Type="String">SS18</Data></Cell>
    <Cell><Data ss:Type="Number">2.0882352900000001</Data></Cell>
    <Cell><Data ss:Type="Number">0.10185058</Data></Cell>
    <Cell><Data ss:Type="Number">0.47887323999999998</Data></Cell>
    <Cell><Data ss:Type="Number">0.54545454999999998</Data></Cell>
    <Cell><Data ss:Type="Number">4</Data></Cell>
    <Cell><Data ss:Type="Number">19.333333329999999</Data></Cell>
    <Cell><Data ss:Type="Number">12</Data></Cell>
    <Cell><Data ss:Type="Number">0</Data></Cell>
    <Cell><Data ss:Type="Number">0.81862745000000003</Data></Cell>
    <Cell><Data ss:Type="Number">3466</Data></Cell>
    <Cell><Data ss:Type="Number">0.37908497000000002</Data></Cell>
   </Row>
   <Row>
    <Cell><Data ss:Type="String">PIK3C2A</Data></Cell>
    <Cell><Data ss:Type="Number">2.5529411799999999</Data></Cell>
    <Cell><Data ss:Type="Number">6.4810389999999996E-2</Data></Cell>
    <Cell><Data ss:Type="Number">0.39170506999999999</Data></Cell>
    <Cell><Data ss:Type="Number">0.43939393999999998</Data></Cell>
    <Cell><Data ss:Type="Number">5</Data></Cell>
    <Cell><Data ss:Type="Number">12</Data></Cell>
    <Cell><Data ss:Type="Number">12</Data></Cell>
    <Cell><Data ss:Type="Number">0</Data></Cell>
    <Cell><Data ss:Type="Number">0.82745097999999995</Data></Cell>
    <Cell><Data ss:Type="Number">3556</Data></Cell>
    <Cell><Data ss:Type="Number">0.26666666999999999</Data></Cell>
   </Row>
   <Row>
    <Cell><Data ss:Type="String">BYSL</Data></Cell>
    <Cell><Data ss:Type="Number">6.9482553999999999</Data></Cell>
    <Cell ss:StyleID="s62"><Data ss:Type="Number">9.4899999999999997E-4</Data></Cell>
    <Cell><Data ss:Type="Number">0.14392102000000001</Data></Cell>
    <Cell><Data ss:Type="Number">0</Data></Cell>
    <Cell><Data ss:Type="Number">17</Data></Cell>
    <Cell><Data ss:Type="Number">3</Data></Cell>
    <Cell><Data ss:Type="Number">12</Data></Cell>
    <Cell><Data ss:Type="Number">0</Data></Cell>
    <Cell><Data ss:Type="Number">0.72962475000000004</Data></Cell>
    <Cell><Data ss:Type="Number">128934</Data></Cell>
    <Cell><Data ss:Type="Number">0.33333332999999998</Data></Cell>
   </Row>
   <Row>
    <Cell><Data ss:Type="String">ZPR1</Data></Cell>
    <Cell><Data ss:Type="Number">2.7403846199999999</Data></Cell>
    <Cell><Data ss:Type="Number">1.6615899999999999E-3</Data></Cell>
    <Cell><Data ss:Type="Number">0.36491227999999998</Data></Cell>
    <Cell><Data ss:Type="Number">0.75757576000000004</Data></Cell>
    <Cell><Data ss:Type="Number">7</Data></Cell>
    <Cell><Data ss:Type="Number">20.333333329999999</Data></Cell>
    <Cell><Data ss:Type="Number">12</Data></Cell>
    <Cell><Data ss:Type="Number">0</Data></Cell>
    <Cell><Data ss:Type="Number">0.80662392999999999</Data></Cell>
    <Cell><Data ss:Type="Number">156</Data></Cell>
    <Cell><Data ss:Type="Number">0.39102564000000001</Data></Cell>
   </Row>
   <Row>
    <Cell><Data ss:Type="String">TSG101</Data></Cell>
    <Cell><Data ss:Type="Number">2.7529411800000001</Data></Cell>
    <Cell><Data ss:Type="Number">2.8381750000000001E-2</Data></Cell>
    <Cell><Data ss:Type="Number">0.36324785999999998</Data></Cell>
    <Cell><Data ss:Type="Number">0.51515151999999997</Data></Cell>
    <Cell><Data ss:Type="Number">5</Data></Cell>
    <Cell><Data ss:Type="Number">9.6666666699999997</Data></Cell>
    <Cell><Data ss:Type="Number">12</Data></Cell>
    <Cell><Data ss:Type="Number">0</Data></Cell>
    <Cell><Data ss:Type="Number">0.80522875999999999</Data></Cell>
    <Cell><Data ss:Type="Number">1948</Data></Cell>
    <Cell><Data ss:Type="Number">0.32222222</Data></Cell>
   </Row>
   <Row>
    <Cell><Data ss:Type="String">NIPBL</Data></Cell>
    <Cell><Data ss:Type="Number">6.5397578899999997</Data></Cell>
    <Cell ss:StyleID="s62"><Data ss:Type="Number">5.5600000000000003E-5</Data></Cell>
    <Cell><Data ss:Type="Number">0.15291086000000001</Data></Cell>
    <Cell><Data ss:Type="Number">0</Data></Cell>
    <Cell><Data ss:Type="Number">15</Data></Cell>
    <Cell><Data ss:Type="Number">5.5</Data></Cell>
    <Cell><Data ss:Type="Number">12</Data></Cell>
    <Cell><Data ss:Type="Number">0</Data></Cell>
    <Cell><Data ss:Type="Number">0.74819281999999998</Data></Cell>
    <Cell><Data ss:Type="Number">14288</Data></Cell>
    <Cell><Data ss:Type="Number">0.5625</Data></Cell>
   </Row>
   <Row>
    <Cell><Data ss:Type="String">SUN1</Data></Cell>
    <Cell><Data ss:Type="Number">6.6479942999999997</Data></Cell>
    <Cell><Data ss:Type="Number">0</Data></Cell>
    <Cell><Data ss:Type="Number">0.15042131</Data></Cell>
    <Cell><Data ss:Type="Number">0</Data></Cell>
    <Cell><Data ss:Type="Number">16</Data></Cell>
    <Cell><Data ss:Type="Number">8</Data></Cell>
    <Cell><Data ss:Type="Number">12</Data></Cell>
    <Cell><Data ss:Type="Number">0</Data></Cell>
    <Cell><Data ss:Type="Number">0.74327299000000002</Data></Cell>
    <Cell><Data ss:Type="Number">0</Data></Cell>
    <Cell><Data ss:Type="Number">0</Data></Cell>
   </Row>
   <Row>
    <Cell><Data ss:Type="String">DYRK1A</Data></Cell>
    <Cell><Data ss:Type="Number">2.0888888900000002</Data></Cell>
    <Cell><Data ss:Type="Number">0.34852055999999998</Data></Cell>
    <Cell><Data ss:Type="Number">0.47872340000000002</Data></Cell>
    <Cell><Data ss:Type="Number">0.1969697</Data></Cell>
    <Cell><Data ss:Type="Number">4</Data></Cell>
    <Cell><Data ss:Type="Number">6.25</Data></Cell>
    <Cell><Data ss:Type="Number">12</Data></Cell>
    <Cell><Data ss:Type="Number">0</Data></Cell>
    <Cell><Data ss:Type="Number">0.84444443999999996</Data></Cell>
    <Cell><Data ss:Type="Number">1988</Data></Cell>
    <Cell><Data ss:Type="Number">0.20977011000000001</Data></Cell>
   </Row>
   <Row>
    <Cell><Data ss:Type="String">FBXO18</Data></Cell>
    <Cell><Data ss:Type="Number">2.3142857100000001</Data></Cell>
    <Cell><Data ss:Type="Number">1.3460339999999999E-2</Data></Cell>
    <Cell><Data ss:Type="Number">0.43209877000000002</Data></Cell>
    <Cell><Data ss:Type="Number">0.66666667000000002</Data></Cell>
    <Cell><Data ss:Type="Number">5</Data></Cell>
    <Cell><Data ss:Type="Number">11.08333333</Data></Cell>
    <Cell><Data ss:Type="Number">12</Data></Cell>
    <Cell><Data ss:Type="Number">0</Data></Cell>
    <Cell><Data ss:Type="Number">0.73714285999999996</Data></Cell>
    <Cell><Data ss:Type="Number">92</Data></Cell>
    <Cell><Data ss:Type="Number">0.52777777999999997</Data></Cell>
   </Row>
   <Row>
    <Cell><Data ss:Type="String">NUDT5</Data></Cell>
    <Cell><Data ss:Type="Number">1.97142857</Data></Cell>
    <Cell><Data ss:Type="Number">3.0636920000000002E-2</Data></Cell>
    <Cell><Data ss:Type="Number">0.50724638</Data></Cell>
    <Cell><Data ss:Type="Number">0.71212120999999995</Data></Cell>
    <Cell><Data ss:Type="Number">4</Data></Cell>
    <Cell><Data ss:Type="Number">11.66666667</Data></Cell>
    <Cell><Data ss:Type="Number">12</Data></Cell>
    <Cell><Data ss:Type="Number">0</Data></Cell>
    <Cell><Data ss:Type="Number">0.80571429000000006</Data></Cell>
    <Cell><Data ss:Type="Number">194</Data></Cell>
    <Cell><Data ss:Type="Number">0.46666667000000001</Data></Cell>
   </Row>
   <Row>
    <Cell><Data ss:Type="String">LSM1</Data></Cell>
    <Cell><Data ss:Type="Number">6.37218134</Data></Cell>
    <Cell ss:StyleID="s62"><Data ss:Type="Number">4.3600000000000003E-5</Data></Cell>
    <Cell><Data ss:Type="Number">0.15693213</Data></Cell>
    <Cell><Data ss:Type="Number">0.7</Data></Cell>
    <Cell><Data ss:Type="Number">15</Data></Cell>
    <Cell><Data ss:Type="Number">5.6</Data></Cell>
    <Cell><Data ss:Type="Number">12</Data></Cell>
    <Cell><Data ss:Type="Number">0</Data></Cell>
    <Cell><Data ss:Type="Number">0.75580994000000001</Data></Cell>
    <Cell><Data ss:Type="Number">9906</Data></Cell>
    <Cell><Data ss:Type="Number">0.43076923</Data></Cell>
   </Row>
   <Row>
    <Cell><Data ss:Type="String">WHSC1L1</Data></Cell>
    <Cell><Data ss:Type="Number">6.8632803200000003</Data></Cell>
    <Cell ss:StyleID="s62"><Data ss:Type="Number">4.75E-4</Data></Cell>
    <Cell><Data ss:Type="Number">0.14570292000000001</Data></Cell>
    <Cell><Data ss:Type="Number">0</Data></Cell>
    <Cell><Data ss:Type="Number">15</Data></Cell>
    <Cell><Data ss:Type="Number">4</Data></Cell>
    <Cell><Data ss:Type="Number">12</Data></Cell>
    <Cell><Data ss:Type="Number">0</Data></Cell>
    <Cell><Data ss:Type="Number">0.73348725999999997</Data></Cell>
    <Cell><Data ss:Type="Number">56830</Data></Cell>
    <Cell><Data ss:Type="Number">0.5</Data></Cell>
   </Row>
   <Row>
    <Cell><Data ss:Type="String">DDHD2</Data></Cell>
    <Cell><Data ss:Type="Number">6.4146688799999998</Data></Cell>
    <Cell ss:StyleID="s62"><Data ss:Type="Number">1.2999999999999999E-5</Data></Cell>
    <Cell><Data ss:Type="Number">0.15589269</Data></Cell>
    <Cell><Data ss:Type="Number">0.66666667000000002</Data></Cell>
    <Cell><Data ss:Type="Number">15</Data></Cell>
    <Cell><Data ss:Type="Number">5.75</Data></Cell>
    <Cell><Data ss:Type="Number">12</Data></Cell>
    <Cell><Data ss:Type="Number">0</Data></Cell>
    <Cell><Data ss:Type="Number">0.75387868999999996</Data></Cell>
    <Cell><Data ss:Type="Number">1592</Data></Cell>
    <Cell><Data ss:Type="Number">0.47916667000000002</Data></Cell>
   </Row>
   <Row>
    <Cell><Data ss:Type="String">ASH2L</Data></Cell>
    <Cell><Data ss:Type="Number">5.8639923999999999</Data></Cell>
    <Cell><Data ss:Type="Number">3.7230000000000002E-3</Data></Cell>
    <Cell><Data ss:Type="Number">0.17053228000000001</Data></Cell>
    <Cell><Data ss:Type="Number">0.28571428999999998</Data></Cell>
    <Cell><Data ss:Type="Number">14</Data></Cell>
    <Cell><Data ss:Type="Number">7.8571428599999997</Data></Cell>
    <Cell><Data ss:Type="Number">12</Data></Cell>
    <Cell><Data ss:Type="Number">0</Data></Cell>
    <Cell><Data ss:Type="Number">0.77890943999999995</Data></Cell>
    <Cell><Data ss:Type="Number">451100</Data></Cell>
    <Cell><Data ss:Type="Number">0.19413918999999999</Data></Cell>
   </Row>
   <Row>
    <Cell><Data ss:Type="String">SEC13</Data></Cell>
    <Cell><Data ss:Type="Number">1.92307692</Data></Cell>
    <Cell><Data ss:Type="Number">6.9366599999999999E-3</Data></Cell>
    <Cell><Data ss:Type="Number">0.52</Data></Cell>
    <Cell><Data ss:Type="Number">0.77272726999999997</Data></Cell>
    <Cell><Data ss:Type="Number">3</Data></Cell>
    <Cell><Data ss:Type="Number">14.16666667</Data></Cell>
    <Cell><Data ss:Type="Number">12</Data></Cell>
    <Cell><Data ss:Type="Number">0</Data></Cell>
    <Cell><Data ss:Type="Number">0.76923076999999995</Data></Cell>
    <Cell><Data ss:Type="Number">72</Data></Cell>
    <Cell><Data ss:Type="Number">0.47222222000000003</Data></Cell>
   </Row>
   <Row>
    <Cell><Data ss:Type="String">EMC3</Data></Cell>
    <Cell><Data ss:Type="Number">5.8863042999999999</Data></Cell>
    <Cell ss:StyleID="s62"><Data ss:Type="Number">9.1299999999999997E-5</Data></Cell>
    <Cell><Data ss:Type="Number">0.16988587999999999</Data></Cell>
    <Cell><Data ss:Type="Number">0.16666666999999999</Data></Cell>
    <Cell><Data ss:Type="Number">15</Data></Cell>
    <Cell><Data ss:Type="Number">11.5</Data></Cell>
    <Cell><Data ss:Type="Number">12</Data></Cell>
    <Cell><Data ss:Type="Number">0</Data></Cell>
    <Cell><Data ss:Type="Number">0.77789525999999998</Data></Cell>
    <Cell><Data ss:Type="Number">14574</Data></Cell>
    <Cell><Data ss:Type="Number">0.28205128000000002</Data></Cell>
   </Row>
   <Row>
    <Cell><Data ss:Type="String">ATP5H</Data></Cell>
    <Cell><Data ss:Type="Number">5.2651317400000002</Data></Cell>
    <Cell><Data ss:Type="Number">4.3182000000000003E-3</Data></Cell>
    <Cell><Data ss:Type="Number">0.18992877</Data></Cell>
    <Cell><Data ss:Type="Number">0.17582418</Data></Cell>
    <Cell><Data ss:Type="Number">15</Data></Cell>
    <Cell><Data ss:Type="Number">13.85714286</Data></Cell>
    <Cell><Data ss:Type="Number">12</Data></Cell>
    <Cell><Data ss:Type="Number">0</Data></Cell>
    <Cell><Data ss:Type="Number">0.80613038000000004</Data></Cell>
    <Cell><Data ss:Type="Number">649278</Data></Cell>
    <Cell><Data ss:Type="Number">0.1118267</Data></Cell>
   </Row>
   <Row>
    <Cell><Data ss:Type="String">ATG7</Data></Cell>
    <Cell><Data ss:Type="Number">9.5691906000000007</Data></Cell>
    <Cell><Data ss:Type="Number">0</Data></Cell>
    <Cell><Data ss:Type="Number">0.10450205</Data></Cell>
    <Cell><Data ss:Type="Number">0</Data></Cell>
    <Cell><Data ss:Type="Number">18</Data></Cell>
    <Cell><Data ss:Type="Number">2</Data></Cell>
    <Cell><Data ss:Type="Number">12</Data></Cell>
    <Cell><Data ss:Type="Number">0</Data></Cell>
    <Cell><Data ss:Type="Number">0.61049134000000005</Data></Cell>
    <Cell><Data ss:Type="Number">0</Data></Cell>
    <Cell><Data ss:Type="Number">0</Data></Cell>
   </Row>
   <Row>
    <Cell><Data ss:Type="String">TLK2</Data></Cell>
    <Cell><Data ss:Type="Number">2.1052631599999998</Data></Cell>
    <Cell><Data ss:Type="Number">0.37379818999999997</Data></Cell>
    <Cell><Data ss:Type="Number">0.47499999999999998</Data></Cell>
    <Cell><Data ss:Type="Number">0.33333332999999998</Data></Cell>
    <Cell><Data ss:Type="Number">5</Data></Cell>
    <Cell><Data ss:Type="Number">8.0833333300000003</Data></Cell>
    <Cell><Data ss:Type="Number">12</Data></Cell>
    <Cell><Data ss:Type="Number">0</Data></Cell>
    <Cell><Data ss:Type="Number">0.84210525999999997</Data></Cell>
    <Cell><Data ss:Type="Number">2870</Data></Cell>
    <Cell><Data ss:Type="Number">0.29938271999999999</Data></Cell>
   </Row>
   <Row>
    <Cell><Data ss:Type="String">UBOX5</Data></Cell>
    <Cell><Data ss:Type="Number">2.06666667</Data></Cell>
    <Cell><Data ss:Type="Number">0</Data></Cell>
    <Cell><Data ss:Type="Number">0.48387097000000001</Data></Cell>
    <Cell><Data ss:Type="Number">1</Data></Cell>
    <Cell><Data ss:Type="Number">3</Data></Cell>
    <Cell><Data ss:Type="Number">26.666666670000001</Data></Cell>
    <Cell><Data ss:Type="Number">12</Data></Cell>
    <Cell><Data ss:Type="Number">0</Data></Cell>
    <Cell><Data ss:Type="Number">0.73333333000000001</Data></Cell>
    <Cell><Data ss:Type="Number">0</Data></Cell>
    <Cell><Data ss:Type="Number">0.60606061</Data></Cell>
   </Row>
   <Row>
    <Cell><Data ss:Type="String">NME1-NME2</Data></Cell>
    <Cell><Data ss:Type="Number">2.1290322599999998</Data></Cell>
    <Cell><Data ss:Type="Number">3.0073399999999998E-3</Data></Cell>
    <Cell><Data ss:Type="Number">0.46969696999999999</Data></Cell>
    <Cell><Data ss:Type="Number">0.86363635999999999</Data></Cell>
    <Cell><Data ss:Type="Number">5</Data></Cell>
    <Cell><Data ss:Type="Number">14.25</Data></Cell>
    <Cell><Data ss:Type="Number">12</Data></Cell>
    <Cell><Data ss:Type="Number">0</Data></Cell>
    <Cell><Data ss:Type="Number">0.77419355000000001</Data></Cell>
    <Cell><Data ss:Type="Number">26</Data></Cell>
    <Cell><Data ss:Type="Number">0.61956522000000003</Data></Cell>
   </Row>
   <Row>
    <Cell><Data ss:Type="String">UBE2Z</Data></Cell>
    <Cell><Data ss:Type="Number">1.6774193500000001</Data></Cell>
    <Cell><Data ss:Type="Number">0.25719857000000002</Data></Cell>
    <Cell><Data ss:Type="Number">0.59615384999999999</Data></Cell>
    <Cell><Data ss:Type="Number">0.5</Data></Cell>
    <Cell><Data ss:Type="Number">3</Data></Cell>
    <Cell><Data ss:Type="Number">11.75</Data></Cell>
    <Cell><Data ss:Type="Number">12</Data></Cell>
    <Cell><Data ss:Type="Number">0</Data></Cell>
    <Cell><Data ss:Type="Number">0.86451613000000005</Data></Cell>
    <Cell><Data ss:Type="Number">1880</Data></Cell>
    <Cell><Data ss:Type="Number">0.40517240999999998</Data></Cell>
   </Row>
   <Row>
    <Cell><Data ss:Type="String">FAM149B1</Data></Cell>
    <Cell><Data ss:Type="Number">2.9122807000000002</Data></Cell>
    <Cell><Data ss:Type="Number">1.7459299999999999E-3</Data></Cell>
    <Cell><Data ss:Type="Number">0.34337349</Data></Cell>
    <Cell><Data ss:Type="Number">0.87878787999999997</Data></Cell>
    <Cell><Data ss:Type="Number">8</Data></Cell>
    <Cell><Data ss:Type="Number">14.83333333</Data></Cell>
    <Cell><Data ss:Type="Number">12</Data></Cell>
    <Cell><Data ss:Type="Number">0</Data></Cell>
    <Cell><Data ss:Type="Number">0.82615629999999995</Data></Cell>
    <Cell><Data ss:Type="Number">42</Data></Cell>
    <Cell><Data ss:Type="Number">0.54938271999999999</Data></Cell>
   </Row>
   <Row>
    <Cell><Data ss:Type="String">SAR1A</Data></Cell>
    <Cell><Data ss:Type="Number">5.7184903900000004</Data></Cell>
    <Cell ss:StyleID="s62"><Data ss:Type="Number">6.8800000000000003E-4</Data></Cell>
    <Cell><Data ss:Type="Number">0.17487132999999999</Data></Cell>
    <Cell><Data ss:Type="Number">0.3</Data></Cell>
    <Cell><Data ss:Type="Number">14</Data></Cell>
    <Cell><Data ss:Type="Number">16.600000000000001</Data></Cell>
    <Cell><Data ss:Type="Number">12</Data></Cell>
    <Cell><Data ss:Type="Number">0</Data></Cell>
    <Cell><Data ss:Type="Number">0.78552316</Data></Cell>
    <Cell><Data ss:Type="Number">101244</Data></Cell>
    <Cell><Data ss:Type="Number">0.23428571000000001</Data></Cell>
   </Row>
   <Row>
    <Cell><Data ss:Type="String">ECD</Data></Cell>
    <Cell><Data ss:Type="Number">6.0690719199999998</Data></Cell>
    <Cell><Data ss:Type="Number">1.6152E-3</Data></Cell>
    <Cell><Data ss:Type="Number">0.16476984</Data></Cell>
    <Cell><Data ss:Type="Number">0.1</Data></Cell>
    <Cell><Data ss:Type="Number">15</Data></Cell>
    <Cell><Data ss:Type="Number">3.6</Data></Cell>
    <Cell><Data ss:Type="Number">12</Data></Cell>
    <Cell><Data ss:Type="Number">0</Data></Cell>
    <Cell><Data ss:Type="Number">0.76958764000000002</Data></Cell>
    <Cell><Data ss:Type="Number">192128</Data></Cell>
    <Cell><Data ss:Type="Number">0.23076922999999999</Data></Cell>
   </Row>
   <Row>
    <Cell><Data ss:Type="String">C17orf70</Data></Cell>
    <Cell><Data ss:Type="Number">6.1830049799999998</Data></Cell>
    <Cell><Data ss:Type="Number">0</Data></Cell>
    <Cell><Data ss:Type="Number">0.16173366</Data></Cell>
    <Cell><Data ss:Type="Number">0</Data></Cell>
    <Cell><Data ss:Type="Number">14</Data></Cell>
    <Cell><Data ss:Type="Number">40</Data></Cell>
    <Cell><Data ss:Type="Number">12</Data></Cell>
    <Cell><Data ss:Type="Number">0</Data></Cell>
    <Cell><Data ss:Type="Number">0.76440885999999997</Data></Cell>
    <Cell><Data ss:Type="Number">0</Data></Cell>
    <Cell><Data ss:Type="Number">0</Data></Cell>
   </Row>
   <Row>
    <Cell><Data ss:Type="String">CCDC137</Data></Cell>
    <Cell><Data ss:Type="Number">5.7277474499999999</Data></Cell>
    <Cell ss:StyleID="s62"><Data ss:Type="Number">6.0700000000000001E-4</Data></Cell>
    <Cell><Data ss:Type="Number">0.17458870000000001</Data></Cell>
    <Cell><Data ss:Type="Number">0.38095237999999998</Data></Cell>
    <Cell><Data ss:Type="Number">14</Data></Cell>
    <Cell><Data ss:Type="Number">31.714285709999999</Data></Cell>
    <Cell><Data ss:Type="Number">12</Data></Cell>
    <Cell><Data ss:Type="Number">0</Data></Cell>
    <Cell><Data ss:Type="Number">0.78510239000000004</Data></Cell>
    <Cell><Data ss:Type="Number">156672</Data></Cell>
    <Cell><Data ss:Type="Number">0.30952381000000001</Data></Cell>
   </Row>
   <Row>
    <Cell><Data ss:Type="String">ALYREF</Data></Cell>
    <Cell><Data ss:Type="Number">5.9857583700000001</Data></Cell>
    <Cell><Data ss:Type="Number">3.0289700000000002E-3</Data></Cell>
    <Cell><Data ss:Type="Number">0.16706320999999999</Data></Cell>
    <Cell><Data ss:Type="Number">0.1</Data></Cell>
    <Cell><Data ss:Type="Number">14</Data></Cell>
    <Cell><Data ss:Type="Number">18</Data></Cell>
    <Cell><Data ss:Type="Number">12</Data></Cell>
    <Cell><Data ss:Type="Number">0</Data></Cell>
    <Cell><Data ss:Type="Number">0.77337462000000001</Data></Cell>
    <Cell><Data ss:Type="Number">590794</Data></Cell>
    <Cell><Data ss:Type="Number">0.25588234999999998</Data></Cell>
   </Row>
   <Row>
    <Cell><Data ss:Type="String">MIEF2</Data></Cell>
    <Cell><Data ss:Type="Number">3.03125</Data></Cell>
    <Cell><Data ss:Type="Number">1.24194E-3</Data></Cell>
    <Cell><Data ss:Type="Number">0.32989690999999999</Data></Cell>
    <Cell><Data ss:Type="Number">0.78787879000000005</Data></Cell>
    <Cell><Data ss:Type="Number">5</Data></Cell>
    <Cell><Data ss:Type="Number">11.25</Data></Cell>
    <Cell><Data ss:Type="Number">12</Data></Cell>
    <Cell><Data ss:Type="Number">0</Data></Cell>
    <Cell><Data ss:Type="Number">0.74609375</Data></Cell>
    <Cell><Data ss:Type="Number">204</Data></Cell>
    <Cell><Data ss:Type="Number">0.41666667000000002</Data></Cell>
   </Row>
   <Row>
    <Cell><Data ss:Type="String">TRAPPC10</Data></Cell>
    <Cell><Data ss:Type="Number">7.6280560199999998</Data></Cell>
    <Cell><Data ss:Type="Number">0</Data></Cell>
    <Cell><Data ss:Type="Number">0.13109499999999999</Data></Cell>
    <Cell><Data ss:Type="Number">0</Data></Cell>
    <Cell><Data ss:Type="Number">16</Data></Cell>
    <Cell><Data ss:Type="Number">4</Data></Cell>
    <Cell><Data ss:Type="Number">12</Data></Cell>
    <Cell><Data ss:Type="Number">0</Data></Cell>
    <Cell><Data ss:Type="Number">0.69872473000000002</Data></Cell>
    <Cell><Data ss:Type="Number">0</Data></Cell>
    <Cell><Data ss:Type="Number">0</Data></Cell>
   </Row>
   <Row>
    <Cell><Data ss:Type="String">RRP1B</Data></Cell>
    <Cell><Data ss:Type="Number">2.3777777800000002</Data></Cell>
    <Cell><Data ss:Type="Number">0.10228898</Data></Cell>
    <Cell><Data ss:Type="Number">0.42056074999999998</Data></Cell>
    <Cell><Data ss:Type="Number">0.39393939</Data></Cell>
    <Cell><Data ss:Type="Number">4</Data></Cell>
    <Cell><Data ss:Type="Number">7.0833333300000003</Data></Cell>
    <Cell><Data ss:Type="Number">12</Data></Cell>
    <Cell><Data ss:Type="Number">0</Data></Cell>
    <Cell><Data ss:Type="Number">0.80317459999999996</Data></Cell>
    <Cell><Data ss:Type="Number">640</Data></Cell>
    <Cell><Data ss:Type="Number">0.29166667000000002</Data></Cell>
   </Row>
   <Row>
    <Cell><Data ss:Type="String">SEH1L</Data></Cell>
    <Cell><Data ss:Type="Number">1.52</Data></Cell>
    <Cell><Data ss:Type="Number">1.9502889999999998E-2</Data></Cell>
    <Cell><Data ss:Type="Number">0.65789474000000003</Data></Cell>
    <Cell><Data ss:Type="Number">0.74242423999999996</Data></Cell>
    <Cell><Data ss:Type="Number">2</Data></Cell>
    <Cell><Data ss:Type="Number">12.83333333</Data></Cell>
    <Cell><Data ss:Type="Number">12</Data></Cell>
    <Cell><Data ss:Type="Number">0</Data></Cell>
    <Cell><Data ss:Type="Number">0.82666667000000005</Data></Cell>
    <Cell><Data ss:Type="Number">104</Data></Cell>
    <Cell><Data ss:Type="Number">0.51333333000000003</Data></Cell>
   </Row>
   <Row>
    <Cell><Data ss:Type="String">OSBPL2</Data></Cell>
    <Cell><Data ss:Type="Number">2.02857143</Data></Cell>
    <Cell><Data ss:Type="Number">8.0268980000000004E-2</Data></Cell>
    <Cell><Data ss:Type="Number">0.49295774999999997</Data></Cell>
    <Cell><Data ss:Type="Number">0.53030303000000001</Data></Cell>
    <Cell><Data ss:Type="Number">4</Data></Cell>
    <Cell><Data ss:Type="Number">8.5833333300000003</Data></Cell>
    <Cell><Data ss:Type="Number">12</Data></Cell>
    <Cell><Data ss:Type="Number">0</Data></Cell>
    <Cell><Data ss:Type="Number">0.82857143</Data></Cell>
    <Cell><Data ss:Type="Number">456</Data></Cell>
    <Cell><Data ss:Type="Number">0.35763888999999999</Data></Cell>
   </Row>
   <Row>
    <Cell><Data ss:Type="String">CORO1B</Data></Cell>
    <Cell><Data ss:Type="Number">5.3233082700000001</Data></Cell>
    <Cell><Data ss:Type="Number">1.33792E-3</Data></Cell>
    <Cell><Data ss:Type="Number">0.18785310999999999</Data></Cell>
    <Cell><Data ss:Type="Number">0.75757576000000004</Data></Cell>
    <Cell><Data ss:Type="Number">11</Data></Cell>
    <Cell><Data ss:Type="Number">11.91666667</Data></Cell>
    <Cell><Data ss:Type="Number">12</Data></Cell>
    <Cell><Data ss:Type="Number">0</Data></Cell>
    <Cell><Data ss:Type="Number">0.69119227000000005</Data></Cell>
    <Cell><Data ss:Type="Number">824</Data></Cell>
    <Cell><Data ss:Type="Number">0.45833332999999998</Data></Cell>
   </Row>
   <Row>
    <Cell><Data ss:Type="String">TMEM134</Data></Cell>
    <Cell><Data ss:Type="Number">5.3233082700000001</Data></Cell>
    <Cell><Data ss:Type="Number">1.3518E-3</Data></Cell>
    <Cell><Data ss:Type="Number">0.18785310999999999</Data></Cell>
    <Cell><Data ss:Type="Number">0.75757576000000004</Data></Cell>
    <Cell><Data ss:Type="Number">11</Data></Cell>
    <Cell><Data ss:Type="Number">11.91666667</Data></Cell>
    <Cell><Data ss:Type="Number">12</Data></Cell>
    <Cell><Data ss:Type="Number">0</Data></Cell>
    <Cell><Data ss:Type="Number">0.69119227000000005</Data></Cell>
    <Cell><Data ss:Type="Number">824</Data></Cell>
    <Cell><Data ss:Type="Number">0.45833332999999998</Data></Cell>
   </Row>
   <Row>
    <Cell><Data ss:Type="String">TIE1</Data></Cell>
    <Cell><Data ss:Type="Number">1.5238095199999999</Data></Cell>
    <Cell><Data ss:Type="Number">0.22286848000000001</Data></Cell>
    <Cell><Data ss:Type="Number">0.65625</Data></Cell>
    <Cell><Data ss:Type="Number">0.37878788000000002</Data></Cell>
    <Cell><Data ss:Type="Number">3</Data></Cell>
    <Cell><Data ss:Type="Number">6</Data></Cell>
    <Cell><Data ss:Type="Number">12</Data></Cell>
    <Cell><Data ss:Type="Number">0</Data></Cell>
    <Cell><Data ss:Type="Number">0.89523810000000004</Data></Cell>
    <Cell><Data ss:Type="Number">188</Data></Cell>
    <Cell><Data ss:Type="Number">0.32870369999999999</Data></Cell>
   </Row>
   <Row>
    <Cell><Data ss:Type="String">WDR53</Data></Cell>
    <Cell><Data ss:Type="Number">2.2307692299999999</Data></Cell>
    <Cell><Data ss:Type="Number">0.26404526</Data></Cell>
    <Cell><Data ss:Type="Number">0.44827586000000003</Data></Cell>
    <Cell><Data ss:Type="Number">0.33333332999999998</Data></Cell>
    <Cell><Data ss:Type="Number">4</Data></Cell>
    <Cell><Data ss:Type="Number">6</Data></Cell>
    <Cell><Data ss:Type="Number">12</Data></Cell>
    <Cell><Data ss:Type="Number">0</Data></Cell>
    <Cell><Data ss:Type="Number">0.82417582</Data></Cell>
    <Cell><Data ss:Type="Number">810</Data></Cell>
    <Cell><Data ss:Type="Number">0.28174602999999998</Data></Cell>
   </Row>
   <Row>
    <Cell><Data ss:Type="String">CLNS1A</Data></Cell>
    <Cell><Data ss:Type="Number">8.8917635900000001</Data></Cell>
    <Cell ss:StyleID="s62"><Data ss:Type="Number">9.4899999999999997E-4</Data></Cell>
    <Cell><Data ss:Type="Number">0.11246362999999999</Data></Cell>
    <Cell><Data ss:Type="Number">0.16666666999999999</Data></Cell>
    <Cell><Data ss:Type="Number">18</Data></Cell>
    <Cell><Data ss:Type="Number">1.75</Data></Cell>
    <Cell><Data ss:Type="Number">12</Data></Cell>
    <Cell><Data ss:Type="Number">0</Data></Cell>
    <Cell><Data ss:Type="Number">0.64128346999999997</Data></Cell>
    <Cell><Data ss:Type="Number">128822</Data></Cell>
    <Cell><Data ss:Type="Number">0.41666667000000002</Data></Cell>
   </Row>
   <Row>
    <Cell><Data ss:Type="String">ZNF28</Data></Cell>
    <Cell><Data ss:Type="Number">1.5555555599999999</Data></Cell>
    <Cell><Data ss:Type="Number">0.22091503000000001</Data></Cell>
    <Cell><Data ss:Type="Number">0.64285714000000005</Data></Cell>
    <Cell><Data ss:Type="Number">0.4</Data></Cell>
    <Cell><Data ss:Type="Number">4</Data></Cell>
    <Cell><Data ss:Type="Number">5.8181818200000004</Data></Cell>
    <Cell><Data ss:Type="Number">11</Data></Cell>
    <Cell><Data ss:Type="Number">0</Data></Cell>
    <Cell><Data ss:Type="Number">0.90740741000000003</Data></Cell>
    <Cell><Data ss:Type="Number">150</Data></Cell>
    <Cell><Data ss:Type="Number">0.36363635999999999</Data></Cell>
   </Row>
   <Row>
    <Cell><Data ss:Type="String">ZNF134</Data></Cell>
    <Cell><Data ss:Type="Number">1.5</Data></Cell>
    <Cell><Data ss:Type="Number">0.18730158999999999</Data></Cell>
    <Cell><Data ss:Type="Number">0.66666667000000002</Data></Cell>
    <Cell><Data ss:Type="Number">0.4</Data></Cell>
    <Cell><Data ss:Type="Number">2</Data></Cell>
    <Cell><Data ss:Type="Number">6.6363636399999999</Data></Cell>
    <Cell><Data ss:Type="Number">11</Data></Cell>
    <Cell><Data ss:Type="Number">0</Data></Cell>
    <Cell><Data ss:Type="Number">0.83333332999999998</Data></Cell>
    <Cell><Data ss:Type="Number">190</Data></Cell>
    <Cell><Data ss:Type="Number">0.30165289000000001</Data></Cell>
   </Row>
   <Row>
    <Cell><Data ss:Type="String">ZNF230</Data></Cell>
    <Cell><Data ss:Type="Number">5.5625445100000004</Data></Cell>
    <Cell><Data ss:Type="Number">1.5985400000000001E-3</Data></Cell>
    <Cell><Data ss:Type="Number">0.17977383999999999</Data></Cell>
    <Cell><Data ss:Type="Number">0.24175824000000001</Data></Cell>
    <Cell><Data ss:Type="Number">15</Data></Cell>
    <Cell><Data ss:Type="Number">20.571428569999998</Data></Cell>
    <Cell><Data ss:Type="Number">11</Data></Cell>
    <Cell><Data ss:Type="Number">0</Data></Cell>
    <Cell><Data ss:Type="Number">0.79261161000000002</Data></Cell>
    <Cell><Data ss:Type="Number">352500</Data></Cell>
    <Cell><Data ss:Type="Number">0.14385613999999999</Data></Cell>
   </Row>
   <Row>
    <Cell><Data ss:Type="String">ZNF223</Data></Cell>
    <Cell><Data ss:Type="Number">6.2375979099999999</Data></Cell>
    <Cell ss:StyleID="s62"><Data ss:Type="Number">5.4200000000000003E-5</Data></Cell>
    <Cell><Data ss:Type="Number">0.16031812000000001</Data></Cell>
    <Cell><Data ss:Type="Number">0.66666667000000002</Data></Cell>
    <Cell><Data ss:Type="Number">16</Data></Cell>
    <Cell><Data ss:Type="Number">12</Data></Cell>
    <Cell><Data ss:Type="Number">11</Data></Cell>
    <Cell><Data ss:Type="Number">0</Data></Cell>
    <Cell><Data ss:Type="Number">0.76192736999999999</Data></Cell>
    <Cell><Data ss:Type="Number">15228</Data></Cell>
    <Cell><Data ss:Type="Number">0.31578947000000002</Data></Cell>
   </Row>
   <Row>
    <Cell><Data ss:Type="String">ZNF226</Data></Cell>
    <Cell><Data ss:Type="Number">1.1538461499999999</Data></Cell>
    <Cell><Data ss:Type="Number">0.15847578000000001</Data></Cell>
    <Cell><Data ss:Type="Number">0.86666666999999997</Data></Cell>
    <Cell><Data ss:Type="Number">0.76363636000000001</Data></Cell>
    <Cell><Data ss:Type="Number">2</Data></Cell>
    <Cell><Data ss:Type="Number">9.4545454499999995</Data></Cell>
    <Cell><Data ss:Type="Number">11</Data></Cell>
    <Cell><Data ss:Type="Number">0</Data></Cell>
    <Cell><Data ss:Type="Number">0.94871795000000003</Data></Cell>
    <Cell><Data ss:Type="Number">44</Data></Cell>
    <Cell><Data ss:Type="Number">0.78030303000000001</Data></Cell>
   </Row>
   <Row>
    <Cell><Data ss:Type="String">ZNF225</Data></Cell>
    <Cell><Data ss:Type="Number">5.5627818700000002</Data></Cell>
    <Cell><Data ss:Type="Number">2.2134400000000001E-3</Data></Cell>
    <Cell><Data ss:Type="Number">0.17976617</Data></Cell>
    <Cell><Data ss:Type="Number">0.16666666999999999</Data></Cell>
    <Cell><Data ss:Type="Number">16</Data></Cell>
    <Cell><Data ss:Type="Number">17.76923077</Data></Cell>
    <Cell><Data ss:Type="Number">11</Data></Cell>
    <Cell><Data ss:Type="Number">0</Data></Cell>
    <Cell><Data ss:Type="Number">0.79260081999999998</Data></Cell>
    <Cell><Data ss:Type="Number">413484</Data></Cell>
    <Cell><Data ss:Type="Number">0.13048433000000001</Data></Cell>
   </Row>
   <Row>
    <Cell><Data ss:Type="String">ZNF419</Data></Cell>
    <Cell><Data ss:Type="Number">1.5</Data></Cell>
    <Cell><Data ss:Type="Number">0.24998968999999999</Data></Cell>
    <Cell><Data ss:Type="Number">0.66666667000000002</Data></Cell>
    <Cell><Data ss:Type="Number">0.36363635999999999</Data></Cell>
    <Cell><Data ss:Type="Number">2</Data></Cell>
    <Cell><Data ss:Type="Number">6.9090909099999998</Data></Cell>
    <Cell><Data ss:Type="Number">11</Data></Cell>
    <Cell><Data ss:Type="Number">0</Data></Cell>
    <Cell><Data ss:Type="Number">0.83333332999999998</Data></Cell>
    <Cell><Data ss:Type="Number">248</Data></Cell>
    <Cell><Data ss:Type="Number">0.33636364000000002</Data></Cell>
   </Row>
   <Row>
    <Cell><Data ss:Type="String">TRAPPC9</Data></Cell>
    <Cell><Data ss:Type="Number">1.8627450999999999</Data></Cell>
    <Cell ss:StyleID="s62"><Data ss:Type="Number">1.7799999999999999E-4</Data></Cell>
    <Cell><Data ss:Type="Number">0.53684211000000004</Data></Cell>
    <Cell><Data ss:Type="Number">0.94545455</Data></Cell>
    <Cell><Data ss:Type="Number">4</Data></Cell>
    <Cell><Data ss:Type="Number">30.727272729999999</Data></Cell>
    <Cell><Data ss:Type="Number">11</Data></Cell>
    <Cell><Data ss:Type="Number">0</Data></Cell>
    <Cell><Data ss:Type="Number">0.78431373000000004</Data></Cell>
    <Cell><Data ss:Type="Number">6</Data></Cell>
    <Cell><Data ss:Type="Number">0.64015151999999997</Data></Cell>
   </Row>
   <Row>
    <Cell><Data ss:Type="String">THAP1</Data></Cell>
    <Cell><Data ss:Type="Number">9.9662948</Data></Cell>
    <Cell><Data ss:Type="Number">0</Data></Cell>
    <Cell><Data ss:Type="Number">0.10033818999999999</Data></Cell>
    <Cell><Data ss:Type="Number">0</Data></Cell>
    <Cell><Data ss:Type="Number">19</Data></Cell>
    <Cell><Data ss:Type="Number">2</Data></Cell>
    <Cell><Data ss:Type="Number">11</Data></Cell>
    <Cell><Data ss:Type="Number">0</Data></Cell>
    <Cell><Data ss:Type="Number">0.59244114999999997</Data></Cell>
    <Cell><Data ss:Type="Number">0</Data></Cell>
    <Cell><Data ss:Type="Number">0</Data></Cell>
   </Row>
   <Row>
    <Cell><Data ss:Type="String">NEK8</Data></Cell>
    <Cell><Data ss:Type="Number">2.8636363600000001</Data></Cell>
    <Cell><Data ss:Type="Number">5.6025099999999998E-3</Data></Cell>
    <Cell><Data ss:Type="Number">0.34920635</Data></Cell>
    <Cell><Data ss:Type="Number">0.81818181999999995</Data></Cell>
    <Cell><Data ss:Type="Number">8</Data></Cell>
    <Cell><Data ss:Type="Number">17.636363639999999</Data></Cell>
    <Cell><Data ss:Type="Number">11</Data></Cell>
    <Cell><Data ss:Type="Number">0</Data></Cell>
    <Cell><Data ss:Type="Number">0.81363635999999995</Data></Cell>
    <Cell><Data ss:Type="Number">48</Data></Cell>
    <Cell><Data ss:Type="Number">0.60815047</Data></Cell>
   </Row>
   <Row>
    <Cell><Data ss:Type="String">PKP3</Data></Cell>
    <Cell><Data ss:Type="Number">2.9529411799999998</Data></Cell>
    <Cell><Data ss:Type="Number">1.1202499999999999E-3</Data></Cell>
    <Cell><Data ss:Type="Number">0.33864541999999997</Data></Cell>
    <Cell><Data ss:Type="Number">0.78181818000000003</Data></Cell>
    <Cell><Data ss:Type="Number">7</Data></Cell>
    <Cell><Data ss:Type="Number">22.454545450000001</Data></Cell>
    <Cell><Data ss:Type="Number">11</Data></Cell>
    <Cell><Data ss:Type="Number">0</Data></Cell>
    <Cell><Data ss:Type="Number">0.78300654000000003</Data></Cell>
    <Cell><Data ss:Type="Number">86</Data></Cell>
    <Cell><Data ss:Type="Number">0.49898989999999999</Data></Cell>
   </Row>
   <Row>
    <Cell><Data ss:Type="String">SLBP</Data></Cell>
    <Cell><Data ss:Type="Number">1.6333333299999999</Data></Cell>
    <Cell><Data ss:Type="Number">1.4449109999999999E-2</Data></Cell>
    <Cell><Data ss:Type="Number">0.61224489999999998</Data></Cell>
    <Cell><Data ss:Type="Number">0.70909091000000002</Data></Cell>
    <Cell><Data ss:Type="Number">2</Data></Cell>
    <Cell><Data ss:Type="Number">14.727272729999999</Data></Cell>
    <Cell><Data ss:Type="Number">11</Data></Cell>
    <Cell><Data ss:Type="Number">0</Data></Cell>
    <Cell><Data ss:Type="Number">0.84166666999999995</Data></Cell>
    <Cell><Data ss:Type="Number">98</Data></Cell>
    <Cell><Data ss:Type="Number">0.49090908999999999</Data></Cell>
   </Row>
   <Row>
    <Cell><Data ss:Type="String">SRXN1</Data></Cell>
    <Cell><Data ss:Type="Number">2.18333333</Data></Cell>
    <Cell ss:StyleID="s62"><Data ss:Type="Number">7.7499999999999997E-4</Data></Cell>
    <Cell><Data ss:Type="Number">0.45801526999999997</Data></Cell>
    <Cell><Data ss:Type="Number">0.85454545000000004</Data></Cell>
    <Cell><Data ss:Type="Number">4</Data></Cell>
    <Cell><Data ss:Type="Number">21.636363639999999</Data></Cell>
    <Cell><Data ss:Type="Number">11</Data></Cell>
    <Cell><Data ss:Type="Number">0</Data></Cell>
    <Cell><Data ss:Type="Number">0.70416666999999999</Data></Cell>
    <Cell><Data ss:Type="Number">20</Data></Cell>
    <Cell><Data ss:Type="Number">0.55477854999999998</Data></Cell>
   </Row>
   <Row>
    <Cell><Data ss:Type="String">DDX47</Data></Cell>
    <Cell><Data ss:Type="Number">1.92682927</Data></Cell>
    <Cell><Data ss:Type="Number">0.2311687</Data></Cell>
    <Cell><Data ss:Type="Number">0.51898734000000002</Data></Cell>
    <Cell><Data ss:Type="Number">0.34545455000000003</Data></Cell>
    <Cell><Data ss:Type="Number">3</Data></Cell>
    <Cell><Data ss:Type="Number">9.9090909099999998</Data></Cell>
    <Cell><Data ss:Type="Number">11</Data></Cell>
    <Cell><Data ss:Type="Number">0</Data></Cell>
    <Cell><Data ss:Type="Number">0.81463414999999995</Data></Cell>
    <Cell><Data ss:Type="Number">1378</Data></Cell>
    <Cell><Data ss:Type="Number">0.30681818</Data></Cell>
   </Row>
   <Row>
    <Cell><Data ss:Type="String">VCP</Data></Cell>
    <Cell><Data ss:Type="Number">7.3050083099999998</Data></Cell>
    <Cell><Data ss:Type="Number">0</Data></Cell>
    <Cell><Data ss:Type="Number">0.13689238000000001</Data></Cell>
    <Cell><Data ss:Type="Number">0</Data></Cell>
    <Cell><Data ss:Type="Number">15</Data></Cell>
    <Cell><Data ss:Type="Number">9</Data></Cell>
    <Cell><Data ss:Type="Number">11</Data></Cell>
    <Cell><Data ss:Type="Number">0</Data></Cell>
    <Cell><Data ss:Type="Number">0.71340870999999995</Data></Cell>
    <Cell><Data ss:Type="Number">0</Data></Cell>
    <Cell><Data ss:Type="Number">0</Data></Cell>
   </Row>
   <Row>
    <Cell><Data ss:Type="String">PIP4K2B</Data></Cell>
    <Cell><Data ss:Type="Number">5.3292190799999997</Data></Cell>
    <Cell><Data ss:Type="Number">2.29984E-3</Data></Cell>
    <Cell><Data ss:Type="Number">0.18764475</Data></Cell>
    <Cell><Data ss:Type="Number">0.2</Data></Cell>
    <Cell><Data ss:Type="Number">15</Data></Cell>
    <Cell><Data ss:Type="Number">10.66666667</Data></Cell>
    <Cell><Data ss:Type="Number">11</Data></Cell>
    <Cell><Data ss:Type="Number">0</Data></Cell>
    <Cell><Data ss:Type="Number">0.80321730999999996</Data></Cell>
    <Cell><Data ss:Type="Number">369096</Data></Cell>
    <Cell><Data ss:Type="Number">0.19090909</Data></Cell>
   </Row>
   <Row>
    <Cell><Data ss:Type="String">TJAP1</Data></Cell>
    <Cell><Data ss:Type="Number">1.6774193500000001</Data></Cell>
    <Cell><Data ss:Type="Number">7.02602E-3</Data></Cell>
    <Cell><Data ss:Type="Number">0.59615384999999999</Data></Cell>
    <Cell><Data ss:Type="Number">0.74545455000000005</Data></Cell>
    <Cell><Data ss:Type="Number">3</Data></Cell>
    <Cell><Data ss:Type="Number">15.363636359999999</Data></Cell>
    <Cell><Data ss:Type="Number">11</Data></Cell>
    <Cell><Data ss:Type="Number">0</Data></Cell>
    <Cell><Data ss:Type="Number">0.77419355000000001</Data></Cell>
    <Cell><Data ss:Type="Number">58</Data></Cell>
    <Cell><Data ss:Type="Number">0.51212120999999999</Data></Cell>
   </Row>
   <Row>
    <Cell><Data ss:Type="String">KIAA0020</Data></Cell>
    <Cell><Data ss:Type="Number">5.5236173700000002</Data></Cell>
    <Cell><Data ss:Type="Number">1.4867000000000001E-3</Data></Cell>
    <Cell><Data ss:Type="Number">0.18104078000000001</Data></Cell>
    <Cell><Data ss:Type="Number">0.21428570999999999</Data></Cell>
    <Cell><Data ss:Type="Number">13</Data></Cell>
    <Cell><Data ss:Type="Number">13</Data></Cell>
    <Cell><Data ss:Type="Number">11</Data></Cell>
    <Cell><Data ss:Type="Number">0</Data></Cell>
    <Cell><Data ss:Type="Number">0.79438103000000004</Data></Cell>
    <Cell><Data ss:Type="Number">282782</Data></Cell>
    <Cell><Data ss:Type="Number">0.17060811000000001</Data></Cell>
   </Row>
   <Row>
    <Cell><Data ss:Type="String">PRPF18</Data></Cell>
    <Cell><Data ss:Type="Number">2</Data></Cell>
    <Cell><Data ss:Type="Number">1.3249759999999999E-2</Data></Cell>
    <Cell><Data ss:Type="Number">0.5</Data></Cell>
    <Cell><Data ss:Type="Number">0.8</Data></Cell>
    <Cell><Data ss:Type="Number">4</Data></Cell>
    <Cell><Data ss:Type="Number">12.454545449999999</Data></Cell>
    <Cell><Data ss:Type="Number">11</Data></Cell>
    <Cell><Data ss:Type="Number">0</Data></Cell>
    <Cell><Data ss:Type="Number">0.8</Data></Cell>
    <Cell><Data ss:Type="Number">170</Data></Cell>
    <Cell><Data ss:Type="Number">0.49818182</Data></Cell>
   </Row>
   <Row>
    <Cell><Data ss:Type="String">PPP2CB</Data></Cell>
    <Cell><Data ss:Type="Number">6.5779729400000004</Data></Cell>
    <Cell ss:StyleID="s62"><Data ss:Type="Number">2.0100000000000001E-4</Data></Cell>
    <Cell><Data ss:Type="Number">0.15202251999999999</Data></Cell>
    <Cell><Data ss:Type="Number">0</Data></Cell>
    <Cell><Data ss:Type="Number">17</Data></Cell>
    <Cell><Data ss:Type="Number">5.5</Data></Cell>
    <Cell><Data ss:Type="Number">11</Data></Cell>
    <Cell><Data ss:Type="Number">0</Data></Cell>
    <Cell><Data ss:Type="Number">0.74645578000000001</Data></Cell>
    <Cell><Data ss:Type="Number">20696</Data></Cell>
    <Cell><Data ss:Type="Number">0.5</Data></Cell>
   </Row>
   <Row>
    <Cell><Data ss:Type="String">NEIL2</Data></Cell>
    <Cell><Data ss:Type="Number">6.1483503400000004</Data></Cell>
    <Cell ss:StyleID="s62"><Data ss:Type="Number">8.6799999999999996E-4</Data></Cell>
    <Cell><Data ss:Type="Number">0.16264524999999999</Data></Cell>
    <Cell><Data ss:Type="Number">6.6666669999999997E-2</Data></Cell>
    <Cell><Data ss:Type="Number">14</Data></Cell>
    <Cell><Data ss:Type="Number">5</Data></Cell>
    <Cell><Data ss:Type="Number">11</Data></Cell>
    <Cell><Data ss:Type="Number">0</Data></Cell>
    <Cell><Data ss:Type="Number">0.76598407999999996</Data></Cell>
    <Cell><Data ss:Type="Number">98004</Data></Cell>
    <Cell><Data ss:Type="Number">0.20634921000000001</Data></Cell>
   </Row>
   <Row>
    <Cell><Data ss:Type="String">CDCA2</Data></Cell>
    <Cell><Data ss:Type="Number">1.9836065599999999</Data></Cell>
    <Cell><Data ss:Type="Number">1.6401740000000001E-2</Data></Cell>
    <Cell><Data ss:Type="Number">0.50413222999999996</Data></Cell>
    <Cell><Data ss:Type="Number">0.63636364000000001</Data></Cell>
    <Cell><Data ss:Type="Number">3</Data></Cell>
    <Cell><Data ss:Type="Number">22.90909091</Data></Cell>
    <Cell><Data ss:Type="Number">11</Data></Cell>
    <Cell><Data ss:Type="Number">0</Data></Cell>
    <Cell><Data ss:Type="Number">0.80327868999999996</Data></Cell>
    <Cell><Data ss:Type="Number">570</Data></Cell>
    <Cell><Data ss:Type="Number">0.44919786</Data></Cell>
   </Row>
   <Row>
    <Cell><Data ss:Type="String">WRN</Data></Cell>
    <Cell><Data ss:Type="Number">2.0163934399999999</Data></Cell>
    <Cell><Data ss:Type="Number">3.23675E-3</Data></Cell>
    <Cell><Data ss:Type="Number">0.49593495999999998</Data></Cell>
    <Cell><Data ss:Type="Number">0.76363636000000001</Data></Cell>
    <Cell><Data ss:Type="Number">3</Data></Cell>
    <Cell><Data ss:Type="Number">20.545454549999999</Data></Cell>
    <Cell><Data ss:Type="Number">11</Data></Cell>
    <Cell><Data ss:Type="Number">0</Data></Cell>
    <Cell><Data ss:Type="Number">0.79672131000000002</Data></Cell>
    <Cell><Data ss:Type="Number">142</Data></Cell>
    <Cell><Data ss:Type="Number">0.41929498999999998</Data></Cell>
   </Row>
   <Row>
    <Cell><Data ss:Type="String">IPO5</Data></Cell>
    <Cell><Data ss:Type="Number">5.87775932</Data></Cell>
    <Cell><Data ss:Type="Number">1.95268E-3</Data></Cell>
    <Cell><Data ss:Type="Number">0.17013286</Data></Cell>
    <Cell><Data ss:Type="Number">0.32142857000000002</Data></Cell>
    <Cell><Data ss:Type="Number">16</Data></Cell>
    <Cell><Data ss:Type="Number">15.625</Data></Cell>
    <Cell><Data ss:Type="Number">11</Data></Cell>
    <Cell><Data ss:Type="Number">0</Data></Cell>
    <Cell><Data ss:Type="Number">0.77828366999999998</Data></Cell>
    <Cell><Data ss:Type="Number">428804</Data></Cell>
    <Cell><Data ss:Type="Number">0.20292208</Data></Cell>
   </Row>
   <Row>
    <Cell><Data ss:Type="String">C7orf25</Data></Cell>
    <Cell><Data ss:Type="Number">2.8</Data></Cell>
    <Cell><Data ss:Type="Number">3.0535550000000002E-2</Data></Cell>
    <Cell><Data ss:Type="Number">0.35714286000000001</Data></Cell>
    <Cell><Data ss:Type="Number">0.52727272999999997</Data></Cell>
    <Cell><Data ss:Type="Number">6</Data></Cell>
    <Cell><Data ss:Type="Number">8.5454545500000005</Data></Cell>
    <Cell><Data ss:Type="Number">11</Data></Cell>
    <Cell><Data ss:Type="Number">0</Data></Cell>
    <Cell><Data ss:Type="Number">0.82</Data></Cell>
    <Cell><Data ss:Type="Number">718</Data></Cell>
    <Cell><Data ss:Type="Number">0.37154150000000002</Data></Cell>
   </Row>
   <Row>
    <Cell><Data ss:Type="String">POLD3</Data></Cell>
    <Cell><Data ss:Type="Number">6.8628055999999997</Data></Cell>
    <Cell ss:StyleID="s62"><Data ss:Type="Number">4.75E-4</Data></Cell>
    <Cell><Data ss:Type="Number">0.14571300000000001</Data></Cell>
    <Cell><Data ss:Type="Number">0</Data></Cell>
    <Cell><Data ss:Type="Number">15</Data></Cell>
    <Cell><Data ss:Type="Number">3.5</Data></Cell>
    <Cell><Data ss:Type="Number">11</Data></Cell>
    <Cell><Data ss:Type="Number">0</Data></Cell>
    <Cell><Data ss:Type="Number">0.73350884000000005</Data></Cell>
    <Cell><Data ss:Type="Number">51836</Data></Cell>
    <Cell><Data ss:Type="Number">0.5</Data></Cell>
   </Row>
   <Row>
    <Cell><Data ss:Type="String">RPRD1A</Data></Cell>
    <Cell><Data ss:Type="Number">7.2905293100000002</Data></Cell>
    <Cell ss:StyleID="s62"><Data ss:Type="Number">4.75E-4</Data></Cell>
    <Cell><Data ss:Type="Number">0.13716424999999999</Data></Cell>
    <Cell><Data ss:Type="Number">0</Data></Cell>
    <Cell><Data ss:Type="Number">16</Data></Cell>
    <Cell><Data ss:Type="Number">3.5</Data></Cell>
    <Cell><Data ss:Type="Number">11</Data></Cell>
    <Cell><Data ss:Type="Number">0</Data></Cell>
    <Cell><Data ss:Type="Number">0.71406685000000003</Data></Cell>
    <Cell><Data ss:Type="Number">76806</Data></Cell>
    <Cell><Data ss:Type="Number">0.5</Data></Cell>
   </Row>
   <Row>
    <Cell><Data ss:Type="String">ZSCAN30</Data></Cell>
    <Cell><Data ss:Type="Number">2.25</Data></Cell>
    <Cell ss:StyleID="s62"><Data ss:Type="Number">4.6099999999999998E-4</Data></Cell>
    <Cell><Data ss:Type="Number">0.44444444</Data></Cell>
    <Cell><Data ss:Type="Number">0.83636363999999996</Data></Cell>
    <Cell><Data ss:Type="Number">4</Data></Cell>
    <Cell><Data ss:Type="Number">20.81818182</Data></Cell>
    <Cell><Data ss:Type="Number">11</Data></Cell>
    <Cell><Data ss:Type="Number">0</Data></Cell>
    <Cell><Data ss:Type="Number">0.79166667000000002</Data></Cell>
    <Cell><Data ss:Type="Number">24</Data></Cell>
    <Cell><Data ss:Type="Number">0.49567099999999997</Data></Cell>
   </Row>
   <Row>
    <Cell><Data ss:Type="String">SPCS2</Data></Cell>
    <Cell><Data ss:Type="Number">2.1081081099999999</Data></Cell>
    <Cell><Data ss:Type="Number">0.37105972999999998</Data></Cell>
    <Cell><Data ss:Type="Number">0.47435896999999999</Data></Cell>
    <Cell><Data ss:Type="Number">0.38181818000000001</Data></Cell>
    <Cell><Data ss:Type="Number">4</Data></Cell>
    <Cell><Data ss:Type="Number">7.4545454500000004</Data></Cell>
    <Cell><Data ss:Type="Number">11</Data></Cell>
    <Cell><Data ss:Type="Number">0</Data></Cell>
    <Cell><Data ss:Type="Number">0.84169883999999995</Data></Cell>
    <Cell><Data ss:Type="Number">2852</Data></Cell>
    <Cell><Data ss:Type="Number">0.33471074000000001</Data></Cell>
   </Row>
   <Row>
    <Cell><Data ss:Type="String">TOMM6</Data></Cell>
    <Cell><Data ss:Type="Number">1.70967742</Data></Cell>
    <Cell><Data ss:Type="Number">7.3977299999999999E-3</Data></Cell>
    <Cell><Data ss:Type="Number">0.58490565999999999</Data></Cell>
    <Cell><Data ss:Type="Number">0.72727273000000003</Data></Cell>
    <Cell><Data ss:Type="Number">3</Data></Cell>
    <Cell><Data ss:Type="Number">15.18181818</Data></Cell>
    <Cell><Data ss:Type="Number">11</Data></Cell>
    <Cell><Data ss:Type="Number">0</Data></Cell>
    <Cell><Data ss:Type="Number">0.76344086</Data></Cell>
    <Cell><Data ss:Type="Number">48</Data></Cell>
    <Cell><Data ss:Type="Number">0.52351097000000002</Data></Cell>
   </Row>
   <Row>
    <Cell><Data ss:Type="String">RPL7L1</Data></Cell>
    <Cell><Data ss:Type="Number">1.6774193500000001</Data></Cell>
    <Cell><Data ss:Type="Number">2.4920040000000001E-2</Data></Cell>
    <Cell><Data ss:Type="Number">0.59615384999999999</Data></Cell>
    <Cell><Data ss:Type="Number">0.65454544999999997</Data></Cell>
    <Cell><Data ss:Type="Number">3</Data></Cell>
    <Cell><Data ss:Type="Number">15.09090909</Data></Cell>
    <Cell><Data ss:Type="Number">11</Data></Cell>
    <Cell><Data ss:Type="Number">0</Data></Cell>
    <Cell><Data ss:Type="Number">0.77419355000000001</Data></Cell>
    <Cell><Data ss:Type="Number">82</Data></Cell>
    <Cell><Data ss:Type="Number">0.50303030000000004</Data></Cell>
   </Row>
   <Row>
    <Cell><Data ss:Type="String">ZNF202</Data></Cell>
    <Cell><Data ss:Type="Number">5.7232376</Data></Cell>
    <Cell><Data ss:Type="Number">3.9443400000000002E-3</Data></Cell>
    <Cell><Data ss:Type="Number">0.17472628000000001</Data></Cell>
    <Cell><Data ss:Type="Number">6.6666669999999997E-2</Data></Cell>
    <Cell><Data ss:Type="Number">16</Data></Cell>
    <Cell><Data ss:Type="Number">5.6666666699999997</Data></Cell>
    <Cell><Data ss:Type="Number">11</Data></Cell>
    <Cell><Data ss:Type="Number">0</Data></Cell>
    <Cell><Data ss:Type="Number">0.78530738</Data></Cell>
    <Cell><Data ss:Type="Number">475182</Data></Cell>
    <Cell><Data ss:Type="Number">0.17857143</Data></Cell>
   </Row>
   <Row>
    <Cell><Data ss:Type="String">C11orf58</Data></Cell>
    <Cell><Data ss:Type="Number">2.5882352900000001</Data></Cell>
    <Cell><Data ss:Type="Number">1.8650219999999999E-2</Data></Cell>
    <Cell><Data ss:Type="Number">0.38636364000000001</Data></Cell>
    <Cell><Data ss:Type="Number">0.63636364000000001</Data></Cell>
    <Cell><Data ss:Type="Number">5</Data></Cell>
    <Cell><Data ss:Type="Number">12.81818182</Data></Cell>
    <Cell><Data ss:Type="Number">11</Data></Cell>
    <Cell><Data ss:Type="Number">0</Data></Cell>
    <Cell><Data ss:Type="Number">0.82352941000000002</Data></Cell>
    <Cell><Data ss:Type="Number">1564</Data></Cell>
    <Cell><Data ss:Type="Number">0.29809724999999998</Data></Cell>
   </Row>
   <Row>
    <Cell><Data ss:Type="String">U2AF1</Data></Cell>
    <Cell><Data ss:Type="Number">2.2444444400000001</Data></Cell>
    <Cell><Data ss:Type="Number">0.2029724</Data></Cell>
    <Cell><Data ss:Type="Number">0.44554454999999998</Data></Cell>
    <Cell><Data ss:Type="Number">0.34545455000000003</Data></Cell>
    <Cell><Data ss:Type="Number">4</Data></Cell>
    <Cell><Data ss:Type="Number">7.4545454500000004</Data></Cell>
    <Cell><Data ss:Type="Number">11</Data></Cell>
    <Cell><Data ss:Type="Number">0</Data></Cell>
    <Cell><Data ss:Type="Number">0.82222222</Data></Cell>
    <Cell><Data ss:Type="Number">1092</Data></Cell>
[truncated: 2,999,050 more chars]
