# Supplementary material for: RNA-Seq based genome-wide analysis reveals loss of inter-chromosomal regulation in breast cancer
Source: Sci Rep. 2017 May 11;7:1760. doi: 10.1038/s41598-017-01314-1 (PMC5431987; doi:10.1038/s41598-017-01314-1)
Supplement: Supplementary file 5 — Dataset 4 [file 41598_2017_1314_MOESM5_ESM.xml]

<?xml version="1.0" encoding="UTF-8"?>
<Workbook xmlns:o="urn:schemas-microsoft-com:office:office" xmlns:x="urn:schemas-microsoft-com:office:excel" xmlns:html="http://www.w3.org/TR/REC-html40" xmlns:ss="urn:schemas-microsoft-com:office:spreadsheet">
 <DocumentProperties xmlns="urn:schemas-microsoft-com:office:office">
  <Author>sthan</Author>
  <LastAuthor>sthan</LastAuthor>
  <Created>2017-01-25T23:41:25Z</Created>
  <Version>14.0</Version>
 </DocumentProperties>
 <OfficeDocumentSettings xmlns="urn:schemas-microsoft-com:office:office">
  <AllowPNG/>
 </OfficeDocumentSettings>
 <ExcelWorkbook xmlns="urn:schemas-microsoft-com:office:excel">
  <WindowHeight>15260</WindowHeight>
  <WindowWidth>25600</WindowWidth>
  <WindowTopX>0</WindowTopX>
  <WindowTopY>0</WindowTopY>
  <Date1904/>
  <ProtectStructure>False</ProtectStructure>
  <ProtectWindows>False</ProtectWindows>
 </ExcelWorkbook>
 <Styles>
  <Style ss:ID="Default" ss:Name="Normal">
   <Alignment ss:Vertical="Bottom"/>
   <Borders/>
   <Font ss:FontName="Calibri" x:Family="Swiss" ss:Size="12" ss:Color="#000000"/>
   <Interior/>
   <NumberFormat/>
   <Protection/>
  </Style>
  <Style ss:ID="s62">
   <NumberFormat ss:Format="Scientific"/>
  </Style>
 </Styles>
 <Worksheet ss:Name="S2Table_genesDif.tds">
  <Table ss:ExpandedColumnCount="8" ss:ExpandedRowCount="1432" x:FullColumns="1" x:FullRows="1" ss:DefaultColumnWidth="65" ss:DefaultRowHeight="15">
   <Row>
    <Cell><Data ss:Type="String">EntrezID</Data></Cell>
    <Cell><Data ss:Type="String">Symbol</Data></Cell>
    <Cell><Data ss:Type="String">logFC</Data></Cell>
    <Cell><Data ss:Type="String">Exp.H</Data></Cell>
    <Cell><Data ss:Type="String">Exp.C</Data></Cell>
    <Cell><Data ss:Type="String">p.value</Data></Cell>
    <Cell><Data ss:Type="String">fdr</Data></Cell>
    <Cell><Data ss:Type="String">B</Data></Cell>
   </Row>
   <Row>
    <Cell><Data ss:Type="Number">1301</Data></Cell>
    <Cell><Data ss:Type="String">COL11A1</Data></Cell>
    <Cell><Data ss:Type="Number">5.0693107069999996</Data></Cell>
    <Cell><Data ss:Type="Number">9.9656254440000005</Data></Cell>
    <Cell><Data ss:Type="Number">15.03493615</Data></Cell>
    <Cell ss:StyleID="s62"><Data ss:Type="Number">4.51E-184</Data></Cell>
    <Cell ss:StyleID="s62"><Data ss:Type="Number">3.2800000000000001E-181</Data></Cell>
    <Cell><Data ss:Type="String">Inf</Data></Cell>
   </Row>
   <Row>
    <Cell><Data ss:Type="Number">4320</Data></Cell>
    <Cell><Data ss:Type="String">MMP11</Data></Cell>
    <Cell><Data ss:Type="Number">4.1469440620000002</Data></Cell>
    <Cell><Data ss:Type="Number">11.1743589</Data></Cell>
    <Cell><Data ss:Type="Number">15.32130297</Data></Cell>
    <Cell ss:StyleID="s62"><Data ss:Type="Number">7.1399999999999996E-196</Data></Cell>
    <Cell ss:StyleID="s62"><Data ss:Type="Number">6.8200000000000001E-193</Data></Cell>
    <Cell><Data ss:Type="String">Inf</Data></Cell>
   </Row>
   <Row>
    <Cell><Data ss:Type="Number">24137</Data></Cell>
    <Cell><Data ss:Type="String">KIF4A</Data></Cell>
    <Cell><Data ss:Type="Number">3.9048039320000001</Data></Cell>
    <Cell><Data ss:Type="Number">7.2410702560000004</Data></Cell>
    <Cell><Data ss:Type="Number">11.145874190000001</Data></Cell>
    <Cell ss:StyleID="s62"><Data ss:Type="Number">4.9399999999999997E-294</Data></Cell>
    <Cell ss:StyleID="s62"><Data ss:Type="Number">3.77E-290</Data></Cell>
    <Cell><Data ss:Type="String">Inf</Data></Cell>
   </Row>
   <Row>
    <Cell><Data ss:Type="Number">2918</Data></Cell>
    <Cell><Data ss:Type="String">GRM8</Data></Cell>
    <Cell><Data ss:Type="Number">3.558738086</Data></Cell>
    <Cell><Data ss:Type="Number">4.3122930999999998</Data></Cell>
    <Cell><Data ss:Type="Number">7.8710311849999997</Data></Cell>
    <Cell ss:StyleID="s62"><Data ss:Type="Number">2.3100000000000001E-102</Data></Cell>
    <Cell ss:StyleID="s62"><Data ss:Type="Number">2.8E-100</Data></Cell>
    <Cell><Data ss:Type="String">Inf</Data></Cell>
   </Row>
   <Row>
    <Cell><Data ss:Type="Number">22974</Data></Cell>
    <Cell><Data ss:Type="String">TPX2</Data></Cell>
    <Cell><Data ss:Type="Number">3.2838784130000001</Data></Cell>
    <Cell><Data ss:Type="Number">9.3555893799999996</Data></Cell>
    <Cell><Data ss:Type="Number">12.639467789999999</Data></Cell>
    <Cell ss:StyleID="s62"><Data ss:Type="Number">2.3799999999999999E-255</Data></Cell>
    <Cell ss:StyleID="s62"><Data ss:Type="Number">9.0899999999999992E-252</Data></Cell>
    <Cell><Data ss:Type="String">Inf</Data></Cell>
   </Row>
   <Row>
    <Cell><Data ss:Type="Number">83540</Data></Cell>
    <Cell><Data ss:Type="String">NUF2</Data></Cell>
    <Cell><Data ss:Type="Number">3.2031710329999998</Data></Cell>
    <Cell><Data ss:Type="Number">7.5077341080000002</Data></Cell>
    <Cell><Data ss:Type="Number">10.710905139999999</Data></Cell>
    <Cell ss:StyleID="s62"><Data ss:Type="Number">8.22E-187</Data></Cell>
    <Cell ss:StyleID="s62"><Data ss:Type="Number">6.9799999999999999E-184</Data></Cell>
    <Cell><Data ss:Type="String">Inf</Data></Cell>
   </Row>
   <Row>
    <Cell><Data ss:Type="Number">51514</Data></Cell>
    <Cell><Data ss:Type="String">DTL</Data></Cell>
    <Cell><Data ss:Type="Number">3.193772391</Data></Cell>
    <Cell><Data ss:Type="Number">8.0388570870000002</Data></Cell>
    <Cell><Data ss:Type="Number">11.23262948</Data></Cell>
    <Cell ss:StyleID="s62"><Data ss:Type="Number">4.6300000000000001E-190</Data></Cell>
    <Cell ss:StyleID="s62"><Data ss:Type="Number">4.1600000000000001E-187</Data></Cell>
    <Cell><Data ss:Type="String">Inf</Data></Cell>
   </Row>
   <Row>
    <Cell><Data ss:Type="Number">4751</Data></Cell>
    <Cell><Data ss:Type="String">NEK2</Data></Cell>
    <Cell><Data ss:Type="Number">3.1905909619999999</Data></Cell>
    <Cell><Data ss:Type="Number">8.1163383929999995</Data></Cell>
    <Cell><Data ss:Type="Number">11.30692936</Data></Cell>
    <Cell ss:StyleID="s62"><Data ss:Type="Number">3.3200000000000001E-232</Data></Cell>
    <Cell ss:StyleID="s62"><Data ss:Type="Number">1.0099999999999999E-228</Data></Cell>
    <Cell><Data ss:Type="String">Inf</Data></Cell>
   </Row>
   <Row>
    <Cell><Data ss:Type="Number">1063</Data></Cell>
    <Cell><Data ss:Type="String">CENPF</Data></Cell>
    <Cell><Data ss:Type="Number">3.181058819</Data></Cell>
    <Cell><Data ss:Type="Number">10.37351331</Data></Cell>
    <Cell><Data ss:Type="Number">13.55457213</Data></Cell>
    <Cell ss:StyleID="s62"><Data ss:Type="Number">6.0500000000000003E-203</Data></Cell>
    <Cell ss:StyleID="s62"><Data ss:Type="Number">6.6099999999999997E-200</Data></Cell>
    <Cell><Data ss:Type="String">Inf</Data></Cell>
   </Row>
   <Row>
    <Cell><Data ss:Type="Number">8331</Data></Cell>
    <Cell><Data ss:Type="String">HIST1H2AJ</Data></Cell>
    <Cell><Data ss:Type="Number">3.1644777359999998</Data></Cell>
    <Cell><Data ss:Type="Number">5.6989287500000003</Data></Cell>
    <Cell><Data ss:Type="Number">8.8634064860000006</Data></Cell>
    <Cell ss:StyleID="s62"><Data ss:Type="Number">9.0600000000000004E-43</Data></Cell>
    <Cell ss:StyleID="s62"><Data ss:Type="Number">3.6500000000000001E-41</Data></Cell>
    <Cell><Data ss:Type="String">Inf</Data></Cell>
   </Row>
   <Row>
    <Cell><Data ss:Type="Number">9787</Data></Cell>
    <Cell><Data ss:Type="String">DLGAP5</Data></Cell>
    <Cell><Data ss:Type="Number">3.0944779960000002</Data></Cell>
    <Cell><Data ss:Type="Number">7.0841029369999999</Data></Cell>
    <Cell><Data ss:Type="Number">10.178580930000001</Data></Cell>
    <Cell ss:StyleID="s62"><Data ss:Type="Number">3.2300000000000002E-213</Data></Cell>
    <Cell ss:StyleID="s62"><Data ss:Type="Number">6.1600000000000001E-210</Data></Cell>
    <Cell><Data ss:Type="String">Inf</Data></Cell>
   </Row>
   <Row>
    <Cell><Data ss:Type="Number">3624</Data></Cell>
    <Cell><Data ss:Type="String">INHBA</Data></Cell>
    <Cell><Data ss:Type="Number">3.0218833059999999</Data></Cell>
    <Cell><Data ss:Type="Number">7.4987475950000002</Data></Cell>
    <Cell><Data ss:Type="Number">10.5206309</Data></Cell>
    <Cell ss:StyleID="s62"><Data ss:Type="Number">3.97E-121</Data></Cell>
    <Cell ss:StyleID="s62"><Data ss:Type="Number">6.6000000000000002E-119</Data></Cell>
    <Cell><Data ss:Type="String">Inf</Data></Cell>
   </Row>
   <Row>
    <Cell><Data ss:Type="Number">9133</Data></Cell>
    <Cell><Data ss:Type="String">CCNB2</Data></Cell>
    <Cell><Data ss:Type="Number">3.0110483320000001</Data></Cell>
    <Cell><Data ss:Type="Number">7.7777172309999996</Data></Cell>
    <Cell><Data ss:Type="Number">10.78876556</Data></Cell>
    <Cell ss:StyleID="s62"><Data ss:Type="Number">2.1600000000000001E-216</Data></Cell>
    <Cell ss:StyleID="s62"><Data ss:Type="Number">4.7199999999999998E-213</Data></Cell>
    <Cell><Data ss:Type="String">Inf</Data></Cell>
   </Row>
   <Row>
    <Cell><Data ss:Type="Number">150468</Data></Cell>
    <Cell><Data ss:Type="String">CKAP2L</Data></Cell>
    <Cell><Data ss:Type="Number">3.0080828460000002</Data></Cell>
    <Cell><Data ss:Type="Number">6.4138538010000001</Data></Cell>
    <Cell><Data ss:Type="Number">9.4219366460000007</Data></Cell>
    <Cell ss:StyleID="s62"><Data ss:Type="Number">1.1800000000000001E-199</Data></Cell>
    <Cell ss:StyleID="s62"><Data ss:Type="Number">1.2000000000000001E-196</Data></Cell>
    <Cell><Data ss:Type="String">Inf</Data></Cell>
   </Row>
   <Row>
    <Cell><Data ss:Type="Number">4288</Data></Cell>
    <Cell><Data ss:Type="String">MKI67</Data></Cell>
    <Cell><Data ss:Type="Number">2.9916015389999999</Data></Cell>
    <Cell><Data ss:Type="Number">10.254926729999999</Data></Cell>
    <Cell><Data ss:Type="Number">13.246528270000001</Data></Cell>
    <Cell ss:StyleID="s62"><Data ss:Type="Number">1.29E-176</Data></Cell>
    <Cell ss:StyleID="s62"><Data ss:Type="Number">7.6000000000000004E-174</Data></Cell>
    <Cell><Data ss:Type="String">Inf</Data></Cell>
   </Row>
   <Row>
    <Cell><Data ss:Type="Number">55872</Data></Cell>
    <Cell><Data ss:Type="String">PBK</Data></Cell>
    <Cell><Data ss:Type="Number">2.9628887719999999</Data></Cell>
    <Cell><Data ss:Type="Number">7.6708208390000001</Data></Cell>
    <Cell><Data ss:Type="Number">10.63370961</Data></Cell>
    <Cell ss:StyleID="s62"><Data ss:Type="Number">4.9900000000000001E-151</Data></Cell>
    <Cell ss:StyleID="s62"><Data ss:Type="Number">1.53E-148</Data></Cell>
    <Cell><Data ss:Type="String">Inf</Data></Cell>
   </Row>
   <Row>
    <Cell><Data ss:Type="Number">57482</Data></Cell>
    <Cell><Data ss:Type="String">KIAA1211</Data></Cell>
    <Cell><Data ss:Type="Number">2.934741957</Data></Cell>
    <Cell><Data ss:Type="Number">7.1209707399999997</Data></Cell>
    <Cell><Data ss:Type="Number">10.055712700000001</Data></Cell>
    <Cell ss:StyleID="s62"><Data ss:Type="Number">5.3599999999999999E-61</Data></Cell>
    <Cell ss:StyleID="s62"><Data ss:Type="Number">3.13E-59</Data></Cell>
    <Cell><Data ss:Type="String">Inf</Data></Cell>
   </Row>
   <Row>
    <Cell><Data ss:Type="Number">128239</Data></Cell>
    <Cell><Data ss:Type="String">IQGAP3</Data></Cell>
    <Cell><Data ss:Type="Number">2.8886561629999998</Data></Cell>
    <Cell><Data ss:Type="Number">8.8122991529999997</Data></Cell>
    <Cell><Data ss:Type="Number">11.70095532</Data></Cell>
    <Cell ss:StyleID="s62"><Data ss:Type="Number">1.7500000000000001E-177</Data></Cell>
    <Cell ss:StyleID="s62"><Data ss:Type="Number">1.0699999999999999E-174</Data></Cell>
    <Cell><Data ss:Type="String">Inf</Data></Cell>
   </Row>
   <Row>
    <Cell><Data ss:Type="Number">29128</Data></Cell>
    <Cell><Data ss:Type="String">UHRF1</Data></Cell>
    <Cell><Data ss:Type="Number">2.8869694680000002</Data></Cell>
    <Cell><Data ss:Type="Number">9.0651052239999999</Data></Cell>
    <Cell><Data ss:Type="Number">11.95207469</Data></Cell>
    <Cell ss:StyleID="s62"><Data ss:Type="Number">1.1600000000000001E-168</Data></Cell>
    <Cell ss:StyleID="s62"><Data ss:Type="Number">4.6500000000000001E-166</Data></Cell>
    <Cell><Data ss:Type="String">Inf</Data></Cell>
   </Row>
   <Row>
    <Cell><Data ss:Type="Number">55789</Data></Cell>
    <Cell><Data ss:Type="String">DEPDC1B</Data></Cell>
    <Cell><Data ss:Type="Number">2.8844116479999999</Data></Cell>
    <Cell><Data ss:Type="Number">5.6739929030000003</Data></Cell>
    <Cell><Data ss:Type="Number">8.5584045510000006</Data></Cell>
    <Cell ss:StyleID="s62"><Data ss:Type="Number">1.11E-163</Data></Cell>
    <Cell ss:StyleID="s62"><Data ss:Type="Number">4.1399999999999999E-161</Data></Cell>
    <Cell><Data ss:Type="String">Inf</Data></Cell>
   </Row>
   <Row>
    <Cell><Data ss:Type="Number">701</Data></Cell>
    <Cell><Data ss:Type="String">BUB1B</Data></Cell>
    <Cell><Data ss:Type="Number">2.8266317910000001</Data></Cell>
    <Cell><Data ss:Type="Number">7.7722982060000003</Data></Cell>
    <Cell><Data ss:Type="Number">10.598929999999999</Data></Cell>
    <Cell ss:StyleID="s62"><Data ss:Type="Number">1.9299999999999999E-212</Data></Cell>
    <Cell ss:StyleID="s62"><Data ss:Type="Number">2.9700000000000001E-209</Data></Cell>
    <Cell><Data ss:Type="String">Inf</Data></Cell>
   </Row>
   <Row>
    <Cell><Data ss:Type="Number">9833</Data></Cell>
    <Cell><Data ss:Type="String">MELK</Data></Cell>
    <Cell><Data ss:Type="Number">2.805081784</Data></Cell>
    <Cell><Data ss:Type="Number">7.510282321</Data></Cell>
    <Cell><Data ss:Type="Number">10.3153641</Data></Cell>
    <Cell ss:StyleID="s62"><Data ss:Type="Number">9.7500000000000003E-187</Data></Cell>
    <Cell ss:StyleID="s62"><Data ss:Type="Number">7.8400000000000004E-184</Data></Cell>
    <Cell><Data ss:Type="String">Inf</Data></Cell>
   </Row>
   <Row>
    <Cell><Data ss:Type="Number">51203</Data></Cell>
    <Cell><Data ss:Type="String">NUSAP1</Data></Cell>
    <Cell><Data ss:Type="Number">2.803175242</Data></Cell>
    <Cell><Data ss:Type="Number">9.1845087450000005</Data></Cell>
    <Cell><Data ss:Type="Number">11.987683990000001</Data></Cell>
    <Cell ss:StyleID="s62"><Data ss:Type="Number">4.5600000000000003E-208</Data></Cell>
    <Cell ss:StyleID="s62"><Data ss:Type="Number">5.8099999999999996E-205</Data></Cell>
    <Cell><Data ss:Type="String">Inf</Data></Cell>
   </Row>
   <Row>
    <Cell><Data ss:Type="Number">389383</Data></Cell>
    <Cell><Data ss:Type="String">CLPSL2</Data></Cell>
    <Cell><Data ss:Type="Number">2.7953412750000002</Data></Cell>
    <Cell><Data ss:Type="Number">5.4033150860000001</Data></Cell>
    <Cell><Data ss:Type="Number">8.1986563609999994</Data></Cell>
    <Cell ss:StyleID="s62"><Data ss:Type="Number">3.1699999999999999E-22</Data></Cell>
    <Cell ss:StyleID="s62"><Data ss:Type="Number">7.4900000000000001E-21</Data></Cell>
    <Cell><Data ss:Type="String">Inf</Data></Cell>
   </Row>
   <Row>
    <Cell><Data ss:Type="Number">3013</Data></Cell>
    <Cell><Data ss:Type="String">HIST1H2AD</Data></Cell>
    <Cell><Data ss:Type="Number">2.774414363</Data></Cell>
    <Cell><Data ss:Type="Number">5.3938763679999999</Data></Cell>
    <Cell><Data ss:Type="Number">8.1682907300000007</Data></Cell>
    <Cell ss:StyleID="s62"><Data ss:Type="Number">3.72E-25</Data></Cell>
    <Cell ss:StyleID="s62"><Data ss:Type="Number">9.5299999999999998E-24</Data></Cell>
    <Cell><Data ss:Type="String">Inf</Data></Cell>
   </Row>
   <Row>
    <Cell><Data ss:Type="Number">57082</Data></Cell>
    <Cell><Data ss:Type="String">CASC5</Data></Cell>
    <Cell><Data ss:Type="Number">2.7583278670000002</Data></Cell>
    <Cell><Data ss:Type="Number">6.5860100060000004</Data></Cell>
    <Cell><Data ss:Type="Number">9.3443378740000007</Data></Cell>
    <Cell ss:StyleID="s62"><Data ss:Type="Number">3.3900000000000002E-171</Data></Cell>
    <Cell ss:StyleID="s62"><Data ss:Type="Number">1.4799999999999999E-168</Data></Cell>
    <Cell><Data ss:Type="String">Inf</Data></Cell>
   </Row>
   <Row>
    <Cell><Data ss:Type="Number">221150</Data></Cell>
    <Cell><Data ss:Type="String">SKA3</Data></Cell>
    <Cell><Data ss:Type="Number">2.7575429389999999</Data></Cell>
    <Cell><Data ss:Type="Number">6.6632339419999997</Data></Cell>
    <Cell><Data ss:Type="Number">9.4207768820000002</Data></Cell>
    <Cell ss:StyleID="s62"><Data ss:Type="Number">1.4400000000000001E-158</Data></Cell>
    <Cell ss:StyleID="s62"><Data ss:Type="Number">4.7700000000000004E-156</Data></Cell>
    <Cell><Data ss:Type="String">Inf</Data></Cell>
   </Row>
   <Row>
    <Cell><Data ss:Type="Number">983</Data></Cell>
    <Cell><Data ss:Type="String">CDK1</Data></Cell>
    <Cell><Data ss:Type="Number">2.7544974130000002</Data></Cell>
    <Cell><Data ss:Type="Number">9.8224525759999999</Data></Cell>
    <Cell><Data ss:Type="Number">12.576949989999999</Data></Cell>
    <Cell ss:StyleID="s62"><Data ss:Type="Number">1.1000000000000001E-136</Data></Cell>
    <Cell ss:StyleID="s62"><Data ss:Type="Number">2.5900000000000002E-134</Data></Cell>
    <Cell><Data ss:Type="String">Inf</Data></Cell>
   </Row>
   <Row>
    <Cell><Data ss:Type="Number">995</Data></Cell>
    <Cell><Data ss:Type="String">CDC25C</Data></Cell>
    <Cell><Data ss:Type="Number">2.7528370820000001</Data></Cell>
    <Cell><Data ss:Type="Number">5.848220532</Data></Cell>
    <Cell><Data ss:Type="Number">8.6010576140000001</Data></Cell>
    <Cell ss:StyleID="s62"><Data ss:Type="Number">4.85E-144</Data></Cell>
    <Cell ss:StyleID="s62"><Data ss:Type="Number">1.26E-141</Data></Cell>
    <Cell><Data ss:Type="String">Inf</Data></Cell>
   </Row>
   <Row>
    <Cell><Data ss:Type="Number">8336</Data></Cell>
    <Cell><Data ss:Type="String">HIST1H2AM</Data></Cell>
    <Cell><Data ss:Type="Number">2.712896245</Data></Cell>
    <Cell><Data ss:Type="Number">6.3578517899999998</Data></Cell>
    <Cell><Data ss:Type="Number">9.0707480349999994</Data></Cell>
    <Cell ss:StyleID="s62"><Data ss:Type="Number">5.6799999999999997E-43</Data></Cell>
    <Cell ss:StyleID="s62"><Data ss:Type="Number">2.3099999999999999E-41</Data></Cell>
    <Cell><Data ss:Type="String">Inf</Data></Cell>
   </Row>
   <Row>
    <Cell><Data ss:Type="Number">55083</Data></Cell>
    <Cell><Data ss:Type="String">KIF26B</Data></Cell>
    <Cell><Data ss:Type="Number">2.712361552</Data></Cell>
    <Cell><Data ss:Type="Number">8.3488138450000005</Data></Cell>
    <Cell><Data ss:Type="Number">11.0611754</Data></Cell>
    <Cell ss:StyleID="s62"><Data ss:Type="Number">2.9800000000000002E-115</Data></Cell>
    <Cell ss:StyleID="s62"><Data ss:Type="Number">4.5499999999999999E-113</Data></Cell>
    <Cell><Data ss:Type="String">Inf</Data></Cell>
   </Row>
   <Row>
    <Cell><Data ss:Type="Number">8357</Data></Cell>
    <Cell><Data ss:Type="String">HIST1H3H</Data></Cell>
    <Cell><Data ss:Type="Number">2.7060537149999999</Data></Cell>
    <Cell><Data ss:Type="Number">6.8633642640000003</Data></Cell>
    <Cell><Data ss:Type="Number">9.5694179790000007</Data></Cell>
    <Cell ss:StyleID="s62"><Data ss:Type="Number">1.8100000000000001E-35</Data></Cell>
    <Cell ss:StyleID="s62"><Data ss:Type="Number">6E-34</Data></Cell>
    <Cell><Data ss:Type="String">Inf</Data></Cell>
   </Row>
   <Row>
    <Cell><Data ss:Type="Number">23601</Data></Cell>
    <Cell><Data ss:Type="String">CLEC5A</Data></Cell>
    <Cell><Data ss:Type="Number">2.695375909</Data></Cell>
    <Cell><Data ss:Type="Number">5.8399580960000002</Data></Cell>
    <Cell><Data ss:Type="Number">8.5353340059999994</Data></Cell>
    <Cell ss:StyleID="s62"><Data ss:Type="Number">2.9399999999999998E-66</Data></Cell>
    <Cell ss:StyleID="s62"><Data ss:Type="Number">1.88E-64</Data></Cell>
    <Cell><Data ss:Type="String">Inf</Data></Cell>
   </Row>
   <Row>
    <Cell><Data ss:Type="Number">131578</Data></Cell>
    <Cell><Data ss:Type="String">LRRC15</Data></Cell>
    <Cell><Data ss:Type="Number">2.6505407170000002</Data></Cell>
    <Cell><Data ss:Type="Number">10.72010148</Data></Cell>
    <Cell><Data ss:Type="Number">13.37064219</Data></Cell>
    <Cell ss:StyleID="s62"><Data ss:Type="Number">4.5200000000000001E-92</Data></Cell>
    <Cell ss:StyleID="s62"><Data ss:Type="Number">4.6100000000000001E-90</Data></Cell>
    <Cell><Data ss:Type="String">Inf</Data></Cell>
   </Row>
   <Row>
    <Cell><Data ss:Type="Number">332</Data></Cell>
    <Cell><Data ss:Type="String">BIRC5</Data></Cell>
    <Cell><Data ss:Type="Number">2.6306971080000001</Data></Cell>
    <Cell><Data ss:Type="Number">9.1842243660000005</Data></Cell>
    <Cell><Data ss:Type="Number">11.81492147</Data></Cell>
    <Cell ss:StyleID="s62"><Data ss:Type="Number">1.4699999999999999E-148</Data></Cell>
    <Cell ss:StyleID="s62"><Data ss:Type="Number">4.0899999999999997E-146</Data></Cell>
    <Cell><Data ss:Type="String">Inf</Data></Cell>
   </Row>
   <Row>
    <Cell><Data ss:Type="Number">57214</Data></Cell>
    <Cell><Data ss:Type="String">CEMIP</Data></Cell>
    <Cell><Data ss:Type="Number">2.6275327590000002</Data></Cell>
    <Cell><Data ss:Type="Number">8.4656238110000004</Data></Cell>
    <Cell><Data ss:Type="Number">11.09315657</Data></Cell>
    <Cell ss:StyleID="s62"><Data ss:Type="Number">1.48E-75</Data></Cell>
    <Cell ss:StyleID="s62"><Data ss:Type="Number">1.12E-73</Data></Cell>
    <Cell><Data ss:Type="String">Inf</Data></Cell>
   </Row>
   <Row>
    <Cell><Data ss:Type="Number">3161</Data></Cell>
    <Cell><Data ss:Type="String">HMMR</Data></Cell>
    <Cell><Data ss:Type="Number">2.625944353</Data></Cell>
    <Cell><Data ss:Type="Number">7.9698340849999996</Data></Cell>
    <Cell><Data ss:Type="Number">10.59577844</Data></Cell>
    <Cell ss:StyleID="s62"><Data ss:Type="Number">1.71E-133</Data></Cell>
    <Cell ss:StyleID="s62"><Data ss:Type="Number">3.7799999999999998E-131</Data></Cell>
    <Cell><Data ss:Type="String">Inf</Data></Cell>
   </Row>
   <Row>
    <Cell><Data ss:Type="Number">92558</Data></Cell>
    <Cell><Data ss:Type="String">CCDC64</Data></Cell>
    <Cell><Data ss:Type="Number">2.62386271</Data></Cell>
    <Cell><Data ss:Type="Number">7.8197739720000001</Data></Cell>
    <Cell><Data ss:Type="Number">10.443636679999999</Data></Cell>
    <Cell ss:StyleID="s62"><Data ss:Type="Number">1.81E-116</Data></Cell>
    <Cell ss:StyleID="s62"><Data ss:Type="Number">2.8399999999999999E-114</Data></Cell>
    <Cell><Data ss:Type="String">Inf</Data></Cell>
   </Row>
   <Row>
    <Cell><Data ss:Type="Number">151648</Data></Cell>
    <Cell><Data ss:Type="String">SGOL1</Data></Cell>
    <Cell><Data ss:Type="Number">2.6008081280000002</Data></Cell>
    <Cell><Data ss:Type="Number">6.5726820459999997</Data></Cell>
    <Cell><Data ss:Type="Number">9.1734901739999994</Data></Cell>
    <Cell ss:StyleID="s62"><Data ss:Type="Number">3.7400000000000001E-175</Data></Cell>
    <Cell ss:StyleID="s62"><Data ss:Type="Number">1.9700000000000001E-172</Data></Cell>
    <Cell><Data ss:Type="String">Inf</Data></Cell>
   </Row>
   <Row>
    <Cell><Data ss:Type="Number">11082</Data></Cell>
    <Cell><Data ss:Type="String">ESM1</Data></Cell>
    <Cell><Data ss:Type="Number">2.5930507070000002</Data></Cell>
    <Cell><Data ss:Type="Number">6.6387891239999997</Data></Cell>
    <Cell><Data ss:Type="Number">9.2318398300000002</Data></Cell>
    <Cell ss:StyleID="s62"><Data ss:Type="Number">3.6500000000000002E-56</Data></Cell>
    <Cell ss:StyleID="s62"><Data ss:Type="Number">1.9600000000000001E-54</Data></Cell>
    <Cell><Data ss:Type="String">Inf</Data></Cell>
   </Row>
   <Row>
    <Cell><Data ss:Type="Number">1311</Data></Cell>
    <Cell><Data ss:Type="String">COMP</Data></Cell>
    <Cell><Data ss:Type="Number">2.5871235069999998</Data></Cell>
    <Cell><Data ss:Type="Number">10.716874669999999</Data></Cell>
    <Cell><Data ss:Type="Number">13.303998180000001</Data></Cell>
    <Cell ss:StyleID="s62"><Data ss:Type="Number">4.6400000000000003E-58</Data></Cell>
    <Cell ss:StyleID="s62"><Data ss:Type="Number">2.6100000000000001E-56</Data></Cell>
    <Cell><Data ss:Type="String">Inf</Data></Cell>
   </Row>
   <Row>
    <Cell><Data ss:Type="Number">140766</Data></Cell>
    <Cell><Data ss:Type="String">ADAMTS14</Data></Cell>
    <Cell><Data ss:Type="Number">2.5730684940000002</Data></Cell>
    <Cell><Data ss:Type="Number">6.21413861</Data></Cell>
    <Cell><Data ss:Type="Number">8.7872071040000002</Data></Cell>
    <Cell ss:StyleID="s62"><Data ss:Type="Number">4.1199999999999999E-76</Data></Cell>
    <Cell ss:StyleID="s62"><Data ss:Type="Number">3.1999999999999999E-74</Data></Cell>
    <Cell><Data ss:Type="String">Inf</Data></Cell>
   </Row>
   <Row>
    <Cell><Data ss:Type="Number">10403</Data></Cell>
    <Cell><Data ss:Type="String">NDC80</Data></Cell>
    <Cell><Data ss:Type="Number">2.5726480949999999</Data></Cell>
    <Cell><Data ss:Type="Number">8.0364842289999991</Data></Cell>
    <Cell><Data ss:Type="Number">10.609132320000001</Data></Cell>
    <Cell ss:StyleID="s62"><Data ss:Type="Number">8.4199999999999994E-151</Data></Cell>
    <Cell ss:StyleID="s62"><Data ss:Type="Number">2.52E-148</Data></Cell>
    <Cell><Data ss:Type="String">Inf</Data></Cell>
   </Row>
   <Row>
    <Cell><Data ss:Type="Number">29089</Data></Cell>
    <Cell><Data ss:Type="String">UBE2T</Data></Cell>
    <Cell><Data ss:Type="Number">2.5605071260000001</Data></Cell>
    <Cell><Data ss:Type="Number">8.4621835240000003</Data></Cell>
    <Cell><Data ss:Type="Number">11.022690649999999</Data></Cell>
    <Cell ss:StyleID="s62"><Data ss:Type="Number">3.9800000000000001E-178</Data></Cell>
    <Cell ss:StyleID="s62"><Data ss:Type="Number">2.5299999999999999E-175</Data></Cell>
    <Cell><Data ss:Type="String">Inf</Data></Cell>
   </Row>
   <Row>
    <Cell><Data ss:Type="Number">1033</Data></Cell>
    <Cell><Data ss:Type="String">CDKN3</Data></Cell>
    <Cell><Data ss:Type="Number">2.5486021249999999</Data></Cell>
    <Cell><Data ss:Type="Number">6.8734116739999997</Data></Cell>
    <Cell><Data ss:Type="Number">9.4220137990000001</Data></Cell>
    <Cell ss:StyleID="s62"><Data ss:Type="Number">5.2100000000000001E-150</Data></Cell>
    <Cell ss:StyleID="s62"><Data ss:Type="Number">1.5000000000000001E-147</Data></Cell>
    <Cell><Data ss:Type="String">Inf</Data></Cell>
   </Row>
   <Row>
    <Cell><Data ss:Type="Number">8840</Data></Cell>
    <Cell><Data ss:Type="String">WISP1</Data></Cell>
    <Cell><Data ss:Type="Number">2.5381205150000001</Data></Cell>
    <Cell><Data ss:Type="Number">7.6532106110000004</Data></Cell>
    <Cell><Data ss:Type="Number">10.19133113</Data></Cell>
    <Cell ss:StyleID="s62"><Data ss:Type="Number">1.73E-110</Data></Cell>
    <Cell ss:StyleID="s62"><Data ss:Type="Number">2.4199999999999998E-108</Data></Cell>
    <Cell><Data ss:Type="String">Inf</Data></Cell>
   </Row>
   <Row>
    <Cell><Data ss:Type="Number">2201</Data></Cell>
    <Cell><Data ss:Type="String">FBN2</Data></Cell>
    <Cell><Data ss:Type="Number">2.5000780969999998</Data></Cell>
    <Cell><Data ss:Type="Number">8.1229524719999997</Data></Cell>
    <Cell><Data ss:Type="Number">10.623030569999999</Data></Cell>
    <Cell ss:StyleID="s62"><Data ss:Type="Number">8.0899999999999994E-39</Data></Cell>
    <Cell ss:StyleID="s62"><Data ss:Type="Number">2.94E-37</Data></Cell>
    <Cell><Data ss:Type="String">Inf</Data></Cell>
   </Row>
   <Row>
    <Cell><Data ss:Type="Number">9134</Data></Cell>
    <Cell><Data ss:Type="String">CCNE2</Data></Cell>
    <Cell><Data ss:Type="Number">2.4786165740000001</Data></Cell>
    <Cell><Data ss:Type="Number">7.6439638959999998</Data></Cell>
    <Cell><Data ss:Type="Number">10.122580470000001</Data></Cell>
    <Cell ss:StyleID="s62"><Data ss:Type="Number">6.5499999999999997E-110</Data></Cell>
    <Cell ss:StyleID="s62"><Data ss:Type="Number">9.0199999999999995E-108</Data></Cell>
    <Cell><Data ss:Type="String">Inf</Data></Cell>
   </Row>
   <Row>
    <Cell><Data ss:Type="Number">54845</Data></Cell>
    <Cell><Data ss:Type="String">ESRP1</Data></Cell>
    <Cell><Data ss:Type="Number">2.473004929</Data></Cell>
    <Cell><Data ss:Type="Number">11.81897581</Data></Cell>
    <Cell><Data ss:Type="Number">14.29198074</Data></Cell>
    <Cell ss:StyleID="s62"><Data ss:Type="Number">2.9899999999999999E-111</Data></Cell>
    <Cell ss:StyleID="s62"><Data ss:Type="Number">4.2699999999999996E-109</Data></Cell>
    <Cell><Data ss:Type="String">Inf</Data></Cell>
   </Row>
   <Row>
    <Cell><Data ss:Type="Number">3833</Data></Cell>
    <Cell><Data ss:Type="String">KIFC1</Data></Cell>
    <Cell><Data ss:Type="Number">2.4670499889999999</Data></Cell>
    <Cell><Data ss:Type="Number">8.916965051</Data></Cell>
    <Cell><Data ss:Type="Number">11.38401504</Data></Cell>
    <Cell ss:StyleID="s62"><Data ss:Type="Number">6.4499999999999998E-184</Data></Cell>
    <Cell ss:StyleID="s62"><Data ss:Type="Number">4.4799999999999999E-181</Data></Cell>
    <Cell><Data ss:Type="String">Inf</Data></Cell>
   </Row>
   <Row>
    <Cell><Data ss:Type="Number">2305</Data></Cell>
    <Cell><Data ss:Type="String">FOXM1</Data></Cell>
    <Cell><Data ss:Type="Number">2.4581753609999999</Data></Cell>
    <Cell><Data ss:Type="Number">9.8051300480000005</Data></Cell>
    <Cell><Data ss:Type="Number">12.263305409999999</Data></Cell>
    <Cell ss:StyleID="s62"><Data ss:Type="Number">4.9100000000000004E-171</Data></Cell>
    <Cell ss:StyleID="s62"><Data ss:Type="Number">2.0300000000000001E-168</Data></Cell>
    <Cell><Data ss:Type="String">Inf</Data></Cell>
   </Row>
   <Row>
    <Cell><Data ss:Type="Number">10721</Data></Cell>
    <Cell><Data ss:Type="String">POLQ</Data></Cell>
    <Cell><Data ss:Type="Number">2.456798987</Data></Cell>
    <Cell><Data ss:Type="Number">6.476310314</Data></Cell>
    <Cell><Data ss:Type="Number">8.933109301</Data></Cell>
    <Cell ss:StyleID="s62"><Data ss:Type="Number">1.5799999999999999E-146</Data></Cell>
    <Cell ss:StyleID="s62"><Data ss:Type="Number">4.3100000000000003E-144</Data></Cell>
    <Cell><Data ss:Type="String">Inf</Data></Cell>
   </Row>
   <Row>
    <Cell><Data ss:Type="Number">11004</Data></Cell>
    <Cell><Data ss:Type="String">KIF2C</Data></Cell>
    <Cell><Data ss:Type="Number">2.4540995219999999</Data></Cell>
    <Cell><Data ss:Type="Number">8.8643156639999994</Data></Cell>
    <Cell><Data ss:Type="Number">11.31841519</Data></Cell>
    <Cell ss:StyleID="s62"><Data ss:Type="Number">2.1999999999999999E-176</Data></Cell>
    <Cell ss:StyleID="s62"><Data ss:Type="Number">1.24E-173</Data></Cell>
    <Cell><Data ss:Type="String">Inf</Data></Cell>
   </Row>
   <Row>
    <Cell><Data ss:Type="Number">6790</Data></Cell>
    <Cell><Data ss:Type="String">AURKA</Data></Cell>
    <Cell><Data ss:Type="Number">2.424132373</Data></Cell>
    <Cell><Data ss:Type="Number">8.5749247020000006</Data></Cell>
    <Cell><Data ss:Type="Number">10.99905708</Data></Cell>
    <Cell ss:StyleID="s62"><Data ss:Type="Number">6.2299999999999996E-140</Data></Cell>
    <Cell ss:StyleID="s62"><Data ss:Type="Number">1.56E-137</Data></Cell>
    <Cell><Data ss:Type="String">Inf</Data></Cell>
   </Row>
   <Row>
    <Cell><Data ss:Type="Number">2706</Data></Cell>
    <Cell><Data ss:Type="String">GJB2</Data></Cell>
    <Cell><Data ss:Type="Number">2.4215657020000001</Data></Cell>
    <Cell><Data ss:Type="Number">9.5830077879999997</Data></Cell>
    <Cell><Data ss:Type="Number">12.00457349</Data></Cell>
    <Cell ss:StyleID="s62"><Data ss:Type="Number">3.3600000000000001E-67</Data></Cell>
    <Cell ss:StyleID="s62"><Data ss:Type="Number">2.2300000000000002E-65</Data></Cell>
    <Cell><Data ss:Type="String">Inf</Data></Cell>
   </Row>
   <Row>
    <Cell><Data ss:Type="Number">55723</Data></Cell>
    <Cell><Data ss:Type="String">ASF1B</Data></Cell>
    <Cell><Data ss:Type="Number">2.4154489560000001</Data></Cell>
    <Cell><Data ss:Type="Number">8.9665138609999993</Data></Cell>
    <Cell><Data ss:Type="Number">11.38196282</Data></Cell>
    <Cell ss:StyleID="s62"><Data ss:Type="Number">1.74E-158</Data></Cell>
    <Cell ss:StyleID="s62"><Data ss:Type="Number">5.6499999999999996E-156</Data></Cell>
    <Cell><Data ss:Type="String">Inf</Data></Cell>
   </Row>
   <Row>
    <Cell><Data ss:Type="Number">56992</Data></Cell>
    <Cell><Data ss:Type="String">KIF15</Data></Cell>
    <Cell><Data ss:Type="Number">2.4124407570000002</Data></Cell>
    <Cell><Data ss:Type="Number">7.0669926350000001</Data></Cell>
    <Cell><Data ss:Type="Number">9.4794333930000008</Data></Cell>
    <Cell ss:StyleID="s62"><Data ss:Type="Number">1.5700000000000001E-129</Data></Cell>
    <Cell ss:StyleID="s62"><Data ss:Type="Number">3.3300000000000002E-127</Data></Cell>
    <Cell><Data ss:Type="String">Inf</Data></Cell>
   </Row>
   <Row>
    <Cell><Data ss:Type="Number">1062</Data></Cell>
    <Cell><Data ss:Type="String">CENPE</Data></Cell>
    <Cell><Data ss:Type="Number">2.399835983</Data></Cell>
    <Cell><Data ss:Type="Number">8.7226776860000008</Data></Cell>
    <Cell><Data ss:Type="Number">11.12251367</Data></Cell>
    <Cell ss:StyleID="s62"><Data ss:Type="Number">5.3199999999999996E-152</Data></Cell>
    <Cell ss:StyleID="s62"><Data ss:Type="Number">1.66E-149</Data></Cell>
    <Cell><Data ss:Type="String">Inf</Data></Cell>
   </Row>
   <Row>
    <Cell><Data ss:Type="Number">157313</Data></Cell>
    <Cell><Data ss:Type="String">CDCA2</Data></Cell>
    <Cell><Data ss:Type="Number">2.396054184</Data></Cell>
    <Cell><Data ss:Type="Number">6.5746197400000002</Data></Cell>
    <Cell><Data ss:Type="Number">8.9706739239999997</Data></Cell>
    <Cell ss:StyleID="s62"><Data ss:Type="Number">1.4300000000000001E-91</Data></Cell>
    <Cell ss:StyleID="s62"><Data ss:Type="Number">1.4300000000000001E-89</Data></Cell>
    <Cell><Data ss:Type="String">Inf</Data></Cell>
   </Row>
   <Row>
    <Cell><Data ss:Type="Number">9493</Data></Cell>
    <Cell><Data ss:Type="String">KIF23</Data></Cell>
    <Cell><Data ss:Type="Number">2.3925838330000002</Data></Cell>
    <Cell><Data ss:Type="Number">8.6366173100000001</Data></Cell>
    <Cell><Data ss:Type="Number">11.02920114</Data></Cell>
    <Cell ss:StyleID="s62"><Data ss:Type="Number">2.0800000000000001E-163</Data></Cell>
    <Cell ss:StyleID="s62"><Data ss:Type="Number">7.5600000000000001E-161</Data></Cell>
    <Cell><Data ss:Type="String">Inf</Data></Cell>
   </Row>
   <Row>
    <Cell><Data ss:Type="Number">4001</Data></Cell>
    <Cell><Data ss:Type="String">LMNB1</Data></Cell>
    <Cell><Data ss:Type="Number">2.3890542749999999</Data></Cell>
    <Cell><Data ss:Type="Number">9.9544773380000002</Data></Cell>
    <Cell><Data ss:Type="Number">12.343531609999999</Data></Cell>
    <Cell ss:StyleID="s62"><Data ss:Type="Number">6.91E-186</Data></Cell>
    <Cell ss:StyleID="s62"><Data ss:Type="Number">5.2799999999999996E-183</Data></Cell>
    <Cell><Data ss:Type="String">Inf</Data></Cell>
   </Row>
   <Row>
    <Cell><Data ss:Type="Number">5307</Data></Cell>
    <Cell><Data ss:Type="String">PITX1</Data></Cell>
    <Cell><Data ss:Type="Number">2.3851999830000001</Data></Cell>
    <Cell><Data ss:Type="Number">9.1732577339999999</Data></Cell>
    <Cell><Data ss:Type="Number">11.55845772</Data></Cell>
    <Cell ss:StyleID="s62"><Data ss:Type="Number">5.9199999999999997E-30</Data></Cell>
    <Cell ss:StyleID="s62"><Data ss:Type="Number">1.6900000000000001E-28</Data></Cell>
    <Cell><Data ss:Type="String">Inf</Data></Cell>
   </Row>
   <Row>
    <Cell><Data ss:Type="Number">79953</Data></Cell>
    <Cell><Data ss:Type="String">SYNDIG1</Data></Cell>
    <Cell><Data ss:Type="Number">2.3707127620000001</Data></Cell>
    <Cell><Data ss:Type="Number">7.2252412919999998</Data></Cell>
    <Cell><Data ss:Type="Number">9.5959540539999999</Data></Cell>
    <Cell ss:StyleID="s62"><Data ss:Type="Number">1.7200000000000001E-56</Data></Cell>
    <Cell ss:StyleID="s62"><Data ss:Type="Number">9.2900000000000003E-55</Data></Cell>
    <Cell><Data ss:Type="String">Inf</Data></Cell>
   </Row>
   <Row>
    <Cell><Data ss:Type="Number">3832</Data></Cell>
    <Cell><Data ss:Type="String">KIF11</Data></Cell>
    <Cell><Data ss:Type="Number">2.3578550489999999</Data></Cell>
    <Cell><Data ss:Type="Number">9.4288139490000002</Data></Cell>
    <Cell><Data ss:Type="Number">11.786669</Data></Cell>
    <Cell ss:StyleID="s62"><Data ss:Type="Number">6.1500000000000001E-174</Data></Cell>
    <Cell ss:StyleID="s62"><Data ss:Type="Number">3.0299999999999998E-171</Data></Cell>
    <Cell><Data ss:Type="String">Inf</Data></Cell>
   </Row>
   <Row>
    <Cell><Data ss:Type="Number">55057</Data></Cell>
    <Cell><Data ss:Type="String">AIM1L</Data></Cell>
    <Cell><Data ss:Type="Number">2.3521342110000001</Data></Cell>
    <Cell><Data ss:Type="Number">4.1526275129999997</Data></Cell>
    <Cell><Data ss:Type="Number">6.5047617239999997</Data></Cell>
    <Cell ss:StyleID="s62"><Data ss:Type="Number">4.0999999999999996E-31</Data></Cell>
    <Cell ss:StyleID="s62"><Data ss:Type="Number">1.21E-29</Data></Cell>
    <Cell><Data ss:Type="String">Inf</Data></Cell>
   </Row>
   <Row>
    <Cell><Data ss:Type="Number">8351</Data></Cell>
    <Cell><Data ss:Type="String">HIST1H3D</Data></Cell>
    <Cell><Data ss:Type="Number">2.34976166</Data></Cell>
    <Cell><Data ss:Type="Number">7.6478594590000002</Data></Cell>
    <Cell><Data ss:Type="Number">9.9976211179999996</Data></Cell>
    <Cell ss:StyleID="s62"><Data ss:Type="Number">1.1499999999999999E-22</Data></Cell>
    <Cell ss:StyleID="s62"><Data ss:Type="Number">2.7600000000000001E-21</Data></Cell>
    <Cell><Data ss:Type="String">Inf</Data></Cell>
   </Row>
   <Row>
    <Cell><Data ss:Type="Number">10024</Data></Cell>
    <Cell><Data ss:Type="String">TROAP</Data></Cell>
    <Cell><Data ss:Type="Number">2.3344949100000001</Data></Cell>
    <Cell><Data ss:Type="Number">8.4364604950000004</Data></Cell>
    <Cell><Data ss:Type="Number">10.770955409999999</Data></Cell>
    <Cell ss:StyleID="s62"><Data ss:Type="Number">9.2900000000000002E-154</Data></Cell>
    <Cell ss:StyleID="s62"><Data ss:Type="Number">2.9599999999999999E-151</Data></Cell>
    <Cell><Data ss:Type="String">Inf</Data></Cell>
   </Row>
   <Row>
    <Cell><Data ss:Type="Number">126353</Data></Cell>
    <Cell><Data ss:Type="String">MISP</Data></Cell>
    <Cell><Data ss:Type="Number">2.321823089</Data></Cell>
    <Cell><Data ss:Type="Number">9.2668098539999999</Data></Cell>
    <Cell><Data ss:Type="Number">11.58863294</Data></Cell>
    <Cell ss:StyleID="s62"><Data ss:Type="Number">2.7499999999999998E-31</Data></Cell>
    <Cell ss:StyleID="s62"><Data ss:Type="Number">8.1900000000000004E-30</Data></Cell>
    <Cell><Data ss:Type="String">Inf</Data></Cell>
   </Row>
   <Row>
    <Cell><Data ss:Type="Number">5347</Data></Cell>
    <Cell><Data ss:Type="String">PLK1</Data></Cell>
    <Cell><Data ss:Type="Number">2.3216433169999999</Data></Cell>
    <Cell><Data ss:Type="Number">9.2034021310000007</Data></Cell>
    <Cell><Data ss:Type="Number">11.52504545</Data></Cell>
    <Cell ss:StyleID="s62"><Data ss:Type="Number">4.7399999999999999E-167</Data></Cell>
    <Cell ss:StyleID="s62"><Data ss:Type="Number">1.8599999999999999E-164</Data></Cell>
    <Cell><Data ss:Type="String">Inf</Data></Cell>
   </Row>
   <Row>
    <Cell><Data ss:Type="Number">10112</Data></Cell>
    <Cell><Data ss:Type="String">KIF20A</Data></Cell>
    <Cell><Data ss:Type="Number">2.3161599810000002</Data></Cell>
    <Cell><Data ss:Type="Number">9.4393786249999998</Data></Cell>
    <Cell><Data ss:Type="Number">11.75553861</Data></Cell>
    <Cell ss:StyleID="s62"><Data ss:Type="Number">1.13E-160</Data></Cell>
    <Cell ss:StyleID="s62"><Data ss:Type="Number">4.0100000000000001E-158</Data></Cell>
    <Cell><Data ss:Type="String">Inf</Data></Cell>
   </Row>
   <Row>
    <Cell><Data ss:Type="Number">63967</Data></Cell>
    <Cell><Data ss:Type="String">CLSPN</Data></Cell>
    <Cell><Data ss:Type="Number">2.311208739</Data></Cell>
    <Cell><Data ss:Type="Number">6.3212549850000004</Data></Cell>
    <Cell><Data ss:Type="Number">8.6324637240000008</Data></Cell>
    <Cell ss:StyleID="s62"><Data ss:Type="Number">9.6300000000000002E-122</Data></Cell>
    <Cell ss:StyleID="s62"><Data ss:Type="Number">1.63E-119</Data></Cell>
    <Cell><Data ss:Type="String">Inf</Data></Cell>
   </Row>
   <Row>
    <Cell><Data ss:Type="Number">84057</Data></Cell>
    <Cell><Data ss:Type="String">MND1</Data></Cell>
    <Cell><Data ss:Type="Number">2.3011652749999998</Data></Cell>
    <Cell><Data ss:Type="Number">5.1453942870000002</Data></Cell>
    <Cell><Data ss:Type="Number">7.446559562</Data></Cell>
    <Cell ss:StyleID="s62"><Data ss:Type="Number">5.5400000000000001E-68</Data></Cell>
    <Cell ss:StyleID="s62"><Data ss:Type="Number">3.75E-66</Data></Cell>
    <Cell><Data ss:Type="String">Inf</Data></Cell>
   </Row>
   <Row>
    <Cell><Data ss:Type="Number">9232</Data></Cell>
    <Cell><Data ss:Type="String">PTTG1</Data></Cell>
    <Cell><Data ss:Type="Number">2.3008225659999999</Data></Cell>
    <Cell><Data ss:Type="Number">8.8800839820000004</Data></Cell>
    <Cell><Data ss:Type="Number">11.18090655</Data></Cell>
    <Cell ss:StyleID="s62"><Data ss:Type="Number">3.4999999999999999E-171</Data></Cell>
    <Cell ss:StyleID="s62"><Data ss:Type="Number">1.49E-168</Data></Cell>
    <Cell><Data ss:Type="String">Inf</Data></Cell>
   </Row>
   <Row>
    <Cell><Data ss:Type="Number">113115</Data></Cell>
    <Cell><Data ss:Type="String">MTFR2</Data></Cell>
    <Cell><Data ss:Type="Number">2.2910531729999999</Data></Cell>
    <Cell><Data ss:Type="Number">5.561335132</Data></Cell>
    <Cell><Data ss:Type="Number">7.8523883049999998</Data></Cell>
    <Cell ss:StyleID="s62"><Data ss:Type="Number">4.2799999999999997E-105</Data></Cell>
    <Cell ss:StyleID="s62"><Data ss:Type="Number">5.4100000000000002E-103</Data></Cell>
    <Cell><Data ss:Type="String">Inf</Data></Cell>
   </Row>
   <Row>
    <Cell><Data ss:Type="Number">55143</Data></Cell>
    <Cell><Data ss:Type="String">CDCA8</Data></Cell>
    <Cell><Data ss:Type="Number">2.2882371469999998</Data></Cell>
    <Cell><Data ss:Type="Number">8.5987127720000007</Data></Cell>
    <Cell><Data ss:Type="Number">10.886949919999999</Data></Cell>
    <Cell ss:StyleID="s62"><Data ss:Type="Number">4.8199999999999998E-172</Data></Cell>
    <Cell ss:StyleID="s62"><Data ss:Type="Number">2.3000000000000001E-169</Data></Cell>
    <Cell><Data ss:Type="String">Inf</Data></Cell>
   </Row>
   <Row>
    <Cell><Data ss:Type="Number">113130</Data></Cell>
    <Cell><Data ss:Type="String">CDCA5</Data></Cell>
    <Cell><Data ss:Type="Number">2.275236869</Data></Cell>
    <Cell><Data ss:Type="Number">9.0192064730000006</Data></Cell>
    <Cell><Data ss:Type="Number">11.294443340000001</Data></Cell>
    <Cell ss:StyleID="s62"><Data ss:Type="Number">1.5899999999999999E-133</Data></Cell>
    <Cell ss:StyleID="s62"><Data ss:Type="Number">3.57E-131</Data></Cell>
    <Cell><Data ss:Type="String">Inf</Data></Cell>
   </Row>
   <Row>
    <Cell><Data ss:Type="Number">147841</Data></Cell>
    <Cell><Data ss:Type="String">SPC24</Data></Cell>
    <Cell><Data ss:Type="Number">2.2739036320000001</Data></Cell>
    <Cell><Data ss:Type="Number">4.9459564699999996</Data></Cell>
    <Cell><Data ss:Type="Number">7.2198601020000002</Data></Cell>
    <Cell ss:StyleID="s62"><Data ss:Type="Number">1.2699999999999999E-96</Data></Cell>
    <Cell ss:StyleID="s62"><Data ss:Type="Number">1.42E-94</Data></Cell>
    <Cell><Data ss:Type="String">Inf</Data></Cell>
   </Row>
   <Row>
    <Cell><Data ss:Type="Number">2146</Data></Cell>
    <Cell><Data ss:Type="String">EZH2</Data></Cell>
    <Cell><Data ss:Type="Number">2.270559649</Data></Cell>
    <Cell><Data ss:Type="Number">8.3914503899999993</Data></Cell>
    <Cell><Data ss:Type="Number">10.66201004</Data></Cell>
    <Cell ss:StyleID="s62"><Data ss:Type="Number">3.91E-114</Data></Cell>
    <Cell ss:StyleID="s62"><Data ss:Type="Number">5.9100000000000001E-112</Data></Cell>
    <Cell><Data ss:Type="String">Inf</Data></Cell>
   </Row>
   <Row>
    <Cell><Data ss:Type="Number">7272</Data></Cell>
    <Cell><Data ss:Type="String">TTK</Data></Cell>
    <Cell><Data ss:Type="Number">2.2681373150000002</Data></Cell>
    <Cell><Data ss:Type="Number">8.2316421070000008</Data></Cell>
    <Cell><Data ss:Type="Number">10.499779419999999</Data></Cell>
    <Cell ss:StyleID="s62"><Data ss:Type="Number">2.0799999999999999E-142</Data></Cell>
    <Cell ss:StyleID="s62"><Data ss:Type="Number">5.3099999999999998E-140</Data></Cell>
    <Cell><Data ss:Type="String">Inf</Data></Cell>
   </Row>
   <Row>
    <Cell><Data ss:Type="Number">115908</Data></Cell>
    <Cell><Data ss:Type="String">CTHRC1</Data></Cell>
    <Cell><Data ss:Type="Number">2.2644180700000001</Data></Cell>
    <Cell><Data ss:Type="Number">10.900653439999999</Data></Cell>
    <Cell><Data ss:Type="Number">13.165071510000001</Data></Cell>
    <Cell ss:StyleID="s62"><Data ss:Type="Number">5.96E-78</Data></Cell>
    <Cell ss:StyleID="s62"><Data ss:Type="Number">4.7700000000000001E-76</Data></Cell>
    <Cell><Data ss:Type="String">Inf</Data></Cell>
   </Row>
   <Row>
    <Cell><Data ss:Type="Number">7163</Data></Cell>
    <Cell><Data ss:Type="String">TPD52</Data></Cell>
    <Cell><Data ss:Type="Number">2.2586983379999999</Data></Cell>
    <Cell><Data ss:Type="Number">13.50950673</Data></Cell>
    <Cell><Data ss:Type="Number">15.76820507</Data></Cell>
    <Cell ss:StyleID="s62"><Data ss:Type="Number">2.3000000000000001E-55</Data></Cell>
    <Cell ss:StyleID="s62"><Data ss:Type="Number">1.22E-53</Data></Cell>
    <Cell><Data ss:Type="String">Inf</Data></Cell>
   </Row>
   <Row>
    <Cell><Data ss:Type="Number">9088</Data></Cell>
    <Cell><Data ss:Type="String">PKMYT1</Data></Cell>
    <Cell><Data ss:Type="Number">2.2523414929999999</Data></Cell>
    <Cell><Data ss:Type="Number">9.3283184020000007</Data></Cell>
    <Cell><Data ss:Type="Number">11.58065989</Data></Cell>
    <Cell ss:StyleID="s62"><Data ss:Type="Number">1.06E-144</Data></Cell>
    <Cell ss:StyleID="s62"><Data ss:Type="Number">2.7899999999999998E-142</Data></Cell>
    <Cell><Data ss:Type="String">Inf</Data></Cell>
   </Row>
   <Row>
    <Cell><Data ss:Type="Number">9768</Data></Cell>
    <Cell><Data ss:Type="String">KIAA0101</Data></Cell>
    <Cell><Data ss:Type="Number">2.2497354820000002</Data></Cell>
    <Cell><Data ss:Type="Number">8.2655498279999993</Data></Cell>
    <Cell><Data ss:Type="Number">10.515285309999999</Data></Cell>
    <Cell ss:StyleID="s62"><Data ss:Type="Number">7.0399999999999997E-99</Data></Cell>
    <Cell ss:StyleID="s62"><Data ss:Type="Number">8.02E-97</Data></Cell>
    <Cell><Data ss:Type="String">Inf</Data></Cell>
   </Row>
   <Row>
    <Cell><Data ss:Type="Number">55388</Data></Cell>
    <Cell><Data ss:Type="String">MCM10</Data></Cell>
    <Cell><Data ss:Type="Number">2.2488812120000001</Data></Cell>
    <Cell><Data ss:Type="Number">7.439723281</Data></Cell>
    <Cell><Data ss:Type="Number">9.6886044919999996</Data></Cell>
    <Cell ss:StyleID="s62"><Data ss:Type="Number">2.4800000000000001E-104</Data></Cell>
    <Cell ss:StyleID="s62"><Data ss:Type="Number">3.1000000000000001E-102</Data></Cell>
    <Cell><Data ss:Type="String">Inf</Data></Cell>
   </Row>
   <Row>
    <Cell><Data ss:Type="Number">9212</Data></Cell>
    <Cell><Data ss:Type="String">AURKB</Data></Cell>
    <Cell><Data ss:Type="Number">2.2483016180000002</Data></Cell>
    <Cell><Data ss:Type="Number">8.3437242460000007</Data></Cell>
    <Cell><Data ss:Type="Number">10.59202586</Data></Cell>
    <Cell ss:StyleID="s62"><Data ss:Type="Number">1.88E-110</Data></Cell>
    <Cell ss:StyleID="s62"><Data ss:Type="Number">2.6099999999999999E-108</Data></Cell>
    <Cell><Data ss:Type="String">Inf</Data></Cell>
   </Row>
   <Row>
    <Cell><Data ss:Type="Number">728833</Data></Cell>
    <Cell><Data ss:Type="String">FAM72D</Data></Cell>
    <Cell><Data ss:Type="Number">2.2402118999999998</Data></Cell>
    <Cell><Data ss:Type="Number">6.1804370280000001</Data></Cell>
    <Cell><Data ss:Type="Number">8.4206489280000003</Data></Cell>
    <Cell ss:StyleID="s62"><Data ss:Type="Number">9.2900000000000005E-67</Data></Cell>
    <Cell ss:StyleID="s62"><Data ss:Type="Number">6.0400000000000002E-65</Data></Cell>
    <Cell><Data ss:Type="String">Inf</Data></Cell>
   </Row>
   <Row>
    <Cell><Data ss:Type="Number">1058</Data></Cell>
    <Cell><Data ss:Type="String">CENPA</Data></Cell>
    <Cell><Data ss:Type="Number">2.2396933560000001</Data></Cell>
    <Cell><Data ss:Type="Number">6.9647515520000001</Data></Cell>
    <Cell><Data ss:Type="Number">9.2044449079999993</Data></Cell>
    <Cell ss:StyleID="s62"><Data ss:Type="Number">4.5599999999999998E-99</Data></Cell>
    <Cell ss:StyleID="s62"><Data ss:Type="Number">5.2399999999999996E-97</Data></Cell>
    <Cell><Data ss:Type="String">Inf</Data></Cell>
   </Row>
   <Row>
    <Cell><Data ss:Type="Number">7083</Data></Cell>
    <Cell><Data ss:Type="String">TK1</Data></Cell>
    <Cell><Data ss:Type="Number">2.2105535120000002</Data></Cell>
    <Cell><Data ss:Type="Number">10.2774625</Data></Cell>
    <Cell><Data ss:Type="Number">12.48801602</Data></Cell>
    <Cell ss:StyleID="s62"><Data ss:Type="Number">8.4300000000000005E-89</Data></Cell>
    <Cell ss:StyleID="s62"><Data ss:Type="Number">7.8099999999999996E-87</Data></Cell>
    <Cell><Data ss:Type="String">Inf</Data></Cell>
   </Row>
   <Row>
    <Cell><Data ss:Type="Number">8318</Data></Cell>
    <Cell><Data ss:Type="String">CDC45</Data></Cell>
    <Cell><Data ss:Type="Number">2.2104692149999998</Data></Cell>
    <Cell><Data ss:Type="Number">7.4260773999999996</Data></Cell>
    <Cell><Data ss:Type="Number">9.6365466150000003</Data></Cell>
    <Cell ss:StyleID="s62"><Data ss:Type="Number">9.5199999999999999E-100</Data></Cell>
    <Cell ss:StyleID="s62"><Data ss:Type="Number">1.12E-97</Data></Cell>
    <Cell><Data ss:Type="String">Inf</Data></Cell>
   </Row>
   <Row>
    <Cell><Data ss:Type="Number">4148</Data></Cell>
    <Cell><Data ss:Type="String">MATN3</Data></Cell>
    <Cell><Data ss:Type="Number">2.1707888149999999</Data></Cell>
    <Cell><Data ss:Type="Number">8.2171829469999995</Data></Cell>
    <Cell><Data ss:Type="Number">10.387971759999999</Data></Cell>
    <Cell ss:StyleID="s62"><Data ss:Type="Number">1.7E-28</Data></Cell>
    <Cell ss:StyleID="s62"><Data ss:Type="Number">4.6499999999999997E-27</Data></Cell>
    <Cell><Data ss:Type="String">Inf</Data></Cell>
   </Row>
   <Row>
    <Cell><Data ss:Type="Number">10615</Data></Cell>
    <Cell><Data ss:Type="String">SPAG5</Data></Cell>
    <Cell><Data ss:Type="Number">2.1629466900000001</Data></Cell>
    <Cell><Data ss:Type="Number">9.4252335200000008</Data></Cell>
    <Cell><Data ss:Type="Number">11.588180210000001</Data></Cell>
    <Cell ss:StyleID="s62"><Data ss:Type="Number">4.4200000000000003E-89</Data></Cell>
    <Cell ss:StyleID="s62"><Data ss:Type="Number">4.1400000000000003E-87</Data></Cell>
    <Cell><Data ss:Type="String">Inf</Data></Cell>
   </Row>
   <Row>
    <Cell><Data ss:Type="Number">81930</Data></Cell>
    <Cell><Data ss:Type="String">KIF18A</Data></Cell>
    <Cell><Data ss:Type="Number">2.161943146</Data></Cell>
    <Cell><Data ss:Type="Number">7.6476138090000001</Data></Cell>
    <Cell><Data ss:Type="Number">9.8095569549999997</Data></Cell>
    <Cell ss:StyleID="s62"><Data ss:Type="Number">1.15E-116</Data></Cell>
    <Cell ss:StyleID="s62"><Data ss:Type="Number">1.8299999999999999E-114</Data></Cell>
    <Cell><Data ss:Type="String">Inf</Data></Cell>
   </Row>
   <Row>
    <Cell><Data ss:Type="Number">9700</Data></Cell>
    <Cell><Data ss:Type="String">ESPL1</Data></Cell>
    <Cell><Data ss:Type="Number">2.1607724400000001</Data></Cell>
    <Cell><Data ss:Type="Number">8.4241274280000003</Data></Cell>
    <Cell><Data ss:Type="Number">10.584899869999999</Data></Cell>
    <Cell ss:StyleID="s62"><Data ss:Type="Number">4.93E-102</Data></Cell>
    <Cell ss:StyleID="s62"><Data ss:Type="Number">5.9300000000000005E-100</Data></Cell>
    <Cell><Data ss:Type="String">Inf</Data></Cell>
   </Row>
   <Row>
    <Cell><Data ss:Type="Number">57167</Data></Cell>
    <Cell><Data ss:Type="String">SALL4</Data></Cell>
    <Cell><Data ss:Type="Number">2.15262653</Data></Cell>
    <Cell><Data ss:Type="Number">5.3663188570000004</Data></Cell>
    <Cell><Data ss:Type="Number">7.5189453869999996</Data></Cell>
    <Cell ss:StyleID="s62"><Data ss:Type="Number">1.44E-37</Data></Cell>
    <Cell ss:StyleID="s62"><Data ss:Type="Number">5.1100000000000001E-36</Data></Cell>
    <Cell><Data ss:Type="String">Inf</Data></Cell>
   </Row>
   <Row>
    <Cell><Data ss:Type="Number">6373</Data></Cell>
    <Cell><Data ss:Type="String">CXCL11</Data></Cell>
    <Cell><Data ss:Type="Number">2.1426440420000001</Data></Cell>
    <Cell><Data ss:Type="Number">8.4299076139999993</Data></Cell>
    <Cell><Data ss:Type="Number">10.57255166</Data></Cell>
    <Cell ss:StyleID="s62"><Data ss:Type="Number">2.3200000000000001E-53</Data></Cell>
    <Cell ss:StyleID="s62"><Data ss:Type="Number">1.17E-51</Data></Cell>
    <Cell><Data ss:Type="String">Inf</Data></Cell>
   </Row>
   <Row>
    <Cell><Data ss:Type="Number">8630</Data></Cell>
    <Cell><Data ss:Type="String">HSD17B6</Data></Cell>
    <Cell><Data ss:Type="Number">2.1422597379999999</Data></Cell>
    <Cell><Data ss:Type="Number">6.1569604140000003</Data></Cell>
    <Cell><Data ss:Type="Number">8.2992201520000002</Data></Cell>
    <Cell ss:StyleID="s62"><Data ss:Type="Number">1.2999999999999999E-68</Data></Cell>
    <Cell ss:StyleID="s62"><Data ss:Type="Number">8.99E-67</Data></Cell>
    <Cell><Data ss:Type="String">Inf</Data></Cell>
   </Row>
   <Row>
    <Cell><Data ss:Type="Number">64151</Data></Cell>
    <Cell><Data ss:Type="String">NCAPG</Data></Cell>
    <Cell><Data ss:Type="Number">2.1227525389999999</Data></Cell>
    <Cell><Data ss:Type="Number">8.9752922920000007</Data></Cell>
    <Cell><Data ss:Type="Number">11.098044829999999</Data></Cell>
    <Cell ss:StyleID="s62"><Data ss:Type="Number">2.6299999999999999E-123</Data></Cell>
    <Cell ss:StyleID="s62"><Data ss:Type="Number">4.6199999999999999E-121</Data></Cell>
    <Cell><Data ss:Type="String">Inf</Data></Cell>
   </Row>
   <Row>
    <Cell><Data ss:Type="Number">4973</Data></Cell>
    <Cell><Data ss:Type="String">OLR1</Data></Cell>
    <Cell><Data ss:Type="Number">2.1065393320000001</Data></Cell>
    <Cell><Data ss:Type="Number">8.5680590110000008</Data></Cell>
    <Cell><Data ss:Type="Number">10.674598339999999</Data></Cell>
    <Cell ss:StyleID="s62"><Data ss:Type="Number">1.65E-48</Data></Cell>
    <Cell ss:StyleID="s62"><Data ss:Type="Number">7.5100000000000001E-47</Data></Cell>
    <Cell><Data ss:Type="String">Inf</Data></Cell>
   </Row>
   <Row>
    <Cell><Data ss:Type="Number">54821</Data></Cell>
    <Cell><Data ss:Type="String">ERCC6L</Data></Cell>
    <Cell><Data ss:Type="Number">2.10437786</Data></Cell>
    <Cell><Data ss:Type="Number">6.7105187170000002</Data></Cell>
    <Cell><Data ss:Type="Number">8.8148965770000007</Data></Cell>
    <Cell ss:StyleID="s62"><Data ss:Type="Number">4.9499999999999999E-83</Data></Cell>
    <Cell ss:StyleID="s62"><Data ss:Type="Number">4.2500000000000001E-81</Data></Cell>
    <Cell><Data ss:Type="String">Inf</Data></Cell>
   </Row>
   <Row>
    <Cell><Data ss:Type="Number">54478</Data></Cell>
    <Cell><Data ss:Type="String">FAM64A</Data></Cell>
    <Cell><Data ss:Type="Number">2.1037863099999998</Data></Cell>
    <Cell><Data ss:Type="Number">7.894520322</Data></Cell>
    <Cell><Data ss:Type="Number">9.9983066320000002</Data></Cell>
    <Cell ss:StyleID="s62"><Data ss:Type="Number">3.02E-99</Data></Cell>
    <Cell ss:StyleID="s62"><Data ss:Type="Number">3.4899999999999998E-97</Data></Cell>
    <Cell><Data ss:Type="String">Inf</Data></Cell>
   </Row>
   <Row>
    <Cell><Data ss:Type="Number">6343</Data></Cell>
    <Cell><Data ss:Type="String">SCT</Data></Cell>
    <Cell><Data ss:Type="Number">2.1006559459999998</Data></Cell>
    <Cell><Data ss:Type="Number">5.9866841959999997</Data></Cell>
    <Cell><Data ss:Type="Number">8.0873401420000004</Data></Cell>
    <Cell ss:StyleID="s62"><Data ss:Type="Number">2.6799999999999999E-22</Data></Cell>
    <Cell ss:StyleID="s62"><Data ss:Type="Number">6.3500000000000002E-21</Data></Cell>
    <Cell><Data ss:Type="String">Inf</Data></Cell>
   </Row>
   <Row>
    <Cell><Data ss:Type="Number">9837</Data></Cell>
    <Cell><Data ss:Type="String">GINS1</Data></Cell>
    <Cell><Data ss:Type="Number">2.093111189</Data></Cell>
    <Cell><Data ss:Type="Number">8.2095080330000005</Data></Cell>
    <Cell><Data ss:Type="Number">10.30261922</Data></Cell>
    <Cell ss:StyleID="s62"><Data ss:Type="Number">2.38E-87</Data></Cell>
    <Cell ss:StyleID="s62"><Data ss:Type="Number">2.14E-85</Data></Cell>
    <Cell><Data ss:Type="String">Inf</Data></Cell>
   </Row>
   <Row>
    <Cell><Data ss:Type="Number">729533</Data></Cell>
    <Cell><Data ss:Type="String">FAM72A</Data></Cell>
    <Cell><Data ss:Type="Number">2.0876857919999998</Data></Cell>
    <Cell><Data ss:Type="Number">5.3881523140000001</Data></Cell>
    <Cell><Data ss:Type="Number">7.4758381050000002</Data></Cell>
    <Cell ss:StyleID="s62"><Data ss:Type="Number">4.0200000000000002E-65</Data></Cell>
    <Cell ss:StyleID="s62"><Data ss:Type="Number">2.5000000000000001E-63</Data></Cell>
    <Cell><Data ss:Type="String">Inf</Data></Cell>
   </Row>
   <Row>
    <Cell><Data ss:Type="Number">9055</Data></Cell>
    <Cell><Data ss:Type="String">PRC1</Data></Cell>
    <Cell><Data ss:Type="Number">2.0740592649999998</Data></Cell>
    <Cell><Data ss:Type="Number">10.241583459999999</Data></Cell>
    <Cell><Data ss:Type="Number">12.31564273</Data></Cell>
    <Cell ss:StyleID="s62"><Data ss:Type="Number">4.3100000000000003E-123</Data></Cell>
    <Cell ss:StyleID="s62"><Data ss:Type="Number">7.49E-121</Data></Cell>
    <Cell><Data ss:Type="String">Inf</Data></Cell>
   </Row>
   <Row>
    <Cell><Data ss:Type="Number">6241</Data></Cell>
    <Cell><Data ss:Type="String">RRM2</Data></Cell>
    <Cell><Data ss:Type="Number">2.0502731160000001</Data></Cell>
    <Cell><Data ss:Type="Number">10.437081450000001</Data></Cell>
    <Cell><Data ss:Type="Number">12.487354570000001</Data></Cell>
    <Cell ss:StyleID="s62"><Data ss:Type="Number">6.4300000000000001E-117</Data></Cell>
    <Cell ss:StyleID="s62"><Data ss:Type="Number">1.0300000000000001E-114</Data></Cell>
    <Cell><Data ss:Type="String">Inf</Data></Cell>
   </Row>
   <Row>
    <Cell><Data ss:Type="Number">81624</Data></Cell>
    <Cell><Data ss:Type="String">DIAPH3</Data></Cell>
    <Cell><Data ss:Type="Number">2.0463328349999999</Data></Cell>
    <Cell><Data ss:Type="Number">8.9471734890000008</Data></Cell>
    <Cell><Data ss:Type="Number">10.99350632</Data></Cell>
    <Cell ss:StyleID="s62"><Data ss:Type="Number">2.4499999999999999E-84</Data></Cell>
    <Cell ss:StyleID="s62"><Data ss:Type="Number">2.12E-82</Data></Cell>
    <Cell><Data ss:Type="String">Inf</Data></Cell>
   </Row>
   <Row>
    <Cell><Data ss:Type="Number">11065</Data></Cell>
    <Cell><Data ss:Type="String">UBE2C</Data></Cell>
    <Cell><Data ss:Type="Number">2.040199141</Data></Cell>
    <Cell><Data ss:Type="Number">10.31649681</Data></Cell>
    <Cell><Data ss:Type="Number">12.356695950000001</Data></Cell>
    <Cell ss:StyleID="s62"><Data ss:Type="Number">1.4E-150</Data></Cell>
    <Cell ss:StyleID="s62"><Data ss:Type="Number">4.1000000000000002E-148</Data></Cell>
    <Cell><Data ss:Type="String">Inf</Data></Cell>
   </Row>
   <Row>
    <Cell><Data ss:Type="Number">116028</Data></Cell>
    <Cell><Data ss:Type="String">RMI2</Data></Cell>
    <Cell><Data ss:Type="Number">2.0400206540000001</Data></Cell>
    <Cell><Data ss:Type="Number">8.4611911759999998</Data></Cell>
    <Cell><Data ss:Type="Number">10.501211830000001</Data></Cell>
    <Cell ss:StyleID="s62"><Data ss:Type="Number">6.3800000000000004E-75</Data></Cell>
    <Cell ss:StyleID="s62"><Data ss:Type="Number">4.8000000000000001E-73</Data></Cell>
    <Cell><Data ss:Type="String">Inf</Data></Cell>
   </Row>
   <Row>
    <Cell><Data ss:Type="Number">891</Data></Cell>
    <Cell><Data ss:Type="String">CCNB1</Data></Cell>
    <Cell><Data ss:Type="Number">2.0345373530000002</Data></Cell>
    <Cell><Data ss:Type="Number">10.264406360000001</Data></Cell>
    <Cell><Data ss:Type="Number">12.29894371</Data></Cell>
    <Cell ss:StyleID="s62"><Data ss:Type="Number">4.0299999999999998E-128</Data></Cell>
    <Cell ss:StyleID="s62"><Data ss:Type="Number">8.1099999999999997E-126</Data></Cell>
    <Cell><Data ss:Type="String">Inf</Data></Cell>
   </Row>
   <Row>
    <Cell><Data ss:Type="Number">23397</Data></Cell>
    <Cell><Data ss:Type="String">NCAPH</Data></Cell>
    <Cell><Data ss:Type="Number">2.0291013410000001</Data></Cell>
    <Cell><Data ss:Type="Number">8.1371150409999995</Data></Cell>
    <Cell><Data ss:Type="Number">10.16621638</Data></Cell>
    <Cell ss:StyleID="s62"><Data ss:Type="Number">1.1900000000000001E-111</Data></Cell>
    <Cell ss:StyleID="s62"><Data ss:Type="Number">1.7299999999999999E-109</Data></Cell>
    <Cell><Data ss:Type="String">Inf</Data></Cell>
   </Row>
   <Row>
    <Cell><Data ss:Type="Number">79801</Data></Cell>
    <Cell><Data ss:Type="String">SHCBP1</Data></Cell>
    <Cell><Data ss:Type="Number">2.0289756670000001</Data></Cell>
    <Cell><Data ss:Type="Number">7.4961937689999996</Data></Cell>
    <Cell><Data ss:Type="Number">9.5251694360000005</Data></Cell>
    <Cell ss:StyleID="s62"><Data ss:Type="Number">2.9899999999999998E-62</Data></Cell>
    <Cell ss:StyleID="s62"><Data ss:Type="Number">1.77E-60</Data></Cell>
    <Cell><Data ss:Type="String">Inf</Data></Cell>
   </Row>
   <Row>
    <Cell><Data ss:Type="Number">890</Data></Cell>
    <Cell><Data ss:Type="String">CCNA2</Data></Cell>
    <Cell><Data ss:Type="Number">2.0282640060000001</Data></Cell>
    <Cell><Data ss:Type="Number">9.3910428429999993</Data></Cell>
    <Cell><Data ss:Type="Number">11.41930685</Data></Cell>
    <Cell ss:StyleID="s62"><Data ss:Type="Number">5.5699999999999995E-116</Data></Cell>
    <Cell ss:StyleID="s62"><Data ss:Type="Number">8.5900000000000001E-114</Data></Cell>
    <Cell><Data ss:Type="String">Inf</Data></Cell>
   </Row>
   <Row>
    <Cell><Data ss:Type="Number">23213</Data></Cell>
    <Cell><Data ss:Type="String">SULF1</Data></Cell>
    <Cell><Data ss:Type="Number">2.0210433970000001</Data></Cell>
    <Cell><Data ss:Type="Number">13.457284700000001</Data></Cell>
    <Cell><Data ss:Type="Number">15.478328100000001</Data></Cell>
    <Cell ss:StyleID="s62"><Data ss:Type="Number">5.9600000000000002E-36</Data></Cell>
    <Cell ss:StyleID="s62"><Data ss:Type="Number">1.99E-34</Data></Cell>
    <Cell><Data ss:Type="String">Inf</Data></Cell>
   </Row>
   <Row>
    <Cell><Data ss:Type="Number">79682</Data></Cell>
    <Cell><Data ss:Type="String">CENPU</Data></Cell>
    <Cell><Data ss:Type="Number">2.0168198390000001</Data></Cell>
    <Cell><Data ss:Type="Number">8.9666448320000001</Data></Cell>
    <Cell><Data ss:Type="Number">10.98346467</Data></Cell>
    <Cell ss:StyleID="s62"><Data ss:Type="Number">2.1000000000000001E-50</Data></Cell>
    <Cell ss:StyleID="s62"><Data ss:Type="Number">9.8600000000000006E-49</Data></Cell>
    <Cell><Data ss:Type="String">Inf</Data></Cell>
   </Row>
   <Row>
    <Cell><Data ss:Type="Number">10993</Data></Cell>
    <Cell><Data ss:Type="String">SDS</Data></Cell>
    <Cell><Data ss:Type="Number">2.0119890969999998</Data></Cell>
    <Cell><Data ss:Type="Number">7.6279682559999999</Data></Cell>
    <Cell><Data ss:Type="Number">9.6399573519999997</Data></Cell>
    <Cell ss:StyleID="s62"><Data ss:Type="Number">9.7400000000000008E-37</Data></Cell>
    <Cell ss:StyleID="s62"><Data ss:Type="Number">3.3700000000000001E-35</Data></Cell>
    <Cell><Data ss:Type="String">Inf</Data></Cell>
   </Row>
   <Row>
    <Cell><Data ss:Type="Number">55355</Data></Cell>
    <Cell><Data ss:Type="String">HJURP</Data></Cell>
    <Cell><Data ss:Type="Number">2.005656938</Data></Cell>
    <Cell><Data ss:Type="Number">8.6950532450000004</Data></Cell>
    <Cell><Data ss:Type="Number">10.70071018</Data></Cell>
    <Cell ss:StyleID="s62"><Data ss:Type="Number">1.6000000000000001E-127</Data></Cell>
    <Cell ss:StyleID="s62"><Data ss:Type="Number">3.13E-125</Data></Cell>
    <Cell><Data ss:Type="String">Inf</Data></Cell>
   </Row>
   <Row>
    <Cell><Data ss:Type="Number">157570</Data></Cell>
    <Cell><Data ss:Type="String">ESCO2</Data></Cell>
    <Cell><Data ss:Type="Number">1.9994038860000001</Data></Cell>
    <Cell><Data ss:Type="Number">6.7920102980000001</Data></Cell>
    <Cell><Data ss:Type="Number">8.7914141840000006</Data></Cell>
    <Cell ss:StyleID="s62"><Data ss:Type="Number">3.0399999999999998E-65</Data></Cell>
    <Cell ss:StyleID="s62"><Data ss:Type="Number">1.92E-63</Data></Cell>
    <Cell><Data ss:Type="String">Inf</Data></Cell>
   </Row>
   <Row>
    <Cell><Data ss:Type="Number">3070</Data></Cell>
    <Cell><Data ss:Type="String">HELLS</Data></Cell>
    <Cell><Data ss:Type="Number">1.988523993</Data></Cell>
    <Cell><Data ss:Type="Number">7.2787048759999999</Data></Cell>
    <Cell><Data ss:Type="Number">9.2672288690000002</Data></Cell>
    <Cell ss:StyleID="s62"><Data ss:Type="Number">4.4300000000000002E-79</Data></Cell>
    <Cell ss:StyleID="s62"><Data ss:Type="Number">3.6599999999999998E-77</Data></Cell>
    <Cell><Data ss:Type="String">Inf</Data></Cell>
   </Row>
   <Row>
    <Cell><Data ss:Type="Number">55247</Data></Cell>
    <Cell><Data ss:Type="String">NEIL3</Data></Cell>
    <Cell><Data ss:Type="Number">1.984340816</Data></Cell>
    <Cell><Data ss:Type="Number">6.6156979409999996</Data></Cell>
    <Cell><Data ss:Type="Number">8.6000387570000001</Data></Cell>
    <Cell ss:StyleID="s62"><Data ss:Type="Number">1.23E-90</Data></Cell>
    <Cell ss:StyleID="s62"><Data ss:Type="Number">1.2E-88</Data></Cell>
    <Cell><Data ss:Type="String">Inf</Data></Cell>
   </Row>
   <Row>
    <Cell><Data ss:Type="Number">51176</Data></Cell>
    <Cell><Data ss:Type="String">LEF1</Data></Cell>
    <Cell><Data ss:Type="Number">1.9718390800000001</Data></Cell>
    <Cell><Data ss:Type="Number">8.5536709139999996</Data></Cell>
    <Cell><Data ss:Type="Number">10.52550999</Data></Cell>
    <Cell ss:StyleID="s62"><Data ss:Type="Number">2.7600000000000001E-23</Data></Cell>
    <Cell ss:StyleID="s62"><Data ss:Type="Number">6.7500000000000003E-22</Data></Cell>
    <Cell><Data ss:Type="String">Inf</Data></Cell>
   </Row>
   <Row>
    <Cell><Data ss:Type="Number">1164</Data></Cell>
    <Cell><Data ss:Type="String">CKS2</Data></Cell>
    <Cell><Data ss:Type="Number">1.970937226</Data></Cell>
    <Cell><Data ss:Type="Number">9.8634571350000009</Data></Cell>
    <Cell><Data ss:Type="Number">11.834394359999999</Data></Cell>
    <Cell ss:StyleID="s62"><Data ss:Type="Number">2.7600000000000001E-105</Data></Cell>
    <Cell ss:StyleID="s62"><Data ss:Type="Number">3.5400000000000002E-103</Data></Cell>
    <Cell><Data ss:Type="String">Inf</Data></Cell>
   </Row>
   <Row>
    <Cell><Data ss:Type="Number">5624</Data></Cell>
    <Cell><Data ss:Type="String">PROC</Data></Cell>
    <Cell><Data ss:Type="Number">1.9611985780000001</Data></Cell>
    <Cell><Data ss:Type="Number">4.6248596209999997</Data></Cell>
    <Cell><Data ss:Type="Number">6.586058199</Data></Cell>
    <Cell ss:StyleID="s62"><Data ss:Type="Number">4.8900000000000001E-22</Data></Cell>
    <Cell ss:StyleID="s62"><Data ss:Type="Number">1.15E-20</Data></Cell>
    <Cell><Data ss:Type="String">Inf</Data></Cell>
   </Row>
   <Row>
    <Cell><Data ss:Type="Number">29993</Data></Cell>
    <Cell><Data ss:Type="String">PACSIN1</Data></Cell>
    <Cell><Data ss:Type="Number">1.95967889</Data></Cell>
    <Cell><Data ss:Type="Number">6.0713975199999997</Data></Cell>
    <Cell><Data ss:Type="Number">8.0310764100000007</Data></Cell>
    <Cell ss:StyleID="s62"><Data ss:Type="Number">6.1399999999999995E-23</Data></Cell>
    <Cell ss:StyleID="s62"><Data ss:Type="Number">1.48E-21</Data></Cell>
    <Cell><Data ss:Type="String">Inf</Data></Cell>
   </Row>
   <Row>
    <Cell><Data ss:Type="Number">1289</Data></Cell>
    <Cell><Data ss:Type="String">COL5A1</Data></Cell>
    <Cell><Data ss:Type="Number">1.956846686</Data></Cell>
    <Cell><Data ss:Type="Number">14.25198904</Data></Cell>
    <Cell><Data ss:Type="Number">16.208835730000001</Data></Cell>
    <Cell ss:StyleID="s62"><Data ss:Type="Number">7.53E-57</Data></Cell>
    <Cell ss:StyleID="s62"><Data ss:Type="Number">4.0899999999999999E-55</Data></Cell>
    <Cell><Data ss:Type="String">Inf</Data></Cell>
   </Row>
   <Row>
    <Cell><Data ss:Type="Number">1290</Data></Cell>
    <Cell><Data ss:Type="String">COL5A2</Data></Cell>
    <Cell><Data ss:Type="Number">1.951191307</Data></Cell>
    <Cell><Data ss:Type="Number">14.449969319999999</Data></Cell>
    <Cell><Data ss:Type="Number">16.40116063</Data></Cell>
    <Cell ss:StyleID="s62"><Data ss:Type="Number">1.2399999999999999E-37</Data></Cell>
    <Cell ss:StyleID="s62"><Data ss:Type="Number">4.3999999999999999E-36</Data></Cell>
    <Cell><Data ss:Type="String">Inf</Data></Cell>
   </Row>
   <Row>
    <Cell><Data ss:Type="Number">2563</Data></Cell>
    <Cell><Data ss:Type="String">GABRD</Data></Cell>
    <Cell><Data ss:Type="Number">1.9470162870000001</Data></Cell>
    <Cell><Data ss:Type="Number">7.2864133129999997</Data></Cell>
    <Cell><Data ss:Type="Number">9.2334295999999991</Data></Cell>
    <Cell ss:StyleID="s62"><Data ss:Type="Number">5.0799999999999997E-40</Data></Cell>
    <Cell ss:StyleID="s62"><Data ss:Type="Number">1.9099999999999999E-38</Data></Cell>
    <Cell><Data ss:Type="String">Inf</Data></Cell>
   </Row>
   <Row>
    <Cell><Data ss:Type="Number">653820</Data></Cell>
    <Cell><Data ss:Type="String">FAM72B</Data></Cell>
    <Cell><Data ss:Type="Number">1.9393621539999999</Data></Cell>
    <Cell><Data ss:Type="Number">6.0191720760000003</Data></Cell>
    <Cell><Data ss:Type="Number">7.9585342299999997</Data></Cell>
    <Cell ss:StyleID="s62"><Data ss:Type="Number">1.7E-51</Data></Cell>
    <Cell ss:StyleID="s62"><Data ss:Type="Number">8.0599999999999998E-50</Data></Cell>
    <Cell><Data ss:Type="String">Inf</Data></Cell>
   </Row>
   <Row>
    <Cell><Data ss:Type="Number">285643</Data></Cell>
    <Cell><Data ss:Type="String">KIF4B</Data></Cell>
    <Cell><Data ss:Type="Number">1.938854439</Data></Cell>
    <Cell><Data ss:Type="Number">3.872539062</Data></Cell>
    <Cell><Data ss:Type="Number">5.8113935010000004</Data></Cell>
    <Cell ss:StyleID="s62"><Data ss:Type="Number">1.37E-17</Data></Cell>
    <Cell ss:StyleID="s62"><Data ss:Type="Number">2.8300000000000001E-16</Data></Cell>
    <Cell><Data ss:Type="Number">35.638188280000001</Data></Cell>
   </Row>
   <Row>
    <Cell><Data ss:Type="Number">8438</Data></Cell>
    <Cell><Data ss:Type="String">RAD54L</Data></Cell>
    <Cell><Data ss:Type="Number">1.9350741659999999</Data></Cell>
    <Cell><Data ss:Type="Number">7.3332668329999997</Data></Cell>
    <Cell><Data ss:Type="Number">9.2683409989999994</Data></Cell>
    <Cell ss:StyleID="s62"><Data ss:Type="Number">1.97E-95</Data></Cell>
    <Cell ss:StyleID="s62"><Data ss:Type="Number">2.1199999999999998E-93</Data></Cell>
    <Cell><Data ss:Type="String">Inf</Data></Cell>
   </Row>
   <Row>
    <Cell><Data ss:Type="Number">83461</Data></Cell>
    <Cell><Data ss:Type="String">CDCA3</Data></Cell>
    <Cell><Data ss:Type="Number">1.9234611660000001</Data></Cell>
    <Cell><Data ss:Type="Number">8.8207647169999994</Data></Cell>
    <Cell><Data ss:Type="Number">10.74422588</Data></Cell>
    <Cell ss:StyleID="s62"><Data ss:Type="Number">7.6199999999999999E-104</Data></Cell>
    <Cell ss:StyleID="s62"><Data ss:Type="Number">9.4599999999999994E-102</Data></Cell>
    <Cell><Data ss:Type="String">Inf</Data></Cell>
   </Row>
   <Row>
    <Cell><Data ss:Type="Number">29028</Data></Cell>
    <Cell><Data ss:Type="String">ATAD2</Data></Cell>
    <Cell><Data ss:Type="Number">1.922953505</Data></Cell>
    <Cell><Data ss:Type="Number">11.11517798</Data></Cell>
    <Cell><Data ss:Type="Number">13.03813149</Data></Cell>
    <Cell ss:StyleID="s62"><Data ss:Type="Number">4.6800000000000002E-53</Data></Cell>
    <Cell ss:StyleID="s62"><Data ss:Type="Number">2.3200000000000001E-51</Data></Cell>
    <Cell><Data ss:Type="String">Inf</Data></Cell>
   </Row>
   <Row>
    <Cell><Data ss:Type="Number">1894</Data></Cell>
    <Cell><Data ss:Type="String">ECT2</Data></Cell>
    <Cell><Data ss:Type="Number">1.9193410339999999</Data></Cell>
    <Cell><Data ss:Type="Number">11.011565879999999</Data></Cell>
    <Cell><Data ss:Type="Number">12.930906909999999</Data></Cell>
    <Cell ss:StyleID="s62"><Data ss:Type="Number">3.5500000000000002E-82</Data></Cell>
    <Cell ss:StyleID="s62"><Data ss:Type="Number">3.0099999999999999E-80</Data></Cell>
    <Cell><Data ss:Type="String">Inf</Data></Cell>
   </Row>
   <Row>
    <Cell><Data ss:Type="Number">79412</Data></Cell>
    <Cell><Data ss:Type="String">KREMEN2</Data></Cell>
    <Cell><Data ss:Type="Number">1.9189282009999999</Data></Cell>
    <Cell><Data ss:Type="Number">8.0299721529999992</Data></Cell>
    <Cell><Data ss:Type="Number">9.9489003530000009</Data></Cell>
    <Cell ss:StyleID="s62"><Data ss:Type="Number">3.3000000000000002E-23</Data></Cell>
    <Cell ss:StyleID="s62"><Data ss:Type="Number">8.0499999999999998E-22</Data></Cell>
    <Cell><Data ss:Type="String">Inf</Data></Cell>
   </Row>
   <Row>
    <Cell><Data ss:Type="Number">27092</Data></Cell>
    <Cell><Data ss:Type="String">CACNG4</Data></Cell>
    <Cell><Data ss:Type="Number">1.909812399</Data></Cell>
    <Cell><Data ss:Type="Number">10.12115491</Data></Cell>
    <Cell><Data ss:Type="Number">12.030967309999999</Data></Cell>
    <Cell ss:StyleID="s62"><Data ss:Type="Number">1.9300000000000002E-9</Data></Cell>
    <Cell ss:StyleID="s62"><Data ss:Type="Number">2.8900000000000001E-8</Data></Cell>
    <Cell><Data ss:Type="Number">17.359546330000001</Data></Cell>
   </Row>
   <Row>
    <Cell><Data ss:Type="Number">9052</Data></Cell>
    <Cell><Data ss:Type="String">GPRC5A</Data></Cell>
    <Cell><Data ss:Type="Number">1.9080688459999999</Data></Cell>
    <Cell><Data ss:Type="Number">11.63131173</Data></Cell>
    <Cell><Data ss:Type="Number">13.53938058</Data></Cell>
    <Cell ss:StyleID="s62"><Data ss:Type="Number">4.37E-20</Data></Cell>
    <Cell ss:StyleID="s62"><Data ss:Type="Number">9.7100000000000007E-19</Data></Cell>
    <Cell><Data ss:Type="String">Inf</Data></Cell>
   </Row>
   <Row>
    <Cell><Data ss:Type="Number">3856</Data></Cell>
    <Cell><Data ss:Type="String">KRT8</Data></Cell>
    <Cell><Data ss:Type="Number">1.9044902619999999</Data></Cell>
    <Cell><Data ss:Type="Number">14.928917970000001</Data></Cell>
    <Cell><Data ss:Type="Number">16.833408240000001</Data></Cell>
    <Cell ss:StyleID="s62"><Data ss:Type="Number">3.02E-34</Data></Cell>
    <Cell ss:StyleID="s62"><Data ss:Type="Number">9.7599999999999997E-33</Data></Cell>
    <Cell><Data ss:Type="String">Inf</Data></Cell>
   </Row>
   <Row>
    <Cell><Data ss:Type="Number">255743</Data></Cell>
    <Cell><Data ss:Type="String">NPNT</Data></Cell>
    <Cell><Data ss:Type="Number">1.9037166780000001</Data></Cell>
    <Cell><Data ss:Type="Number">11.93836606</Data></Cell>
    <Cell><Data ss:Type="Number">13.84208273</Data></Cell>
    <Cell ss:StyleID="s62"><Data ss:Type="Number">6.4600000000000002E-11</Data></Cell>
    <Cell ss:StyleID="s62"><Data ss:Type="Number">1.0399999999999999E-9</Data></Cell>
    <Cell><Data ss:Type="Number">20.682475199999999</Data></Cell>
   </Row>
   <Row>
    <Cell><Data ss:Type="Number">2491</Data></Cell>
    <Cell><Data ss:Type="String">CENPI</Data></Cell>
    <Cell><Data ss:Type="Number">1.9034737880000001</Data></Cell>
    <Cell><Data ss:Type="Number">6.0032049809999997</Data></Cell>
    <Cell><Data ss:Type="Number">7.906678769</Data></Cell>
    <Cell ss:StyleID="s62"><Data ss:Type="Number">4.6800000000000001E-76</Data></Cell>
    <Cell ss:StyleID="s62"><Data ss:Type="Number">3.6000000000000002E-74</Data></Cell>
    <Cell><Data ss:Type="String">Inf</Data></Cell>
   </Row>
   <Row>
    <Cell><Data ss:Type="Number">1345</Data></Cell>
    <Cell><Data ss:Type="String">COX6C</Data></Cell>
    <Cell><Data ss:Type="Number">1.86667698</Data></Cell>
    <Cell><Data ss:Type="Number">13.515850779999999</Data></Cell>
    <Cell><Data ss:Type="Number">15.38252776</Data></Cell>
    <Cell ss:StyleID="s62"><Data ss:Type="Number">2.1499999999999998E-30</Data></Cell>
    <Cell ss:StyleID="s62"><Data ss:Type="Number">6.26E-29</Data></Cell>
    <Cell><Data ss:Type="String">Inf</Data></Cell>
   </Row>
   <Row>
    <Cell><Data ss:Type="Number">200844</Data></Cell>
    <Cell><Data ss:Type="String">C3orf67</Data></Cell>
    <Cell><Data ss:Type="Number">1.8656014599999999</Data></Cell>
    <Cell><Data ss:Type="Number">7.2751331370000001</Data></Cell>
    <Cell><Data ss:Type="Number">9.1407345969999998</Data></Cell>
    <Cell ss:StyleID="s62"><Data ss:Type="Number">1.2999999999999999E-37</Data></Cell>
    <Cell ss:StyleID="s62"><Data ss:Type="Number">4.6400000000000001E-36</Data></Cell>
    <Cell><Data ss:Type="String">Inf</Data></Cell>
   </Row>
   <Row>
    <Cell><Data ss:Type="Number">9636</Data></Cell>
    <Cell><Data ss:Type="String">ISG15</Data></Cell>
    <Cell><Data ss:Type="Number">1.8565664479999999</Data></Cell>
    <Cell><Data ss:Type="Number">10.66558079</Data></Cell>
    <Cell><Data ss:Type="Number">12.52214723</Data></Cell>
    <Cell ss:StyleID="s62"><Data ss:Type="Number">6.6299999999999997E-35</Data></Cell>
    <Cell ss:StyleID="s62"><Data ss:Type="Number">2.1800000000000001E-33</Data></Cell>
    <Cell><Data ss:Type="String">Inf</Data></Cell>
   </Row>
   <Row>
    <Cell><Data ss:Type="Number">4072</Data></Cell>
    <Cell><Data ss:Type="String">EPCAM</Data></Cell>
    <Cell><Data ss:Type="Number">1.8555096639999999</Data></Cell>
    <Cell><Data ss:Type="Number">12.55090878</Data></Cell>
    <Cell><Data ss:Type="Number">14.40641845</Data></Cell>
    <Cell ss:StyleID="s62"><Data ss:Type="Number">2.3199999999999998E-52</Data></Cell>
    <Cell ss:StyleID="s62"><Data ss:Type="Number">1.13E-50</Data></Cell>
    <Cell><Data ss:Type="String">Inf</Data></Cell>
   </Row>
   <Row>
    <Cell><Data ss:Type="Number">128153</Data></Cell>
    <Cell><Data ss:Type="String">SPATA17</Data></Cell>
    <Cell><Data ss:Type="Number">1.854688227</Data></Cell>
    <Cell><Data ss:Type="Number">8.157711011</Data></Cell>
    <Cell><Data ss:Type="Number">10.012399240000001</Data></Cell>
    <Cell ss:StyleID="s62"><Data ss:Type="Number">3.2400000000000001E-53</Data></Cell>
    <Cell ss:StyleID="s62"><Data ss:Type="Number">1.63E-51</Data></Cell>
    <Cell><Data ss:Type="String">Inf</Data></Cell>
   </Row>
   <Row>
    <Cell><Data ss:Type="Number">9824</Data></Cell>
    <Cell><Data ss:Type="String">ARHGAP11A</Data></Cell>
    <Cell><Data ss:Type="Number">1.8512083290000001</Data></Cell>
    <Cell><Data ss:Type="Number">9.0778744309999997</Data></Cell>
    <Cell><Data ss:Type="Number">10.92908276</Data></Cell>
    <Cell ss:StyleID="s62"><Data ss:Type="Number">2.0300000000000002E-68</Data></Cell>
    <Cell ss:StyleID="s62"><Data ss:Type="Number">1.4E-66</Data></Cell>
    <Cell><Data ss:Type="String">Inf</Data></Cell>
   </Row>
   <Row>
    <Cell><Data ss:Type="Number">6491</Data></Cell>
    <Cell><Data ss:Type="String">STIL</Data></Cell>
    <Cell><Data ss:Type="Number">1.848570195</Data></Cell>
    <Cell><Data ss:Type="Number">8.5658635279999995</Data></Cell>
    <Cell><Data ss:Type="Number">10.41443372</Data></Cell>
    <Cell ss:StyleID="s62"><Data ss:Type="Number">5.2399999999999995E-94</Data></Cell>
    <Cell ss:StyleID="s62"><Data ss:Type="Number">5.4899999999999998E-92</Data></Cell>
    <Cell><Data ss:Type="String">Inf</Data></Cell>
   </Row>
   <Row>
    <Cell><Data ss:Type="Number">10635</Data></Cell>
    <Cell><Data ss:Type="String">RAD51AP1</Data></Cell>
    <Cell><Data ss:Type="Number">1.8445562499999999</Data></Cell>
    <Cell><Data ss:Type="Number">8.555216047</Data></Cell>
    <Cell><Data ss:Type="Number">10.3997723</Data></Cell>
    <Cell ss:StyleID="s62"><Data ss:Type="Number">2.7200000000000001E-77</Data></Cell>
    <Cell ss:StyleID="s62"><Data ss:Type="Number">2.15E-75</Data></Cell>
    <Cell><Data ss:Type="String">Inf</Data></Cell>
   </Row>
   <Row>
    <Cell><Data ss:Type="Number">57471</Data></Cell>
    <Cell><Data ss:Type="String">ERMN</Data></Cell>
    <Cell><Data ss:Type="Number">1.8398430690000001</Data></Cell>
    <Cell><Data ss:Type="Number">6.7911436710000004</Data></Cell>
    <Cell><Data ss:Type="Number">8.6309867400000009</Data></Cell>
    <Cell ss:StyleID="s62"><Data ss:Type="Number">3.0400000000000002E-21</Data></Cell>
    <Cell ss:StyleID="s62"><Data ss:Type="Number">6.9300000000000002E-20</Data></Cell>
    <Cell><Data ss:Type="String">Inf</Data></Cell>
   </Row>
   <Row>
    <Cell><Data ss:Type="Number">10451</Data></Cell>
    <Cell><Data ss:Type="String">VAV3</Data></Cell>
    <Cell><Data ss:Type="Number">1.8341528330000001</Data></Cell>
    <Cell><Data ss:Type="Number">12.85498479</Data></Cell>
    <Cell><Data ss:Type="Number">14.68913762</Data></Cell>
    <Cell ss:StyleID="s62"><Data ss:Type="Number">2.9800000000000003E-14</Data></Cell>
    <Cell ss:StyleID="s62"><Data ss:Type="Number">5.4999999999999998E-13</Data></Cell>
    <Cell><Data ss:Type="Number">28.228446330000001</Data></Cell>
   </Row>
   <Row>
    <Cell><Data ss:Type="Number">80111</Data></Cell>
    <Cell><Data ss:Type="String">C3orf36</Data></Cell>
    <Cell><Data ss:Type="Number">1.8335401360000001</Data></Cell>
    <Cell><Data ss:Type="Number">5.8404139610000003</Data></Cell>
    <Cell><Data ss:Type="Number">7.6739540970000002</Data></Cell>
    <Cell ss:StyleID="s62"><Data ss:Type="Number">1.9599999999999998E-9</Data></Cell>
    <Cell ss:StyleID="s62"><Data ss:Type="Number">2.92E-8</Data></Cell>
    <Cell><Data ss:Type="Number">17.348105189999998</Data></Cell>
   </Row>
   <Row>
    <Cell><Data ss:Type="Number">23225</Data></Cell>
    <Cell><Data ss:Type="String">NUP210</Data></Cell>
    <Cell><Data ss:Type="Number">1.823123858</Data></Cell>
    <Cell><Data ss:Type="Number">11.80324439</Data></Cell>
    <Cell><Data ss:Type="Number">13.626368250000001</Data></Cell>
    <Cell ss:StyleID="s62"><Data ss:Type="Number">2.2600000000000001E-41</Data></Cell>
    <Cell ss:StyleID="s62"><Data ss:Type="Number">8.7300000000000002E-40</Data></Cell>
    <Cell><Data ss:Type="String">Inf</Data></Cell>
   </Row>
   <Row>
    <Cell><Data ss:Type="Number">388228</Data></Cell>
    <Cell><Data ss:Type="String">SBK1</Data></Cell>
    <Cell><Data ss:Type="Number">1.8125758780000001</Data></Cell>
    <Cell><Data ss:Type="Number">9.9677168409999997</Data></Cell>
    <Cell><Data ss:Type="Number">11.78029272</Data></Cell>
    <Cell ss:StyleID="s62"><Data ss:Type="Number">1.12E-32</Data></Cell>
    <Cell ss:StyleID="s62"><Data ss:Type="Number">3.4699999999999999E-31</Data></Cell>
    <Cell><Data ss:Type="String">Inf</Data></Cell>
   </Row>
   <Row>
    <Cell><Data ss:Type="Number">4085</Data></Cell>
    <Cell><Data ss:Type="String">MAD2L1</Data></Cell>
    <Cell><Data ss:Type="Number">1.809599795</Data></Cell>
    <Cell><Data ss:Type="Number">9.0460699850000008</Data></Cell>
    <Cell><Data ss:Type="Number">10.855669779999999</Data></Cell>
    <Cell ss:StyleID="s62"><Data ss:Type="Number">6.4899999999999994E-67</Data></Cell>
    <Cell ss:StyleID="s62"><Data ss:Type="Number">4.2699999999999998E-65</Data></Cell>
    <Cell><Data ss:Type="String">Inf</Data></Cell>
   </Row>
   <Row>
    <Cell><Data ss:Type="Number">641</Data></Cell>
    <Cell><Data ss:Type="String">BLM</Data></Cell>
    <Cell><Data ss:Type="Number">1.8066213099999999</Data></Cell>
    <Cell><Data ss:Type="Number">7.5130652510000004</Data></Cell>
    <Cell><Data ss:Type="Number">9.3196865609999993</Data></Cell>
    <Cell ss:StyleID="s62"><Data ss:Type="Number">9.8200000000000005E-55</Data></Cell>
    <Cell ss:StyleID="s62"><Data ss:Type="Number">5.1000000000000004E-53</Data></Cell>
    <Cell><Data ss:Type="String">Inf</Data></Cell>
   </Row>
   <Row>
    <Cell><Data ss:Type="Number">11113</Data></Cell>
    <Cell><Data ss:Type="String">CIT</Data></Cell>
    <Cell><Data ss:Type="Number">1.803719745</Data></Cell>
    <Cell><Data ss:Type="Number">9.7036478600000002</Data></Cell>
    <Cell><Data ss:Type="Number">11.5073676</Data></Cell>
    <Cell ss:StyleID="s62"><Data ss:Type="Number">1.0599999999999999E-71</Data></Cell>
    <Cell ss:StyleID="s62"><Data ss:Type="Number">7.4999999999999997E-70</Data></Cell>
    <Cell><Data ss:Type="String">Inf</Data></Cell>
   </Row>
   <Row>
    <Cell><Data ss:Type="Number">1462</Data></Cell>
    <Cell><Data ss:Type="String">VCAN</Data></Cell>
    <Cell><Data ss:Type="Number">1.788080694</Data></Cell>
    <Cell><Data ss:Type="Number">14.34189947</Data></Cell>
    <Cell><Data ss:Type="Number">16.129980159999999</Data></Cell>
    <Cell ss:StyleID="s62"><Data ss:Type="Number">4.6699999999999996E-25</Data></Cell>
    <Cell ss:StyleID="s62"><Data ss:Type="Number">1.1899999999999999E-23</Data></Cell>
    <Cell><Data ss:Type="String">Inf</Data></Cell>
   </Row>
   <Row>
    <Cell><Data ss:Type="Number">27134</Data></Cell>
    <Cell><Data ss:Type="String">TJP3</Data></Cell>
    <Cell><Data ss:Type="Number">1.7745152749999999</Data></Cell>
    <Cell><Data ss:Type="Number">10.02134863</Data></Cell>
    <Cell><Data ss:Type="Number">11.795863900000001</Data></Cell>
    <Cell ss:StyleID="s62"><Data ss:Type="Number">1.7000000000000001E-31</Data></Cell>
    <Cell ss:StyleID="s62"><Data ss:Type="Number">5.11E-30</Data></Cell>
    <Cell><Data ss:Type="String">Inf</Data></Cell>
   </Row>
   <Row>
    <Cell><Data ss:Type="Number">118932</Data></Cell>
    <Cell><Data ss:Type="String">ANKRD22</Data></Cell>
    <Cell><Data ss:Type="Number">1.772801721</Data></Cell>
    <Cell><Data ss:Type="Number">7.3111258100000001</Data></Cell>
    <Cell><Data ss:Type="Number">9.0839275310000005</Data></Cell>
    <Cell ss:StyleID="s62"><Data ss:Type="Number">2.72E-15</Data></Cell>
    <Cell ss:StyleID="s62"><Data ss:Type="Number">5.1999999999999999E-14</Data></Cell>
    <Cell><Data ss:Type="Number">30.586197800000001</Data></Cell>
   </Row>
   <Row>
    <Cell><Data ss:Type="Number">8339</Data></Cell>
    <Cell><Data ss:Type="String">HIST1H2BG</Data></Cell>
    <Cell><Data ss:Type="Number">1.7667227590000001</Data></Cell>
    <Cell><Data ss:Type="Number">8.2928100649999994</Data></Cell>
    <Cell><Data ss:Type="Number">10.059532819999999</Data></Cell>
    <Cell ss:StyleID="s62"><Data ss:Type="Number">7.6600000000000004E-9</Data></Cell>
    <Cell ss:StyleID="s62"><Data ss:Type="Number">1.1000000000000001E-7</Data></Cell>
    <Cell><Data ss:Type="Number">16.02405525</Data></Cell>
   </Row>
   <Row>
    <Cell><Data ss:Type="Number">254263</Data></Cell>
    <Cell><Data ss:Type="String">CNIH2</Data></Cell>
    <Cell><Data ss:Type="Number">1.764852466</Data></Cell>
    <Cell><Data ss:Type="Number">8.1665396690000005</Data></Cell>
    <Cell><Data ss:Type="Number">9.9313921349999994</Data></Cell>
    <Cell ss:StyleID="s62"><Data ss:Type="Number">1.42E-36</Data></Cell>
    <Cell ss:StyleID="s62"><Data ss:Type="Number">4.8900000000000002E-35</Data></Cell>
    <Cell><Data ss:Type="String">Inf</Data></Cell>
   </Row>
   <Row>
    <Cell><Data ss:Type="Number">2191</Data></Cell>
    <Cell><Data ss:Type="String">FAP</Data></Cell>
    <Cell><Data ss:Type="Number">1.7640557480000001</Data></Cell>
    <Cell><Data ss:Type="Number">10.79127486</Data></Cell>
    <Cell><Data ss:Type="Number">12.55533061</Data></Cell>
    <Cell ss:StyleID="s62"><Data ss:Type="Number">6.6599999999999997E-70</Data></Cell>
    <Cell ss:StyleID="s62"><Data ss:Type="Number">4.6899999999999997E-68</Data></Cell>
    <Cell><Data ss:Type="String">Inf</Data></Cell>
   </Row>
   <Row>
    <Cell><Data ss:Type="Number">10053</Data></Cell>
    <Cell><Data ss:Type="String">AP1M2</Data></Cell>
    <Cell><Data ss:Type="Number">1.7626195549999999</Data></Cell>
    <Cell><Data ss:Type="Number">11.63704794</Data></Cell>
    <Cell><Data ss:Type="Number">13.399667490000001</Data></Cell>
    <Cell ss:StyleID="s62"><Data ss:Type="Number">7.9499999999999999E-33</Data></Cell>
    <Cell ss:StyleID="s62"><Data ss:Type="Number">2.4800000000000001E-31</Data></Cell>
    <Cell><Data ss:Type="String">Inf</Data></Cell>
   </Row>
   <Row>
    <Cell><Data ss:Type="Number">3627</Data></Cell>
    <Cell><Data ss:Type="String">CXCL10</Data></Cell>
    <Cell><Data ss:Type="Number">1.760072496</Data></Cell>
    <Cell><Data ss:Type="Number">10.65619201</Data></Cell>
    <Cell><Data ss:Type="Number">12.4162645</Data></Cell>
    <Cell ss:StyleID="s62"><Data ss:Type="Number">7.4399999999999998E-38</Data></Cell>
    <Cell ss:StyleID="s62"><Data ss:Type="Number">2.6599999999999999E-36</Data></Cell>
    <Cell><Data ss:Type="String">Inf</Data></Cell>
   </Row>
   <Row>
    <Cell><Data ss:Type="Number">84264</Data></Cell>
    <Cell><Data ss:Type="String">HAGHL</Data></Cell>
    <Cell><Data ss:Type="Number">1.7522176709999999</Data></Cell>
    <Cell><Data ss:Type="Number">8.8181886990000002</Data></Cell>
    <Cell><Data ss:Type="Number">10.570406370000001</Data></Cell>
    <Cell ss:StyleID="s62"><Data ss:Type="Number">3.1700000000000001E-30</Data></Cell>
    <Cell ss:StyleID="s62"><Data ss:Type="Number">9.1899999999999999E-29</Data></Cell>
    <Cell><Data ss:Type="String">Inf</Data></Cell>
   </Row>
   <Row>
    <Cell><Data ss:Type="Number">5888</Data></Cell>
    <Cell><Data ss:Type="String">RAD51</Data></Cell>
    <Cell><Data ss:Type="Number">1.7493451</Data></Cell>
    <Cell><Data ss:Type="Number">7.4693598940000001</Data></Cell>
    <Cell><Data ss:Type="Number">9.2187049939999994</Data></Cell>
    <Cell ss:StyleID="s62"><Data ss:Type="Number">6.2400000000000003E-58</Data></Cell>
    <Cell ss:StyleID="s62"><Data ss:Type="Number">3.4900000000000002E-56</Data></Cell>
    <Cell><Data ss:Type="String">Inf</Data></Cell>
   </Row>
   <Row>
    <Cell><Data ss:Type="Number">3229</Data></Cell>
    <Cell><Data ss:Type="String">HOXC13</Data></Cell>
    <Cell><Data ss:Type="Number">1.748992487</Data></Cell>
    <Cell><Data ss:Type="Number">8.3896328919999998</Data></Cell>
    <Cell><Data ss:Type="Number">10.138625380000001</Data></Cell>
    <Cell ss:StyleID="s62"><Data ss:Type="Number">1.1700000000000001E-8</Data></Cell>
    <Cell ss:StyleID="s62"><Data ss:Type="Number">1.66E-7</Data></Cell>
    <Cell><Data ss:Type="Number">15.61053866</Data></Cell>
   </Row>
   <Row>
    <Cell><Data ss:Type="Number">79977</Data></Cell>
    <Cell><Data ss:Type="String">GRHL2</Data></Cell>
    <Cell><Data ss:Type="Number">1.747816882</Data></Cell>
    <Cell><Data ss:Type="Number">12.020722510000001</Data></Cell>
    <Cell><Data ss:Type="Number">13.768539390000001</Data></Cell>
    <Cell ss:StyleID="s62"><Data ss:Type="Number">2.9600000000000001E-48</Data></Cell>
    <Cell ss:StyleID="s62"><Data ss:Type="Number">1.3399999999999999E-46</Data></Cell>
    <Cell><Data ss:Type="String">Inf</Data></Cell>
   </Row>
   <Row>
    <Cell><Data ss:Type="Number">57549</Data></Cell>
    <Cell><Data ss:Type="String">IGSF9</Data></Cell>
    <Cell><Data ss:Type="Number">1.7443509370000001</Data></Cell>
    <Cell><Data ss:Type="Number">10.377496819999999</Data></Cell>
    <Cell><Data ss:Type="Number">12.121847750000001</Data></Cell>
    <Cell ss:StyleID="s62"><Data ss:Type="Number">3.5499999999999998E-33</Data></Cell>
    <Cell ss:StyleID="s62"><Data ss:Type="Number">1.12E-31</Data></Cell>
    <Cell><Data ss:Type="String">Inf</Data></Cell>
   </Row>
   <Row>
    <Cell><Data ss:Type="Number">2335</Data></Cell>
    <Cell><Data ss:Type="String">FN1</Data></Cell>
    <Cell><Data ss:Type="Number">1.7412515019999999</Data></Cell>
    <Cell><Data ss:Type="Number">16.719715470000001</Data></Cell>
    <Cell><Data ss:Type="Number">18.460966970000001</Data></Cell>
    <Cell ss:StyleID="s62"><Data ss:Type="Number">3.38E-31</Data></Cell>
    <Cell ss:StyleID="s62"><Data ss:Type="Number">9.9999999999999994E-30</Data></Cell>
    <Cell><Data ss:Type="String">Inf</Data></Cell>
   </Row>
   <Row>
    <Cell><Data ss:Type="Number">114787</Data></Cell>
    <Cell><Data ss:Type="String">GPRIN1</Data></Cell>
    <Cell><Data ss:Type="Number">1.734290018</Data></Cell>
    <Cell><Data ss:Type="Number">8.5116347789999995</Data></Cell>
    <Cell><Data ss:Type="Number">10.245924799999999</Data></Cell>
    <Cell ss:StyleID="s62"><Data ss:Type="Number">1.7600000000000001E-46</Data></Cell>
    <Cell ss:StyleID="s62"><Data ss:Type="Number">7.7000000000000005E-45</Data></Cell>
    <Cell><Data ss:Type="String">Inf</Data></Cell>
   </Row>
   <Row>
    <Cell><Data ss:Type="Number">114569</Data></Cell>
    <Cell><Data ss:Type="String">MAL2</Data></Cell>
    <Cell><Data ss:Type="Number">1.730571254</Data></Cell>
    <Cell><Data ss:Type="Number">13.58532336</Data></Cell>
    <Cell><Data ss:Type="Number">15.315894610000001</Data></Cell>
    <Cell ss:StyleID="s62"><Data ss:Type="Number">8.5099999999999996E-20</Data></Cell>
    <Cell ss:StyleID="s62"><Data ss:Type="Number">1.8700000000000001E-18</Data></Cell>
    <Cell><Data ss:Type="String">Inf</Data></Cell>
   </Row>
   <Row>
    <Cell><Data ss:Type="Number">5618</Data></Cell>
    <Cell><Data ss:Type="String">PRLR</Data></Cell>
    <Cell><Data ss:Type="Number">1.7304046310000001</Data></Cell>
    <Cell><Data ss:Type="Number">13.48891407</Data></Cell>
    <Cell><Data ss:Type="Number">15.219318700000001</Data></Cell>
    <Cell ss:StyleID="s62"><Data ss:Type="Number">1.8799999999999999E-17</Data></Cell>
    <Cell ss:StyleID="s62"><Data ss:Type="Number">3.8600000000000001E-16</Data></Cell>
    <Cell><Data ss:Type="Number">35.638188280000001</Data></Cell>
   </Row>
   <Row>
    <Cell><Data ss:Type="Number">10699</Data></Cell>
    <Cell><Data ss:Type="String">CORIN</Data></Cell>
    <Cell><Data ss:Type="Number">1.725835625</Data></Cell>
    <Cell><Data ss:Type="Number">7.868370649</Data></Cell>
    <Cell><Data ss:Type="Number">9.5942062729999993</Data></Cell>
    <Cell ss:StyleID="s62"><Data ss:Type="Number">3.5500000000000001E-25</Data></Cell>
    <Cell ss:StyleID="s62"><Data ss:Type="Number">9.1100000000000003E-24</Data></Cell>
    <Cell><Data ss:Type="String">Inf</Data></Cell>
   </Row>
   <Row>
    <Cell><Data ss:Type="Number">8345</Data></Cell>
    <Cell><Data ss:Type="String">HIST1H2BH</Data></Cell>
    <Cell><Data ss:Type="Number">1.719995234</Data></Cell>
    <Cell><Data ss:Type="Number">7.4276856039999997</Data></Cell>
    <Cell><Data ss:Type="Number">9.1476808379999994</Data></Cell>
    <Cell ss:StyleID="s62"><Data ss:Type="Number">4.0500000000000002E-5</Data></Cell>
    <Cell><Data ss:Type="Number">4.7357600000000002E-4</Data></Cell>
    <Cell><Data ss:Type="Number">7.654724087</Data></Cell>
   </Row>
   <Row>
    <Cell><Data ss:Type="Number">4753</Data></Cell>
    <Cell><Data ss:Type="String">NELL2</Data></Cell>
    <Cell><Data ss:Type="Number">1.7179185029999999</Data></Cell>
    <Cell><Data ss:Type="Number">9.95147519</Data></Cell>
    <Cell><Data ss:Type="Number">11.66939369</Data></Cell>
    <Cell ss:StyleID="s62"><Data ss:Type="Number">4.0199999999999996E-6</Data></Cell>
    <Cell ss:StyleID="s62"><Data ss:Type="Number">4.99E-5</Data></Cell>
    <Cell><Data ss:Type="Number">9.9059833319999999</Data></Cell>
   </Row>
   <Row>
    <Cell><Data ss:Type="Number">114784</Data></Cell>
    <Cell><Data ss:Type="String">CSMD2</Data></Cell>
    <Cell><Data ss:Type="Number">1.716019213</Data></Cell>
    <Cell><Data ss:Type="Number">6.8556323560000001</Data></Cell>
    <Cell><Data ss:Type="Number">8.5716515690000001</Data></Cell>
    <Cell ss:StyleID="s62"><Data ss:Type="Number">1.02E-17</Data></Cell>
    <Cell ss:StyleID="s62"><Data ss:Type="Number">2.11E-16</Data></Cell>
    <Cell><Data ss:Type="Number">36.043653390000003</Data></Cell>
   </Row>
   <Row>
    <Cell><Data ss:Type="Number">284339</Data></Cell>
    <Cell><Data ss:Type="String">TMEM145</Data></Cell>
    <Cell><Data ss:Type="Number">1.7100228770000001</Data></Cell>
    <Cell><Data ss:Type="Number">6.1163688130000002</Data></Cell>
    <Cell><Data ss:Type="Number">7.8263916910000004</Data></Cell>
    <Cell ss:StyleID="s62"><Data ss:Type="Number">2.18E-10</Data></Cell>
    <Cell ss:StyleID="s62"><Data ss:Type="Number">3.4299999999999999E-9</Data></Cell>
    <Cell><Data ss:Type="Number">19.49188457</Data></Cell>
   </Row>
   <Row>
    <Cell><Data ss:Type="Number">10460</Data></Cell>
    <Cell><Data ss:Type="String">TACC3</Data></Cell>
    <Cell><Data ss:Type="Number">1.706515555</Data></Cell>
    <Cell><Data ss:Type="Number">10.39909939</Data></Cell>
    <Cell><Data ss:Type="Number">12.105614940000001</Data></Cell>
    <Cell ss:StyleID="s62"><Data ss:Type="Number">2.6399999999999999E-63</Data></Cell>
    <Cell ss:StyleID="s62"><Data ss:Type="Number">1.5800000000000001E-61</Data></Cell>
    <Cell><Data ss:Type="String">Inf</Data></Cell>
   </Row>
   <Row>
    <Cell><Data ss:Type="Number">5570</Data></Cell>
    <Cell><Data ss:Type="String">PKIB</Data></Cell>
    <Cell><Data ss:Type="Number">1.697505568</Data></Cell>
    <Cell><Data ss:Type="Number">10.838245929999999</Data></Cell>
    <Cell><Data ss:Type="Number">12.5357515</Data></Cell>
    <Cell ss:StyleID="s62"><Data ss:Type="Number">8.8400000000000003E-12</Data></Cell>
    <Cell ss:StyleID="s62"><Data ss:Type="Number">1.4800000000000001E-10</Data></Cell>
    <Cell><Data ss:Type="Number">22.634395250000001</Data></Cell>
   </Row>
   <Row>
    <Cell><Data ss:Type="Number">5367</Data></Cell>
    <Cell><Data ss:Type="String">PMCH</Data></Cell>
    <Cell><Data ss:Type="Number">1.6883912569999999</Data></Cell>
    <Cell><Data ss:Type="Number">5.6453273900000003</Data></Cell>
    <Cell><Data ss:Type="Number">7.3337186470000004</Data></Cell>
    <Cell ss:StyleID="s62"><Data ss:Type="Number">5.5900000000000004E-13</Data></Cell>
    <Cell ss:StyleID="s62"><Data ss:Type="Number">9.6899999999999993E-12</Data></Cell>
    <Cell><Data ss:Type="Number">25.35978647</Data></Cell>
   </Row>
   <Row>
    <Cell><Data ss:Type="Number">3880</Data></Cell>
    <Cell><Data ss:Type="String">KRT19</Data></Cell>
    <Cell><Data ss:Type="Number">1.6841092900000001</Data></Cell>
    <Cell><Data ss:Type="Number">14.264709379999999</Data></Cell>
    <Cell><Data ss:Type="Number">15.94881867</Data></Cell>
    <Cell ss:StyleID="s62"><Data ss:Type="Number">3.7899999999999997E-15</Data></Cell>
    <Cell ss:StyleID="s62"><Data ss:Type="Number">7.2100000000000003E-14</Data></Cell>
    <Cell><Data ss:Type="Number">30.261367849999999</Data></Cell>
   </Row>
   <Row>
    <Cell><Data ss:Type="Number">126961</Data></Cell>
    <Cell><Data ss:Type="String">HIST2H3C</Data></Cell>
    <Cell><Data ss:Type="Number">1.677149829</Data></Cell>
    <Cell><Data ss:Type="Number">6.6238204349999998</Data></Cell>
    <Cell><Data ss:Type="Number">8.300970264</Data></Cell>
    <Cell ss:StyleID="s62"><Data ss:Type="Number">2.0399999999999999E-10</Data></Cell>
    <Cell ss:StyleID="s62"><Data ss:Type="Number">3.2000000000000001E-9</Data></Cell>
    <Cell><Data ss:Type="Number">19.559276520000001</Data></Cell>
   </Row>
   <Row>
    <Cell><Data ss:Type="Number">6382</Data></Cell>
    <Cell><Data ss:Type="String">SDC1</Data></Cell>
    <Cell><Data ss:Type="Number">1.669850356</Data></Cell>
    <Cell><Data ss:Type="Number">13.391003599999999</Data></Cell>
    <Cell><Data ss:Type="Number">15.060853959999999</Data></Cell>
    <Cell ss:StyleID="s62"><Data ss:Type="Number">2.1299999999999998E-24</Data></Cell>
    <Cell ss:StyleID="s62"><Data ss:Type="Number">5.3200000000000005E-23</Data></Cell>
    <Cell><Data ss:Type="String">Inf</Data></Cell>
   </Row>
   <Row>
    <Cell><Data ss:Type="Number">7425</Data></Cell>
    <Cell><Data ss:Type="String">VGF</Data></Cell>
    <Cell><Data ss:Type="Number">1.663729577</Data></Cell>
    <Cell><Data ss:Type="Number">6.1443286549999998</Data></Cell>
    <Cell><Data ss:Type="Number">7.8080582319999996</Data></Cell>
    <Cell ss:StyleID="s62"><Data ss:Type="Number">6.1200000000000005E-8</Data></Cell>
    <Cell ss:StyleID="s62"><Data ss:Type="Number">8.4200000000000005E-7</Data></Cell>
    <Cell><Data ss:Type="Number">13.98715194</Data></Cell>
   </Row>
   <Row>
    <Cell><Data ss:Type="Number">51512</Data></Cell>
    <Cell><Data ss:Type="String">GTSE1</Data></Cell>
    <Cell><Data ss:Type="Number">1.6576141959999999</Data></Cell>
    <Cell><Data ss:Type="Number">8.3307953500000007</Data></Cell>
    <Cell><Data ss:Type="Number">9.9884095459999998</Data></Cell>
    <Cell ss:StyleID="s62"><Data ss:Type="Number">1.48E-66</Data></Cell>
    <Cell ss:StyleID="s62"><Data ss:Type="Number">9.6099999999999996E-65</Data></Cell>
    <Cell><Data ss:Type="String">Inf</Data></Cell>
   </Row>
   <Row>
    <Cell><Data ss:Type="Number">55215</Data></Cell>
    <Cell><Data ss:Type="String">FANCI</Data></Cell>
    <Cell><Data ss:Type="Number">1.6573553519999999</Data></Cell>
    <Cell><Data ss:Type="Number">10.59533242</Data></Cell>
    <Cell><Data ss:Type="Number">12.25268777</Data></Cell>
    <Cell ss:StyleID="s62"><Data ss:Type="Number">2.5E-52</Data></Cell>
    <Cell ss:StyleID="s62"><Data ss:Type="Number">1.21E-50</Data></Cell>
    <Cell><Data ss:Type="String">Inf</Data></Cell>
   </Row>
   <Row>
    <Cell><Data ss:Type="Number">9633</Data></Cell>
    <Cell><Data ss:Type="String">MTL5</Data></Cell>
    <Cell><Data ss:Type="Number">1.652129129</Data></Cell>
    <Cell><Data ss:Type="Number">9.4012531290000005</Data></Cell>
    <Cell><Data ss:Type="Number">11.053382259999999</Data></Cell>
    <Cell ss:StyleID="s62"><Data ss:Type="Number">2.7699999999999999E-18</Data></Cell>
    <Cell ss:StyleID="s62"><Data ss:Type="Number">5.8000000000000006E-17</Data></Cell>
    <Cell><Data ss:Type="Number">36.73680057</Data></Cell>
   </Row>
   <Row>
    <Cell><Data ss:Type="Number">3706</Data></Cell>
    <Cell><Data ss:Type="String">ITPKA</Data></Cell>
    <Cell><Data ss:Type="Number">1.651122776</Data></Cell>
    <Cell><Data ss:Type="Number">5.5651942630000004</Data></Cell>
    <Cell><Data ss:Type="Number">7.2163170389999998</Data></Cell>
    <Cell ss:StyleID="s62"><Data ss:Type="Number">7.4000000000000001E-9</Data></Cell>
    <Cell ss:StyleID="s62"><Data ss:Type="Number">1.0700000000000001E-7</Data></Cell>
    <Cell><Data ss:Type="Number">16.053838339999999</Data></Cell>
   </Row>
   <Row>
    <Cell><Data ss:Type="Number">3227</Data></Cell>
    <Cell><Data ss:Type="String">HOXC11</Data></Cell>
    <Cell><Data ss:Type="Number">1.633944396</Data></Cell>
    <Cell><Data ss:Type="Number">8.2295088070000002</Data></Cell>
    <Cell><Data ss:Type="Number">9.8634532020000005</Data></Cell>
    <Cell><Data ss:Type="Number">2.77371E-4</Data></Cell>
    <Cell><Data ss:Type="Number">3.0383509999999999E-3</Data></Cell>
    <Cell><Data ss:Type="Number">5.7933975069999999</Data></Cell>
   </Row>
   <Row>
    <Cell><Data ss:Type="Number">8344</Data></Cell>
    <Cell><Data ss:Type="String">HIST1H2BE</Data></Cell>
    <Cell><Data ss:Type="Number">1.6323575749999999</Data></Cell>
    <Cell><Data ss:Type="Number">7.0339616610000002</Data></Cell>
    <Cell><Data ss:Type="Number">8.6663192349999996</Data></Cell>
    <Cell ss:StyleID="s62"><Data ss:Type="Number">1.7200000000000001E-9</Data></Cell>
    <Cell ss:StyleID="s62"><Data ss:Type="Number">2.59E-8</Data></Cell>
    <Cell><Data ss:Type="Number">17.470470949999999</Data></Cell>
   </Row>
   <Row>
    <Cell><Data ss:Type="Number">10051</Data></Cell>
    <Cell><Data ss:Type="String">SMC4</Data></Cell>
    <Cell><Data ss:Type="Number">1.6311897310000001</Data></Cell>
    <Cell><Data ss:Type="Number">12.116783959999999</Data></Cell>
    <Cell><Data ss:Type="Number">13.74797369</Data></Cell>
    <Cell ss:StyleID="s62"><Data ss:Type="Number">3.59E-39</Data></Cell>
    <Cell ss:StyleID="s62"><Data ss:Type="Number">1.3100000000000001E-37</Data></Cell>
    <Cell><Data ss:Type="String">Inf</Data></Cell>
   </Row>
   <Row>
    <Cell><Data ss:Type="Number">7292</Data></Cell>
    <Cell><Data ss:Type="String">TNFSF4</Data></Cell>
    <Cell><Data ss:Type="Number">1.6270187309999999</Data></Cell>
    <Cell><Data ss:Type="Number">7.2980381230000004</Data></Cell>
    <Cell><Data ss:Type="Number">8.9250568539999993</Data></Cell>
    <Cell ss:StyleID="s62"><Data ss:Type="Number">1.6399999999999999E-18</Data></Cell>
    <Cell ss:StyleID="s62"><Data ss:Type="Number">3.4599999999999998E-17</Data></Cell>
    <Cell><Data ss:Type="String">Inf</Data></Cell>
   </Row>
   <Row>
    <Cell><Data ss:Type="Number">1047</Data></Cell>
    <Cell><Data ss:Type="String">CLGN</Data></Cell>
    <Cell><Data ss:Type="Number">1.626619561</Data></Cell>
    <Cell><Data ss:Type="Number">8.2819375819999994</Data></Cell>
    <Cell><Data ss:Type="Number">9.9085571419999994</Data></Cell>
    <Cell ss:StyleID="s62"><Data ss:Type="Number">7.2300000000000002E-6</Data></Cell>
    <Cell ss:StyleID="s62"><Data ss:Type="Number">8.8300000000000005E-5</Data></Cell>
    <Cell><Data ss:Type="Number">9.3351752680000004</Data></Cell>
   </Row>
   <Row>
    <Cell><Data ss:Type="Number">51155</Data></Cell>
    <Cell><Data ss:Type="String">HN1</Data></Cell>
    <Cell><Data ss:Type="Number">1.6210328430000001</Data></Cell>
    <Cell><Data ss:Type="Number">11.21741057</Data></Cell>
    <Cell><Data ss:Type="Number">12.83844341</Data></Cell>
    <Cell ss:StyleID="s62"><Data ss:Type="Number">8.05E-53</Data></Cell>
    <Cell ss:StyleID="s62"><Data ss:Type="Number">3.9800000000000002E-51</Data></Cell>
    <Cell><Data ss:Type="String">Inf</Data></Cell>
   </Row>
   <Row>
    <Cell><Data ss:Type="Number">25886</Data></Cell>
    <Cell><Data ss:Type="String">POC1A</Data></Cell>
    <Cell><Data ss:Type="Number">1.620893076</Data></Cell>
    <Cell><Data ss:Type="Number">8.2955535820000001</Data></Cell>
    <Cell><Data ss:Type="Number">9.9164466579999999</Data></Cell>
    <Cell ss:StyleID="s62"><Data ss:Type="Number">4.1999999999999995E-53</Data></Cell>
    <Cell ss:StyleID="s62"><Data ss:Type="Number">2.1E-51</Data></Cell>
    <Cell><Data ss:Type="String">Inf</Data></Cell>
   </Row>
   <Row>
    <Cell><Data ss:Type="Number">135886</Data></Cell>
    <Cell><Data ss:Type="String">WBSCR28</Data></Cell>
    <Cell><Data ss:Type="Number">1.6207243920000001</Data></Cell>
    <Cell><Data ss:Type="Number">4.7631551590000001</Data></Cell>
    <Cell><Data ss:Type="Number">6.3838795509999997</Data></Cell>
    <Cell ss:StyleID="s62"><Data ss:Type="Number">1.06E-7</Data></Cell>
    <Cell ss:StyleID="s62"><Data ss:Type="Number">1.44E-6</Data></Cell>
    <Cell><Data ss:Type="Number">13.45342894</Data></Cell>
   </Row>
   <Row>
    <Cell><Data ss:Type="Number">57405</Data></Cell>
    <Cell><Data ss:Type="String">SPC25</Data></Cell>
    <Cell><Data ss:Type="Number">1.6204187050000001</Data></Cell>
    <Cell><Data ss:Type="Number">7.7899830889999997</Data></Cell>
    <Cell><Data ss:Type="Number">9.4104017940000002</Data></Cell>
    <Cell ss:StyleID="s62"><Data ss:Type="Number">7.1099999999999995E-46</Data></Cell>
    <Cell ss:StyleID="s62"><Data ss:Type="Number">3.0600000000000001E-44</Data></Cell>
    <Cell><Data ss:Type="String">Inf</Data></Cell>
   </Row>
   <Row>
    <Cell><Data ss:Type="Number">3838</Data></Cell>
    <Cell><Data ss:Type="String">KPNA2</Data></Cell>
    <Cell><Data ss:Type="Number">1.616076989</Data></Cell>
    <Cell><Data ss:Type="Number">12.30974911</Data></Cell>
    <Cell><Data ss:Type="Number">13.9258261</Data></Cell>
    <Cell ss:StyleID="s62"><Data ss:Type="Number">1.58E-49</Data></Cell>
    <Cell ss:StyleID="s62"><Data ss:Type="Number">7.3299999999999998E-48</Data></Cell>
    <Cell><Data ss:Type="String">Inf</Data></Cell>
   </Row>
   <Row>
    <Cell><Data ss:Type="Number">11339</Data></Cell>
    <Cell><Data ss:Type="String">OIP5</Data></Cell>
    <Cell><Data ss:Type="Number">1.613655659</Data></Cell>
    <Cell><Data ss:Type="Number">6.6236483350000004</Data></Cell>
    <Cell><Data ss:Type="Number">8.2373039939999995</Data></Cell>
    <Cell ss:StyleID="s62"><Data ss:Type="Number">2.9100000000000001E-41</Data></Cell>
    <Cell ss:StyleID="s62"><Data ss:Type="Number">1.12E-39</Data></Cell>
    <Cell><Data ss:Type="String">Inf</Data></Cell>
   </Row>
   <Row>
    <Cell><Data ss:Type="Number">286827</Data></Cell>
    <Cell><Data ss:Type="String">TRIM59</Data></Cell>
    <Cell><Data ss:Type="Number">1.612166435</Data></Cell>
    <Cell><Data ss:Type="Number">8.5188480290000008</Data></Cell>
    <Cell><Data ss:Type="Number">10.131014459999999</Data></Cell>
    <Cell ss:StyleID="s62"><Data ss:Type="Number">3.1400000000000003E-29</Data></Cell>
    <Cell ss:StyleID="s62"><Data ss:Type="Number">8.7300000000000009E-28</Data></Cell>
    <Cell><Data ss:Type="String">Inf</Data></Cell>
   </Row>
   <Row>
    <Cell><Data ss:Type="Number">219790</Data></Cell>
    <Cell><Data ss:Type="String">RTKN2</Data></Cell>
    <Cell><Data ss:Type="Number">1.609840532</Data></Cell>
    <Cell><Data ss:Type="Number">8.3961241090000005</Data></Cell>
    <Cell><Data ss:Type="Number">10.00596464</Data></Cell>
    <Cell ss:StyleID="s62"><Data ss:Type="Number">1.7299999999999999E-29</Data></Cell>
    <Cell ss:StyleID="s62"><Data ss:Type="Number">4.8899999999999997E-28</Data></Cell>
    <Cell><Data ss:Type="String">Inf</Data></Cell>
   </Row>
   <Row>
    <Cell><Data ss:Type="Number">610</Data></Cell>
    <Cell><Data ss:Type="String">HCN2</Data></Cell>
    <Cell><Data ss:Type="Number">1.6045132200000001</Data></Cell>
    <Cell><Data ss:Type="Number">5.6738376620000004</Data></Cell>
    <Cell><Data ss:Type="Number">7.2783508809999997</Data></Cell>
    <Cell ss:StyleID="s62"><Data ss:Type="Number">2.07E-11</Data></Cell>
    <Cell ss:StyleID="s62"><Data ss:Type="Number">3.4200000000000001E-10</Data></Cell>
    <Cell><Data ss:Type="Number">21.797458089999999</Data></Cell>
   </Row>
   <Row>
    <Cell><Data ss:Type="Number">5050</Data></Cell>
    <Cell><Data ss:Type="String">PAFAH1B3</Data></Cell>
    <Cell><Data ss:Type="Number">1.60371219</Data></Cell>
    <Cell><Data ss:Type="Number">10.9367634</Data></Cell>
    <Cell><Data ss:Type="Number">12.540475580000001</Data></Cell>
    <Cell ss:StyleID="s62"><Data ss:Type="Number">1.2200000000000001E-57</Data></Cell>
    <Cell ss:StyleID="s62"><Data ss:Type="Number">6.7299999999999999E-56</Data></Cell>
    <Cell><Data ss:Type="String">Inf</Data></Cell>
   </Row>
   <Row>
    <Cell><Data ss:Type="Number">27075</Data></Cell>
    <Cell><Data ss:Type="String">TSPAN13</Data></Cell>
    <Cell><Data ss:Type="Number">1.593923438</Data></Cell>
    <Cell><Data ss:Type="Number">13.40812504</Data></Cell>
    <Cell><Data ss:Type="Number">15.002048479999999</Data></Cell>
    <Cell ss:StyleID="s62"><Data ss:Type="Number">8.4999999999999995E-18</Data></Cell>
    <Cell ss:StyleID="s62"><Data ss:Type="Number">1.7699999999999999E-16</Data></Cell>
    <Cell><Data ss:Type="Number">36.043653390000003</Data></Cell>
   </Row>
   <Row>
    <Cell><Data ss:Type="Number">1009</Data></Cell>
    <Cell><Data ss:Type="String">CDH11</Data></Cell>
    <Cell><Data ss:Type="Number">1.5902236009999999</Data></Cell>
    <Cell><Data ss:Type="Number">12.32026308</Data></Cell>
    <Cell><Data ss:Type="Number">13.910486690000001</Data></Cell>
    <Cell ss:StyleID="s62"><Data ss:Type="Number">1.05E-39</Data></Cell>
    <Cell ss:StyleID="s62"><Data ss:Type="Number">3.8600000000000001E-38</Data></Cell>
    <Cell><Data ss:Type="String">Inf</Data></Cell>
   </Row>
   <Row>
    <Cell><Data ss:Type="Number">5831</Data></Cell>
    <Cell><Data ss:Type="String">PYCR1</Data></Cell>
    <Cell><Data ss:Type="Number">1.5898822429999999</Data></Cell>
    <Cell><Data ss:Type="Number">12.258939249999999</Data></Cell>
    <Cell><Data ss:Type="Number">13.8488215</Data></Cell>
    <Cell ss:StyleID="s62"><Data ss:Type="Number">2.1499999999999999E-32</Data></Cell>
    <Cell ss:StyleID="s62"><Data ss:Type="Number">6.6599999999999998E-31</Data></Cell>
    <Cell><Data ss:Type="String">Inf</Data></Cell>
   </Row>
   <Row>
    <Cell><Data ss:Type="Number">341019</Data></Cell>
    <Cell><Data ss:Type="String">DCDC1</Data></Cell>
    <Cell><Data ss:Type="Number">1.5870136909999999</Data></Cell>
    <Cell><Data ss:Type="Number">5.3629359269999997</Data></Cell>
    <Cell><Data ss:Type="Number">6.9499496169999997</Data></Cell>
    <Cell ss:StyleID="s62"><Data ss:Type="Number">2.4900000000000002E-7</Data></Cell>
    <Cell ss:StyleID="s62"><Data ss:Type="Number">3.27E-6</Data></Cell>
    <Cell><Data ss:Type="Number">12.631271870000001</Data></Cell>
   </Row>
   <Row>
    <Cell><Data ss:Type="Number">29127</Data></Cell>
    <Cell><Data ss:Type="String">RACGAP1</Data></Cell>
    <Cell><Data ss:Type="Number">1.586813391</Data></Cell>
    <Cell><Data ss:Type="Number">10.400210400000001</Data></Cell>
    <Cell><Data ss:Type="Number">11.98702379</Data></Cell>
    <Cell ss:StyleID="s62"><Data ss:Type="Number">1.03E-53</Data></Cell>
    <Cell ss:StyleID="s62"><Data ss:Type="Number">5.2299999999999998E-52</Data></Cell>
    <Cell><Data ss:Type="String">Inf</Data></Cell>
   </Row>
   <Row>
    <Cell><Data ss:Type="Number">347240</Data></Cell>
    <Cell><Data ss:Type="String">KIF24</Data></Cell>
    <Cell><Data ss:Type="Number">1.5802639839999999</Data></Cell>
    <Cell><Data ss:Type="Number">7.5254257500000001</Data></Cell>
    <Cell><Data ss:Type="Number">9.1056897340000003</Data></Cell>
    <Cell ss:StyleID="s62"><Data ss:Type="Number">3.3800000000000002E-26</Data></Cell>
    <Cell ss:StyleID="s62"><Data ss:Type="Number">8.9100000000000005E-25</Data></Cell>
    <Cell><Data ss:Type="String">Inf</Data></Cell>
   </Row>
   <Row>
    <Cell><Data ss:Type="Number">1907</Data></Cell>
    <Cell><Data ss:Type="String">EDN2</Data></Cell>
    <Cell><Data ss:Type="Number">1.578352655</Data></Cell>
    <Cell><Data ss:Type="Number">7.9778593400000002</Data></Cell>
    <Cell><Data ss:Type="Number">9.556211996</Data></Cell>
    <Cell ss:StyleID="s62"><Data ss:Type="Number">4.9599999999999999E-7</Data></Cell>
    <Cell ss:StyleID="s62"><Data ss:Type="Number">6.46E-6</Data></Cell>
    <Cell><Data ss:Type="Number">11.95002421</Data></Cell>
   </Row>
   <Row>
    <Cell><Data ss:Type="Number">7298</Data></Cell>
    <Cell><Data ss:Type="String">TYMS</Data></Cell>
    <Cell><Data ss:Type="Number">1.5749660489999999</Data></Cell>
    <Cell><Data ss:Type="Number">9.8908298899999991</Data></Cell>
    <Cell><Data ss:Type="Number">11.46579594</Data></Cell>
    <Cell ss:StyleID="s62"><Data ss:Type="Number">5.5700000000000002E-29</Data></Cell>
    <Cell ss:StyleID="s62"><Data ss:Type="Number">1.5499999999999999E-27</Data></Cell>
    <Cell><Data ss:Type="String">Inf</Data></Cell>
   </Row>
   <Row>
    <Cell><Data ss:Type="Number">58495</Data></Cell>
    <Cell><Data ss:Type="String">OVOL2</Data></Cell>
    <Cell><Data ss:Type="Number">1.5646839640000001</Data></Cell>
    <Cell><Data ss:Type="Number">8.3261066679999995</Data></Cell>
    <Cell><Data ss:Type="Number">9.8907906319999999</Data></Cell>
    <Cell ss:StyleID="s62"><Data ss:Type="Number">1.27E-23</Data></Cell>
    <Cell ss:StyleID="s62"><Data ss:Type="Number">3.1300000000000001E-22</Data></Cell>
    <Cell><Data ss:Type="String">Inf</Data></Cell>
   </Row>
   <Row>
    <Cell><Data ss:Type="Number">81610</Data></Cell>
    <Cell><Data ss:Type="String">FAM83D</Data></Cell>
    <Cell><Data ss:Type="Number">1.5643521890000001</Data></Cell>
    <Cell><Data ss:Type="Number">9.2284857210000002</Data></Cell>
    <Cell><Data ss:Type="Number">10.792837909999999</Data></Cell>
    <Cell ss:StyleID="s62"><Data ss:Type="Number">3.9299999999999998E-36</Data></Cell>
    <Cell ss:StyleID="s62"><Data ss:Type="Number">1.32E-34</Data></Cell>
    <Cell><Data ss:Type="String">Inf</Data></Cell>
   </Row>
   <Row>
    <Cell><Data ss:Type="Number">83990</Data></Cell>
    <Cell><Data ss:Type="String">BRIP1</Data></Cell>
    <Cell><Data ss:Type="Number">1.5594489389999999</Data></Cell>
    <Cell><Data ss:Type="Number">9.2889726199999991</Data></Cell>
    <Cell><Data ss:Type="Number">10.84842156</Data></Cell>
    <Cell ss:StyleID="s62"><Data ss:Type="Number">1.43E-36</Data></Cell>
    <Cell ss:StyleID="s62"><Data ss:Type="Number">4.8900000000000002E-35</Data></Cell>
    <Cell><Data ss:Type="String">Inf</Data></Cell>
   </Row>
   <Row>
    <Cell><Data ss:Type="Number">253782</Data></Cell>
    <Cell><Data ss:Type="String">CERS6</Data></Cell>
    <Cell><Data ss:Type="Number">1.5580419029999999</Data></Cell>
    <Cell><Data ss:Type="Number">13.214998039999999</Data></Cell>
    <Cell><Data ss:Type="Number">14.773039949999999</Data></Cell>
    <Cell ss:StyleID="s62"><Data ss:Type="Number">8.6599999999999996E-19</Data></Cell>
    <Cell ss:StyleID="s62"><Data ss:Type="Number">1.8400000000000001E-17</Data></Cell>
    <Cell><Data ss:Type="String">Inf</Data></Cell>
   </Row>
   <Row>
    <Cell><Data ss:Type="Number">25790</Data></Cell>
    <Cell><Data ss:Type="String">CFAP45</Data></Cell>
    <Cell><Data ss:Type="Number">1.557808675</Data></Cell>
    <Cell><Data ss:Type="Number">6.712167504</Data></Cell>
    <Cell><Data ss:Type="Number">8.2699761790000004</Data></Cell>
    <Cell ss:StyleID="s62"><Data ss:Type="Number">7.0399999999999995E-14</Data></Cell>
    <Cell ss:StyleID="s62"><Data ss:Type="Number">1.27E-12</Data></Cell>
    <Cell><Data ss:Type="Number">27.388351799999999</Data></Cell>
   </Row>
   <Row>
    <Cell><Data ss:Type="Number">146909</Data></Cell>
    <Cell><Data ss:Type="String">KIF18B</Data></Cell>
    <Cell><Data ss:Type="Number">1.5572643900000001</Data></Cell>
    <Cell><Data ss:Type="Number">8.6010639100000006</Data></Cell>
    <Cell><Data ss:Type="Number">10.158328300000001</Data></Cell>
    <Cell ss:StyleID="s62"><Data ss:Type="Number">4.7399999999999999E-54</Data></Cell>
    <Cell ss:StyleID="s62"><Data ss:Type="Number">2.4200000000000001E-52</Data></Cell>
    <Cell><Data ss:Type="String">Inf</Data></Cell>
   </Row>
   <Row>
    <Cell><Data ss:Type="Number">9620</Data></Cell>
    <Cell><Data ss:Type="String">CELSR1</Data></Cell>
    <Cell><Data ss:Type="Number">1.555310234</Data></Cell>
    <Cell><Data ss:Type="Number">13.349654259999999</Data></Cell>
    <Cell><Data ss:Type="Number">14.9049645</Data></Cell>
    <Cell ss:StyleID="s62"><Data ss:Type="Number">5.8500000000000003E-14</Data></Cell>
    <Cell ss:StyleID="s62"><Data ss:Type="Number">1.0700000000000001E-12</Data></Cell>
    <Cell><Data ss:Type="Number">27.567073879999999</Data></Cell>
   </Row>
   <Row>
    <Cell><Data ss:Type="Number">10381</Data></Cell>
    <Cell><Data ss:Type="String">TUBB3</Data></Cell>
    <Cell><Data ss:Type="Number">1.552756488</Data></Cell>
    <Cell><Data ss:Type="Number">10.456031510000001</Data></Cell>
    <Cell><Data ss:Type="Number">12.008787999999999</Data></Cell>
    <Cell ss:StyleID="s62"><Data ss:Type="Number">1.1700000000000001E-11</Data></Cell>
    <Cell ss:StyleID="s62"><Data ss:Type="Number">1.95E-10</Data></Cell>
    <Cell><Data ss:Type="Number">22.35661391</Data></Cell>
   </Row>
   <Row>
    <Cell><Data ss:Type="Number">162461</Data></Cell>
    <Cell><Data ss:Type="String">TMEM92</Data></Cell>
    <Cell><Data ss:Type="Number">1.5525034559999999</Data></Cell>
    <Cell><Data ss:Type="Number">5.4061494210000003</Data></Cell>
    <Cell><Data ss:Type="Number">6.9586528769999996</Data></Cell>
    <Cell ss:StyleID="s62"><Data ss:Type="Number">8.0400000000000005E-7</Data></Cell>
    <Cell ss:StyleID="s62"><Data ss:Type="Number">1.04E-5</Data></Cell>
    <Cell><Data ss:Type="Number">11.47825239</Data></Cell>
   </Row>
   <Row>
    <Cell><Data ss:Type="Number">201191</Data></Cell>
    <Cell><Data ss:Type="String">SAMD14</Data></Cell>
    <Cell><Data ss:Type="Number">1.551554356</Data></Cell>
    <Cell><Data ss:Type="Number">5.6109475499999997</Data></Cell>
    <Cell><Data ss:Type="Number">7.1625019060000001</Data></Cell>
    <Cell ss:StyleID="s62"><Data ss:Type="Number">9.7299999999999998E-17</Data></Cell>
    <Cell ss:StyleID="s62"><Data ss:Type="Number">1.9599999999999999E-15</Data></Cell>
    <Cell><Data ss:Type="Number">33.846428809999999</Data></Cell>
   </Row>
   <Row>
    <Cell><Data ss:Type="Number">25837</Data></Cell>
    <Cell><Data ss:Type="String">RAB26</Data></Cell>
    <Cell><Data ss:Type="Number">1.5497385779999999</Data></Cell>
    <Cell><Data ss:Type="Number">8.4965479740000003</Data></Cell>
    <Cell><Data ss:Type="Number">10.04628655</Data></Cell>
    <Cell ss:StyleID="s62"><Data ss:Type="Number">9.4700000000000003E-14</Data></Cell>
    <Cell ss:StyleID="s62"><Data ss:Type="Number">1.7E-12</Data></Cell>
    <Cell><Data ss:Type="Number">27.098777080000001</Data></Cell>
   </Row>
   <Row>
    <Cell><Data ss:Type="Number">94032</Data></Cell>
    <Cell><Data ss:Type="String">CAMK2N2</Data></Cell>
    <Cell><Data ss:Type="Number">1.5492531140000001</Data></Cell>
    <Cell><Data ss:Type="Number">8.0736394219999994</Data></Cell>
    <Cell><Data ss:Type="Number">9.6228925360000002</Data></Cell>
    <Cell ss:StyleID="s62"><Data ss:Type="Number">7.8699999999999994E-12</Data></Cell>
    <Cell ss:StyleID="s62"><Data ss:Type="Number">1.3200000000000001E-10</Data></Cell>
    <Cell><Data ss:Type="Number">22.747010710000001</Data></Cell>
   </Row>
   <Row>
    <Cell><Data ss:Type="Number">64105</Data></Cell>
    <Cell><Data ss:Type="String">CENPK</Data></Cell>
    <Cell><Data ss:Type="Number">1.5463348649999999</Data></Cell>
    <Cell><Data ss:Type="Number">7.438235079</Data></Cell>
    <Cell><Data ss:Type="Number">8.9845699440000004</Data></Cell>
    <Cell ss:StyleID="s62"><Data ss:Type="Number">9.34E-39</Data></Cell>
    <Cell ss:StyleID="s62"><Data ss:Type="Number">3.3800000000000002E-37</Data></Cell>
    <Cell><Data ss:Type="String">Inf</Data></Cell>
   </Row>
   <Row>
    <Cell><Data ss:Type="Number">633</Data></Cell>
    <Cell><Data ss:Type="String">BGN</Data></Cell>
    <Cell><Data ss:Type="Number">1.5454626119999999</Data></Cell>
    <Cell><Data ss:Type="Number">14.655140230000001</Data></Cell>
    <Cell><Data ss:Type="Number">16.200602839999998</Data></Cell>
    <Cell ss:StyleID="s62"><Data ss:Type="Number">2.3999999999999999E-29</Data></Cell>
    <Cell ss:StyleID="s62"><Data ss:Type="Number">6.7099999999999999E-28</Data></Cell>
    <Cell><Data ss:Type="String">Inf</Data></Cell>
   </Row>
   <Row>
    <Cell><Data ss:Type="Number">23423</Data></Cell>
    <Cell><Data ss:Type="String">TMED3</Data></Cell>
    <Cell><Data ss:Type="Number">1.545067124</Data></Cell>
    <Cell><Data ss:Type="Number">12.16837769</Data></Cell>
    <Cell><Data ss:Type="Number">13.713444819999999</Data></Cell>
    <Cell ss:StyleID="s62"><Data ss:Type="Number">8.7499999999999991E-25</Data></Cell>
    <Cell ss:StyleID="s62"><Data ss:Type="Number">2.1999999999999999E-23</Data></Cell>
    <Cell><Data ss:Type="String">Inf</Data></Cell>
   </Row>
   <Row>
    <Cell><Data ss:Type="Number">124093</Data></Cell>
    <Cell><Data ss:Type="String">CCDC78</Data></Cell>
    <Cell><Data ss:Type="Number">1.538921932</Data></Cell>
    <Cell><Data ss:Type="Number">9.0998801030000003</Data></Cell>
    <Cell><Data ss:Type="Number">10.638802030000001</Data></Cell>
    <Cell ss:StyleID="s62"><Data ss:Type="Number">3.0199999999999998E-13</Data></Cell>
    <Cell ss:StyleID="s62"><Data ss:Type="Number">5.3199999999999999E-12</Data></Cell>
    <Cell><Data ss:Type="Number">25.960055059999998</Data></Cell>
   </Row>
   <Row>
    <Cell><Data ss:Type="Number">51809</Data></Cell>
    <Cell><Data ss:Type="String">GALNT7</Data></Cell>
    <Cell><Data ss:Type="Number">1.535856731</Data></Cell>
    <Cell><Data ss:Type="Number">11.92403009</Data></Cell>
    <Cell><Data ss:Type="Number">13.459886819999999</Data></Cell>
    <Cell ss:StyleID="s62"><Data ss:Type="Number">5.2599999999999998E-11</Data></Cell>
    <Cell ss:StyleID="s62"><Data ss:Type="Number">8.5400000000000005E-10</Data></Cell>
    <Cell><Data ss:Type="Number">20.881606319999999</Data></Cell>
   </Row>
   <Row>
    <Cell><Data ss:Type="Number">57156</Data></Cell>
    <Cell><Data ss:Type="String">TMEM63C</Data></Cell>
    <Cell><Data ss:Type="Number">1.534645198</Data></Cell>
    <Cell><Data ss:Type="Number">9.1910523350000002</Data></Cell>
    <Cell><Data ss:Type="Number">10.72569753</Data></Cell>
    <Cell ss:StyleID="s62"><Data ss:Type="Number">1.7100000000000001E-8</Data></Cell>
    <Cell ss:StyleID="s62"><Data ss:Type="Number">2.41E-7</Data></Cell>
    <Cell><Data ss:Type="Number">15.23647785</Data></Cell>
   </Row>
   <Row>
    <Cell><Data ss:Type="Number">478</Data></Cell>
    <Cell><Data ss:Type="String">ATP1A3</Data></Cell>
    <Cell><Data ss:Type="Number">1.531637948</Data></Cell>
    <Cell><Data ss:Type="Number">5.6011196859999997</Data></Cell>
    <Cell><Data ss:Type="Number">7.1327576329999998</Data></Cell>
    <Cell ss:StyleID="s62"><Data ss:Type="Number">2.6299999999999998E-6</Data></Cell>
    <Cell ss:StyleID="s62"><Data ss:Type="Number">3.3000000000000003E-5</Data></Cell>
    <Cell><Data ss:Type="Number">10.31980448</Data></Cell>
   </Row>
   <Row>
    <Cell><Data ss:Type="Number">57111</Data></Cell>
    <Cell><Data ss:Type="String">RAB25</Data></Cell>
    <Cell><Data ss:Type="Number">1.5302881610000001</Data></Cell>
    <Cell><Data ss:Type="Number">11.96555944</Data></Cell>
    <Cell><Data ss:Type="Number">13.495847599999999</Data></Cell>
    <Cell ss:StyleID="s62"><Data ss:Type="Number">2.0899999999999999E-29</Data></Cell>
    <Cell ss:StyleID="s62"><Data ss:Type="Number">5.8799999999999998E-28</Data></Cell>
    <Cell><Data ss:Type="String">Inf</Data></Cell>
   </Row>
   <Row>
    <Cell><Data ss:Type="Number">1869</Data></Cell>
    <Cell><Data ss:Type="String">E2F1</Data></Cell>
    <Cell><Data ss:Type="Number">1.5297473619999999</Data></Cell>
    <Cell><Data ss:Type="Number">9.5730369769999992</Data></Cell>
    <Cell><Data ss:Type="Number">11.102784339999999</Data></Cell>
    <Cell ss:StyleID="s62"><Data ss:Type="Number">5.2199999999999996E-38</Data></Cell>
    <Cell ss:StyleID="s62"><Data ss:Type="Number">1.8700000000000001E-36</Data></Cell>
    <Cell><Data ss:Type="String">Inf</Data></Cell>
   </Row>
   <Row>
    <Cell><Data ss:Type="Number">3875</Data></Cell>
    <Cell><Data ss:Type="String">KRT18</Data></Cell>
    <Cell><Data ss:Type="Number">1.5280073489999999</Data></Cell>
    <Cell><Data ss:Type="Number">14.47399834</Data></Cell>
    <Cell><Data ss:Type="Number">16.002005690000001</Data></Cell>
    <Cell ss:StyleID="s62"><Data ss:Type="Number">2.45E-19</Data></Cell>
    <Cell ss:StyleID="s62"><Data ss:Type="Number">5.2799999999999996E-18</Data></Cell>
    <Cell><Data ss:Type="String">Inf</Data></Cell>
   </Row>
   <Row>
    <Cell><Data ss:Type="Number">1821</Data></Cell>
    <Cell><Data ss:Type="String">DRP2</Data></Cell>
    <Cell><Data ss:Type="Number">1.5272870169999999</Data></Cell>
    <Cell><Data ss:Type="Number">4.7174333549999998</Data></Cell>
    <Cell><Data ss:Type="Number">6.2447203729999998</Data></Cell>
    <Cell ss:StyleID="s62"><Data ss:Type="Number">4.0800000000000001E-8</Data></Cell>
    <Cell ss:StyleID="s62"><Data ss:Type="Number">5.6599999999999996E-7</Data></Cell>
    <Cell><Data ss:Type="Number">14.38442143</Data></Cell>
   </Row>
   <Row>
    <Cell><Data ss:Type="Number">90381</Data></Cell>
    <Cell><Data ss:Type="String">TICRR</Data></Cell>
    <Cell><Data ss:Type="Number">1.5259093669999999</Data></Cell>
    <Cell><Data ss:Type="Number">7.1477486419999998</Data></Cell>
    <Cell><Data ss:Type="Number">8.6736580090000004</Data></Cell>
    <Cell ss:StyleID="s62"><Data ss:Type="Number">5.0499999999999997E-20</Data></Cell>
    <Cell ss:StyleID="s62"><Data ss:Type="Number">1.12E-18</Data></Cell>
    <Cell><Data ss:Type="String">Inf</Data></Cell>
   </Row>
   <Row>
    <Cell><Data ss:Type="Number">129642</Data></Cell>
    <Cell><Data ss:Type="String">MBOAT2</Data></Cell>
    <Cell><Data ss:Type="Number">1.5250901160000001</Data></Cell>
    <Cell><Data ss:Type="Number">10.463144740000001</Data></Cell>
    <Cell><Data ss:Type="Number">11.98823485</Data></Cell>
    <Cell ss:StyleID="s62"><Data ss:Type="Number">3.6900000000000003E-11</Data></Cell>
    <Cell ss:StyleID="s62"><Data ss:Type="Number">6.0399999999999998E-10</Data></Cell>
    <Cell><Data ss:Type="Number">21.22686667</Data></Cell>
   </Row>
   <Row>
    <Cell><Data ss:Type="Number">8537</Data></Cell>
    <Cell><Data ss:Type="String">BCAS1</Data></Cell>
    <Cell><Data ss:Type="Number">1.523249758</Data></Cell>
    <Cell><Data ss:Type="Number">9.1246486149999999</Data></Cell>
    <Cell><Data ss:Type="Number">10.64789837</Data></Cell>
    <Cell ss:StyleID="s62"><Data ss:Type="Number">1.88E-6</Data></Cell>
    <Cell ss:StyleID="s62"><Data ss:Type="Number">2.3900000000000002E-5</Data></Cell>
    <Cell><Data ss:Type="Number">10.64295321</Data></Cell>
   </Row>
   <Row>
    <Cell><Data ss:Type="Number">941</Data></Cell>
    <Cell><Data ss:Type="String">CD80</Data></Cell>
    <Cell><Data ss:Type="Number">1.5208377559999999</Data></Cell>
    <Cell><Data ss:Type="Number">4.4511040419999999</Data></Cell>
    <Cell><Data ss:Type="Number">5.9719417979999996</Data></Cell>
    <Cell ss:StyleID="s62"><Data ss:Type="Number">7.9699999999999998E-20</Data></Cell>
    <Cell ss:StyleID="s62"><Data ss:Type="Number">1.7599999999999999E-18</Data></Cell>
    <Cell><Data ss:Type="String">Inf</Data></Cell>
   </Row>
   <Row>
    <Cell><Data ss:Type="Number">219699</Data></Cell>
    <Cell><Data ss:Type="String">UNC5B</Data></Cell>
    <Cell><Data ss:Type="Number">1.520514986</Data></Cell>
    <Cell><Data ss:Type="Number">11.36714139</Data></Cell>
    <Cell><Data ss:Type="Number">12.887656379999999</Data></Cell>
    <Cell ss:StyleID="s62"><Data ss:Type="Number">7.47E-20</Data></Cell>
    <Cell ss:StyleID="s62"><Data ss:Type="Number">1.6500000000000001E-18</Data></Cell>
    <Cell><Data ss:Type="String">Inf</Data></Cell>
   </Row>
   <Row>
    <Cell><Data ss:Type="Number">89766</Data></Cell>
    <Cell><Data ss:Type="String">UMODL1</Data></Cell>
    <Cell><Data ss:Type="Number">1.5197930580000001</Data></Cell>
    <Cell><Data ss:Type="Number">3.9415822980000002</Data></Cell>
    <Cell><Data ss:Type="Number">5.4613753559999996</Data></Cell>
    <Cell ss:StyleID="s62"><Data ss:Type="Number">9.2600000000000001E-5</Data></Cell>
    <Cell><Data ss:Type="Number">1.061811E-3</Data></Cell>
    <Cell><Data ss:Type="Number">6.8467172280000002</Data></Cell>
   </Row>
   <Row>
    <Cell><Data ss:Type="Number">55040</Data></Cell>
    <Cell><Data ss:Type="String">EPN3</Data></Cell>
    <Cell><Data ss:Type="Number">1.517406273</Data></Cell>
    <Cell><Data ss:Type="Number">10.81944549</Data></Cell>
    <Cell><Data ss:Type="Number">12.33685176</Data></Cell>
    <Cell ss:StyleID="s62"><Data ss:Type="Number">2.6399999999999998E-18</Data></Cell>
    <Cell ss:StyleID="s62"><Data ss:Type="Number">5.53E-17</Data></Cell>
    <Cell><Data ss:Type="String">Inf</Data></Cell>
   </Row>
   <Row>
    <Cell><Data ss:Type="Number">8728</Data></Cell>
    <Cell><Data ss:Type="String">ADAM19</Data></Cell>
    <Cell><Data ss:Type="Number">1.517337387</Data></Cell>
    <Cell><Data ss:Type="Number">9.9249249989999999</Data></Cell>
    <Cell><Data ss:Type="Number">11.44226239</Data></Cell>
    <Cell ss:StyleID="s62"><Data ss:Type="Number">8.3699999999999999E-30</Data></Cell>
    <Cell ss:StyleID="s62"><Data ss:Type="Number">2.3799999999999999E-28</Data></Cell>
    <Cell><Data ss:Type="String">Inf</Data></Cell>
   </Row>
   <Row>
    <Cell><Data ss:Type="Number">26150</Data></Cell>
    <Cell><Data ss:Type="String">RIBC2</Data></Cell>
    <Cell><Data ss:Type="Number">1.5138279729999999</Data></Cell>
    <Cell><Data ss:Type="Number">6.8754998470000004</Data></Cell>
    <Cell><Data ss:Type="Number">8.3893278200000001</Data></Cell>
    <Cell ss:StyleID="s62"><Data ss:Type="Number">7.6700000000000004E-14</Data></Cell>
    <Cell ss:StyleID="s62"><Data ss:Type="Number">1.3899999999999999E-12</Data></Cell>
    <Cell><Data ss:Type="Number">27.303876800000001</Data></Cell>
   </Row>
   <Row>
    <Cell><Data ss:Type="Number">10653</Data></Cell>
    <Cell><Data ss:Type="String">SPINT2</Data></Cell>
    <Cell><Data ss:Type="Number">1.509783423</Data></Cell>
    <Cell><Data ss:Type="Number">14.236489329999999</Data></Cell>
    <Cell><Data ss:Type="Number">15.746272749999999</Data></Cell>
    <Cell ss:StyleID="s62"><Data ss:Type="Number">1.6199999999999999E-20</Data></Cell>
    <Cell ss:StyleID="s62"><Data ss:Type="Number">3.64E-19</Data></Cell>
    <Cell><Data ss:Type="String">Inf</Data></Cell>
   </Row>
   <Row>
    <Cell><Data ss:Type="Number">81832</Data></Cell>
    <Cell><Data ss:Type="String">NETO1</Data></Cell>
    <Cell><Data ss:Type="Number">1.50258526</Data></Cell>
    <Cell><Data ss:Type="Number">4.0791826330000003</Data></Cell>
    <Cell><Data ss:Type="Number">5.5817678930000003</Data></Cell>
    <Cell><Data ss:Type="Number">1.4987799999999999E-4</Data></Cell>
    <Cell><Data ss:Type="Number">1.682801E-3</Data></Cell>
    <Cell><Data ss:Type="Number">6.3856112569999999</Data></Cell>
   </Row>
   <Row>
    <Cell><Data ss:Type="Number">8317</Data></Cell>
    <Cell><Data ss:Type="String">CDC7</Data></Cell>
    <Cell><Data ss:Type="Number">1.5017725019999999</Data></Cell>
    <Cell><Data ss:Type="Number">8.8486108889999997</Data></Cell>
    <Cell><Data ss:Type="Number">10.350383389999999</Data></Cell>
    <Cell ss:StyleID="s62"><Data ss:Type="Number">1.2000000000000001E-19</Data></Cell>
    <Cell ss:StyleID="s62"><Data ss:Type="Number">2.6299999999999999E-18</Data></Cell>
    <Cell><Data ss:Type="String">Inf</Data></Cell>
   </Row>
   <Row>
    <Cell><Data ss:Type="Number">9319</Data></Cell>
    <Cell><Data ss:Type="String">TRIP13</Data></Cell>
    <Cell><Data ss:Type="Number">1.499493711</Data></Cell>
    <Cell><Data ss:Type="Number">9.4098594490000007</Data></Cell>
    <Cell><Data ss:Type="Number">10.90935316</Data></Cell>
    <Cell ss:StyleID="s62"><Data ss:Type="Number">8.3800000000000001E-27</Data></Cell>
    <Cell ss:StyleID="s62"><Data ss:Type="Number">2.2200000000000001E-25</Data></Cell>
    <Cell><Data ss:Type="String">Inf</Data></Cell>
   </Row>
   <Row>
    <Cell><Data ss:Type="Number">57402</Data></Cell>
    <Cell><Data ss:Type="String">S100A14</Data></Cell>
    <Cell><Data ss:Type="Number">1.498195323</Data></Cell>
    <Cell><Data ss:Type="Number">12.42387467</Data></Cell>
    <Cell><Data ss:Type="Number">13.922069990000001</Data></Cell>
    <Cell ss:StyleID="s62"><Data ss:Type="Number">7.9000000000000006E-8</Data></Cell>
    <Cell ss:StyleID="s62"><Data ss:Type="Number">1.08E-6</Data></Cell>
    <Cell><Data ss:Type="Number">13.73772881</Data></Cell>
   </Row>
   <Row>
    <Cell><Data ss:Type="Number">10753</Data></Cell>
    <Cell><Data ss:Type="String">CAPN9</Data></Cell>
    <Cell><Data ss:Type="Number">1.497740216</Data></Cell>
    <Cell><Data ss:Type="Number">6.4960066510000001</Data></Cell>
    <Cell><Data ss:Type="Number">7.9937468660000004</Data></Cell>
    <Cell><Data ss:Type="Number">2.51797E-4</Data></Cell>
    <Cell><Data ss:Type="Number">2.774126E-3</Data></Cell>
    <Cell><Data ss:Type="Number">5.884641534</Data></Cell>
   </Row>
   <Row>
    <Cell><Data ss:Type="Number">10809</Data></Cell>
    <Cell><Data ss:Type="String">STARD10</Data></Cell>
    <Cell><Data ss:Type="Number">1.497034974</Data></Cell>
    <Cell><Data ss:Type="Number">12.375811089999999</Data></Cell>
    <Cell><Data ss:Type="Number">13.87284607</Data></Cell>
    <Cell ss:StyleID="s62"><Data ss:Type="Number">3.8199999999999999E-13</Data></Cell>
    <Cell ss:StyleID="s62"><Data ss:Type="Number">6.6799999999999998E-12</Data></Cell>
    <Cell><Data ss:Type="Number">25.731871399999999</Data></Cell>
   </Row>
   <Row>
    <Cell><Data ss:Type="Number">10733</Data></Cell>
    <Cell><Data ss:Type="String">PLK4</Data></Cell>
    <Cell><Data ss:Type="Number">1.4946510289999999</Data></Cell>
    <Cell><Data ss:Type="Number">8.8773151549999998</Data></Cell>
    <Cell><Data ss:Type="Number">10.371966179999999</Data></Cell>
    <Cell ss:StyleID="s62"><Data ss:Type="Number">2.0200000000000001E-37</Data></Cell>
    <Cell ss:StyleID="s62"><Data ss:Type="Number">7.0999999999999996E-36</Data></Cell>
    <Cell><Data ss:Type="String">Inf</Data></Cell>
   </Row>
   <Row>
    <Cell><Data ss:Type="Number">80736</Data></Cell>
    <Cell><Data ss:Type="String">SLC44A4</Data></Cell>
    <Cell><Data ss:Type="Number">1.4929312619999999</Data></Cell>
    <Cell><Data ss:Type="Number">11.26158543</Data></Cell>
    <Cell><Data ss:Type="Number">12.754516690000001</Data></Cell>
    <Cell ss:StyleID="s62"><Data ss:Type="Number">7.4599999999999997E-6</Data></Cell>
    <Cell ss:StyleID="s62"><Data ss:Type="Number">9.1000000000000003E-5</Data></Cell>
    <Cell><Data ss:Type="Number">9.3049911289999994</Data></Cell>
   </Row>
   <Row>
    <Cell><Data ss:Type="Number">675</Data></Cell>
    <Cell><Data ss:Type="String">BRCA2</Data></Cell>
    <Cell><Data ss:Type="Number">1.492223066</Data></Cell>
    <Cell><Data ss:Type="Number">7.7127376830000003</Data></Cell>
    <Cell><Data ss:Type="Number">9.2049607489999996</Data></Cell>
    <Cell ss:StyleID="s62"><Data ss:Type="Number">5.6899999999999998E-16</Data></Cell>
    <Cell ss:StyleID="s62"><Data ss:Type="Number">1.1200000000000001E-14</Data></Cell>
    <Cell><Data ss:Type="Number">32.131630379999997</Data></Cell>
   </Row>
   <Row>
    <Cell><Data ss:Type="Number">151246</Data></Cell>
    <Cell><Data ss:Type="String">SGOL2</Data></Cell>
    <Cell><Data ss:Type="Number">1.489898822</Data></Cell>
    <Cell><Data ss:Type="Number">8.3683566670000005</Data></Cell>
    <Cell><Data ss:Type="Number">9.8582554899999995</Data></Cell>
    <Cell ss:StyleID="s62"><Data ss:Type="Number">8.8900000000000005E-29</Data></Cell>
    <Cell ss:StyleID="s62"><Data ss:Type="Number">2.4499999999999999E-27</Data></Cell>
    <Cell><Data ss:Type="String">Inf</Data></Cell>
   </Row>
   <Row>
    <Cell><Data ss:Type="Number">148113</Data></Cell>
    <Cell><Data ss:Type="String">CILP2</Data></Cell>
    <Cell><Data ss:Type="Number">1.4843749340000001</Data></Cell>
    <Cell><Data ss:Type="Number">9.5236798460000003</Data></Cell>
    <Cell><Data ss:Type="Number">11.00805478</Data></Cell>
    <Cell ss:StyleID="s62"><Data ss:Type="Number">2.2999999999999998E-13</Data></Cell>
    <Cell ss:StyleID="s62"><Data ss:Type="Number">4.0800000000000004E-12</Data></Cell>
    <Cell><Data ss:Type="Number">26.22490707</Data></Cell>
   </Row>
   <Row>
    <Cell><Data ss:Type="Number">22843</Data></Cell>
    <Cell><Data ss:Type="String">PPM1E</Data></Cell>
    <Cell><Data ss:Type="Number">1.477634849</Data></Cell>
    <Cell><Data ss:Type="Number">5.9735609930000004</Data></Cell>
    <Cell><Data ss:Type="Number">7.4511958419999997</Data></Cell>
    <Cell><Data ss:Type="Number">1.03731E-4</Data></Cell>
    <Cell><Data ss:Type="Number">1.1838090000000001E-3</Data></Cell>
    <Cell><Data ss:Type="Number">6.7378339550000002</Data></Cell>
   </Row>
   <Row>
    <Cell><Data ss:Type="Number">55342</Data></Cell>
    <Cell><Data ss:Type="String">STRBP</Data></Cell>
    <Cell><Data ss:Type="Number">1.4774159250000001</Data></Cell>
    <Cell><Data ss:Type="Number">11.073575119999999</Data></Cell>
    <Cell><Data ss:Type="Number">12.55099104</Data></Cell>
    <Cell ss:StyleID="s62"><Data ss:Type="Number">5.3999999999999996E-32</Data></Cell>
    <Cell ss:StyleID="s62"><Data ss:Type="Number">1.6500000000000001E-30</Data></Cell>
    <Cell><Data ss:Type="String">Inf</Data></Cell>
   </Row>
   <Row>
    <Cell><Data ss:Type="Number">11174</Data></Cell>
    <Cell><Data ss:Type="String">ADAMTS6</Data></Cell>
    <Cell><Data ss:Type="Number">1.472312345</Data></Cell>
    <Cell><Data ss:Type="Number">8.1999425689999992</Data></Cell>
    <Cell><Data ss:Type="Number">9.6722549139999998</Data></Cell>
    <Cell ss:StyleID="s62"><Data ss:Type="Number">1.26E-21</Data></Cell>
    <Cell ss:StyleID="s62"><Data ss:Type="Number">2.9299999999999998E-20</Data></Cell>
    <Cell><Data ss:Type="String">Inf</Data></Cell>
   </Row>
   <Row>
    <Cell><Data ss:Type="Number">9500</Data></Cell>
    <Cell><Data ss:Type="String">MAGED1</Data></Cell>
    <Cell><Data ss:Type="Number">1.4713127239999999</Data></Cell>
    <Cell><Data ss:Type="Number">13.762553929999999</Data></Cell>
    <Cell><Data ss:Type="Number">15.23386665</Data></Cell>
    <Cell ss:StyleID="s62"><Data ss:Type="Number">8.9100000000000003E-10</Data></Cell>
    <Cell ss:StyleID="s62"><Data ss:Type="Number">1.3599999999999999E-8</Data></Cell>
    <Cell><Data ss:Type="Number">18.113982329999999</Data></Cell>
   </Row>
   <Row>
    <Cell><Data ss:Type="Number">140893</Data></Cell>
    <Cell><Data ss:Type="String">RBBP8NL</Data></Cell>
    <Cell><Data ss:Type="Number">1.463954397</Data></Cell>
    <Cell><Data ss:Type="Number">8.5404038109999991</Data></Cell>
    <Cell><Data ss:Type="Number">10.004358209999999</Data></Cell>
    <Cell ss:StyleID="s62"><Data ss:Type="Number">4.31E-17</Data></Cell>
    <Cell ss:StyleID="s62"><Data ss:Type="Number">8.7299999999999999E-16</Data></Cell>
    <Cell><Data ss:Type="Number">34.657359030000002</Data></Cell>
   </Row>
   <Row>
    <Cell><Data ss:Type="Number">2161</Data></Cell>
    <Cell><Data ss:Type="String">F12</Data></Cell>
    <Cell><Data ss:Type="Number">1.463885477</Data></Cell>
    <Cell><Data ss:Type="Number">8.8960293079999992</Data></Cell>
    <Cell><Data ss:Type="Number">10.359914789999999</Data></Cell>
    <Cell ss:StyleID="s62"><Data ss:Type="Number">1.5E-10</Data></Cell>
    <Cell ss:StyleID="s62"><Data ss:Type="Number">2.3800000000000001E-9</Data></Cell>
    <Cell><Data ss:Type="Number">19.85633545</Data></Cell>
   </Row>
   <Row>
    <Cell><Data ss:Type="Number">8038</Data></Cell>
    <Cell><Data ss:Type="String">ADAM12</Data></Cell>
    <Cell><Data ss:Type="Number">1.4594457380000001</Data></Cell>
    <Cell><Data ss:Type="Number">12.012137429999999</Data></Cell>
    <Cell><Data ss:Type="Number">13.471583170000001</Data></Cell>
    <Cell ss:StyleID="s62"><Data ss:Type="Number">2.5100000000000002E-15</Data></Cell>
    <Cell ss:StyleID="s62"><Data ss:Type="Number">4.7999999999999997E-14</Data></Cell>
    <Cell><Data ss:Type="Number">30.666062839999999</Data></Cell>
   </Row>
   <Row>
    <Cell><Data ss:Type="Number">27253</Data></Cell>
    <Cell><Data ss:Type="String">PCDH17</Data></Cell>
    <Cell><Data ss:Type="Number">1.459154872</Data></Cell>
    <Cell><Data ss:Type="Number">8.6313683829999999</Data></Cell>
    <Cell><Data ss:Type="Number">10.090523259999999</Data></Cell>
    <Cell ss:StyleID="s62"><Data ss:Type="Number">7.6400000000000004E-19</Data></Cell>
    <Cell ss:StyleID="s62"><Data ss:Type="Number">1.62E-17</Data></Cell>
    <Cell><Data ss:Type="String">Inf</Data></Cell>
   </Row>
   <Row>
    <Cell><Data ss:Type="Number">64215</Data></Cell>
    <Cell><Data ss:Type="String">DNAJC1</Data></Cell>
    <Cell><Data ss:Type="Number">1.4591220499999999</Data></Cell>
    <Cell><Data ss:Type="Number">11.85929917</Data></Cell>
    <Cell><Data ss:Type="Number">13.318421219999999</Data></Cell>
    <Cell ss:StyleID="s62"><Data ss:Type="Number">7.2499999999999994E-8</Data></Cell>
    <Cell ss:StyleID="s62"><Data ss:Type="Number">9.9300000000000006E-7</Data></Cell>
    <Cell><Data ss:Type="Number">13.82278367</Data></Cell>
   </Row>
   <Row>
    <Cell><Data ss:Type="Number">993</Data></Cell>
    <Cell><Data ss:Type="String">CDC25A</Data></Cell>
    <Cell><Data ss:Type="Number">1.4549838939999999</Data></Cell>
    <Cell><Data ss:Type="Number">7.2903342819999999</Data></Cell>
    <Cell><Data ss:Type="Number">8.7453181759999996</Data></Cell>
    <Cell ss:StyleID="s62"><Data ss:Type="Number">4.7600000000000003E-22</Data></Cell>
    <Cell ss:StyleID="s62"><Data ss:Type="Number">1.12E-20</Data></Cell>
    <Cell><Data ss:Type="String">Inf</Data></Cell>
   </Row>
   <Row>
    <Cell><Data ss:Type="Number">51659</Data></Cell>
    <Cell><Data ss:Type="String">GINS2</Data></Cell>
    <Cell><Data ss:Type="Number">1.453444655</Data></Cell>
    <Cell><Data ss:Type="Number">9.5548681930000008</Data></Cell>
    <Cell><Data ss:Type="Number">11.008312849999999</Data></Cell>
    <Cell ss:StyleID="s62"><Data ss:Type="Number">1.06E-19</Data></Cell>
    <Cell ss:StyleID="s62"><Data ss:Type="Number">2.32E-18</Data></Cell>
    <Cell><Data ss:Type="String">Inf</Data></Cell>
   </Row>
   <Row>
    <Cell><Data ss:Type="Number">9315</Data></Cell>
    <Cell><Data ss:Type="String">NREP</Data></Cell>
    <Cell><Data ss:Type="Number">1.4528127150000001</Data></Cell>
    <Cell><Data ss:Type="Number">11.944089330000001</Data></Cell>
    <Cell><Data ss:Type="Number">13.396902040000001</Data></Cell>
    <Cell ss:StyleID="s62"><Data ss:Type="Number">8.7699999999999995E-14</Data></Cell>
    <Cell ss:StyleID="s62"><Data ss:Type="Number">1.5799999999999999E-12</Data></Cell>
    <Cell><Data ss:Type="Number">27.17306061</Data></Cell>
   </Row>
   <Row>
    <Cell><Data ss:Type="Number">1029</Data></Cell>
    <Cell><Data ss:Type="String">CDKN2A</Data></Cell>
    <Cell><Data ss:Type="Number">1.451570043</Data></Cell>
    <Cell><Data ss:Type="Number">7.0591862819999998</Data></Cell>
    <Cell><Data ss:Type="Number">8.5107563249999991</Data></Cell>
    <Cell><Data ss:Type="Number">1.83921E-4</Data></Cell>
    <Cell><Data ss:Type="Number">2.0454800000000001E-3</Data></Cell>
    <Cell><Data ss:Type="Number">6.1900751060000001</Data></Cell>
   </Row>
   <Row>
    <Cell><Data ss:Type="Number">3149</Data></Cell>
    <Cell><Data ss:Type="String">HMGB3</Data></Cell>
    <Cell><Data ss:Type="Number">1.451111652</Data></Cell>
    <Cell><Data ss:Type="Number">11.558496809999999</Data></Cell>
    <Cell><Data ss:Type="Number">13.009608460000001</Data></Cell>
    <Cell ss:StyleID="s62"><Data ss:Type="Number">8.2799999999999998E-14</Data></Cell>
    <Cell ss:StyleID="s62"><Data ss:Type="Number">1.4899999999999999E-12</Data></Cell>
    <Cell><Data ss:Type="Number">27.22999184</Data></Cell>
   </Row>
   <Row>
    <Cell><Data ss:Type="Number">158584</Data></Cell>
    <Cell><Data ss:Type="String">FAAH2</Data></Cell>
    <Cell><Data ss:Type="Number">1.4504054200000001</Data></Cell>
    <Cell><Data ss:Type="Number">9.380150575</Data></Cell>
    <Cell><Data ss:Type="Number">10.830556</Data></Cell>
    <Cell ss:StyleID="s62"><Data ss:Type="Number">3.7599999999999999E-14</Data></Cell>
    <Cell ss:StyleID="s62"><Data ss:Type="Number">6.9299999999999998E-13</Data></Cell>
    <Cell><Data ss:Type="Number">27.998225380000001</Data></Cell>
   </Row>
   <Row>
    <Cell><Data ss:Type="Number">57650</Data></Cell>
    <Cell><Data ss:Type="String">KIAA1524</Data></Cell>
    <Cell><Data ss:Type="Number">1.4430912840000001</Data></Cell>
    <Cell><Data ss:Type="Number">8.5541591910000001</Data></Cell>
    <Cell><Data ss:Type="Number">9.9972504749999995</Data></Cell>
    <Cell ss:StyleID="s62"><Data ss:Type="Number">1.2499999999999999E-21</Data></Cell>
    <Cell ss:StyleID="s62"><Data ss:Type="Number">2.9099999999999997E-20</Data></Cell>
    <Cell><Data ss:Type="String">Inf</Data></Cell>
   </Row>
   <Row>
    <Cell><Data ss:Type="Number">6674</Data></Cell>
    <Cell><Data ss:Type="String">SPAG1</Data></Cell>
    <Cell><Data ss:Type="Number">1.4430687879999999</Data></Cell>
    <Cell><Data ss:Type="Number">8.9260702550000008</Data></Cell>
    <Cell><Data ss:Type="Number">10.36913904</Data></Cell>
    <Cell ss:StyleID="s62"><Data ss:Type="Number">6.9599999999999996E-13</Data></Cell>
    <Cell ss:StyleID="s62"><Data ss:Type="Number">1.2000000000000001E-11</Data></Cell>
    <Cell><Data ss:Type="Number">25.145248779999999</Data></Cell>
   </Row>
   <Row>
    <Cell><Data ss:Type="Number">7227</Data></Cell>
    <Cell><Data ss:Type="String">TRPS1</Data></Cell>
    <Cell><Data ss:Type="Number">1.441074819</Data></Cell>
    <Cell><Data ss:Type="Number">15.77845338</Data></Cell>
    <Cell><Data ss:Type="Number">17.219528199999999</Data></Cell>
    <Cell ss:StyleID="s62"><Data ss:Type="Number">3.1599999999999999E-10</Data></Cell>
    <Cell ss:StyleID="s62"><Data ss:Type="Number">4.9E-9</Data></Cell>
    <Cell><Data ss:Type="Number">19.133131150000001</Data></Cell>
   </Row>
   <Row>
    <Cell><Data ss:Type="Number">11031</Data></Cell>
    <Cell><Data ss:Type="String">RAB31</Data></Cell>
    <Cell><Data ss:Type="Number">1.4305778010000001</Data></Cell>
    <Cell><Data ss:Type="Number">12.52123549</Data></Cell>
    <Cell><Data ss:Type="Number">13.95181329</Data></Cell>
    <Cell ss:StyleID="s62"><Data ss:Type="Number">1.7800000000000001E-9</Data></Cell>
    <Cell ss:StyleID="s62"><Data ss:Type="Number">2.66E-8</Data></Cell>
    <Cell><Data ss:Type="Number">17.441539779999999</Data></Cell>
   </Row>
   <Row>
    <Cell><Data ss:Type="Number">220042</Data></Cell>
    <Cell><Data ss:Type="String">DDIAS</Data></Cell>
    <Cell><Data ss:Type="Number">1.429263494</Data></Cell>
    <Cell><Data ss:Type="Number">7.6115910659999999</Data></Cell>
    <Cell><Data ss:Type="Number">9.0408545599999997</Data></Cell>
    <Cell ss:StyleID="s62"><Data ss:Type="Number">1.1700000000000001E-10</Data></Cell>
    <Cell ss:StyleID="s62"><Data ss:Type="Number">1.87E-9</Data></Cell>
    <Cell><Data ss:Type="Number">20.096586890000001</Data></Cell>
   </Row>
   <Row>
    <Cell><Data ss:Type="Number">4603</Data></Cell>
    <Cell><Data ss:Type="String">MYBL1</Data></Cell>
    <Cell><Data ss:Type="Number">1.4285759979999999</Data></Cell>
    <Cell><Data ss:Type="Number">8.8944627720000007</Data></Cell>
    <Cell><Data ss:Type="Number">10.32303877</Data></Cell>
    <Cell ss:StyleID="s62"><Data ss:Type="Number">4.1299999999999996E-9</Data></Cell>
    <Cell ss:StyleID="s62"><Data ss:Type="Number">6.0199999999999996E-8</Data></Cell>
    <Cell><Data ss:Type="Number">16.626172650000001</Data></Cell>
   </Row>
   <Row>
    <Cell><Data ss:Type="Number">638</Data></Cell>
    <Cell><Data ss:Type="String">BIK</Data></Cell>
    <Cell><Data ss:Type="Number">1.4262786430000001</Data></Cell>
    <Cell><Data ss:Type="Number">8.7705093630000004</Data></Cell>
    <Cell><Data ss:Type="Number">10.196788010000001</Data></Cell>
    <Cell ss:StyleID="s62"><Data ss:Type="Number">4.3900000000000003E-8</Data></Cell>
    <Cell ss:StyleID="s62"><Data ss:Type="Number">6.0800000000000004E-7</Data></Cell>
    <Cell><Data ss:Type="Number">14.313627800000001</Data></Cell>
   </Row>
   <Row>
    <Cell><Data ss:Type="Number">79935</Data></Cell>
    <Cell><Data ss:Type="String">CNTD2</Data></Cell>
    <Cell><Data ss:Type="Number">1.423820259</Data></Cell>
    <Cell><Data ss:Type="Number">8.8219224920000006</Data></Cell>
    <Cell><Data ss:Type="Number">10.24574275</Data></Cell>
    <Cell><Data ss:Type="Number">1.2962600000000001E-4</Data></Cell>
    <Cell><Data ss:Type="Number">1.461859E-3</Data></Cell>
    <Cell><Data ss:Type="Number">6.5265836139999998</Data></Cell>
   </Row>
   <Row>
    <Cell><Data ss:Type="Number">8970</Data></Cell>
    <Cell><Data ss:Type="String">HIST1H2BJ</Data></Cell>
    <Cell><Data ss:Type="Number">1.421146966</Data></Cell>
    <Cell><Data ss:Type="Number">7.099881903</Data></Cell>
    <Cell><Data ss:Type="Number">8.5210288680000001</Data></Cell>
    <Cell ss:StyleID="s62"><Data ss:Type="Number">1.04E-6</Data></Cell>
    <Cell ss:StyleID="s62"><Data ss:Type="Number">1.34E-5</Data></Cell>
    <Cell><Data ss:Type="Number">11.22157779</Data></Cell>
   </Row>
   <Row>
    <Cell><Data ss:Type="Number">9622</Data></Cell>
    <Cell><Data ss:Type="String">KLK4</Data></Cell>
    <Cell><Data ss:Type="Number">1.4196330479999999</Data></Cell>
    <Cell><Data ss:Type="Number">8.4296365949999998</Data></Cell>
    <Cell><Data ss:Type="Number">9.8492696429999995</Data></Cell>
    <Cell ss:StyleID="s62"><Data ss:Type="Number">3.58E-7</Data></Cell>
    <Cell ss:StyleID="s62"><Data ss:Type="Number">4.69E-6</Data></Cell>
    <Cell><Data ss:Type="Number">12.27089999</Data></Cell>
   </Row>
   <Row>
    <Cell><Data ss:Type="Number">114904</Data></Cell>
    <Cell><Data ss:Type="String">C1QTNF6</Data></Cell>
    <Cell><Data ss:Type="Number">1.417672821</Data></Cell>
    <Cell><Data ss:Type="Number">10.575805709999999</Data></Cell>
    <Cell><Data ss:Type="Number">11.993478530000001</Data></Cell>
    <Cell ss:StyleID="s62"><Data ss:Type="Number">7.89E-22</Data></Cell>
    <Cell ss:StyleID="s62"><Data ss:Type="Number">1.84E-20</Data></Cell>
    <Cell><Data ss:Type="String">Inf</Data></Cell>
   </Row>
   <Row>
    <Cell><Data ss:Type="Number">3993</Data></Cell>
    <Cell><Data ss:Type="String">LLGL2</Data></Cell>
    <Cell><Data ss:Type="Number">1.413787551</Data></Cell>
    <Cell><Data ss:Type="Number">11.488976040000001</Data></Cell>
    <Cell><Data ss:Type="Number">12.902763589999999</Data></Cell>
    <Cell ss:StyleID="s62"><Data ss:Type="Number">2.4100000000000001E-19</Data></Cell>
    <Cell ss:StyleID="s62"><Data ss:Type="Number">5.21E-18</Data></Cell>
    <Cell><Data ss:Type="String">Inf</Data></Cell>
   </Row>
   <Row>
    <Cell><Data ss:Type="Number">89839</Data></Cell>
    <Cell><Data ss:Type="String">ARHGAP11B</Data></Cell>
    <Cell><Data ss:Type="Number">1.410633998</Data></Cell>
    <Cell><Data ss:Type="Number">4.680323746</Data></Cell>
    <Cell><Data ss:Type="Number">6.0909577439999998</Data></Cell>
    <Cell ss:StyleID="s62"><Data ss:Type="Number">1.5E-16</Data></Cell>
    <Cell ss:StyleID="s62"><Data ss:Type="Number">3.0200000000000002E-15</Data></Cell>
    <Cell><Data ss:Type="Number">33.440963699999998</Data></Cell>
   </Row>
   <Row>
    <Cell><Data ss:Type="Number">55771</Data></Cell>
    <Cell><Data ss:Type="String">PRR11</Data></Cell>
    <Cell><Data ss:Type="Number">1.4091784329999999</Data></Cell>
    <Cell><Data ss:Type="Number">7.3146779129999997</Data></Cell>
    <Cell><Data ss:Type="Number">8.7238563459999998</Data></Cell>
    <Cell ss:StyleID="s62"><Data ss:Type="Number">1.35E-11</Data></Cell>
    <Cell ss:StyleID="s62"><Data ss:Type="Number">2.24E-10</Data></Cell>
    <Cell><Data ss:Type="Number">22.218533149999999</Data></Cell>
   </Row>
   <Row>
    <Cell><Data ss:Type="Number">25788</Data></Cell>
    <Cell><Data ss:Type="String">RAD54B</Data></Cell>
    <Cell><Data ss:Type="Number">1.407546347</Data></Cell>
    <Cell><Data ss:Type="Number">8.5725718489999991</Data></Cell>
    <Cell><Data ss:Type="Number">9.9801181959999994</Data></Cell>
    <Cell ss:StyleID="s62"><Data ss:Type="Number">2.28E-25</Data></Cell>
    <Cell ss:StyleID="s62"><Data ss:Type="Number">5.9200000000000001E-24</Data></Cell>
    <Cell><Data ss:Type="String">Inf</Data></Cell>
   </Row>
   <Row>
    <Cell><Data ss:Type="Number">991</Data></Cell>
    <Cell><Data ss:Type="String">CDC20</Data></Cell>
    <Cell><Data ss:Type="Number">1.4046994420000001</Data></Cell>
    <Cell><Data ss:Type="Number">10.816066660000001</Data></Cell>
    <Cell><Data ss:Type="Number">12.220766100000001</Data></Cell>
    <Cell ss:StyleID="s62"><Data ss:Type="Number">4.8599999999999999E-42</Data></Cell>
    <Cell ss:StyleID="s62"><Data ss:Type="Number">1.9099999999999999E-40</Data></Cell>
    <Cell><Data ss:Type="String">Inf</Data></Cell>
   </Row>
   <Row>
    <Cell><Data ss:Type="Number">1870</Data></Cell>
    <Cell><Data ss:Type="String">E2F2</Data></Cell>
    <Cell><Data ss:Type="Number">1.4034534750000001</Data></Cell>
    <Cell><Data ss:Type="Number">8.3541976729999998</Data></Cell>
    <Cell><Data ss:Type="Number">9.7576511480000008</Data></Cell>
    <Cell ss:StyleID="s62"><Data ss:Type="Number">2.2800000000000001E-16</Data></Cell>
    <Cell ss:StyleID="s62"><Data ss:Type="Number">4.5800000000000003E-15</Data></Cell>
    <Cell><Data ss:Type="Number">33.023228500000002</Data></Cell>
   </Row>
   <Row>
    <Cell><Data ss:Type="Number">9143</Data></Cell>
    <Cell><Data ss:Type="String">SYNGR3</Data></Cell>
    <Cell><Data ss:Type="Number">1.400760196</Data></Cell>
    <Cell><Data ss:Type="Number">8.687952589</Data></Cell>
    <Cell><Data ss:Type="Number">10.08871278</Data></Cell>
    <Cell ss:StyleID="s62"><Data ss:Type="Number">1.86E-7</Data></Cell>
    <Cell ss:StyleID="s62"><Data ss:Type="Number">2.4700000000000001E-6</Data></Cell>
    <Cell><Data ss:Type="Number">12.912056059999999</Data></Cell>
   </Row>
   <Row>
    <Cell><Data ss:Type="Number">8341</Data></Cell>
    <Cell><Data ss:Type="String">HIST1H2BN</Data></Cell>
    <Cell><Data ss:Type="Number">1.398945186</Data></Cell>
    <Cell><Data ss:Type="Number">4.0912691240000001</Data></Cell>
    <Cell><Data ss:Type="Number">5.4902143099999998</Data></Cell>
    <Cell ss:StyleID="s62"><Data ss:Type="Number">7.4099999999999998E-7</Data></Cell>
    <Cell ss:StyleID="s62"><Data ss:Type="Number">9.5599999999999999E-6</Data></Cell>
    <Cell><Data ss:Type="Number">11.55809524</Data></Cell>
   </Row>
   <Row>
    <Cell><Data ss:Type="Number">2537</Data></Cell>
    <Cell><Data ss:Type="String">IFI6</Data></Cell>
    <Cell><Data ss:Type="Number">1.39784865</Data></Cell>
    <Cell><Data ss:Type="Number">12.48922074</Data></Cell>
    <Cell><Data ss:Type="Number">13.887069390000001</Data></Cell>
    <Cell ss:StyleID="s62"><Data ss:Type="Number">2.7599999999999998E-10</Data></Cell>
    <Cell ss:StyleID="s62"><Data ss:Type="Number">4.3100000000000002E-9</Data></Cell>
    <Cell><Data ss:Type="Number">19.262683769999999</Data></Cell>
   </Row>
   <Row>
    <Cell><Data ss:Type="Number">339674</Data></Cell>
    <Cell><Data ss:Type="String">LINC00634</Data></Cell>
    <Cell><Data ss:Type="Number">1.396333949</Data></Cell>
    <Cell><Data ss:Type="Number">3.7771388849999998</Data></Cell>
    <Cell><Data ss:Type="Number">5.173472834</Data></Cell>
    <Cell><Data ss:Type="Number">1.7247000000000001E-4</Data></Cell>
    <Cell><Data ss:Type="Number">1.9223350000000001E-3</Data></Cell>
    <Cell><Data ss:Type="Number">6.2522905809999996</Data></Cell>
   </Row>
   <Row>
    <Cell><Data ss:Type="Number">375791</Data></Cell>
    <Cell><Data ss:Type="String">CYSRT1</Data></Cell>
    <Cell><Data ss:Type="Number">1.396257611</Data></Cell>
    <Cell><Data ss:Type="Number">7.0794788229999996</Data></Cell>
    <Cell><Data ss:Type="Number">8.475736435</Data></Cell>
    <Cell><Data ss:Type="Number">5.0186299999999996E-4</Data></Cell>
    <Cell><Data ss:Type="Number">5.3930879999999999E-3</Data></Cell>
    <Cell><Data ss:Type="Number">5.2172295179999999</Data></Cell>
   </Row>
   <Row>
    <Cell><Data ss:Type="Number">91752</Data></Cell>
    <Cell><Data ss:Type="String">ZNF804A</Data></Cell>
    <Cell><Data ss:Type="Number">1.3960305820000001</Data></Cell>
    <Cell><Data ss:Type="Number">5.6230623150000003</Data></Cell>
    <Cell><Data ss:Type="Number">7.0190928970000002</Data></Cell>
    <Cell ss:StyleID="s62"><Data ss:Type="Number">3.3900000000000002E-6</Data></Cell>
    <Cell ss:StyleID="s62"><Data ss:Type="Number">4.2200000000000003E-5</Data></Cell>
    <Cell><Data ss:Type="Number">10.0740497</Data></Cell>
   </Row>
   <Row>
    <Cell><Data ss:Type="Number">6725</Data></Cell>
    <Cell><Data ss:Type="String">SRMS</Data></Cell>
    <Cell><Data ss:Type="Number">1.3958571609999999</Data></Cell>
    <Cell><Data ss:Type="Number">8.0704761190000003</Data></Cell>
    <Cell><Data ss:Type="Number">9.4663332800000006</Data></Cell>
    <Cell ss:StyleID="s62"><Data ss:Type="Number">9.0999999999999993E-6</Data></Cell>
    <Cell><Data ss:Type="Number">1.10643E-4</Data></Cell>
    <Cell><Data ss:Type="Number">9.1090897910000006</Data></Cell>
   </Row>
   <Row>
    <Cell><Data ss:Type="Number">579</Data></Cell>
    <Cell><Data ss:Type="String">NKX3-2</Data></Cell>
    <Cell><Data ss:Type="Number">1.395502003</Data></Cell>
    <Cell><Data ss:Type="Number">7.404783889</Data></Cell>
    <Cell><Data ss:Type="Number">8.8002858919999998</Data></Cell>
    <Cell><Data ss:Type="Number">2.61458E-4</Data></Cell>
    <Cell><Data ss:Type="Number">2.8722769999999999E-3</Data></Cell>
    <Cell><Data ss:Type="Number">5.849773763</Data></Cell>
   </Row>
   <Row>
    <Cell><Data ss:Type="Number">55010</Data></Cell>
    <Cell><Data ss:Type="String">PARPBP</Data></Cell>
    <Cell><Data ss:Type="Number">1.3949293890000001</Data></Cell>
    <Cell><Data ss:Type="Number">8.2965927980000007</Data></Cell>
    <Cell><Data ss:Type="Number">9.6915221870000003</Data></Cell>
    <Cell ss:StyleID="s62"><Data ss:Type="Number">8.1599999999999998E-28</Data></Cell>
    <Cell ss:StyleID="s62"><Data ss:Type="Number">2.1800000000000001E-26</Data></Cell>
    <Cell><Data ss:Type="String">Inf</Data></Cell>
   </Row>
   <Row>
    <Cell><Data ss:Type="Number">123099</Data></Cell>
    <Cell><Data ss:Type="String">DEGS2</Data></Cell>
    <Cell><Data ss:Type="Number">1.3916645219999999</Data></Cell>
    <Cell><Data ss:Type="Number">10.59666006</Data></Cell>
    <Cell><Data ss:Type="Number">11.98832459</Data></Cell>
    <Cell ss:StyleID="s62"><Data ss:Type="Number">4.9200000000000003E-6</Data></Cell>
    <Cell ss:StyleID="s62"><Data ss:Type="Number">6.0699999999999998E-5</Data></Cell>
    <Cell><Data ss:Type="Number">9.7092953780000002</Data></Cell>
   </Row>
   <Row>
    <Cell><Data ss:Type="Number">10631</Data></Cell>
    <Cell><Data ss:Type="String">POSTN</Data></Cell>
    <Cell><Data ss:Type="Number">1.387376288</Data></Cell>
    <Cell><Data ss:Type="Number">15.37642883</Data></Cell>
    <Cell><Data ss:Type="Number">16.763805120000001</Data></Cell>
    <Cell ss:StyleID="s62"><Data ss:Type="Number">1.2200000000000001E-7</Data></Cell>
    <Cell ss:StyleID="s62"><Data ss:Type="Number">1.6500000000000001E-6</Data></Cell>
    <Cell><Data ss:Type="Number">13.312650789999999</Data></Cell>
   </Row>
   <Row>
    <Cell><Data ss:Type="Number">50943</Data></Cell>
    <Cell><Data ss:Type="String">FOXP3</Data></Cell>
    <Cell><Data ss:Type="Number">1.386476356</Data></Cell>
    <Cell><Data ss:Type="Number">7.6436454899999999</Data></Cell>
    <Cell><Data ss:Type="Number">9.0301218460000001</Data></Cell>
    <Cell ss:StyleID="s62"><Data ss:Type="Number">1.34E-14</Data></Cell>
    <Cell ss:StyleID="s62"><Data ss:Type="Number">2.5099999999999999E-13</Data></Cell>
    <Cell><Data ss:Type="Number">29.012795910000001</Data></Cell>
   </Row>
   <Row>
    <Cell><Data ss:Type="Number">1040</Data></Cell>
    <Cell><Data ss:Type="String">CDS1</Data></Cell>
    <Cell><Data ss:Type="Number">1.383761282</Data></Cell>
    <Cell><Data ss:Type="Number">10.91373428</Data></Cell>
    <Cell><Data ss:Type="Number">12.29749556</Data></Cell>
    <Cell ss:StyleID="s62"><Data ss:Type="Number">6.7799999999999999E-14</Data></Cell>
    <Cell ss:StyleID="s62"><Data ss:Type="Number">1.23E-12</Data></Cell>
    <Cell><Data ss:Type="Number">27.425529480000002</Data></Cell>
   </Row>
   <Row>
    <Cell><Data ss:Type="Number">26586</Data></Cell>
    <Cell><Data ss:Type="String">CKAP2</Data></Cell>
    <Cell><Data ss:Type="Number">1.382985323</Data></Cell>
    <Cell><Data ss:Type="Number">10.38670254</Data></Cell>
    <Cell><Data ss:Type="Number">11.769687859999999</Data></Cell>
    <Cell ss:StyleID="s62"><Data ss:Type="Number">1.8599999999999999E-15</Data></Cell>
    <Cell ss:StyleID="s62"><Data ss:Type="Number">3.5899999999999997E-14</Data></Cell>
    <Cell><Data ss:Type="Number">30.956057049999998</Data></Cell>
   </Row>
   <Row>
    <Cell><Data ss:Type="Number">9368</Data></Cell>
    <Cell><Data ss:Type="String">SLC9A3R1</Data></Cell>
    <Cell><Data ss:Type="Number">1.379956124</Data></Cell>
    <Cell><Data ss:Type="Number">13.65458684</Data></Cell>
    <Cell><Data ss:Type="Number">15.03454296</Data></Cell>
    <Cell ss:StyleID="s62"><Data ss:Type="Number">6.1100000000000001E-11</Data></Cell>
    <Cell ss:StyleID="s62"><Data ss:Type="Number">9.879999999999999E-10</Data></Cell>
    <Cell><Data ss:Type="Number">20.735110200000001</Data></Cell>
   </Row>
   <Row>
    <Cell><Data ss:Type="Number">9955</Data></Cell>
    <Cell><Data ss:Type="String">HS3ST3A1</Data></Cell>
    <Cell><Data ss:Type="Number">1.378506437</Data></Cell>
    <Cell><Data ss:Type="Number">4.239516654</Data></Cell>
    <Cell><Data ss:Type="Number">5.6180230919999996</Data></Cell>
    <Cell ss:StyleID="s62"><Data ss:Type="Number">2.16E-5</Data></Cell>
    <Cell><Data ss:Type="Number">2.5761700000000002E-4</Data></Cell>
    <Cell><Data ss:Type="Number">8.2637808360000005</Data></Cell>
   </Row>
   <Row>
    <Cell><Data ss:Type="Number">201299</Data></Cell>
    <Cell><Data ss:Type="String">RDM1</Data></Cell>
    <Cell><Data ss:Type="Number">1.376294168</Data></Cell>
    <Cell><Data ss:Type="Number">5.4341626190000003</Data></Cell>
    <Cell><Data ss:Type="Number">6.8104567859999996</Data></Cell>
    <Cell ss:StyleID="s62"><Data ss:Type="Number">1.85E-7</Data></Cell>
    <Cell ss:StyleID="s62"><Data ss:Type="Number">2.4499999999999998E-6</Data></Cell>
    <Cell><Data ss:Type="Number">12.920871310000001</Data></Cell>
   </Row>
   <Row>
    <Cell><Data ss:Type="Number">90993</Data></Cell>
    <Cell><Data ss:Type="String">CREB3L1</Data></Cell>
    <Cell><Data ss:Type="Number">1.373307005</Data></Cell>
    <Cell><Data ss:Type="Number">10.620676169999999</Data></Cell>
    <Cell><Data ss:Type="Number">11.993983180000001</Data></Cell>
    <Cell ss:StyleID="s62"><Data ss:Type="Number">1.31E-6</Data></Cell>
    <Cell ss:StyleID="s62"><Data ss:Type="Number">1.6699999999999999E-5</Data></Cell>
    <Cell><Data ss:Type="Number">10.99720729</Data></Cell>
   </Row>
   <Row>
    <Cell><Data ss:Type="Number">338707</Data></Cell>
    <Cell><Data ss:Type="String">B4GALNT4</Data></Cell>
    <Cell><Data ss:Type="Number">1.366735045</Data></Cell>
    <Cell><Data ss:Type="Number">10.203254380000001</Data></Cell>
    <Cell><Data ss:Type="Number">11.569989420000001</Data></Cell>
    <Cell ss:StyleID="s62"><Data ss:Type="Number">3.0100000000000001E-7</Data></Cell>
    <Cell ss:StyleID="s62"><Data ss:Type="Number">3.9600000000000002E-6</Data></Cell>
    <Cell><Data ss:Type="Number">12.44025662</Data></Cell>
   </Row>
   <Row>
    <Cell><Data ss:Type="Number">1303</Data></Cell>
    <Cell><Data ss:Type="String">COL12A1</Data></Cell>
    <Cell><Data ss:Type="Number">1.3661139959999999</Data></Cell>
    <Cell><Data ss:Type="Number">15.21800541</Data></Cell>
    <Cell><Data ss:Type="Number">16.58411941</Data></Cell>
    <Cell ss:StyleID="s62"><Data ss:Type="Number">3.2199999999999997E-5</Data></Cell>
    <Cell><Data ss:Type="Number">3.7949700000000002E-4</Data></Cell>
    <Cell><Data ss:Type="Number">7.876285352</Data></Cell>
   </Row>
   <Row>
    <Cell><Data ss:Type="Number">9915</Data></Cell>
    <Cell><Data ss:Type="String">ARNT2</Data></Cell>
    <Cell><Data ss:Type="Number">1.3628731919999999</Data></Cell>
    <Cell><Data ss:Type="Number">11.133074840000001</Data></Cell>
    <Cell><Data ss:Type="Number">12.495948029999999</Data></Cell>
    <Cell ss:StyleID="s62"><Data ss:Type="Number">1.27E-5</Data></Cell>
    <Cell><Data ss:Type="Number">1.52375E-4</Data></Cell>
    <Cell><Data ss:Type="Number">8.7890132219999995</Data></Cell>
   </Row>
   <Row>
    <Cell><Data ss:Type="Number">117178</Data></Cell>
    <Cell><Data ss:Type="String">SSX2IP</Data></Cell>
    <Cell><Data ss:Type="Number">1.362130928</Data></Cell>
    <Cell><Data ss:Type="Number">10.55157217</Data></Cell>
    <Cell><Data ss:Type="Number">11.913703099999999</Data></Cell>
    <Cell ss:StyleID="s62"><Data ss:Type="Number">1.9400000000000001E-14</Data></Cell>
    <Cell ss:StyleID="s62"><Data ss:Type="Number">3.6099999999999998E-13</Data></Cell>
    <Cell><Data ss:Type="Number">28.650698030000001</Data></Cell>
   </Row>
   <Row>
    <Cell><Data ss:Type="Number">51361</Data></Cell>
    <Cell><Data ss:Type="String">HOOK1</Data></Cell>
    <Cell><Data ss:Type="Number">1.361579326</Data></Cell>
    <Cell><Data ss:Type="Number">11.140991919999999</Data></Cell>
    <Cell><Data ss:Type="Number">12.50257124</Data></Cell>
    <Cell ss:StyleID="s62"><Data ss:Type="Number">4.9600000000000002E-11</Data></Cell>
    <Cell ss:StyleID="s62"><Data ss:Type="Number">8.0600000000000001E-10</Data></Cell>
    <Cell><Data ss:Type="Number">20.938390900000002</Data></Cell>
   </Row>
   <Row>
    <Cell><Data ss:Type="Number">53831</Data></Cell>
    <Cell><Data ss:Type="String">GPR84</Data></Cell>
    <Cell><Data ss:Type="Number">1.361122247</Data></Cell>
    <Cell><Data ss:Type="Number">8.2733685379999997</Data></Cell>
    <Cell><Data ss:Type="Number">9.6344907850000006</Data></Cell>
    <Cell ss:StyleID="s62"><Data ss:Type="Number">1.69E-9</Data></Cell>
    <Cell ss:StyleID="s62"><Data ss:Type="Number">2.55E-8</Data></Cell>
    <Cell><Data ss:Type="Number">17.485844660000001</Data></Cell>
   </Row>
   <Row>
    <Cell><Data ss:Type="Number">25896</Data></Cell>
    <Cell><Data ss:Type="String">INTS7</Data></Cell>
    <Cell><Data ss:Type="Number">1.3599771030000001</Data></Cell>
    <Cell><Data ss:Type="Number">10.54164783</Data></Cell>
    <Cell><Data ss:Type="Number">11.901624930000001</Data></Cell>
    <Cell ss:StyleID="s62"><Data ss:Type="Number">9.3599999999999995E-18</Data></Cell>
    <Cell ss:StyleID="s62"><Data ss:Type="Number">1.9499999999999999E-16</Data></Cell>
    <Cell><Data ss:Type="Number">36.043653390000003</Data></Cell>
   </Row>
   <Row>
    <Cell><Data ss:Type="Number">2209</Data></Cell>
    <Cell><Data ss:Type="String">FCGR1A</Data></Cell>
    <Cell><Data ss:Type="Number">1.3536884650000001</Data></Cell>
    <Cell><Data ss:Type="Number">7.9688413310000001</Data></Cell>
    <Cell><Data ss:Type="Number">9.3225297959999995</Data></Cell>
    <Cell ss:StyleID="s62"><Data ss:Type="Number">2.38E-15</Data></Cell>
    <Cell ss:StyleID="s62"><Data ss:Type="Number">4.5699999999999997E-14</Data></Cell>
    <Cell><Data ss:Type="Number">30.718207360000001</Data></Cell>
   </Row>
   <Row>
    <Cell><Data ss:Type="Number">80728</Data></Cell>
    <Cell><Data ss:Type="String">ARHGAP39</Data></Cell>
    <Cell><Data ss:Type="Number">1.3531765600000001</Data></Cell>
    <Cell><Data ss:Type="Number">9.7007296079999996</Data></Cell>
    <Cell><Data ss:Type="Number">11.053906169999999</Data></Cell>
    <Cell ss:StyleID="s62"><Data ss:Type="Number">1.4499999999999999E-13</Data></Cell>
    <Cell ss:StyleID="s62"><Data ss:Type="Number">2.5900000000000001E-12</Data></Cell>
    <Cell><Data ss:Type="Number">26.67999125</Data></Cell>
   </Row>
   <Row>
    <Cell><Data ss:Type="Number">2792</Data></Cell>
    <Cell><Data ss:Type="String">GNGT1</Data></Cell>
    <Cell><Data ss:Type="Number">1.351963687</Data></Cell>
    <Cell><Data ss:Type="Number">5.1309019759999996</Data></Cell>
    <Cell><Data ss:Type="Number">6.4828656640000002</Data></Cell>
    <Cell><Data ss:Type="Number">1.6860000000000001E-4</Data></Cell>
    <Cell><Data ss:Type="Number">1.882781E-3</Data></Cell>
    <Cell><Data ss:Type="Number">6.273120714</Data></Cell>
   </Row>
   <Row>
    <Cell><Data ss:Type="Number">57761</Data></Cell>
    <Cell><Data ss:Type="String">TRIB3</Data></Cell>
    <Cell><Data ss:Type="Number">1.3494991380000001</Data></Cell>
    <Cell><Data ss:Type="Number">10.49989094</Data></Cell>
    <Cell><Data ss:Type="Number">11.849390079999999</Data></Cell>
    <Cell ss:StyleID="s62"><Data ss:Type="Number">8.2899999999999995E-8</Data></Cell>
    <Cell ss:StyleID="s62"><Data ss:Type="Number">1.13E-6</Data></Cell>
    <Cell><Data ss:Type="Number">13.691949429999999</Data></Cell>
   </Row>
   <Row>
    <Cell><Data ss:Type="Number">9123</Data></Cell>
    <Cell><Data ss:Type="String">SLC16A3</Data></Cell>
    <Cell><Data ss:Type="Number">1.347938603</Data></Cell>
    <Cell><Data ss:Type="Number">10.308041360000001</Data></Cell>
    <Cell><Data ss:Type="Number">11.655979970000001</Data></Cell>
    <Cell ss:StyleID="s62"><Data ss:Type="Number">6.41E-9</Data></Cell>
    <Cell ss:StyleID="s62"><Data ss:Type="Number">9.2500000000000001E-8</Data></Cell>
    <Cell><Data ss:Type="Number">16.195526050000002</Data></Cell>
   </Row>
   <Row>
    <Cell><Data ss:Type="Number">353500</Data></Cell>
    <Cell><Data ss:Type="String">BMP8A</Data></Cell>
    <Cell><Data ss:Type="Number">1.343812188</Data></Cell>
    <Cell><Data ss:Type="Number">8.9738798329999998</Data></Cell>
    <Cell><Data ss:Type="Number">10.317692020000001</Data></Cell>
    <Cell ss:StyleID="s62"><Data ss:Type="Number">3.6199999999999999E-9</Data></Cell>
    <Cell ss:StyleID="s62"><Data ss:Type="Number">5.3099999999999999E-8</Data></Cell>
    <Cell><Data ss:Type="Number">16.7516231</Data></Cell>
   </Row>
   <Row>
    <Cell><Data ss:Type="Number">255631</Data></Cell>
    <Cell><Data ss:Type="String">COL24A1</Data></Cell>
    <Cell><Data ss:Type="Number">1.34159549</Data></Cell>
    <Cell><Data ss:Type="Number">8.4002954540000001</Data></Cell>
    <Cell><Data ss:Type="Number">9.7418909439999997</Data></Cell>
    <Cell ss:StyleID="s62"><Data ss:Type="Number">3.3299999999999999E-13</Data></Cell>
    <Cell ss:StyleID="s62"><Data ss:Type="Number">5.8500000000000003E-12</Data></Cell>
    <Cell><Data ss:Type="Number">25.86386074</Data></Cell>
   </Row>
   <Row>
    <Cell><Data ss:Type="Number">401541</Data></Cell>
    <Cell><Data ss:Type="String">CENPP</Data></Cell>
    <Cell><Data ss:Type="Number">1.3400673940000001</Data></Cell>
    <Cell><Data ss:Type="Number">9.1434355620000005</Data></Cell>
    <Cell><Data ss:Type="Number">10.483502959999999</Data></Cell>
    <Cell ss:StyleID="s62"><Data ss:Type="Number">2.0499999999999999E-12</Data></Cell>
    <Cell ss:StyleID="s62"><Data ss:Type="Number">3.5000000000000002E-11</Data></Cell>
    <Cell><Data ss:Type="Number">24.074896119999998</Data></Cell>
   </Row>
   <Row>
    <Cell><Data ss:Type="Number">28998</Data></Cell>
    <Cell><Data ss:Type="String">MRPL13</Data></Cell>
    <Cell><Data ss:Type="Number">1.33923876</Data></Cell>
    <Cell><Data ss:Type="Number">11.08337661</Data></Cell>
    <Cell><Data ss:Type="Number">12.422615370000001</Data></Cell>
    <Cell ss:StyleID="s62"><Data ss:Type="Number">3.0400000000000002E-13</Data></Cell>
    <Cell ss:StyleID="s62"><Data ss:Type="Number">5.3599999999999998E-12</Data></Cell>
    <Cell><Data ss:Type="Number">25.95273237</Data></Cell>
   </Row>
   <Row>
    <Cell><Data ss:Type="Number">124220</Data></Cell>
    <Cell><Data ss:Type="String">ZG16B</Data></Cell>
    <Cell><Data ss:Type="Number">1.338620897</Data></Cell>
    <Cell><Data ss:Type="Number">10.84815169</Data></Cell>
    <Cell><Data ss:Type="Number">12.18677258</Data></Cell>
    <Cell><Data ss:Type="Number">1.4580499999999999E-4</Data></Cell>
    <Cell><Data ss:Type="Number">1.6382650000000001E-3</Data></Cell>
    <Cell><Data ss:Type="Number">6.4124776600000004</Data></Cell>
   </Row>
   <Row>
    <Cell><Data ss:Type="Number">11169</Data></Cell>
    <Cell><Data ss:Type="String">WDHD1</Data></Cell>
    <Cell><Data ss:Type="Number">1.3381197</Data></Cell>
    <Cell><Data ss:Type="Number">8.8447410059999996</Data></Cell>
    <Cell><Data ss:Type="Number">10.18286071</Data></Cell>
    <Cell ss:StyleID="s62"><Data ss:Type="Number">1.4899999999999999E-17</Data></Cell>
    <Cell ss:StyleID="s62"><Data ss:Type="Number">3.0599999999999999E-16</Data></Cell>
    <Cell><Data ss:Type="Number">35.638188280000001</Data></Cell>
   </Row>
   <Row>
    <Cell><Data ss:Type="Number">27338</Data></Cell>
    <Cell><Data ss:Type="String">UBE2S</Data></Cell>
    <Cell><Data ss:Type="Number">1.3362419670000001</Data></Cell>
    <Cell><Data ss:Type="Number">10.92598516</Data></Cell>
    <Cell><Data ss:Type="Number">12.262227129999999</Data></Cell>
    <Cell ss:StyleID="s62"><Data ss:Type="Number">5.2400000000000002E-23</Data></Cell>
    <Cell ss:StyleID="s62"><Data ss:Type="Number">1.2700000000000001E-21</Data></Cell>
    <Cell><Data ss:Type="String">Inf</Data></Cell>
   </Row>
   <Row>
    <Cell><Data ss:Type="Number">92312</Data></Cell>
    <Cell><Data ss:Type="String">MEX3A</Data></Cell>
    <Cell><Data ss:Type="Number">1.3358400720000001</Data></Cell>
    <Cell><Data ss:Type="Number">10.52019818</Data></Cell>
    <Cell><Data ss:Type="Number">11.856038249999999</Data></Cell>
    <Cell ss:StyleID="s62"><Data ss:Type="Number">3.8999999999999998E-8</Data></Cell>
    <Cell ss:StyleID="s62"><Data ss:Type="Number">5.4199999999999996E-7</Data></Cell>
    <Cell><Data ss:Type="Number">14.42889237</Data></Cell>
   </Row>
   <Row>
    <Cell><Data ss:Type="Number">8140</Data></Cell>
    <Cell><Data ss:Type="String">SLC7A5</Data></Cell>
    <Cell><Data ss:Type="Number">1.3348855529999999</Data></Cell>
    <Cell><Data ss:Type="Number">11.66084794</Data></Cell>
    <Cell><Data ss:Type="Number">12.9957335</Data></Cell>
    <Cell ss:StyleID="s62"><Data ss:Type="Number">2.23E-5</Data></Cell>
    <Cell><Data ss:Type="Number">2.6485799999999998E-4</Data></Cell>
    <Cell><Data ss:Type="Number">8.2360536450000001</Data></Cell>
   </Row>
   <Row>
    <Cell><Data ss:Type="Number">58489</Data></Cell>
    <Cell><Data ss:Type="String">ABHD17C</Data></Cell>
    <Cell><Data ss:Type="Number">1.333496196</Data></Cell>
    <Cell><Data ss:Type="Number">9.9069431750000003</Data></Cell>
    <Cell><Data ss:Type="Number">11.240439370000001</Data></Cell>
    <Cell ss:StyleID="s62"><Data ss:Type="Number">3.2899999999999998E-6</Data></Cell>
    <Cell ss:StyleID="s62"><Data ss:Type="Number">4.1E-5</Data></Cell>
    <Cell><Data ss:Type="Number">10.101559979999999</Data></Cell>
   </Row>
   <Row>
    <Cell><Data ss:Type="Number">8365</Data></Cell>
    <Cell><Data ss:Type="String">HIST1H4H</Data></Cell>
    <Cell><Data ss:Type="Number">1.3321315659999999</Data></Cell>
    <Cell><Data ss:Type="Number">10.00999004</Data></Cell>
    <Cell><Data ss:Type="Number">11.34212161</Data></Cell>
    <Cell ss:StyleID="s62"><Data ss:Type="Number">2.0999999999999998E-6</Data></Cell>
    <Cell ss:StyleID="s62"><Data ss:Type="Number">2.6599999999999999E-5</Data></Cell>
    <Cell><Data ss:Type="Number">10.5341033</Data></Cell>
   </Row>
   <Row>
    <Cell><Data ss:Type="Number">2177</Data></Cell>
    <Cell><Data ss:Type="String">FANCD2</Data></Cell>
    <Cell><Data ss:Type="Number">1.3300297759999999</Data></Cell>
    <Cell><Data ss:Type="Number">9.5690747060000003</Data></Cell>
    <Cell><Data ss:Type="Number">10.89910448</Data></Cell>
    <Cell ss:StyleID="s62"><Data ss:Type="Number">1.7300000000000001E-11</Data></Cell>
    <Cell ss:StyleID="s62"><Data ss:Type="Number">2.8599999999999999E-10</Data></Cell>
    <Cell><Data ss:Type="Number">21.974431670000001</Data></Cell>
   </Row>
   <Row>
    <Cell><Data ss:Type="Number">3352</Data></Cell>
    <Cell><Data ss:Type="String">HTR1D</Data></Cell>
    <Cell><Data ss:Type="Number">1.329933029</Data></Cell>
    <Cell><Data ss:Type="Number">7.6136676919999999</Data></Cell>
    <Cell><Data ss:Type="Number">8.9436007199999992</Data></Cell>
    <Cell><Data ss:Type="Number">1.6951600000000001E-4</Data></Cell>
    <Cell><Data ss:Type="Number">1.8907850000000001E-3</Data></Cell>
    <Cell><Data ss:Type="Number">6.2688704739999999</Data></Cell>
   </Row>
   <Row>
    <Cell><Data ss:Type="Number">11130</Data></Cell>
    <Cell><Data ss:Type="String">ZWINT</Data></Cell>
    <Cell><Data ss:Type="Number">1.329887362</Data></Cell>
    <Cell><Data ss:Type="Number">11.20682547</Data></Cell>
    <Cell><Data ss:Type="Number">12.536712830000001</Data></Cell>
    <Cell ss:StyleID="s62"><Data ss:Type="Number">1.3200000000000001E-28</Data></Cell>
    <Cell ss:StyleID="s62"><Data ss:Type="Number">3.6199999999999997E-27</Data></Cell>
    <Cell><Data ss:Type="String">Inf</Data></Cell>
   </Row>
   <Row>
    <Cell><Data ss:Type="Number">84894</Data></Cell>
    <Cell><Data ss:Type="String">LINGO1</Data></Cell>
    <Cell><Data ss:Type="Number">1.3283934209999999</Data></Cell>
    <Cell><Data ss:Type="Number">9.7533246580000004</Data></Cell>
    <Cell><Data ss:Type="Number">11.08171808</Data></Cell>
    <Cell><Data ss:Type="Number">3.6280699999999998E-4</Data></Cell>
    <Cell><Data ss:Type="Number">3.9403340000000002E-3</Data></Cell>
    <Cell><Data ss:Type="Number">5.532541749</Data></Cell>
   </Row>
   <Row>
    <Cell><Data ss:Type="Number">9645</Data></Cell>
    <Cell><Data ss:Type="String">MICAL2</Data></Cell>
    <Cell><Data ss:Type="Number">1.3244847719999999</Data></Cell>
    <Cell><Data ss:Type="Number">11.68635551</Data></Cell>
    <Cell><Data ss:Type="Number">13.01084028</Data></Cell>
    <Cell ss:StyleID="s62"><Data ss:Type="Number">6.7100000000000006E-11</Data></Cell>
    <Cell ss:StyleID="s62"><Data ss:Type="Number">1.08E-9</Data></Cell>
    <Cell><Data ss:Type="Number">20.645204240000002</Data></Cell>
   </Row>
   <Row>
    <Cell><Data ss:Type="Number">2842</Data></Cell>
    <Cell><Data ss:Type="String">GPR19</Data></Cell>
    <Cell><Data ss:Type="Number">1.3241835900000001</Data></Cell>
    <Cell><Data ss:Type="Number">4.471942039</Data></Cell>
    <Cell><Data ss:Type="Number">5.7961256289999996</Data></Cell>
    <Cell ss:StyleID="s62"><Data ss:Type="Number">6.0900000000000003E-5</Data></Cell>
    <Cell><Data ss:Type="Number">7.0346600000000003E-4</Data></Cell>
    <Cell><Data ss:Type="Number">7.2587866209999996</Data></Cell>
   </Row>
   <Row>
    <Cell><Data ss:Type="Number">4171</Data></Cell>
    <Cell><Data ss:Type="String">MCM2</Data></Cell>
    <Cell><Data ss:Type="Number">1.319542124</Data></Cell>
    <Cell><Data ss:Type="Number">11.195940439999999</Data></Cell>
    <Cell><Data ss:Type="Number">12.515482560000001</Data></Cell>
    <Cell ss:StyleID="s62"><Data ss:Type="Number">2.6199999999999999E-17</Data></Cell>
    <Cell ss:StyleID="s62"><Data ss:Type="Number">5.34E-16</Data></Cell>
    <Cell><Data ss:Type="Number">35.127362660000003</Data></Cell>
   </Row>
   <Row>
    <Cell><Data ss:Type="Number">814</Data></Cell>
    <Cell><Data ss:Type="String">CAMK4</Data></Cell>
    <Cell><Data ss:Type="Number">1.3192354049999999</Data></Cell>
    <Cell><Data ss:Type="Number">6.8016436540000003</Data></Cell>
    <Cell><Data ss:Type="Number">8.120879059</Data></Cell>
    <Cell ss:StyleID="s62"><Data ss:Type="Number">3.7000000000000002E-6</Data></Cell>
    <Cell ss:StyleID="s62"><Data ss:Type="Number">4.6E-5</Data></Cell>
    <Cell><Data ss:Type="Number">9.9878402939999997</Data></Cell>
   </Row>
   <Row>
    <Cell><Data ss:Type="Number">1763</Data></Cell>
    <Cell><Data ss:Type="String">DNA2</Data></Cell>
    <Cell><Data ss:Type="Number">1.3177069690000001</Data></Cell>
    <Cell><Data ss:Type="Number">7.6453236760000003</Data></Cell>
    <Cell><Data ss:Type="Number">8.9630306449999999</Data></Cell>
    <Cell ss:StyleID="s62"><Data ss:Type="Number">1.68E-9</Data></Cell>
    <Cell ss:StyleID="s62"><Data ss:Type="Number">2.5300000000000002E-8</Data></Cell>
    <Cell><Data ss:Type="Number">17.49296666</Data></Cell>
   </Row>
   <Row>
    <Cell><Data ss:Type="Number">79956</Data></Cell>
    <Cell><Data ss:Type="String">ERMP1</Data></Cell>
    <Cell><Data ss:Type="Number">1.314714164</Data></Cell>
    <Cell><Data ss:Type="Number">12.36101088</Data></Cell>
    <Cell><Data ss:Type="Number">13.67572504</Data></Cell>
    <Cell ss:StyleID="s62"><Data ss:Type="Number">6.4999999999999994E-5</Data></Cell>
    <Cell><Data ss:Type="Number">7.5042499999999999E-4</Data></Cell>
    <Cell><Data ss:Type="Number">7.1941204839999999</Data></Cell>
   </Row>
   <Row>
    <Cell><Data ss:Type="Number">55103</Data></Cell>
    <Cell><Data ss:Type="String">RALGPS2</Data></Cell>
    <Cell><Data ss:Type="Number">1.3138623009999999</Data></Cell>
    <Cell><Data ss:Type="Number">11.891035670000001</Data></Cell>
    <Cell><Data ss:Type="Number">13.204897969999999</Data></Cell>
    <Cell ss:StyleID="s62"><Data ss:Type="Number">6.13E-7</Data></Cell>
    <Cell ss:StyleID="s62"><Data ss:Type="Number">7.9500000000000001E-6</Data></Cell>
    <Cell><Data ss:Type="Number">11.74276457</Data></Cell>
   </Row>
   <Row>
    <Cell><Data ss:Type="Number">8349</Data></Cell>
    <Cell><Data ss:Type="String">HIST2H2BE</Data></Cell>
    <Cell><Data ss:Type="Number">1.312052491</Data></Cell>
    <Cell><Data ss:Type="Number">10.92631022</Data></Cell>
    <Cell><Data ss:Type="Number">12.238362710000001</Data></Cell>
    <Cell ss:StyleID="s62"><Data ss:Type="Number">3.0499999999999999E-5</Data></Cell>
    <Cell><Data ss:Type="Number">3.6080500000000001E-4</Data></Cell>
    <Cell><Data ss:Type="Number">7.9268117379999996</Data></Cell>
   </Row>
   <Row>
    <Cell><Data ss:Type="Number">64754</Data></Cell>
    <Cell><Data ss:Type="String">SMYD3</Data></Cell>
    <Cell><Data ss:Type="Number">1.311406648</Data></Cell>
    <Cell><Data ss:Type="Number">10.60386754</Data></Cell>
    <Cell><Data ss:Type="Number">11.91527419</Data></Cell>
    <Cell ss:StyleID="s62"><Data ss:Type="Number">4.8899999999999998E-6</Data></Cell>
    <Cell ss:StyleID="s62"><Data ss:Type="Number">6.0399999999999998E-5</Data></Cell>
    <Cell><Data ss:Type="Number">9.7150680460000007</Data></Cell>
   </Row>
   <Row>
    <Cell><Data ss:Type="Number">57698</Data></Cell>
    <Cell><Data ss:Type="String">KIAA1598</Data></Cell>
    <Cell><Data ss:Type="Number">1.2986502280000001</Data></Cell>
    <Cell><Data ss:Type="Number">12.317126010000001</Data></Cell>
    <Cell><Data ss:Type="Number">13.615776240000001</Data></Cell>
    <Cell ss:StyleID="s62"><Data ss:Type="Number">1.6899999999999999E-7</Data></Cell>
    <Cell ss:StyleID="s62"><Data ss:Type="Number">2.2500000000000001E-6</Data></Cell>
    <Cell><Data ss:Type="Number">13.005200439999999</Data></Cell>
   </Row>
   <Row>
    <Cell><Data ss:Type="Number">401409</Data></Cell>
    <Cell><Data ss:Type="String">RAB19</Data></Cell>
    <Cell><Data ss:Type="Number">1.297114361</Data></Cell>
    <Cell><Data ss:Type="Number">5.1795218329999999</Data></Cell>
    <Cell><Data ss:Type="Number">6.4766361940000001</Data></Cell>
    <Cell ss:StyleID="s62"><Data ss:Type="Number">3.7400000000000001E-5</Data></Cell>
    <Cell><Data ss:Type="Number">4.38484E-4</Data></Cell>
    <Cell><Data ss:Type="Number">7.7317484629999997</Data></Cell>
   </Row>
   <Row>
    <Cell><Data ss:Type="Number">28982</Data></Cell>
    <Cell><Data ss:Type="String">FLVCR1</Data></Cell>
    <Cell><Data ss:Type="Number">1.295259589</Data></Cell>
    <Cell><Data ss:Type="Number">8.4977198499999993</Data></Cell>
    <Cell><Data ss:Type="Number">9.7929794399999999</Data></Cell>
    <Cell ss:StyleID="s62"><Data ss:Type="Number">3.6E-9</Data></Cell>
    <Cell ss:StyleID="s62"><Data ss:Type="Number">5.2800000000000003E-8</Data></Cell>
    <Cell><Data ss:Type="Number">16.757436139999999</Data></Cell>
   </Row>
   <Row>
    <Cell><Data ss:Type="Number">220134</Data></Cell>
    <Cell><Data ss:Type="String">SKA1</Data></Cell>
    <Cell><Data ss:Type="Number">1.2933085929999999</Data></Cell>
    <Cell><Data ss:Type="Number">8.4782745269999999</Data></Cell>
    <Cell><Data ss:Type="Number">9.7715831200000007</Data></Cell>
    <Cell ss:StyleID="s62"><Data ss:Type="Number">4.6499999999999997E-14</Data></Cell>
    <Cell ss:StyleID="s62"><Data ss:Type="Number">8.5100000000000001E-13</Data></Cell>
    <Cell><Data ss:Type="Number">27.791989470000001</Data></Cell>
   </Row>
   <Row>
    <Cell><Data ss:Type="Number">89765</Data></Cell>
    <Cell><Data ss:Type="String">RSPH1</Data></Cell>
    <Cell><Data ss:Type="Number">1.2919639000000001</Data></Cell>
    <Cell><Data ss:Type="Number">7.4291329609999996</Data></Cell>
    <Cell><Data ss:Type="Number">8.7210968609999995</Data></Cell>
    <Cell ss:StyleID="s62"><Data ss:Type="Number">3.3000000000000003E-5</Data></Cell>
    <Cell><Data ss:Type="Number">3.8867900000000001E-4</Data></Cell>
    <Cell><Data ss:Type="Number">7.8523686609999999</Data></Cell>
   </Row>
   <Row>
    <Cell><Data ss:Type="Number">195828</Data></Cell>
    <Cell><Data ss:Type="String">ZNF367</Data></Cell>
    <Cell><Data ss:Type="Number">1.291133273</Data></Cell>
    <Cell><Data ss:Type="Number">7.8790868549999997</Data></Cell>
    <Cell><Data ss:Type="Number">9.1702201280000004</Data></Cell>
    <Cell ss:StyleID="s62"><Data ss:Type="Number">6.8700000000000001E-10</Data></Cell>
    <Cell ss:StyleID="s62"><Data ss:Type="Number">1.05E-8</Data></Cell>
    <Cell><Data ss:Type="Number">18.372385730000001</Data></Cell>
   </Row>
   <Row>
    <Cell><Data ss:Type="Number">84561</Data></Cell>
    <Cell><Data ss:Type="String">SLC12A8</Data></Cell>
    <Cell><Data ss:Type="Number">1.290808599</Data></Cell>
    <Cell><Data ss:Type="Number">9.5408663150000006</Data></Cell>
    <Cell><Data ss:Type="Number">10.83167491</Data></Cell>
    <Cell ss:StyleID="s62"><Data ss:Type="Number">2.7599999999999998E-10</Data></Cell>
    <Cell ss:StyleID="s62"><Data ss:Type="Number">4.32E-9</Data></Cell>
    <Cell><Data ss:Type="Number">19.26102204</Data></Cell>
   </Row>
   <Row>
    <Cell><Data ss:Type="Number">79170</Data></Cell>
    <Cell><Data ss:Type="String">PRR15L</Data></Cell>
    <Cell><Data ss:Type="Number">1.290056648</Data></Cell>
    <Cell><Data ss:Type="Number">10.936659730000001</Data></Cell>
    <Cell><Data ss:Type="Number">12.226716379999999</Data></Cell>
    <Cell ss:StyleID="s62"><Data ss:Type="Number">3.2499999999999998E-6</Data></Cell>
    <Cell ss:StyleID="s62"><Data ss:Type="Number">4.0599999999999998E-5</Data></Cell>
    <Cell><Data ss:Type="Number">10.11270367</Data></Cell>
   </Row>
   <Row>
    <Cell><Data ss:Type="Number">91687</Data></Cell>
    <Cell><Data ss:Type="String">CENPL</Data></Cell>
    <Cell><Data ss:Type="Number">1.2864736480000001</Data></Cell>
    <Cell><Data ss:Type="Number">8.5253279749999997</Data></Cell>
    <Cell><Data ss:Type="Number">9.8118016229999991</Data></Cell>
    <Cell ss:StyleID="s62"><Data ss:Type="Number">3.6800000000000001E-16</Data></Cell>
    <Cell ss:StyleID="s62"><Data ss:Type="Number">7.3099999999999993E-15</Data></Cell>
    <Cell><Data ss:Type="Number">32.547145829999998</Data></Cell>
   </Row>
   <Row>
    <Cell><Data ss:Type="Number">84900</Data></Cell>
    <Cell><Data ss:Type="String">RNFT2</Data></Cell>
    <Cell><Data ss:Type="Number">1.285974985</Data></Cell>
    <Cell><Data ss:Type="Number">7.4293204920000004</Data></Cell>
    <Cell><Data ss:Type="Number">8.7152954769999997</Data></Cell>
    <Cell ss:StyleID="s62"><Data ss:Type="Number">6.4199999999999995E-7</Data></Cell>
    <Cell ss:StyleID="s62"><Data ss:Type="Number">8.3100000000000001E-6</Data></Cell>
    <Cell><Data ss:Type="Number">11.69759606</Data></Cell>
   </Row>
   <Row>
    <Cell><Data ss:Type="Number">344</Data></Cell>
    <Cell><Data ss:Type="String">APOC4-APOC2</Data></Cell>
    <Cell><Data ss:Type="Number">1.2821529469999999</Data></Cell>
    <Cell><Data ss:Type="Number">8.7372582300000001</Data></Cell>
    <Cell><Data ss:Type="Number">10.019411180000001</Data></Cell>
    <Cell><Data ss:Type="Number">2.53016E-4</Data></Cell>
    <Cell><Data ss:Type="Number">2.7855509999999998E-3</Data></Cell>
    <Cell><Data ss:Type="Number">5.8805201440000001</Data></Cell>
   </Row>
   <Row>
    <Cell><Data ss:Type="Number">25879</Data></Cell>
    <Cell><Data ss:Type="String">DCAF13</Data></Cell>
    <Cell><Data ss:Type="Number">1.2801905979999999</Data></Cell>
    <Cell><Data ss:Type="Number">11.94516778</Data></Cell>
    <Cell><Data ss:Type="Number">13.225358379999999</Data></Cell>
    <Cell ss:StyleID="s62"><Data ss:Type="Number">1.6199999999999999E-13</Data></Cell>
    <Cell ss:StyleID="s62"><Data ss:Type="Number">2.89E-12</Data></Cell>
    <Cell><Data ss:Type="Number">26.569910830000001</Data></Cell>
   </Row>
   <Row>
    <Cell><Data ss:Type="Number">860</Data></Cell>
    <Cell><Data ss:Type="String">RUNX2</Data></Cell>
    <Cell><Data ss:Type="Number">1.2753499180000001</Data></Cell>
    <Cell><Data ss:Type="Number">9.8745253910000006</Data></Cell>
    <Cell><Data ss:Type="Number">11.149875310000001</Data></Cell>
    <Cell ss:StyleID="s62"><Data ss:Type="Number">1.8900000000000001E-7</Data></Cell>
    <Cell ss:StyleID="s62"><Data ss:Type="Number">2.5000000000000002E-6</Data></Cell>
    <Cell><Data ss:Type="Number">12.898140959999999</Data></Cell>
   </Row>
   <Row>
    <Cell><Data ss:Type="Number">899</Data></Cell>
    <Cell><Data ss:Type="String">CCNF</Data></Cell>
    <Cell><Data ss:Type="Number">1.2705653619999999</Data></Cell>
    <Cell><Data ss:Type="Number">10.23803021</Data></Cell>
    <Cell><Data ss:Type="Number">11.508595570000001</Data></Cell>
    <Cell ss:StyleID="s62"><Data ss:Type="Number">3.3499999999999998E-9</Data></Cell>
    <Cell ss:StyleID="s62"><Data ss:Type="Number">4.9399999999999999E-8</Data></Cell>
    <Cell><Data ss:Type="Number">16.82400887</Data></Cell>
   </Row>
   <Row>
    <Cell><Data ss:Type="Number">54972</Data></Cell>
    <Cell><Data ss:Type="String">TMEM132A</Data></Cell>
    <Cell><Data ss:Type="Number">1.2666570690000001</Data></Cell>
    <Cell><Data ss:Type="Number">11.90595531</Data></Cell>
    <Cell><Data ss:Type="Number">13.17261238</Data></Cell>
    <Cell ss:StyleID="s62"><Data ss:Type="Number">2.6900000000000001E-6</Data></Cell>
    <Cell ss:StyleID="s62"><Data ss:Type="Number">3.3699999999999999E-5</Data></Cell>
    <Cell><Data ss:Type="Number">10.299281369999999</Data></Cell>
   </Row>
   <Row>
    <Cell><Data ss:Type="Number">4998</Data></Cell>
    <Cell><Data ss:Type="String">ORC1</Data></Cell>
    <Cell><Data ss:Type="Number">1.2637562280000001</Data></Cell>
    <Cell><Data ss:Type="Number">7.2628502179999996</Data></Cell>
    <Cell><Data ss:Type="Number">8.5266064460000006</Data></Cell>
    <Cell ss:StyleID="s62"><Data ss:Type="Number">4.14E-13</Data></Cell>
    <Cell ss:StyleID="s62"><Data ss:Type="Number">7.25E-12</Data></Cell>
    <Cell><Data ss:Type="Number">25.65068132</Data></Cell>
   </Row>
   <Row>
    <Cell><Data ss:Type="Number">57530</Data></Cell>
    <Cell><Data ss:Type="String">CGN</Data></Cell>
    <Cell><Data ss:Type="Number">1.2624073709999999</Data></Cell>
    <Cell><Data ss:Type="Number">11.601305</Data></Cell>
    <Cell><Data ss:Type="Number">12.86371237</Data></Cell>
    <Cell><Data ss:Type="Number">1.0812299999999999E-4</Data></Cell>
    <Cell><Data ss:Type="Number">1.2311729999999999E-3</Data></Cell>
    <Cell><Data ss:Type="Number">6.6985556150000001</Data></Cell>
   </Row>
   <Row>
    <Cell><Data ss:Type="Number">2175</Data></Cell>
    <Cell><Data ss:Type="String">FANCA</Data></Cell>
    <Cell><Data ss:Type="Number">1.2594721470000001</Data></Cell>
    <Cell><Data ss:Type="Number">8.8533358179999997</Data></Cell>
    <Cell><Data ss:Type="Number">10.11280797</Data></Cell>
    <Cell ss:StyleID="s62"><Data ss:Type="Number">8.6199999999999997E-11</Data></Cell>
    <Cell ss:StyleID="s62"><Data ss:Type="Number">1.38E-9</Data></Cell>
    <Cell><Data ss:Type="Number">20.398661610000001</Data></Cell>
   </Row>
   <Row>
    <Cell><Data ss:Type="Number">137682</Data></Cell>
    <Cell><Data ss:Type="String">NDUFAF6</Data></Cell>
    <Cell><Data ss:Type="Number">1.2552113840000001</Data></Cell>
    <Cell><Data ss:Type="Number">10.35890294</Data></Cell>
    <Cell><Data ss:Type="Number">11.614114320000001</Data></Cell>
    <Cell ss:StyleID="s62"><Data ss:Type="Number">5.3400000000000002E-8</Data></Cell>
    <Cell ss:StyleID="s62"><Data ss:Type="Number">7.3799999999999996E-7</Data></Cell>
    <Cell><Data ss:Type="Number">14.119398309999999</Data></Cell>
   </Row>
   <Row>
    <Cell><Data ss:Type="Number">80010</Data></Cell>
    <Cell><Data ss:Type="String">RMI1</Data></Cell>
    <Cell><Data ss:Type="Number">1.250047701</Data></Cell>
    <Cell><Data ss:Type="Number">9.5621793739999994</Data></Cell>
    <Cell><Data ss:Type="Number">10.81222708</Data></Cell>
    <Cell ss:StyleID="s62"><Data ss:Type="Number">9.5599999999999992E-9</Data></Cell>
    <Cell ss:StyleID="s62"><Data ss:Type="Number">1.36E-7</Data></Cell>
    <Cell><Data ss:Type="Number">15.808082580000001</Data></Cell>
   </Row>
   <Row>
    <Cell><Data ss:Type="Number">2530</Data></Cell>
    <Cell><Data ss:Type="String">FUT8</Data></Cell>
    <Cell><Data ss:Type="Number">1.248170242</Data></Cell>
    <Cell><Data ss:Type="Number">12.33060425</Data></Cell>
    <Cell><Data ss:Type="Number">13.578774490000001</Data></Cell>
    <Cell><Data ss:Type="Number">3.1183300000000002E-4</Data></Cell>
    <Cell><Data ss:Type="Number">3.4085280000000001E-3</Data></Cell>
    <Cell><Data ss:Type="Number">5.6780605460000002</Data></Cell>
   </Row>
   <Row>
    <Cell><Data ss:Type="Number">5329</Data></Cell>
    <Cell><Data ss:Type="String">PLAUR</Data></Cell>
    <Cell><Data ss:Type="Number">1.245168751</Data></Cell>
    <Cell><Data ss:Type="Number">10.296871380000001</Data></Cell>
    <Cell><Data ss:Type="Number">11.54204013</Data></Cell>
    <Cell ss:StyleID="s62"><Data ss:Type="Number">2.76E-9</Data></Cell>
    <Cell ss:StyleID="s62"><Data ss:Type="Number">4.1000000000000003E-8</Data></Cell>
    <Cell><Data ss:Type="Number">17.008703409999999</Data></Cell>
   </Row>
   <Row>
    <Cell><Data ss:Type="Number">5427</Data></Cell>
    <Cell><Data ss:Type="String">POLE2</Data></Cell>
    <Cell><Data ss:Type="Number">1.2443315210000001</Data></Cell>
    <Cell><Data ss:Type="Number">6.9176515380000003</Data></Cell>
    <Cell><Data ss:Type="Number">8.1619830590000007</Data></Cell>
    <Cell ss:StyleID="s62"><Data ss:Type="Number">1.4500000000000001E-6</Data></Cell>
    <Cell ss:StyleID="s62"><Data ss:Type="Number">1.84E-5</Data></Cell>
    <Cell><Data ss:Type="Number">10.900608289999999</Data></Cell>
   </Row>
   <Row>
    <Cell><Data ss:Type="Number">1277</Data></Cell>
    <Cell><Data ss:Type="String">COL1A1</Data></Cell>
    <Cell><Data ss:Type="Number">1.2440982599999999</Data></Cell>
    <Cell><Data ss:Type="Number">16.987947210000002</Data></Cell>
    <Cell><Data ss:Type="Number">18.232045469999999</Data></Cell>
    <Cell ss:StyleID="s62"><Data ss:Type="Number">5.6200000000000004E-6</Data></Cell>
    <Cell ss:StyleID="s62"><Data ss:Type="Number">6.9200000000000002E-5</Data></Cell>
    <Cell><Data ss:Type="Number">9.5791465369999997</Data></Cell>
   </Row>
   <Row>
    <Cell><Data ss:Type="Number">114822</Data></Cell>
    <Cell><Data ss:Type="String">RHPN1</Data></Cell>
    <Cell><Data ss:Type="Number">1.2423954589999999</Data></Cell>
    <Cell><Data ss:Type="Number">10.654737389999999</Data></Cell>
    <Cell><Data ss:Type="Number">11.89713285</Data></Cell>
    <Cell ss:StyleID="s62"><Data ss:Type="Number">6.8800000000000002E-7</Data></Cell>
    <Cell ss:StyleID="s62"><Data ss:Type="Number">8.8999999999999995E-6</Data></Cell>
    <Cell><Data ss:Type="Number">11.62974271</Data></Cell>
   </Row>
   <Row>
    <Cell><Data ss:Type="Number">4646</Data></Cell>
    <Cell><Data ss:Type="String">MYO6</Data></Cell>
    <Cell><Data ss:Type="Number">1.2392176749999999</Data></Cell>
    <Cell><Data ss:Type="Number">14.22134936</Data></Cell>
    <Cell><Data ss:Type="Number">15.460567040000001</Data></Cell>
    <Cell><Data ss:Type="Number">4.8608100000000002E-4</Data></Cell>
    <Cell><Data ss:Type="Number">5.2345289999999999E-3</Data></Cell>
    <Cell><Data ss:Type="Number">5.2472300540000001</Data></Cell>
   </Row>
   <Row>
    <Cell><Data ss:Type="Number">79000</Data></Cell>
    <Cell><Data ss:Type="String">AUNIP</Data></Cell>
    <Cell><Data ss:Type="Number">1.2383085069999999</Data></Cell>
    <Cell><Data ss:Type="Number">6.5917738410000002</Data></Cell>
    <Cell><Data ss:Type="Number">7.8300823480000004</Data></Cell>
    <Cell ss:StyleID="s62"><Data ss:Type="Number">2.5899999999999998E-7</Data></Cell>
    <Cell ss:StyleID="s62"><Data ss:Type="Number">3.4000000000000001E-6</Data></Cell>
    <Cell><Data ss:Type="Number">12.59191283</Data></Cell>
   </Row>
   <Row>
    <Cell><Data ss:Type="Number">286077</Data></Cell>
    <Cell><Data ss:Type="String">FAM83H</Data></Cell>
    <Cell><Data ss:Type="Number">1.236293417</Data></Cell>
    <Cell><Data ss:Type="Number">12.876676270000001</Data></Cell>
    <Cell><Data ss:Type="Number">14.112969680000001</Data></Cell>
    <Cell ss:StyleID="s62"><Data ss:Type="Number">3.1500000000000001E-9</Data></Cell>
    <Cell ss:StyleID="s62"><Data ss:Type="Number">4.6399999999999999E-8</Data></Cell>
    <Cell><Data ss:Type="Number">16.885150119999999</Data></Cell>
   </Row>
   <Row>
    <Cell><Data ss:Type="Number">10213</Data></Cell>
    <Cell><Data ss:Type="String">PSMD14</Data></Cell>
    <Cell><Data ss:Type="Number">1.2359697629999999</Data></Cell>
    <Cell><Data ss:Type="Number">11.97035269</Data></Cell>
    <Cell><Data ss:Type="Number">13.20632245</Data></Cell>
    <Cell ss:StyleID="s62"><Data ss:Type="Number">5.8200000000000003E-11</Data></Cell>
    <Cell ss:StyleID="s62"><Data ss:Type="Number">9.4099999999999996E-10</Data></Cell>
    <Cell><Data ss:Type="Number">20.783557040000002</Data></Cell>
   </Row>
   <Row>
    <Cell><Data ss:Type="Number">94240</Data></Cell>
    <Cell><Data ss:Type="String">EPSTI1</Data></Cell>
    <Cell><Data ss:Type="Number">1.2340139299999999</Data></Cell>
    <Cell><Data ss:Type="Number">8.5058802010000001</Data></Cell>
    <Cell><Data ss:Type="Number">9.7398941309999998</Data></Cell>
    <Cell ss:StyleID="s62"><Data ss:Type="Number">4.3000000000000003E-6</Data></Cell>
    <Cell ss:StyleID="s62"><Data ss:Type="Number">5.3199999999999999E-5</Data></Cell>
    <Cell><Data ss:Type="Number">9.8410149350000005</Data></Cell>
   </Row>
   <Row>
    <Cell><Data ss:Type="Number">51599</Data></Cell>
    <Cell><Data ss:Type="String">LSR</Data></Cell>
    <Cell><Data ss:Type="Number">1.228575121</Data></Cell>
    <Cell><Data ss:Type="Number">12.544832980000001</Data></Cell>
    <Cell><Data ss:Type="Number">13.773408099999999</Data></Cell>
    <Cell ss:StyleID="s62"><Data ss:Type="Number">5.4799999999999998E-7</Data></Cell>
    <Cell ss:StyleID="s62"><Data ss:Type="Number">7.1199999999999996E-6</Data></Cell>
    <Cell><Data ss:Type="Number">11.8528506</Data></Cell>
   </Row>
   <Row>
    <Cell><Data ss:Type="Number">26499</Data></Cell>
    <Cell><Data ss:Type="String">PLEK2</Data></Cell>
    <Cell><Data ss:Type="Number">1.2281093750000001</Data></Cell>
    <Cell><Data ss:Type="Number">7.9731568560000001</Data></Cell>
    <Cell><Data ss:Type="Number">9.201266231</Data></Cell>
    <Cell><Data ss:Type="Number">1.8195E-4</Data></Cell>
    <Cell><Data ss:Type="Number">2.0250390000000002E-3</Data></Cell>
    <Cell><Data ss:Type="Number">6.2001390990000003</Data></Cell>
   </Row>
   <Row>
    <Cell><Data ss:Type="Number">127602</Data></Cell>
    <Cell><Data ss:Type="String">DNAH14</Data></Cell>
    <Cell><Data ss:Type="Number">1.223169505</Data></Cell>
    <Cell><Data ss:Type="Number">9.8829446440000002</Data></Cell>
    <Cell><Data ss:Type="Number">11.10611415</Data></Cell>
    <Cell ss:StyleID="s62"><Data ss:Type="Number">5.9799999999999998E-13</Data></Cell>
    <Cell ss:StyleID="s62"><Data ss:Type="Number">1.0299999999999999E-11</Data></Cell>
    <Cell><Data ss:Type="Number">25.295134829999999</Data></Cell>
   </Row>
   <Row>
    <Cell><Data ss:Type="Number">10797</Data></Cell>
    <Cell><Data ss:Type="String">MTHFD2</Data></Cell>
    <Cell><Data ss:Type="Number">1.220482225</Data></Cell>
    <Cell><Data ss:Type="Number">12.015008480000001</Data></Cell>
    <Cell><Data ss:Type="Number">13.2354907</Data></Cell>
    <Cell ss:StyleID="s62"><Data ss:Type="Number">1.31E-7</Data></Cell>
    <Cell ss:StyleID="s62"><Data ss:Type="Number">1.7600000000000001E-6</Data></Cell>
    <Cell><Data ss:Type="Number">13.24986099</Data></Cell>
   </Row>
   <Row>
    <Cell><Data ss:Type="Number">8638</Data></Cell>
    <Cell><Data ss:Type="String">OASL</Data></Cell>
    <Cell><Data ss:Type="Number">1.219977764</Data></Cell>
    <Cell><Data ss:Type="Number">9.0650555149999992</Data></Cell>
    <Cell><Data ss:Type="Number">10.28503328</Data></Cell>
    <Cell ss:StyleID="s62"><Data ss:Type="Number">9.7399999999999996E-5</Data></Cell>
    <Cell><Data ss:Type="Number">1.115289E-3</Data></Cell>
    <Cell><Data ss:Type="Number">6.7975257459999998</Data></Cell>
   </Row>
   <Row>
    <Cell><Data ss:Type="Number">201266</Data></Cell>
    <Cell><Data ss:Type="String">SLC39A11</Data></Cell>
    <Cell><Data ss:Type="Number">1.218575006</Data></Cell>
    <Cell><Data ss:Type="Number">12.124423</Data></Cell>
    <Cell><Data ss:Type="Number">13.342998010000001</Data></Cell>
    <Cell ss:StyleID="s62"><Data ss:Type="Number">8.2799999999999993E-5</Data></Cell>
    <Cell><Data ss:Type="Number">9.5255800000000005E-4</Data></Cell>
    <Cell><Data ss:Type="Number">6.9554065209999996</Data></Cell>
   </Row>
   <Row>
    <Cell><Data ss:Type="Number">154467</Data></Cell>
    <Cell><Data ss:Type="String">CCDC167</Data></Cell>
    <Cell><Data ss:Type="Number">1.218551854</Data></Cell>
    <Cell><Data ss:Type="Number">9.2881382899999991</Data></Cell>
    <Cell><Data ss:Type="Number">10.50669014</Data></Cell>
    <Cell ss:StyleID="s62"><Data ss:Type="Number">8.6900000000000004E-8</Data></Cell>
    <Cell ss:StyleID="s62"><Data ss:Type="Number">1.1799999999999999E-6</Data></Cell>
    <Cell><Data ss:Type="Number">13.645877029999999</Data></Cell>
   </Row>
   <Row>
    <Cell><Data ss:Type="Number">84296</Data></Cell>
    <Cell><Data ss:Type="String">GINS4</Data></Cell>
    <Cell><Data ss:Type="Number">1.21794081</Data></Cell>
    <Cell><Data ss:Type="Number">8.8100033450000002</Data></Cell>
    <Cell><Data ss:Type="Number">10.02794415</Data></Cell>
    <Cell><Data ss:Type="Number">4.91977E-4</Data></Cell>
    <Cell><Data ss:Type="Number">5.2943E-3</Data></Cell>
    <Cell><Data ss:Type="Number">5.2358161040000004</Data></Cell>
   </Row>
   <Row>
    <Cell><Data ss:Type="Number">9053</Data></Cell>
    <Cell><Data ss:Type="String">MAP7</Data></Cell>
    <Cell><Data ss:Type="Number">1.2129042800000001</Data></Cell>
    <Cell><Data ss:Type="Number">11.78227824</Data></Cell>
    <Cell><Data ss:Type="Number">12.99518252</Data></Cell>
    <Cell><Data ss:Type="Number">1.5848199999999999E-4</Data></Cell>
    <Cell><Data ss:Type="Number">1.7754890000000001E-3</Data></Cell>
    <Cell><Data ss:Type="Number">6.331902307</Data></Cell>
   </Row>
   <Row>
    <Cell><Data ss:Type="Number">2210</Data></Cell>
    <Cell><Data ss:Type="String">FCGR1B</Data></Cell>
    <Cell><Data ss:Type="Number">1.211913866</Data></Cell>
    <Cell><Data ss:Type="Number">7.9654090130000004</Data></Cell>
    <Cell><Data ss:Type="Number">9.1773228790000001</Data></Cell>
    <Cell ss:StyleID="s62"><Data ss:Type="Number">2.2800000000000002E-6</Data></Cell>
    <Cell ss:StyleID="s62"><Data ss:Type="Number">2.8799999999999999E-5</Data></Cell>
    <Cell><Data ss:Type="Number">10.45358542</Data></Cell>
   </Row>
   <Row>
    <Cell><Data ss:Type="Number">50515</Data></Cell>
    <Cell><Data ss:Type="String">CHST11</Data></Cell>
    <Cell><Data ss:Type="Number">1.211180819</Data></Cell>
    <Cell><Data ss:Type="Number">9.2178613039999995</Data></Cell>
    <Cell><Data ss:Type="Number">10.42904212</Data></Cell>
    <Cell ss:StyleID="s62"><Data ss:Type="Number">6.0900000000000003E-9</Data></Cell>
    <Cell ss:StyleID="s62"><Data ss:Type="Number">8.8100000000000001E-8</Data></Cell>
    <Cell><Data ss:Type="Number">16.244874419999999</Data></Cell>
   </Row>
   <Row>
    <Cell><Data ss:Type="Number">8914</Data></Cell>
    <Cell><Data ss:Type="String">TIMELESS</Data></Cell>
    <Cell><Data ss:Type="Number">1.208498018</Data></Cell>
    <Cell><Data ss:Type="Number">10.72926427</Data></Cell>
    <Cell><Data ss:Type="Number">11.937762279999999</Data></Cell>
    <Cell ss:StyleID="s62"><Data ss:Type="Number">6.4799999999999999E-12</Data></Cell>
    <Cell ss:StyleID="s62"><Data ss:Type="Number">1.09E-10</Data></Cell>
    <Cell><Data ss:Type="Number">22.940339300000002</Data></Cell>
   </Row>
   <Row>
    <Cell><Data ss:Type="Number">4173</Data></Cell>
    <Cell><Data ss:Type="String">MCM4</Data></Cell>
    <Cell><Data ss:Type="Number">1.208015472</Data></Cell>
    <Cell><Data ss:Type="Number">12.047306130000001</Data></Cell>
    <Cell><Data ss:Type="Number">13.2553216</Data></Cell>
    <Cell ss:StyleID="s62"><Data ss:Type="Number">4.7999999999999996E-7</Data></Cell>
    <Cell ss:StyleID="s62"><Data ss:Type="Number">6.2600000000000002E-6</Data></Cell>
    <Cell><Data ss:Type="Number">11.9819713</Data></Cell>
   </Row>
   <Row>
    <Cell><Data ss:Type="Number">4931</Data></Cell>
    <Cell><Data ss:Type="String">NVL</Data></Cell>
    <Cell><Data ss:Type="Number">1.206085826</Data></Cell>
    <Cell><Data ss:Type="Number">10.58225468</Data></Cell>
    <Cell><Data ss:Type="Number">11.788340509999999</Data></Cell>
    <Cell ss:StyleID="s62"><Data ss:Type="Number">1.31E-5</Data></Cell>
    <Cell><Data ss:Type="Number">1.57842E-4</Data></Cell>
    <Cell><Data ss:Type="Number">8.753755838</Data></Cell>
   </Row>
   <Row>
    <Cell><Data ss:Type="Number">9871</Data></Cell>
    <Cell><Data ss:Type="String">SEC24D</Data></Cell>
    <Cell><Data ss:Type="Number">1.205809691</Data></Cell>
    <Cell><Data ss:Type="Number">12.100857550000001</Data></Cell>
    <Cell><Data ss:Type="Number">13.306667239999999</Data></Cell>
    <Cell ss:StyleID="s62"><Data ss:Type="Number">9.6399999999999999E-5</Data></Cell>
    <Cell><Data ss:Type="Number">1.103758E-3</Data></Cell>
    <Cell><Data ss:Type="Number">6.8079304199999999</Data></Cell>
   </Row>
   <Row>
    <Cell><Data ss:Type="Number">286676</Data></Cell>
    <Cell><Data ss:Type="String">ILDR1</Data></Cell>
    <Cell><Data ss:Type="Number">1.2021354959999999</Data></Cell>
    <Cell><Data ss:Type="Number">8.4349494200000006</Data></Cell>
    <Cell><Data ss:Type="Number">9.6370849150000009</Data></Cell>
    <Cell><Data ss:Type="Number">2.18132E-4</Data></Cell>
    <Cell><Data ss:Type="Number">2.4119179999999999E-3</Data></Cell>
    <Cell><Data ss:Type="Number">6.0249179819999998</Data></Cell>
   </Row>
   <Row>
    <Cell><Data ss:Type="Number">11077</Data></Cell>
    <Cell><Data ss:Type="String">HSF2BP</Data></Cell>
    <Cell><Data ss:Type="Number">1.1991685700000001</Data></Cell>
    <Cell><Data ss:Type="Number">5.9616435110000001</Data></Cell>
    <Cell><Data ss:Type="Number">7.1608120810000004</Data></Cell>
    <Cell><Data ss:Type="Number">3.2530999999999999E-4</Data></Cell>
    <Cell><Data ss:Type="Number">3.5507550000000001E-3</Data></Cell>
    <Cell><Data ss:Type="Number">5.637037877</Data></Cell>
   </Row>
   <Row>
    <Cell><Data ss:Type="Number">79019</Data></Cell>
    <Cell><Data ss:Type="String">CENPM</Data></Cell>
    <Cell><Data ss:Type="Number">1.1941436729999999</Data></Cell>
    <Cell><Data ss:Type="Number">9.0496105559999993</Data></Cell>
    <Cell><Data ss:Type="Number">10.24375423</Data></Cell>
    <Cell ss:StyleID="s62"><Data ss:Type="Number">1.9199999999999999E-11</Data></Cell>
    <Cell ss:StyleID="s62"><Data ss:Type="Number">3.1699999999999999E-10</Data></Cell>
    <Cell><Data ss:Type="Number">21.871962509999999</Data></Cell>
   </Row>
   <Row>
    <Cell><Data ss:Type="Number">607</Data></Cell>
    <Cell><Data ss:Type="String">BCL9</Data></Cell>
    <Cell><Data ss:Type="Number">1.193519751</Data></Cell>
    <Cell><Data ss:Type="Number">11.08461732</Data></Cell>
    <Cell><Data ss:Type="Number">12.27813707</Data></Cell>
    <Cell ss:StyleID="s62"><Data ss:Type="Number">9.9699999999999994E-6</Data></Cell>
    <Cell><Data ss:Type="Number">1.20955E-4</Data></Cell>
    <Cell><Data ss:Type="Number">9.0199742189999998</Data></Cell>
   </Row>
   <Row>
    <Cell><Data ss:Type="Number">9401</Data></Cell>
    <Cell><Data ss:Type="String">RECQL4</Data></Cell>
    <Cell><Data ss:Type="Number">1.1863160020000001</Data></Cell>
    <Cell><Data ss:Type="Number">10.603113430000001</Data></Cell>
    <Cell><Data ss:Type="Number">11.789429439999999</Data></Cell>
    <Cell ss:StyleID="s62"><Data ss:Type="Number">7.7700000000000004E-7</Data></Cell>
    <Cell ss:StyleID="s62"><Data ss:Type="Number">1.0000000000000001E-5</Data></Cell>
    <Cell><Data ss:Type="Number">11.512322960000001</Data></Cell>
   </Row>
   <Row>
    <Cell><Data ss:Type="Number">404217</Data></Cell>
    <Cell><Data ss:Type="String">CTXN1</Data></Cell>
    <Cell><Data ss:Type="Number">1.184888964</Data></Cell>
    <Cell><Data ss:Type="Number">10.71621201</Data></Cell>
    <Cell><Data ss:Type="Number">11.90110097</Data></Cell>
    <Cell ss:StyleID="s62"><Data ss:Type="Number">3.2799999999999999E-6</Data></Cell>
    <Cell ss:StyleID="s62"><Data ss:Type="Number">4.1E-5</Data></Cell>
    <Cell><Data ss:Type="Number">10.10303714</Data></Cell>
   </Row>
   <Row>
    <Cell><Data ss:Type="Number">5652</Data></Cell>
    <Cell><Data ss:Type="String">PRSS8</Data></Cell>
    <Cell><Data ss:Type="Number">1.182709357</Data></Cell>
    <Cell><Data ss:Type="Number">13.13644047</Data></Cell>
    <Cell><Data ss:Type="Number">14.31914982</Data></Cell>
    <Cell><Data ss:Type="Number">1.02829E-4</Data></Cell>
    <Cell><Data ss:Type="Number">1.175267E-3</Data></Cell>
    <Cell><Data ss:Type="Number">6.7450841070000003</Data></Cell>
   </Row>
   <Row>
    <Cell><Data ss:Type="Number">55732</Data></Cell>
    <Cell><Data ss:Type="String">C1orf112</Data></Cell>
    <Cell><Data ss:Type="Number">1.181122515</Data></Cell>
    <Cell><Data ss:Type="Number">9.9597908299999993</Data></Cell>
    <Cell><Data ss:Type="Number">11.140913340000001</Data></Cell>
    <Cell ss:StyleID="s62"><Data ss:Type="Number">1.7499999999999999E-7</Data></Cell>
    <Cell ss:StyleID="s62"><Data ss:Type="Number">2.3300000000000001E-6</Data></Cell>
    <Cell><Data ss:Type="Number">12.971597729999999</Data></Cell>
   </Row>
   <Row>
    <Cell><Data ss:Type="Number">57089</Data></Cell>
    <Cell><Data ss:Type="String">ENTPD7</Data></Cell>
    <Cell><Data ss:Type="Number">1.1726689969999999</Data></Cell>
    <Cell><Data ss:Type="Number">9.9904542369999998</Data></Cell>
    <Cell><Data ss:Type="Number">11.16312323</Data></Cell>
    <Cell ss:StyleID="s62"><Data ss:Type="Number">1.1199999999999999E-5</Data></Cell>
    <Cell><Data ss:Type="Number">1.35141E-4</Data></Cell>
    <Cell><Data ss:Type="Number">8.909059225</Data></Cell>
   </Row>
   <Row>
    <Cell><Data ss:Type="Number">124222</Data></Cell>
    <Cell><Data ss:Type="String">PAQR4</Data></Cell>
    <Cell><Data ss:Type="Number">1.1713665230000001</Data></Cell>
    <Cell><Data ss:Type="Number">11.78450634</Data></Cell>
    <Cell><Data ss:Type="Number">12.955872859999999</Data></Cell>
    <Cell ss:StyleID="s62"><Data ss:Type="Number">1.1199999999999999E-5</Data></Cell>
    <Cell><Data ss:Type="Number">1.3556700000000001E-4</Data></Cell>
    <Cell><Data ss:Type="Number">8.9059100430000004</Data></Cell>
   </Row>
   <Row>
    <Cell><Data ss:Type="Number">146956</Data></Cell>
    <Cell><Data ss:Type="String">EME1</Data></Cell>
    <Cell><Data ss:Type="Number">1.16946335</Data></Cell>
    <Cell><Data ss:Type="Number">8.8479977610000002</Data></Cell>
    <Cell><Data ss:Type="Number">10.017461109999999</Data></Cell>
    <Cell ss:StyleID="s62"><Data ss:Type="Number">2.62E-5</Data></Cell>
    <Cell><Data ss:Type="Number">3.10489E-4</Data></Cell>
    <Cell><Data ss:Type="Number">8.0770511870000004</Data></Cell>
   </Row>
   <Row>
    <Cell><Data ss:Type="Number">5800</Data></Cell>
    <Cell><Data ss:Type="String">PTPRO</Data></Cell>
    <Cell><Data ss:Type="Number">1.1598354769999999</Data></Cell>
    <Cell><Data ss:Type="Number">8.735409593</Data></Cell>
    <Cell><Data ss:Type="Number">9.8952450689999996</Data></Cell>
    <Cell ss:StyleID="s62"><Data ss:Type="Number">1.19E-5</Data></Cell>
    <Cell><Data ss:Type="Number">1.43542E-4</Data></Cell>
    <Cell><Data ss:Type="Number">8.8487406830000008</Data></Cell>
   </Row>
   <Row>
    <Cell><Data ss:Type="Number">5820</Data></Cell>
    <Cell><Data ss:Type="String">PVT1</Data></Cell>
    <Cell><Data ss:Type="Number">1.1567008190000001</Data></Cell>
    <Cell><Data ss:Type="Number">9.5535375939999998</Data></Cell>
    <Cell><Data ss:Type="Number">10.710238410000001</Data></Cell>
    <Cell><Data ss:Type="Number">4.32263E-4</Data></Cell>
    <Cell><Data ss:Type="Number">4.6780529999999997E-3</Data></Cell>
    <Cell><Data ss:Type="Number">5.3601841840000004</Data></Cell>
   </Row>
   <Row>
    <Cell><Data ss:Type="Number">54892</Data></Cell>
    <Cell><Data ss:Type="String">NCAPG2</Data></Cell>
    <Cell><Data ss:Type="Number">1.1564142239999999</Data></Cell>
    <Cell><Data ss:Type="Number">10.17240288</Data></Cell>
    <Cell><Data ss:Type="Number">11.3288171</Data></Cell>
    <Cell><Data ss:Type="Number">1.3374099999999999E-4</Data></Cell>
    <Cell><Data ss:Type="Number">1.5049320000000001E-3</Data></Cell>
    <Cell><Data ss:Type="Number">6.4975015340000004</Data></Cell>
   </Row>
   <Row>
    <Cell><Data ss:Type="Number">93594</Data></Cell>
    <Cell><Data ss:Type="String">TBC1D31</Data></Cell>
    <Cell><Data ss:Type="Number">1.156328096</Data></Cell>
    <Cell><Data ss:Type="Number">8.4543862799999996</Data></Cell>
    <Cell><Data ss:Type="Number">9.6107143770000008</Data></Cell>
    <Cell><Data ss:Type="Number">5.6510999999999996E-4</Data></Cell>
    <Cell><Data ss:Type="Number">6.0557090000000003E-3</Data></Cell>
    <Cell><Data ss:Type="Number">5.1006797300000004</Data></Cell>
   </Row>
   <Row>
    <Cell><Data ss:Type="Number">80178</Data></Cell>
    <Cell><Data ss:Type="String">C16orf59</Data></Cell>
    <Cell><Data ss:Type="Number">1.1501369370000001</Data></Cell>
    <Cell><Data ss:Type="Number">9.9028749479999991</Data></Cell>
    <Cell><Data ss:Type="Number">11.05301188</Data></Cell>
    <Cell ss:StyleID="s62"><Data ss:Type="Number">2.7999999999999998E-9</Data></Cell>
    <Cell ss:StyleID="s62"><Data ss:Type="Number">4.1500000000000001E-8</Data></Cell>
    <Cell><Data ss:Type="Number">16.996482619999998</Data></Cell>
   </Row>
   <Row>
    <Cell><Data ss:Type="Number">54499</Data></Cell>
    <Cell><Data ss:Type="String">TMCO1</Data></Cell>
    <Cell><Data ss:Type="Number">1.141050238</Data></Cell>
    <Cell><Data ss:Type="Number">12.985487709999999</Data></Cell>
    <Cell><Data ss:Type="Number">14.12653794</Data></Cell>
    <Cell><Data ss:Type="Number">2.4444899999999999E-4</Data></Cell>
    <Cell><Data ss:Type="Number">2.697058E-3</Data></Cell>
    <Cell><Data ss:Type="Number">5.912892941</Data></Cell>
   </Row>
   <Row>
    <Cell><Data ss:Type="Number">55055</Data></Cell>
    <Cell><Data ss:Type="String">ZWILCH</Data></Cell>
    <Cell><Data ss:Type="Number">1.1387571379999999</Data></Cell>
    <Cell><Data ss:Type="Number">9.6732320820000002</Data></Cell>
    <Cell><Data ss:Type="Number">10.811989219999999</Data></Cell>
    <Cell ss:StyleID="s62"><Data ss:Type="Number">7.7299999999999995E-5</Data></Cell>
    <Cell><Data ss:Type="Number">8.9092499999999999E-4</Data></Cell>
    <Cell><Data ss:Type="Number">7.0223591379999997</Data></Cell>
   </Row>
   <Row>
    <Cell><Data ss:Type="Number">89958</Data></Cell>
    <Cell><Data ss:Type="String">SAPCD2</Data></Cell>
    <Cell><Data ss:Type="Number">1.1350608959999999</Data></Cell>
    <Cell><Data ss:Type="Number">10.72451832</Data></Cell>
    <Cell><Data ss:Type="Number">11.85957921</Data></Cell>
    <Cell><Data ss:Type="Number">4.9556000000000003E-4</Data></Cell>
    <Cell><Data ss:Type="Number">5.3290969999999997E-3</Data></Cell>
    <Cell><Data ss:Type="Number">5.2292300349999996</Data></Cell>
   </Row>
   <Row>
    <Cell><Data ss:Type="Number">89891</Data></Cell>
    <Cell><Data ss:Type="String">WDR34</Data></Cell>
    <Cell><Data ss:Type="Number">1.12593969</Data></Cell>
    <Cell><Data ss:Type="Number">11.73386597</Data></Cell>
    <Cell><Data ss:Type="Number">12.859805659999999</Data></Cell>
    <Cell><Data ss:Type="Number">2.16734E-4</Data></Cell>
    <Cell><Data ss:Type="Number">2.3982019999999999E-3</Data></Cell>
    <Cell><Data ss:Type="Number">6.0306347980000004</Data></Cell>
   </Row>
   <Row>
    <Cell><Data ss:Type="Number">2078</Data></Cell>
    <Cell><Data ss:Type="String">ERG</Data></Cell>
    <Cell><Data ss:Type="Number">-1.108413621</Data></Cell>
    <Cell><Data ss:Type="Number">11.46069717</Data></Cell>
    <Cell><Data ss:Type="Number">10.352283549999999</Data></Cell>
    <Cell><Data ss:Type="Number">3.55237E-4</Data></Cell>
    <Cell><Data ss:Type="Number">3.8636080000000001E-3</Data></Cell>
    <Cell><Data ss:Type="Number">5.5522826289999996</Data></Cell>
   </Row>
   <Row>
    <Cell><Data ss:Type="Number">115207</Data></Cell>
    <Cell><Data ss:Type="String">KCTD12</Data></Cell>
    <Cell><Data ss:Type="Number">-1.123049996</Data></Cell>
    <Cell><Data ss:Type="Number">13.94540662</Data></Cell>
    <Cell><Data ss:Type="Number">12.82235663</Data></Cell>
    <Cell ss:StyleID="s62"><Data ss:Type="Number">1.6900000000000001E-5</Data></Cell>
    <Cell><Data ss:Type="Number">2.02132E-4</Data></Cell>
    <Cell><Data ss:Type="Number">8.5063879720000006</Data></Cell>
   </Row>
   <Row>
    <Cell><Data ss:Type="Number">84173</Data></Cell>
    <Cell><Data ss:Type="String">ELMOD3</Data></Cell>
    <Cell><Data ss:Type="Number">-1.1435821349999999</Data></Cell>
    <Cell><Data ss:Type="Number">11.14278882</Data></Cell>
    <Cell><Data ss:Type="Number">9.9992066830000006</Data></Cell>
    <Cell ss:StyleID="s62"><Data ss:Type="Number">2.4600000000000002E-5</Data></Cell>
    <Cell><Data ss:Type="Number">2.92379E-4</Data></Cell>
    <Cell><Data ss:Type="Number">8.1371668509999999</Data></Cell>
   </Row>
   <Row>
    <Cell><Data ss:Type="Number">114928</Data></Cell>
    <Cell><Data ss:Type="String">GPRASP2</Data></Cell>
    <Cell><Data ss:Type="Number">-1.154545385</Data></Cell>
    <Cell><Data ss:Type="Number">11.5304903</Data></Cell>
    <Cell><Data ss:Type="Number">10.37594492</Data></Cell>
    <Cell ss:StyleID="s62"><Data ss:Type="Number">4.2299999999999998E-5</Data></Cell>
    <Cell><Data ss:Type="Number">4.9418200000000002E-4</Data></Cell>
    <Cell><Data ss:Type="Number">7.6121119740000003</Data></Cell>
   </Row>
   <Row>
    <Cell><Data ss:Type="Number">9903</Data></Cell>
    <Cell><Data ss:Type="String">KLHL21</Data></Cell>
    <Cell><Data ss:Type="Number">-1.1574624689999999</Data></Cell>
    <Cell><Data ss:Type="Number">13.18310425</Data></Cell>
    <Cell><Data ss:Type="Number">12.025641780000001</Data></Cell>
    <Cell ss:StyleID="s62"><Data ss:Type="Number">2.55E-5</Data></Cell>
    <Cell><Data ss:Type="Number">3.0252000000000002E-4</Data></Cell>
    <Cell><Data ss:Type="Number">8.1030618180000005</Data></Cell>
   </Row>
   <Row>
    <Cell><Data ss:Type="Number">84034</Data></Cell>
    <Cell><Data ss:Type="String">EMILIN2</Data></Cell>
    <Cell><Data ss:Type="Number">-1.1581201560000001</Data></Cell>
    <Cell><Data ss:Type="Number">10.636889030000001</Data></Cell>
    <Cell><Data ss:Type="Number">9.478768874</Data></Cell>
    <Cell><Data ss:Type="Number">4.7519400000000002E-4</Data></Cell>
    <Cell><Data ss:Type="Number">5.124516E-3</Data></Cell>
    <Cell><Data ss:Type="Number">5.2685814710000001</Data></Cell>
   </Row>
   <Row>
    <Cell><Data ss:Type="Number">474344</Data></Cell>
    <Cell><Data ss:Type="String">GIMAP6</Data></Cell>
    <Cell><Data ss:Type="Number">-1.158957598</Data></Cell>
    <Cell><Data ss:Type="Number">12.21057562</Data></Cell>
    <Cell><Data ss:Type="Number">11.051618019999999</Data></Cell>
    <Cell ss:StyleID="s62"><Data ss:Type="Number">4.42E-11</Data></Cell>
    <Cell ss:StyleID="s62"><Data ss:Type="Number">7.2E-10</Data></Cell>
    <Cell><Data ss:Type="Number">21.051150140000001</Data></Cell>
   </Row>
   <Row>
    <Cell><Data ss:Type="Number">27122</Data></Cell>
    <Cell><Data ss:Type="String">DKK3</Data></Cell>
    <Cell><Data ss:Type="Number">-1.1593024160000001</Data></Cell>
    <Cell><Data ss:Type="Number">12.927607070000001</Data></Cell>
    <Cell><Data ss:Type="Number">11.76830466</Data></Cell>
    <Cell><Data ss:Type="Number">4.8287100000000001E-4</Data></Cell>
    <Cell><Data ss:Type="Number">5.2036299999999999E-3</Data></Cell>
    <Cell><Data ss:Type="Number">5.2531815750000002</Data></Cell>
   </Row>
   <Row>
    <Cell><Data ss:Type="Number">1848</Data></Cell>
    <Cell><Data ss:Type="String">DUSP6</Data></Cell>
    <Cell><Data ss:Type="Number">-1.1607597759999999</Data></Cell>
    <Cell><Data ss:Type="Number">13.312963659999999</Data></Cell>
    <Cell><Data ss:Type="Number">12.15220388</Data></Cell>
    <Cell><Data ss:Type="Number">2.0607700000000001E-4</Data></Cell>
    <Cell><Data ss:Type="Number">2.285245E-3</Data></Cell>
    <Cell><Data ss:Type="Number">6.0789942469999998</Data></Cell>
   </Row>
   <Row>
    <Cell><Data ss:Type="Number">4692</Data></Cell>
    <Cell><Data ss:Type="String">NDN</Data></Cell>
    <Cell><Data ss:Type="Number">-1.1612870630000001</Data></Cell>
    <Cell><Data ss:Type="Number">12.08116212</Data></Cell>
    <Cell><Data ss:Type="Number">10.919875060000001</Data></Cell>
    <Cell ss:StyleID="s62"><Data ss:Type="Number">6.6E-10</Data></Cell>
    <Cell ss:StyleID="s62"><Data ss:Type="Number">1.0099999999999999E-8</Data></Cell>
    <Cell><Data ss:Type="Number">18.409549070000001</Data></Cell>
   </Row>
   <Row>
    <Cell><Data ss:Type="Number">22927</Data></Cell>
    <Cell><Data ss:Type="String">HABP4</Data></Cell>
    <Cell><Data ss:Type="Number">-1.1625589890000001</Data></Cell>
    <Cell><Data ss:Type="Number">10.115531539999999</Data></Cell>
    <Cell><Data ss:Type="Number">8.9529725510000002</Data></Cell>
    <Cell><Data ss:Type="Number">2.5443999999999998E-4</Data></Cell>
    <Cell><Data ss:Type="Number">2.7992030000000001E-3</Data></Cell>
    <Cell><Data ss:Type="Number">5.8756174550000004</Data></Cell>
   </Row>
   <Row>
    <Cell><Data ss:Type="Number">9444</Data></Cell>
    <Cell><Data ss:Type="String">QKI</Data></Cell>
    <Cell><Data ss:Type="Number">-1.1628613800000001</Data></Cell>
    <Cell><Data ss:Type="Number">14.17290906</Data></Cell>
    <Cell><Data ss:Type="Number">13.01004768</Data></Cell>
    <Cell ss:StyleID="s62"><Data ss:Type="Number">9.4400000000000004E-5</Data></Cell>
    <Cell><Data ss:Type="Number">1.0819530000000001E-3</Data></Cell>
    <Cell><Data ss:Type="Number">6.8279050779999997</Data></Cell>
   </Row>
   <Row>
    <Cell><Data ss:Type="Number">80022</Data></Cell>
    <Cell><Data ss:Type="String">MYO15B</Data></Cell>
    <Cell><Data ss:Type="Number">-1.1654482209999999</Data></Cell>
    <Cell><Data ss:Type="Number">11.899347049999999</Data></Cell>
    <Cell><Data ss:Type="Number">10.733898829999999</Data></Cell>
    <Cell ss:StyleID="s62"><Data ss:Type="Number">4.3600000000000003E-5</Data></Cell>
    <Cell><Data ss:Type="Number">5.0821500000000001E-4</Data></Cell>
    <Cell><Data ss:Type="Number">7.5840977599999997</Data></Cell>
   </Row>
   <Row>
    <Cell><Data ss:Type="Number">7360</Data></Cell>
    <Cell><Data ss:Type="String">UGP2</Data></Cell>
    <Cell><Data ss:Type="Number">-1.1679949919999999</Data></Cell>
    <Cell><Data ss:Type="Number">14.457847259999999</Data></Cell>
    <Cell><Data ss:Type="Number">13.28985226</Data></Cell>
    <Cell><Data ss:Type="Number">1.5579600000000001E-4</Data></Cell>
    <Cell><Data ss:Type="Number">1.7466739999999999E-3</Data></Cell>
    <Cell><Data ss:Type="Number">6.3482933920000004</Data></Cell>
   </Row>
   <Row>
    <Cell><Data ss:Type="Number">9839</Data></Cell>
    <Cell><Data ss:Type="String">ZEB2</Data></Cell>
    <Cell><Data ss:Type="Number">-1.1693429769999999</Data></Cell>
    <Cell><Data ss:Type="Number">11.9052466</Data></Cell>
    <Cell><Data ss:Type="Number">10.73590362</Data></Cell>
    <Cell ss:StyleID="s62"><Data ss:Type="Number">3.9799999999999999E-9</Data></Cell>
    <Cell ss:StyleID="s62"><Data ss:Type="Number">5.8000000000000003E-8</Data></Cell>
    <Cell><Data ss:Type="Number">16.662402780000001</Data></Cell>
   </Row>
   <Row>
    <Cell><Data ss:Type="Number">2114</Data></Cell>
    <Cell><Data ss:Type="String">ETS2</Data></Cell>
    <Cell><Data ss:Type="Number">-1.171657409</Data></Cell>
    <Cell><Data ss:Type="Number">12.90095032</Data></Cell>
    <Cell><Data ss:Type="Number">11.72929291</Data></Cell>
    <Cell ss:StyleID="s62"><Data ss:Type="Number">6.3400000000000003E-6</Data></Cell>
    <Cell ss:StyleID="s62"><Data ss:Type="Number">7.7700000000000005E-5</Data></Cell>
    <Cell><Data ss:Type="Number">9.4627879440000005</Data></Cell>
   </Row>
   <Row>
    <Cell><Data ss:Type="Number">127435</Data></Cell>
    <Cell><Data ss:Type="String">PODN</Data></Cell>
    <Cell><Data ss:Type="Number">-1.1738631020000001</Data></Cell>
    <Cell><Data ss:Type="Number">12.89403328</Data></Cell>
    <Cell><Data ss:Type="Number">11.72017018</Data></Cell>
    <Cell><Data ss:Type="Number">1.09602E-4</Data></Cell>
    <Cell><Data ss:Type="Number">1.246149E-3</Data></Cell>
    <Cell><Data ss:Type="Number">6.6864501279999997</Data></Cell>
   </Row>
   <Row>
    <Cell><Data ss:Type="Number">541468</Data></Cell>
    <Cell><Data ss:Type="String">LURAP1</Data></Cell>
    <Cell><Data ss:Type="Number">-1.176758392</Data></Cell>
    <Cell><Data ss:Type="Number">7.4065306700000004</Data></Cell>
    <Cell><Data ss:Type="Number">6.2297722780000004</Data></Cell>
    <Cell><Data ss:Type="Number">3.1716399999999999E-4</Data></Cell>
    <Cell><Data ss:Type="Number">3.4643230000000001E-3</Data></Cell>
    <Cell><Data ss:Type="Number">5.6617676059999997</Data></Cell>
   </Row>
   <Row>
    <Cell><Data ss:Type="Number">118429</Data></Cell>
    <Cell><Data ss:Type="String">ANTXR2</Data></Cell>
    <Cell><Data ss:Type="Number">-1.176846675</Data></Cell>
    <Cell><Data ss:Type="Number">13.329095410000001</Data></Cell>
    <Cell><Data ss:Type="Number">12.15224873</Data></Cell>
    <Cell ss:StyleID="s62"><Data ss:Type="Number">2.1299999999999999E-5</Data></Cell>
    <Cell><Data ss:Type="Number">2.5396899999999999E-4</Data></Cell>
    <Cell><Data ss:Type="Number">8.2780461449999994</Data></Cell>
   </Row>
   <Row>
    <Cell><Data ss:Type="Number">377007</Data></Cell>
    <Cell><Data ss:Type="String">KLHL30</Data></Cell>
    <Cell><Data ss:Type="Number">-1.1786351669999999</Data></Cell>
    <Cell><Data ss:Type="Number">9.1596475040000005</Data></Cell>
    <Cell><Data ss:Type="Number">7.9810123380000002</Data></Cell>
    <Cell><Data ss:Type="Number">1.6698599999999999E-4</Data></Cell>
    <Cell><Data ss:Type="Number">1.8666550000000001E-3</Data></Cell>
    <Cell><Data ss:Type="Number">6.2817390690000003</Data></Cell>
   </Row>
   <Row>
    <Cell><Data ss:Type="Number">11080</Data></Cell>
    <Cell><Data ss:Type="String">DNAJB4</Data></Cell>
    <Cell><Data ss:Type="Number">-1.180616892</Data></Cell>
    <Cell><Data ss:Type="Number">11.408940019999999</Data></Cell>
    <Cell><Data ss:Type="Number">10.22832313</Data></Cell>
    <Cell ss:StyleID="s62"><Data ss:Type="Number">2.27E-5</Data></Cell>
    <Cell><Data ss:Type="Number">2.6997600000000001E-4</Data></Cell>
    <Cell><Data ss:Type="Number">8.2169066980000007</Data></Cell>
   </Row>
   <Row>
    <Cell><Data ss:Type="Number">83700</Data></Cell>
    <Cell><Data ss:Type="String">JAM3</Data></Cell>
    <Cell><Data ss:Type="Number">-1.1842740629999999</Data></Cell>
    <Cell><Data ss:Type="Number">11.50172418</Data></Cell>
    <Cell><Data ss:Type="Number">10.31745012</Data></Cell>
    <Cell ss:StyleID="s62"><Data ss:Type="Number">4.2200000000000003E-6</Data></Cell>
    <Cell ss:StyleID="s62"><Data ss:Type="Number">5.2299999999999997E-5</Data></Cell>
    <Cell><Data ss:Type="Number">9.8593090780000008</Data></Cell>
   </Row>
   <Row>
    <Cell><Data ss:Type="Number">23189</Data></Cell>
    <Cell><Data ss:Type="String">KANK1</Data></Cell>
    <Cell><Data ss:Type="Number">-1.185611347</Data></Cell>
    <Cell><Data ss:Type="Number">13.013689899999999</Data></Cell>
    <Cell><Data ss:Type="Number">11.82807856</Data></Cell>
    <Cell ss:StyleID="s62"><Data ss:Type="Number">5.9599999999999999E-5</Data></Cell>
    <Cell><Data ss:Type="Number">6.9006500000000001E-4</Data></Cell>
    <Cell><Data ss:Type="Number">7.2780346419999997</Data></Cell>
   </Row>
   <Row>
    <Cell><Data ss:Type="Number">10865</Data></Cell>
    <Cell><Data ss:Type="String">ARID5A</Data></Cell>
    <Cell><Data ss:Type="Number">-1.1869825979999999</Data></Cell>
    <Cell><Data ss:Type="Number">12.38239898</Data></Cell>
    <Cell><Data ss:Type="Number">11.195416379999999</Data></Cell>
    <Cell><Data ss:Type="Number">5.1915499999999999E-4</Data></Cell>
    <Cell><Data ss:Type="Number">5.5749909999999996E-3</Data></Cell>
    <Cell><Data ss:Type="Number">5.1838740359999997</Data></Cell>
   </Row>
   <Row>
    <Cell><Data ss:Type="Number">54941</Data></Cell>
    <Cell><Data ss:Type="String">RNF125</Data></Cell>
    <Cell><Data ss:Type="Number">-1.187513644</Data></Cell>
    <Cell><Data ss:Type="Number">10.75574072</Data></Cell>
    <Cell><Data ss:Type="Number">9.5682270779999996</Data></Cell>
    <Cell><Data ss:Type="Number">3.3179200000000002E-4</Data></Cell>
    <Cell><Data ss:Type="Number">3.6137650000000001E-3</Data></Cell>
    <Cell><Data ss:Type="Number">5.6193848190000004</Data></Cell>
   </Row>
   <Row>
    <Cell><Data ss:Type="Number">160622</Data></Cell>
    <Cell><Data ss:Type="String">GRASP</Data></Cell>
    <Cell><Data ss:Type="Number">-1.188414742</Data></Cell>
    <Cell><Data ss:Type="Number">11.011895620000001</Data></Cell>
    <Cell><Data ss:Type="Number">9.8234808749999996</Data></Cell>
    <Cell ss:StyleID="s62"><Data ss:Type="Number">4.4099999999999999E-13</Data></Cell>
    <Cell ss:StyleID="s62"><Data ss:Type="Number">7.6899999999999997E-12</Data></Cell>
    <Cell><Data ss:Type="Number">25.590744699999998</Data></Cell>
   </Row>
   <Row>
    <Cell><Data ss:Type="Number">131544</Data></Cell>
    <Cell><Data ss:Type="String">CRYBG3</Data></Cell>
    <Cell><Data ss:Type="Number">-1.1892956770000001</Data></Cell>
    <Cell><Data ss:Type="Number">10.950331459999999</Data></Cell>
    <Cell><Data ss:Type="Number">9.7610357870000009</Data></Cell>
    <Cell><Data ss:Type="Number">1.09001E-4</Data></Cell>
    <Cell><Data ss:Type="Number">1.240241E-3</Data></Cell>
    <Cell><Data ss:Type="Number">6.6912086090000003</Data></Cell>
   </Row>
   <Row>
    <Cell><Data ss:Type="Number">3995</Data></Cell>
    <Cell><Data ss:Type="String">FADS3</Data></Cell>
    <Cell><Data ss:Type="Number">-1.1896861649999999</Data></Cell>
    <Cell><Data ss:Type="Number">11.402806569999999</Data></Cell>
    <Cell><Data ss:Type="Number">10.21312041</Data></Cell>
    <Cell ss:StyleID="s62"><Data ss:Type="Number">5.9799999999999997E-5</Data></Cell>
    <Cell><Data ss:Type="Number">6.9174099999999995E-4</Data></Cell>
    <Cell><Data ss:Type="Number">7.2756072239999998</Data></Cell>
   </Row>
   <Row>
    <Cell><Data ss:Type="Number">2350</Data></Cell>
    <Cell><Data ss:Type="String">FOLR2</Data></Cell>
    <Cell><Data ss:Type="Number">-1.1898046950000001</Data></Cell>
    <Cell><Data ss:Type="Number">11.017071870000001</Data></Cell>
    <Cell><Data ss:Type="Number">9.8272671710000008</Data></Cell>
    <Cell><Data ss:Type="Number">2.7014900000000002E-4</Data></Cell>
    <Cell><Data ss:Type="Number">2.963491E-3</Data></Cell>
    <Cell><Data ss:Type="Number">5.8184194180000004</Data></Cell>
   </Row>
   <Row>
    <Cell><Data ss:Type="Number">79780</Data></Cell>
    <Cell><Data ss:Type="String">CCDC82</Data></Cell>
    <Cell><Data ss:Type="Number">-1.192303573</Data></Cell>
    <Cell><Data ss:Type="Number">10.75037137</Data></Cell>
    <Cell><Data ss:Type="Number">9.5580677939999994</Data></Cell>
    <Cell ss:StyleID="s62"><Data ss:Type="Number">3.4399999999999997E-8</Data></Cell>
    <Cell ss:StyleID="s62"><Data ss:Type="Number">4.7999999999999996E-7</Data></Cell>
    <Cell><Data ss:Type="Number">14.5495831</Data></Cell>
   </Row>
   <Row>
    <Cell><Data ss:Type="Number">1102</Data></Cell>
    <Cell><Data ss:Type="String">RCBTB2</Data></Cell>
    <Cell><Data ss:Type="Number">-1.1942797430000001</Data></Cell>
    <Cell><Data ss:Type="Number">10.567757840000001</Data></Cell>
    <Cell><Data ss:Type="Number">9.3734780929999992</Data></Cell>
    <Cell ss:StyleID="s62"><Data ss:Type="Number">7.1699999999999997E-7</Data></Cell>
    <Cell ss:StyleID="s62"><Data ss:Type="Number">9.2699999999999993E-6</Data></Cell>
    <Cell><Data ss:Type="Number">11.58893432</Data></Cell>
   </Row>
   <Row>
    <Cell><Data ss:Type="Number">3910</Data></Cell>
    <Cell><Data ss:Type="String">LAMA4</Data></Cell>
    <Cell><Data ss:Type="Number">-1.195318761</Data></Cell>
    <Cell><Data ss:Type="Number">13.992589150000001</Data></Cell>
    <Cell><Data ss:Type="Number">12.79727039</Data></Cell>
    <Cell ss:StyleID="s62"><Data ss:Type="Number">3.7500000000000001E-6</Data></Cell>
    <Cell ss:StyleID="s62"><Data ss:Type="Number">4.6499999999999999E-5</Data></Cell>
    <Cell><Data ss:Type="Number">9.9752476899999998</Data></Cell>
   </Row>
   <Row>
    <Cell><Data ss:Type="Number">3628</Data></Cell>
    <Cell><Data ss:Type="String">INPP1</Data></Cell>
    <Cell><Data ss:Type="Number">-1.1955083630000001</Data></Cell>
    <Cell><Data ss:Type="Number">10.128439419999999</Data></Cell>
    <Cell><Data ss:Type="Number">8.9329310530000008</Data></Cell>
    <Cell><Data ss:Type="Number">1.8725299999999999E-4</Data></Cell>
    <Cell><Data ss:Type="Number">2.0795179999999998E-3</Data></Cell>
    <Cell><Data ss:Type="Number">6.1735373889999998</Data></Cell>
   </Row>
   <Row>
    <Cell><Data ss:Type="Number">64321</Data></Cell>
    <Cell><Data ss:Type="String">SOX17</Data></Cell>
    <Cell><Data ss:Type="Number">-1.1989922630000001</Data></Cell>
    <Cell><Data ss:Type="Number">11.348739370000001</Data></Cell>
    <Cell><Data ss:Type="Number">10.14974711</Data></Cell>
    <Cell ss:StyleID="s62"><Data ss:Type="Number">5.7099999999999999E-10</Data></Cell>
    <Cell ss:StyleID="s62"><Data ss:Type="Number">8.7799999999999999E-9</Data></Cell>
    <Cell><Data ss:Type="Number">18.550754770000001</Data></Cell>
   </Row>
   <Row>
    <Cell><Data ss:Type="Number">54413</Data></Cell>
    <Cell><Data ss:Type="String">NLGN3</Data></Cell>
    <Cell><Data ss:Type="Number">-1.199569431</Data></Cell>
    <Cell><Data ss:Type="Number">7.6272542400000001</Data></Cell>
    <Cell><Data ss:Type="Number">6.4276848089999996</Data></Cell>
    <Cell><Data ss:Type="Number">4.6706100000000001E-4</Data></Cell>
    <Cell><Data ss:Type="Number">5.0403679999999999E-3</Data></Cell>
    <Cell><Data ss:Type="Number">5.2852229959999999</Data></Cell>
   </Row>
   <Row>
    <Cell><Data ss:Type="Number">10235</Data></Cell>
    <Cell><Data ss:Type="String">RASGRP2</Data></Cell>
    <Cell><Data ss:Type="Number">-1.199767933</Data></Cell>
    <Cell><Data ss:Type="Number">9.0113798020000004</Data></Cell>
    <Cell><Data ss:Type="Number">7.811611869</Data></Cell>
    <Cell ss:StyleID="s62"><Data ss:Type="Number">4.0099999999999999E-5</Data></Cell>
    <Cell><Data ss:Type="Number">4.6984700000000002E-4</Data></Cell>
    <Cell><Data ss:Type="Number">7.6626332010000002</Data></Cell>
   </Row>
   <Row>
    <Cell><Data ss:Type="Number">3915</Data></Cell>
    <Cell><Data ss:Type="String">LAMC1</Data></Cell>
    <Cell><Data ss:Type="Number">-1.2028588950000001</Data></Cell>
    <Cell><Data ss:Type="Number">15.517667489999999</Data></Cell>
    <Cell><Data ss:Type="Number">14.314808599999999</Data></Cell>
    <Cell><Data ss:Type="Number">1.63552E-4</Data></Cell>
    <Cell><Data ss:Type="Number">1.8309470000000001E-3</Data></Cell>
    <Cell><Data ss:Type="Number">6.3010892600000004</Data></Cell>
   </Row>
   <Row>
    <Cell><Data ss:Type="Number">2857</Data></Cell>
    <Cell><Data ss:Type="String">GPR34</Data></Cell>
    <Cell><Data ss:Type="Number">-1.2041034939999999</Data></Cell>
    <Cell><Data ss:Type="Number">10.561433660000001</Data></Cell>
    <Cell><Data ss:Type="Number">9.3573301640000004</Data></Cell>
    <Cell ss:StyleID="s62"><Data ss:Type="Number">4.46E-7</Data></Cell>
    <Cell ss:StyleID="s62"><Data ss:Type="Number">5.8200000000000002E-6</Data></Cell>
    <Cell><Data ss:Type="Number">12.05356491</Data></Cell>
   </Row>
   <Row>
    <Cell><Data ss:Type="Number">404201</Data></Cell>
    <Cell><Data ss:Type="String">WDFY3-AS2</Data></Cell>
    <Cell><Data ss:Type="Number">-1.205568092</Data></Cell>
    <Cell><Data ss:Type="Number">6.6609193009999998</Data></Cell>
    <Cell><Data ss:Type="Number">5.4553512089999998</Data></Cell>
    <Cell><Data ss:Type="Number">1.1318400000000001E-4</Data></Cell>
    <Cell><Data ss:Type="Number">1.2830540000000001E-3</Data></Cell>
    <Cell><Data ss:Type="Number">6.6572280020000001</Data></Cell>
   </Row>
   <Row>
    <Cell><Data ss:Type="Number">255394</Data></Cell>
    <Cell><Data ss:Type="String">TCP11L2</Data></Cell>
    <Cell><Data ss:Type="Number">-1.2077651570000001</Data></Cell>
    <Cell><Data ss:Type="Number">9.4434213210000006</Data></Cell>
    <Cell><Data ss:Type="Number">8.235656165</Data></Cell>
    <Cell ss:StyleID="s62"><Data ss:Type="Number">2.5299999999999999E-6</Data></Cell>
    <Cell ss:StyleID="s62"><Data ss:Type="Number">3.18E-5</Data></Cell>
    <Cell><Data ss:Type="Number">10.35669131</Data></Cell>
   </Row>
   <Row>
    <Cell><Data ss:Type="Number">83987</Data></Cell>
    <Cell><Data ss:Type="String">CCDC8</Data></Cell>
    <Cell><Data ss:Type="Number">-1.2128500689999999</Data></Cell>
    <Cell><Data ss:Type="Number">12.485519050000001</Data></Cell>
    <Cell><Data ss:Type="Number">11.272668980000001</Data></Cell>
    <Cell ss:StyleID="s62"><Data ss:Type="Number">1.92E-7</Data></Cell>
    <Cell ss:StyleID="s62"><Data ss:Type="Number">2.5399999999999998E-6</Data></Cell>
    <Cell><Data ss:Type="Number">12.882866310000001</Data></Cell>
   </Row>
   <Row>
    <Cell><Data ss:Type="Number">5157</Data></Cell>
    <Cell><Data ss:Type="String">PDGFRL</Data></Cell>
    <Cell><Data ss:Type="Number">-1.2145480049999999</Data></Cell>
    <Cell><Data ss:Type="Number">11.24133644</Data></Cell>
    <Cell><Data ss:Type="Number">10.026788440000001</Data></Cell>
    <Cell><Data ss:Type="Number">4.46413E-4</Data></Cell>
    <Cell><Data ss:Type="Number">4.8209480000000002E-3</Data></Cell>
    <Cell><Data ss:Type="Number">5.3299520229999997</Data></Cell>
   </Row>
   <Row>
    <Cell><Data ss:Type="Number">7075</Data></Cell>
    <Cell><Data ss:Type="String">TIE1</Data></Cell>
    <Cell><Data ss:Type="Number">-1.2170226930000001</Data></Cell>
    <Cell><Data ss:Type="Number">12.015462510000001</Data></Cell>
    <Cell><Data ss:Type="Number">10.79843982</Data></Cell>
    <Cell ss:StyleID="s62"><Data ss:Type="Number">3.5200000000000001E-13</Data></Cell>
    <Cell ss:StyleID="s62"><Data ss:Type="Number">6.1799999999999999E-12</Data></Cell>
    <Cell><Data ss:Type="Number">25.80913696</Data></Cell>
   </Row>
   <Row>
    <Cell><Data ss:Type="Number">9934</Data></Cell>
    <Cell><Data ss:Type="String">P2RY14</Data></Cell>
    <Cell><Data ss:Type="Number">-1.219424147</Data></Cell>
    <Cell><Data ss:Type="Number">7.2066193209999998</Data></Cell>
    <Cell><Data ss:Type="Number">5.987195174</Data></Cell>
    <Cell ss:StyleID="s62"><Data ss:Type="Number">6.4399999999999993E-5</Data></Cell>
    <Cell><Data ss:Type="Number">7.4326600000000002E-4</Data></Cell>
    <Cell><Data ss:Type="Number">7.2037136759999996</Data></Cell>
   </Row>
   <Row>
    <Cell><Data ss:Type="Number">51705</Data></Cell>
    <Cell><Data ss:Type="String">EMCN</Data></Cell>
    <Cell><Data ss:Type="Number">-1.220089043</Data></Cell>
    <Cell><Data ss:Type="Number">12.221132470000001</Data></Cell>
    <Cell><Data ss:Type="Number">11.001043429999999</Data></Cell>
    <Cell ss:StyleID="s62"><Data ss:Type="Number">2.6700000000000001E-12</Data></Cell>
    <Cell ss:StyleID="s62"><Data ss:Type="Number">4.5499999999999998E-11</Data></Cell>
    <Cell><Data ss:Type="Number">23.813832479999999</Data></Cell>
   </Row>
   <Row>
    <Cell><Data ss:Type="Number">84883</Data></Cell>
    <Cell><Data ss:Type="String">AIFM2</Data></Cell>
    <Cell><Data ss:Type="Number">-1.2201614279999999</Data></Cell>
    <Cell><Data ss:Type="Number">11.470902799999999</Data></Cell>
    <Cell><Data ss:Type="Number">10.25074137</Data></Cell>
    <Cell><Data ss:Type="Number">1.10667E-4</Data></Cell>
    <Cell><Data ss:Type="Number">1.257326E-3</Data></Cell>
    <Cell><Data ss:Type="Number">6.6775102449999997</Data></Cell>
   </Row>
   <Row>
    <Cell><Data ss:Type="Number">2145</Data></Cell>
    <Cell><Data ss:Type="String">EZH1</Data></Cell>
    <Cell><Data ss:Type="Number">-1.2206521180000001</Data></Cell>
    <Cell><Data ss:Type="Number">12.28680896</Data></Cell>
    <Cell><Data ss:Type="Number">11.06615684</Data></Cell>
    <Cell ss:StyleID="s62"><Data ss:Type="Number">7.7500000000000001E-15</Data></Cell>
    <Cell ss:StyleID="s62"><Data ss:Type="Number">1.4600000000000001E-13</Data></Cell>
    <Cell><Data ss:Type="Number">29.552929850000002</Data></Cell>
   </Row>
   <Row>
    <Cell><Data ss:Type="Number">1901</Data></Cell>
    <Cell><Data ss:Type="String">S1PR1</Data></Cell>
    <Cell><Data ss:Type="Number">-1.2219949050000001</Data></Cell>
    <Cell><Data ss:Type="Number">12.570250140000001</Data></Cell>
    <Cell><Data ss:Type="Number">11.34825524</Data></Cell>
    <Cell ss:StyleID="s62"><Data ss:Type="Number">2.1000000000000001E-21</Data></Cell>
    <Cell ss:StyleID="s62"><Data ss:Type="Number">4.84E-20</Data></Cell>
    <Cell><Data ss:Type="String">Inf</Data></Cell>
   </Row>
   <Row>
    <Cell><Data ss:Type="Number">3075</Data></Cell>
    <Cell><Data ss:Type="String">CFH</Data></Cell>
    <Cell><Data ss:Type="Number">-1.2227927030000001</Data></Cell>
    <Cell><Data ss:Type="Number">13.36642612</Data></Cell>
    <Cell><Data ss:Type="Number">12.14363342</Data></Cell>
    <Cell ss:StyleID="s62"><Data ss:Type="Number">6.0399999999999998E-5</Data></Cell>
    <Cell><Data ss:Type="Number">6.9902300000000001E-4</Data></Cell>
    <Cell><Data ss:Type="Number">7.265128195</Data></Cell>
   </Row>
   <Row>
    <Cell><Data ss:Type="Number">26249</Data></Cell>
    <Cell><Data ss:Type="String">KLHL3</Data></Cell>
    <Cell><Data ss:Type="Number">-1.226021711</Data></Cell>
    <Cell><Data ss:Type="Number">8.8871639689999995</Data></Cell>
    <Cell><Data ss:Type="Number">7.6611422579999999</Data></Cell>
    <Cell><Data ss:Type="Number">1.7922700000000001E-4</Data></Cell>
    <Cell><Data ss:Type="Number">1.9961879999999999E-3</Data></Cell>
    <Cell><Data ss:Type="Number">6.21451771</Data></Cell>
   </Row>
   <Row>
    <Cell><Data ss:Type="Number">145781</Data></Cell>
    <Cell><Data ss:Type="String">GCOM1</Data></Cell>
    <Cell><Data ss:Type="Number">-1.228924159</Data></Cell>
    <Cell><Data ss:Type="Number">12.09569024</Data></Cell>
    <Cell><Data ss:Type="Number">10.86676608</Data></Cell>
    <Cell ss:StyleID="s62"><Data ss:Type="Number">7.1799999999999994E-8</Data></Cell>
    <Cell ss:StyleID="s62"><Data ss:Type="Number">9.850000000000001E-7</Data></Cell>
    <Cell><Data ss:Type="Number">13.831086020000001</Data></Cell>
   </Row>
   <Row>
    <Cell><Data ss:Type="Number">2494</Data></Cell>
    <Cell><Data ss:Type="String">NR5A2</Data></Cell>
    <Cell><Data ss:Type="Number">-1.229656648</Data></Cell>
    <Cell><Data ss:Type="Number">8.5221545340000002</Data></Cell>
    <Cell><Data ss:Type="Number">7.2924978859999996</Data></Cell>
    <Cell><Data ss:Type="Number">2.1532499999999999E-4</Data></Cell>
    <Cell><Data ss:Type="Number">2.3843330000000002E-3</Data></Cell>
    <Cell><Data ss:Type="Number">6.0364487779999996</Data></Cell>
   </Row>
   <Row>
    <Cell><Data ss:Type="Number">133584</Data></Cell>
    <Cell><Data ss:Type="String">EGFLAM</Data></Cell>
    <Cell><Data ss:Type="Number">-1.230389357</Data></Cell>
    <Cell><Data ss:Type="Number">11.00120012</Data></Cell>
    <Cell><Data ss:Type="Number">9.7708107609999999</Data></Cell>
    <Cell ss:StyleID="s62"><Data ss:Type="Number">3.2199999999999997E-5</Data></Cell>
    <Cell><Data ss:Type="Number">3.79286E-4</Data></Cell>
    <Cell><Data ss:Type="Number">7.8768393540000003</Data></Cell>
   </Row>
   <Row>
    <Cell><Data ss:Type="Number">22925</Data></Cell>
    <Cell><Data ss:Type="String">PLA2R1</Data></Cell>
    <Cell><Data ss:Type="Number">-1.231448061</Data></Cell>
    <Cell><Data ss:Type="Number">10.65778779</Data></Cell>
    <Cell><Data ss:Type="Number">9.4263397260000001</Data></Cell>
    <Cell ss:StyleID="s62"><Data ss:Type="Number">3.5500000000000002E-5</Data></Cell>
    <Cell><Data ss:Type="Number">4.1721E-4</Data></Cell>
    <Cell><Data ss:Type="Number">7.7815042439999997</Data></Cell>
   </Row>
   <Row>
    <Cell><Data ss:Type="Number">84674</Data></Cell>
    <Cell><Data ss:Type="String">CARD6</Data></Cell>
    <Cell><Data ss:Type="Number">-1.232834038</Data></Cell>
    <Cell><Data ss:Type="Number">10.16219416</Data></Cell>
    <Cell><Data ss:Type="Number">8.9293601240000005</Data></Cell>
    <Cell ss:StyleID="s62"><Data ss:Type="Number">2.2399999999999999E-8</Data></Cell>
    <Cell ss:StyleID="s62"><Data ss:Type="Number">3.1600000000000002E-7</Data></Cell>
    <Cell><Data ss:Type="Number">14.968738439999999</Data></Cell>
   </Row>
   <Row>
    <Cell><Data ss:Type="Number">2669</Data></Cell>
    <Cell><Data ss:Type="String">GEM</Data></Cell>
    <Cell><Data ss:Type="Number">-1.2352226260000001</Data></Cell>
    <Cell><Data ss:Type="Number">11.85929428</Data></Cell>
    <Cell><Data ss:Type="Number">10.624071649999999</Data></Cell>
    <Cell ss:StyleID="s62"><Data ss:Type="Number">8.3900000000000006E-5</Data></Cell>
    <Cell><Data ss:Type="Number">9.6420100000000003E-4</Data></Cell>
    <Cell><Data ss:Type="Number">6.943245933</Data></Cell>
   </Row>
   <Row>
    <Cell><Data ss:Type="Number">29767</Data></Cell>
    <Cell><Data ss:Type="String">TMOD2</Data></Cell>
    <Cell><Data ss:Type="Number">-1.2355060879999999</Data></Cell>
    <Cell><Data ss:Type="Number">10.779250299999999</Data></Cell>
    <Cell><Data ss:Type="Number">9.5437442140000002</Data></Cell>
    <Cell><Data ss:Type="Number">1.04021E-4</Data></Cell>
    <Cell><Data ss:Type="Number">1.186232E-3</Data></Cell>
    <Cell><Data ss:Type="Number">6.7357866179999997</Data></Cell>
   </Row>
   <Row>
    <Cell><Data ss:Type="Number">4005</Data></Cell>
    <Cell><Data ss:Type="String">LMO2</Data></Cell>
    <Cell><Data ss:Type="Number">-1.2361929570000001</Data></Cell>
    <Cell><Data ss:Type="Number">10.54479993</Data></Cell>
    <Cell><Data ss:Type="Number">9.3086069709999997</Data></Cell>
    <Cell ss:StyleID="s62"><Data ss:Type="Number">6.2100000000000003E-10</Data></Cell>
    <Cell ss:StyleID="s62"><Data ss:Type="Number">9.53E-9</Data></Cell>
    <Cell><Data ss:Type="Number">18.469016249999999</Data></Cell>
   </Row>
   <Row>
    <Cell><Data ss:Type="Number">79442</Data></Cell>
    <Cell><Data ss:Type="String">LRRC2</Data></Cell>
    <Cell><Data ss:Type="Number">-1.2365944579999999</Data></Cell>
    <Cell><Data ss:Type="Number">8.2077237279999995</Data></Cell>
    <Cell><Data ss:Type="Number">6.9711292709999997</Data></Cell>
    <Cell ss:StyleID="s62"><Data ss:Type="Number">1.73E-10</Data></Cell>
    <Cell ss:StyleID="s62"><Data ss:Type="Number">2.7400000000000001E-9</Data></Cell>
    <Cell><Data ss:Type="Number">19.715300249999999</Data></Cell>
   </Row>
   <Row>
    <Cell><Data ss:Type="Number">7881</Data></Cell>
    <Cell><Data ss:Type="String">KCNAB1</Data></Cell>
    <Cell><Data ss:Type="Number">-1.237512645</Data></Cell>
    <Cell><Data ss:Type="Number">9.8498422029999997</Data></Cell>
    <Cell><Data ss:Type="Number">8.6123295590000009</Data></Cell>
    <Cell><Data ss:Type="Number">2.8533999999999998E-4</Data></Cell>
    <Cell><Data ss:Type="Number">3.1234090000000002E-3</Data></Cell>
    <Cell><Data ss:Type="Number">5.7657019590000003</Data></Cell>
   </Row>
   <Row>
    <Cell><Data ss:Type="Number">56099</Data></Cell>
    <Cell><Data ss:Type="String">PCDHGB7</Data></Cell>
    <Cell><Data ss:Type="Number">-1.2377684040000001</Data></Cell>
    <Cell><Data ss:Type="Number">9.7918394249999992</Data></Cell>
    <Cell><Data ss:Type="Number">8.5540710210000004</Data></Cell>
    <Cell ss:StyleID="s62"><Data ss:Type="Number">4.08E-7</Data></Cell>
    <Cell ss:StyleID="s62"><Data ss:Type="Number">5.3399999999999997E-6</Data></Cell>
    <Cell><Data ss:Type="Number">12.14061476</Data></Cell>
   </Row>
   <Row>
    <Cell><Data ss:Type="Number">1949</Data></Cell>
    <Cell><Data ss:Type="String">EFNB3</Data></Cell>
    <Cell><Data ss:Type="Number">-1.2388053939999999</Data></Cell>
    <Cell><Data ss:Type="Number">11.05528017</Data></Cell>
    <Cell><Data ss:Type="Number">9.8164747719999994</Data></Cell>
    <Cell><Data ss:Type="Number">5.9718300000000005E-4</Data></Cell>
    <Cell><Data ss:Type="Number">6.3904390000000004E-3</Data></Cell>
    <Cell><Data ss:Type="Number">5.0465414309999996</Data></Cell>
   </Row>
   <Row>
    <Cell><Data ss:Type="Number">2324</Data></Cell>
    <Cell><Data ss:Type="String">FLT4</Data></Cell>
    <Cell><Data ss:Type="Number">-1.239302047</Data></Cell>
    <Cell><Data ss:Type="Number">11.449395989999999</Data></Cell>
    <Cell><Data ss:Type="Number">10.210093949999999</Data></Cell>
    <Cell ss:StyleID="s62"><Data ss:Type="Number">2.55E-10</Data></Cell>
    <Cell ss:StyleID="s62"><Data ss:Type="Number">3.9899999999999997E-9</Data></Cell>
    <Cell><Data ss:Type="Number">19.339650030000001</Data></Cell>
   </Row>
   <Row>
    <Cell><Data ss:Type="Number">6446</Data></Cell>
    <Cell><Data ss:Type="String">SGK1</Data></Cell>
    <Cell><Data ss:Type="Number">-1.2393798709999999</Data></Cell>
    <Cell><Data ss:Type="Number">12.57932347</Data></Cell>
    <Cell><Data ss:Type="Number">11.3399436</Data></Cell>
    <Cell><Data ss:Type="Number">1.84551E-4</Data></Cell>
    <Cell><Data ss:Type="Number">2.0510039999999999E-3</Data></Cell>
    <Cell><Data ss:Type="Number">6.1873727629999999</Data></Cell>
   </Row>
   <Row>
    <Cell><Data ss:Type="Number">644596</Data></Cell>
    <Cell><Data ss:Type="String">SMIM10L2B</Data></Cell>
    <Cell><Data ss:Type="Number">-1.2396714820000001</Data></Cell>
    <Cell><Data ss:Type="Number">10.35641863</Data></Cell>
    <Cell><Data ss:Type="Number">9.1167471439999996</Data></Cell>
    <Cell><Data ss:Type="Number">2.6657699999999999E-4</Data></Cell>
    <Cell><Data ss:Type="Number">2.9264080000000001E-3</Data></Cell>
    <Cell><Data ss:Type="Number">5.8310488149999999</Data></Cell>
   </Row>
   <Row>
    <Cell><Data ss:Type="Number">219539</Data></Cell>
    <Cell><Data ss:Type="String">YPEL4</Data></Cell>
    <Cell><Data ss:Type="Number">-1.2406194989999999</Data></Cell>
    <Cell><Data ss:Type="Number">9.5636616710000002</Data></Cell>
    <Cell><Data ss:Type="Number">8.3230421719999992</Data></Cell>
    <Cell><Data ss:Type="Number">1.1338800000000001E-4</Data></Cell>
    <Cell><Data ss:Type="Number">1.284423E-3</Data></Cell>
    <Cell><Data ss:Type="Number">6.6561607919999997</Data></Cell>
   </Row>
   <Row>
    <Cell><Data ss:Type="Number">10157</Data></Cell>
    <Cell><Data ss:Type="String">AASS</Data></Cell>
    <Cell><Data ss:Type="Number">-1.241122048</Data></Cell>
    <Cell><Data ss:Type="Number">11.175543040000001</Data></Cell>
    <Cell><Data ss:Type="Number">9.934420995</Data></Cell>
    <Cell ss:StyleID="s62"><Data ss:Type="Number">1.5300000000000001E-8</Data></Cell>
    <Cell ss:StyleID="s62"><Data ss:Type="Number">2.16E-7</Data></Cell>
    <Cell><Data ss:Type="Number">15.34803078</Data></Cell>
   </Row>
   <Row>
    <Cell><Data ss:Type="Number">283768</Data></Cell>
    <Cell><Data ss:Type="String">GOLGA8G</Data></Cell>
    <Cell><Data ss:Type="Number">-1.243939833</Data></Cell>
    <Cell><Data ss:Type="Number">8.9209494530000004</Data></Cell>
    <Cell><Data ss:Type="Number">7.6770096209999998</Data></Cell>
    <Cell ss:StyleID="s62"><Data ss:Type="Number">1.11E-8</Data></Cell>
    <Cell ss:StyleID="s62"><Data ss:Type="Number">1.5800000000000001E-7</Data></Cell>
    <Cell><Data ss:Type="Number">15.66037407</Data></Cell>
   </Row>
   <Row>
    <Cell><Data ss:Type="Number">55902</Data></Cell>
    <Cell><Data ss:Type="String">ACSS2</Data></Cell>
    <Cell><Data ss:Type="Number">-1.244676248</Data></Cell>
    <Cell><Data ss:Type="Number">12.611785060000001</Data></Cell>
    <Cell><Data ss:Type="Number">11.36710882</Data></Cell>
    <Cell ss:StyleID="s62"><Data ss:Type="Number">1.68E-7</Data></Cell>
    <Cell ss:StyleID="s62"><Data ss:Type="Number">2.2400000000000002E-6</Data></Cell>
    <Cell><Data ss:Type="Number">13.007332269999999</Data></Cell>
   </Row>
   <Row>
    <Cell><Data ss:Type="Number">57161</Data></Cell>
    <Cell><Data ss:Type="String">PELI2</Data></Cell>
    <Cell><Data ss:Type="Number">-1.2455206569999999</Data></Cell>
    <Cell><Data ss:Type="Number">10.78281602</Data></Cell>
    <Cell><Data ss:Type="Number">9.5372953660000004</Data></Cell>
    <Cell><Data ss:Type="Number">2.41232E-4</Data></Cell>
    <Cell><Data ss:Type="Number">2.6634889999999998E-3</Data></Cell>
    <Cell><Data ss:Type="Number">5.9254514770000002</Data></Cell>
   </Row>
   <Row>
    <Cell><Data ss:Type="Number">4281</Data></Cell>
    <Cell><Data ss:Type="String">MID1</Data></Cell>
    <Cell><Data ss:Type="Number">-1.2462115620000001</Data></Cell>
    <Cell><Data ss:Type="Number">11.05652561</Data></Cell>
    <Cell><Data ss:Type="Number">9.8103140510000006</Data></Cell>
    <Cell><Data ss:Type="Number">3.7199100000000001E-4</Data></Cell>
    <Cell><Data ss:Type="Number">4.0372089999999999E-3</Data></Cell>
    <Cell><Data ss:Type="Number">5.508156305</Data></Cell>
   </Row>
   <Row>
    <Cell><Data ss:Type="Number">55701</Data></Cell>
    <Cell><Data ss:Type="String">ARHGEF40</Data></Cell>
    <Cell><Data ss:Type="Number">-1.2466481890000001</Data></Cell>
    <Cell><Data ss:Type="Number">12.7899463</Data></Cell>
    <Cell><Data ss:Type="Number">11.54329811</Data></Cell>
    <Cell ss:StyleID="s62"><Data ss:Type="Number">1.88E-10</Data></Cell>
    <Cell ss:StyleID="s62"><Data ss:Type="Number">2.9600000000000001E-9</Data></Cell>
    <Cell><Data ss:Type="Number">19.638573390000001</Data></Cell>
   </Row>
   <Row>
    <Cell><Data ss:Type="Number">285830</Data></Cell>
    <Cell><Data ss:Type="String">HLA-F-AS1</Data></Cell>
    <Cell><Data ss:Type="Number">-1.2470025220000001</Data></Cell>
    <Cell><Data ss:Type="Number">7.8067334400000004</Data></Cell>
    <Cell><Data ss:Type="Number">6.5597309179999996</Data></Cell>
    <Cell ss:StyleID="s62"><Data ss:Type="Number">6.0900000000000001E-7</Data></Cell>
    <Cell ss:StyleID="s62"><Data ss:Type="Number">7.9000000000000006E-6</Data></Cell>
    <Cell><Data ss:Type="Number">11.74843443</Data></Cell>
   </Row>
   <Row>
    <Cell><Data ss:Type="Number">5154</Data></Cell>
    <Cell><Data ss:Type="String">PDGFA</Data></Cell>
    <Cell><Data ss:Type="Number">-1.247248404</Data></Cell>
    <Cell><Data ss:Type="Number">11.97654213</Data></Cell>
    <Cell><Data ss:Type="Number">10.729293719999999</Data></Cell>
    <Cell ss:StyleID="s62"><Data ss:Type="Number">1.2599999999999999E-7</Data></Cell>
    <Cell ss:StyleID="s62"><Data ss:Type="Number">1.7E-6</Data></Cell>
    <Cell><Data ss:Type="Number">13.28575371</Data></Cell>
   </Row>
   <Row>
    <Cell><Data ss:Type="Number">56849</Data></Cell>
    <Cell><Data ss:Type="String">TCEAL7</Data></Cell>
    <Cell><Data ss:Type="Number">-1.251329178</Data></Cell>
    <Cell><Data ss:Type="Number">10.078596660000001</Data></Cell>
    <Cell><Data ss:Type="Number">8.8272674870000003</Data></Cell>
    <Cell ss:StyleID="s62"><Data ss:Type="Number">1.7E-8</Data></Cell>
    <Cell ss:StyleID="s62"><Data ss:Type="Number">2.41E-7</Data></Cell>
    <Cell><Data ss:Type="Number">15.239100130000001</Data></Cell>
   </Row>
   <Row>
    <Cell><Data ss:Type="Number">139818</Data></Cell>
    <Cell><Data ss:Type="String">DOCK11</Data></Cell>
    <Cell><Data ss:Type="Number">-1.2514920030000001</Data></Cell>
    <Cell><Data ss:Type="Number">12.11739671</Data></Cell>
    <Cell><Data ss:Type="Number">10.865904710000001</Data></Cell>
    <Cell ss:StyleID="s62"><Data ss:Type="Number">3.2600000000000002E-11</Data></Cell>
    <Cell ss:StyleID="s62"><Data ss:Type="Number">5.3500000000000001E-10</Data></Cell>
    <Cell><Data ss:Type="Number">21.349687930000002</Data></Cell>
   </Row>
   <Row>
    <Cell><Data ss:Type="Number">89837</Data></Cell>
    <Cell><Data ss:Type="String">ULK4P3</Data></Cell>
    <Cell><Data ss:Type="Number">-1.2523935100000001</Data></Cell>
    <Cell><Data ss:Type="Number">5.5434912369999996</Data></Cell>
    <Cell><Data ss:Type="Number">4.2910977270000004</Data></Cell>
    <Cell><Data ss:Type="Number">1.03114E-4</Data></Cell>
    <Cell><Data ss:Type="Number">1.1776410000000001E-3</Data></Cell>
    <Cell><Data ss:Type="Number">6.7430638399999996</Data></Cell>
   </Row>
   <Row>
    <Cell><Data ss:Type="Number">8843</Data></Cell>
    <Cell><Data ss:Type="String">HCAR3</Data></Cell>
    <Cell><Data ss:Type="Number">-1.2525866649999999</Data></Cell>
    <Cell><Data ss:Type="Number">10.311779749999999</Data></Cell>
    <Cell><Data ss:Type="Number">9.0591930900000008</Data></Cell>
    <Cell><Data ss:Type="Number">5.4033100000000001E-4</Data></Cell>
    <Cell><Data ss:Type="Number">5.7983130000000003E-3</Data></Cell>
    <Cell><Data ss:Type="Number">5.144373066</Data></Cell>
   </Row>
   <Row>
    <Cell><Data ss:Type="Number">140885</Data></Cell>
    <Cell><Data ss:Type="String">SIRPA</Data></Cell>
    <Cell><Data ss:Type="Number">-1.2551769660000001</Data></Cell>
    <Cell><Data ss:Type="Number">13.134117270000001</Data></Cell>
    <Cell><Data ss:Type="Number">11.878940310000001</Data></Cell>
    <Cell ss:StyleID="s62"><Data ss:Type="Number">4.0499999999999999E-9</Data></Cell>
    <Cell ss:StyleID="s62"><Data ss:Type="Number">5.8999999999999999E-8</Data></Cell>
    <Cell><Data ss:Type="Number">16.645574329999999</Data></Cell>
   </Row>
   <Row>
    <Cell><Data ss:Type="Number">7432</Data></Cell>
    <Cell><Data ss:Type="String">VIP</Data></Cell>
    <Cell><Data ss:Type="Number">-1.2557310800000001</Data></Cell>
    <Cell><Data ss:Type="Number">6.4648829289999998</Data></Cell>
    <Cell><Data ss:Type="Number">5.2091518490000004</Data></Cell>
    <Cell><Data ss:Type="Number">3.7926700000000003E-4</Data></Cell>
    <Cell><Data ss:Type="Number">4.1132579999999998E-3</Data></Cell>
    <Cell><Data ss:Type="Number">5.4894180480000001</Data></Cell>
   </Row>
   <Row>
    <Cell><Data ss:Type="Number">7433</Data></Cell>
    <Cell><Data ss:Type="String">VIPR1</Data></Cell>
    <Cell><Data ss:Type="Number">-1.256303368</Data></Cell>
    <Cell><Data ss:Type="Number">10.836028560000001</Data></Cell>
    <Cell><Data ss:Type="Number">9.5797251909999996</Data></Cell>
    <Cell><Data ss:Type="Number">1.5391100000000001E-4</Data></Cell>
    <Cell><Data ss:Type="Number">1.7268089999999999E-3</Data></Cell>
    <Cell><Data ss:Type="Number">6.359751964</Data></Cell>
   </Row>
   <Row>
    <Cell><Data ss:Type="Number">440270</Data></Cell>
    <Cell><Data ss:Type="String">GOLGA8B</Data></Cell>
    <Cell><Data ss:Type="Number">-1.2590830609999999</Data></Cell>
    <Cell><Data ss:Type="Number">11.807478339999999</Data></Cell>
    <Cell><Data ss:Type="Number">10.548395279999999</Data></Cell>
    <Cell ss:StyleID="s62"><Data ss:Type="Number">5.1900000000000001E-5</Data></Cell>
    <Cell><Data ss:Type="Number">6.0330900000000001E-4</Data></Cell>
    <Cell><Data ss:Type="Number">7.4124775469999999</Data></Cell>
   </Row>
   <Row>
    <Cell><Data ss:Type="Number">7099</Data></Cell>
    <Cell><Data ss:Type="String">TLR4</Data></Cell>
    <Cell><Data ss:Type="Number">-1.2591796390000001</Data></Cell>
    <Cell><Data ss:Type="Number">11.552543829999999</Data></Cell>
    <Cell><Data ss:Type="Number">10.29336419</Data></Cell>
    <Cell ss:StyleID="s62"><Data ss:Type="Number">4.1199999999999997E-14</Data></Cell>
    <Cell ss:StyleID="s62"><Data ss:Type="Number">7.58E-13</Data></Cell>
    <Cell><Data ss:Type="Number">27.90830644</Data></Cell>
   </Row>
   <Row>
    <Cell><Data ss:Type="Number">23710</Data></Cell>
    <Cell><Data ss:Type="String">GABARAPL1</Data></Cell>
    <Cell><Data ss:Type="Number">-1.261906247</Data></Cell>
    <Cell><Data ss:Type="Number">12.818093429999999</Data></Cell>
    <Cell><Data ss:Type="Number">11.55618718</Data></Cell>
    <Cell ss:StyleID="s62"><Data ss:Type="Number">3.7900000000000002E-8</Data></Cell>
    <Cell ss:StyleID="s62"><Data ss:Type="Number">5.2799999999999996E-7</Data></Cell>
    <Cell><Data ss:Type="Number">14.45489405</Data></Cell>
   </Row>
   <Row>
    <Cell><Data ss:Type="Number">84502</Data></Cell>
    <Cell><Data ss:Type="String">JPH4</Data></Cell>
    <Cell><Data ss:Type="Number">-1.2623405640000001</Data></Cell>
    <Cell><Data ss:Type="Number">7.6535829929999997</Data></Cell>
    <Cell><Data ss:Type="Number">6.3912424290000001</Data></Cell>
    <Cell><Data ss:Type="Number">6.0615500000000004E-4</Data></Cell>
    <Cell><Data ss:Type="Number">6.4773840000000001E-3</Data></Cell>
    <Cell><Data ss:Type="Number">5.0329401410000001</Data></Cell>
   </Row>
   <Row>
    <Cell><Data ss:Type="Number">10659</Data></Cell>
    <Cell><Data ss:Type="String">CELF2</Data></Cell>
    <Cell><Data ss:Type="Number">-1.2684136770000001</Data></Cell>
    <Cell><Data ss:Type="Number">12.50881328</Data></Cell>
    <Cell><Data ss:Type="Number">11.2403996</Data></Cell>
    <Cell ss:StyleID="s62"><Data ss:Type="Number">1.33E-8</Data></Cell>
    <Cell ss:StyleID="s62"><Data ss:Type="Number">1.8900000000000001E-7</Data></Cell>
    <Cell><Data ss:Type="Number">15.479834479999999</Data></Cell>
   </Row>
   <Row>
    <Cell><Data ss:Type="Number">79817</Data></Cell>
    <Cell><Data ss:Type="String">MOB3B</Data></Cell>
    <Cell><Data ss:Type="Number">-1.269518784</Data></Cell>
    <Cell><Data ss:Type="Number">11.099471469999999</Data></Cell>
    <Cell><Data ss:Type="Number">9.829952681</Data></Cell>
    <Cell ss:StyleID="s62"><Data ss:Type="Number">2.8600000000000001E-6</Data></Cell>
    <Cell ss:StyleID="s62"><Data ss:Type="Number">3.5800000000000003E-5</Data></Cell>
    <Cell><Data ss:Type="Number">10.237834579999999</Data></Cell>
   </Row>
   <Row>
    <Cell><Data ss:Type="Number">25840</Data></Cell>
    <Cell><Data ss:Type="String">METTL7A</Data></Cell>
    <Cell><Data ss:Type="Number">-1.26997553</Data></Cell>
    <Cell><Data ss:Type="Number">13.585670110000001</Data></Cell>
    <Cell><Data ss:Type="Number">12.315694580000001</Data></Cell>
    <Cell ss:StyleID="s62"><Data ss:Type="Number">1.12E-7</Data></Cell>
    <Cell ss:StyleID="s62"><Data ss:Type="Number">1.5200000000000001E-6</Data></Cell>
    <Cell><Data ss:Type="Number">13.398751620000001</Data></Cell>
   </Row>
   <Row>
    <Cell><Data ss:Type="Number">10413</Data></Cell>
    <Cell><Data ss:Type="String">YAP1</Data></Cell>
    <Cell><Data ss:Type="Number">-1.2719231929999999</Data></Cell>
    <Cell><Data ss:Type="Number">14.411377760000001</Data></Cell>
    <Cell><Data ss:Type="Number">13.139454560000001</Data></Cell>
    <Cell ss:StyleID="s62"><Data ss:Type="Number">3.8099999999999997E-8</Data></Cell>
    <Cell ss:StyleID="s62"><Data ss:Type="Number">5.3000000000000001E-7</Data></Cell>
    <Cell><Data ss:Type="Number">14.451313539999999</Data></Cell>
   </Row>
   <Row>
    <Cell><Data ss:Type="Number">51170</Data></Cell>
    <Cell><Data ss:Type="String">HSD17B11</Data></Cell>
    <Cell><Data ss:Type="Number">-1.2727247189999999</Data></Cell>
    <Cell><Data ss:Type="Number">11.375410909999999</Data></Cell>
    <Cell><Data ss:Type="Number">10.10268619</Data></Cell>
    <Cell ss:StyleID="s62"><Data ss:Type="Number">1.13E-6</Data></Cell>
    <Cell ss:StyleID="s62"><Data ss:Type="Number">1.45E-5</Data></Cell>
    <Cell><Data ss:Type="Number">11.144484070000001</Data></Cell>
   </Row>
   <Row>
    <Cell><Data ss:Type="Number">53919</Data></Cell>
    <Cell><Data ss:Type="String">SLCO1C1</Data></Cell>
    <Cell><Data ss:Type="Number">-1.2734555190000001</Data></Cell>
    <Cell><Data ss:Type="Number">5.8504224450000004</Data></Cell>
    <Cell><Data ss:Type="Number">4.5769669259999999</Data></Cell>
    <Cell ss:StyleID="s62"><Data ss:Type="Number">7.3999999999999996E-5</Data></Cell>
    <Cell><Data ss:Type="Number">8.5380000000000005E-4</Data></Cell>
    <Cell><Data ss:Type="Number">7.0649588809999999</Data></Cell>
   </Row>
   <Row>
    <Cell><Data ss:Type="Number">5153</Data></Cell>
    <Cell><Data ss:Type="String">PDE1B</Data></Cell>
    <Cell><Data ss:Type="Number">-1.274308805</Data></Cell>
    <Cell><Data ss:Type="Number">10.064100160000001</Data></Cell>
    <Cell><Data ss:Type="Number">8.789791353</Data></Cell>
    <Cell ss:StyleID="s62"><Data ss:Type="Number">3.2500000000000002E-9</Data></Cell>
    <Cell ss:StyleID="s62"><Data ss:Type="Number">4.7899999999999999E-8</Data></Cell>
    <Cell><Data ss:Type="Number">16.85356569</Data></Cell>
   </Row>
   <Row>
    <Cell><Data ss:Type="Number">92126</Data></Cell>
    <Cell><Data ss:Type="String">DSEL</Data></Cell>
    <Cell><Data ss:Type="Number">-1.274641672</Data></Cell>
    <Cell><Data ss:Type="Number">11.00042582</Data></Cell>
    <Cell><Data ss:Type="Number">9.7257841440000004</Data></Cell>
    <Cell ss:StyleID="s62"><Data ss:Type="Number">5.3699999999999997E-5</Data></Cell>
    <Cell><Data ss:Type="Number">6.2352700000000002E-4</Data></Cell>
    <Cell><Data ss:Type="Number">7.3794946929999998</Data></Cell>
   </Row>
   <Row>
    <Cell><Data ss:Type="Number">79762</Data></Cell>
    <Cell><Data ss:Type="String">C1orf115</Data></Cell>
    <Cell><Data ss:Type="Number">-1.2767070890000001</Data></Cell>
    <Cell><Data ss:Type="Number">12.934877999999999</Data></Cell>
    <Cell><Data ss:Type="Number">11.658170910000001</Data></Cell>
    <Cell><Data ss:Type="Number">3.2719299999999998E-4</Data></Cell>
    <Cell><Data ss:Type="Number">3.5662160000000001E-3</Data></Cell>
    <Cell><Data ss:Type="Number">5.6326775959999997</Data></Cell>
   </Row>
   <Row>
    <Cell><Data ss:Type="Number">83849</Data></Cell>
    <Cell><Data ss:Type="String">SYT15</Data></Cell>
    <Cell><Data ss:Type="Number">-1.2772596300000001</Data></Cell>
    <Cell><Data ss:Type="Number">10.565419929999999</Data></Cell>
    <Cell><Data ss:Type="Number">9.2881602959999991</Data></Cell>
    <Cell ss:StyleID="s62"><Data ss:Type="Number">1.24E-7</Data></Cell>
    <Cell ss:StyleID="s62"><Data ss:Type="Number">1.6700000000000001E-6</Data></Cell>
    <Cell><Data ss:Type="Number">13.29992019</Data></Cell>
   </Row>
   <Row>
    <Cell><Data ss:Type="Number">143689</Data></Cell>
    <Cell><Data ss:Type="String">PIWIL4</Data></Cell>
    <Cell><Data ss:Type="Number">-1.2784395</Data></Cell>
    <Cell><Data ss:Type="Number">7.2151966620000003</Data></Cell>
    <Cell><Data ss:Type="Number">5.9367571620000001</Data></Cell>
    <Cell ss:StyleID="s62"><Data ss:Type="Number">1.7499999999999998E-5</Data></Cell>
    <Cell><Data ss:Type="Number">2.0903299999999999E-4</Data></Cell>
    <Cell><Data ss:Type="Number">8.4728111429999995</Data></Cell>
   </Row>
   <Row>
    <Cell><Data ss:Type="Number">221400</Data></Cell>
    <Cell><Data ss:Type="String">TDRD6</Data></Cell>
    <Cell><Data ss:Type="Number">-1.2816221990000001</Data></Cell>
    <Cell><Data ss:Type="Number">5.9269174830000004</Data></Cell>
    <Cell><Data ss:Type="Number">4.6452952840000004</Data></Cell>
    <Cell><Data ss:Type="Number">1.1789400000000001E-4</Data></Cell>
    <Cell><Data ss:Type="Number">1.3334899999999999E-3</Data></Cell>
    <Cell><Data ss:Type="Number">6.6186209839999997</Data></Cell>
   </Row>
   <Row>
    <Cell><Data ss:Type="Number">57576</Data></Cell>
    <Cell><Data ss:Type="String">KIF17</Data></Cell>
    <Cell><Data ss:Type="Number">-1.2882467790000001</Data></Cell>
    <Cell><Data ss:Type="Number">7.3620243780000001</Data></Cell>
    <Cell><Data ss:Type="Number">6.0737775989999996</Data></Cell>
    <Cell ss:StyleID="s62"><Data ss:Type="Number">3.0899999999999997E-7</Data></Cell>
    <Cell ss:StyleID="s62"><Data ss:Type="Number">4.0500000000000002E-6</Data></Cell>
    <Cell><Data ss:Type="Number">12.415616379999999</Data></Cell>
   </Row>
   <Row>
    <Cell><Data ss:Type="Number">30835</Data></Cell>
    <Cell><Data ss:Type="String">CD209</Data></Cell>
    <Cell><Data ss:Type="Number">-1.2884432379999999</Data></Cell>
    <Cell><Data ss:Type="Number">10.918006099999999</Data></Cell>
    <Cell><Data ss:Type="Number">9.629562859</Data></Cell>
    <Cell ss:StyleID="s62"><Data ss:Type="Number">1.31E-13</Data></Cell>
    <Cell ss:StyleID="s62"><Data ss:Type="Number">2.3499999999999999E-12</Data></Cell>
    <Cell><Data ss:Type="Number">26.77697994</Data></Cell>
   </Row>
   <Row>
    <Cell><Data ss:Type="Number">83595</Data></Cell>
    <Cell><Data ss:Type="String">SOX7</Data></Cell>
    <Cell><Data ss:Type="Number">-1.2905254209999999</Data></Cell>
    <Cell><Data ss:Type="Number">11.11334388</Data></Cell>
    <Cell><Data ss:Type="Number">9.8228184570000003</Data></Cell>
    <Cell ss:StyleID="s62"><Data ss:Type="Number">4.49E-16</Data></Cell>
    <Cell ss:StyleID="s62"><Data ss:Type="Number">8.8499999999999998E-15</Data></Cell>
    <Cell><Data ss:Type="Number">32.354773940000001</Data></Cell>
   </Row>
   <Row>
    <Cell><Data ss:Type="Number">230</Data></Cell>
    <Cell><Data ss:Type="String">ALDOC</Data></Cell>
    <Cell><Data ss:Type="Number">-1.2914833370000001</Data></Cell>
    <Cell><Data ss:Type="Number">12.42197891</Data></Cell>
    <Cell><Data ss:Type="Number">11.130495570000001</Data></Cell>
    <Cell ss:StyleID="s62"><Data ss:Type="Number">2.5899999999999999E-5</Data></Cell>
    <Cell><Data ss:Type="Number">3.0679399999999999E-4</Data></Cell>
    <Cell><Data ss:Type="Number">8.089027711</Data></Cell>
   </Row>
   <Row>
    <Cell><Data ss:Type="Number">1843</Data></Cell>
    <Cell><Data ss:Type="String">DUSP1</Data></Cell>
    <Cell><Data ss:Type="Number">-1.2922109209999999</Data></Cell>
    <Cell><Data ss:Type="Number">14.353637129999999</Data></Cell>
    <Cell><Data ss:Type="Number">13.06142621</Data></Cell>
    <Cell ss:StyleID="s62"><Data ss:Type="Number">5.5899999999999998E-8</Data></Cell>
    <Cell ss:StyleID="s62"><Data ss:Type="Number">7.7000000000000004E-7</Data></Cell>
    <Cell><Data ss:Type="Number">14.07649368</Data></Cell>
   </Row>
   <Row>
    <Cell><Data ss:Type="Number">1193</Data></Cell>
    <Cell><Data ss:Type="String">CLIC2</Data></Cell>
    <Cell><Data ss:Type="Number">-1.2926498340000001</Data></Cell>
    <Cell><Data ss:Type="Number">10.34076069</Data></Cell>
    <Cell><Data ss:Type="Number">9.0481108559999992</Data></Cell>
    <Cell ss:StyleID="s62"><Data ss:Type="Number">5.0399999999999997E-13</Data></Cell>
    <Cell ss:StyleID="s62"><Data ss:Type="Number">8.7400000000000003E-12</Data></Cell>
    <Cell><Data ss:Type="Number">25.463529210000001</Data></Cell>
   </Row>
   <Row>
    <Cell><Data ss:Type="Number">92162</Data></Cell>
    <Cell><Data ss:Type="String">TMEM88</Data></Cell>
    <Cell><Data ss:Type="Number">-1.292735266</Data></Cell>
    <Cell><Data ss:Type="Number">10.592688470000001</Data></Cell>
    <Cell><Data ss:Type="Number">9.2999531990000008</Data></Cell>
    <Cell ss:StyleID="s62"><Data ss:Type="Number">1.2999999999999999E-10</Data></Cell>
    <Cell ss:StyleID="s62"><Data ss:Type="Number">2.0700000000000001E-9</Data></Cell>
    <Cell><Data ss:Type="Number">19.995624580000001</Data></Cell>
   </Row>
   <Row>
    <Cell><Data ss:Type="Number">10742</Data></Cell>
    <Cell><Data ss:Type="String">RAI2</Data></Cell>
    <Cell><Data ss:Type="Number">-1.293588612</Data></Cell>
    <Cell><Data ss:Type="Number">11.12675836</Data></Cell>
    <Cell><Data ss:Type="Number">9.8331697489999996</Data></Cell>
    <Cell><Data ss:Type="Number">5.4315699999999995E-4</Data></Cell>
    <Cell><Data ss:Type="Number">5.8245470000000002E-3</Data></Cell>
    <Cell><Data ss:Type="Number">5.1398324000000004</Data></Cell>
   </Row>
   <Row>
    <Cell><Data ss:Type="Number">81553</Data></Cell>
    <Cell><Data ss:Type="String">FAM49A</Data></Cell>
    <Cell><Data ss:Type="Number">-1.2937028450000001</Data></Cell>
    <Cell><Data ss:Type="Number">8.9839443130000003</Data></Cell>
    <Cell><Data ss:Type="Number">7.690241468</Data></Cell>
    <Cell ss:StyleID="s62"><Data ss:Type="Number">1.2299999999999999E-10</Data></Cell>
    <Cell ss:StyleID="s62"><Data ss:Type="Number">1.97E-9</Data></Cell>
    <Cell><Data ss:Type="Number">20.046424470000002</Data></Cell>
   </Row>
   <Row>
    <Cell><Data ss:Type="Number">405754</Data></Cell>
    <Cell><Data ss:Type="String">ERVFRD-1</Data></Cell>
    <Cell><Data ss:Type="Number">-1.294059369</Data></Cell>
    <Cell><Data ss:Type="Number">6.0970539690000001</Data></Cell>
    <Cell><Data ss:Type="Number">4.8029945999999999</Data></Cell>
    <Cell><Data ss:Type="Number">5.7555900000000001E-4</Data></Cell>
    <Cell><Data ss:Type="Number">6.1633620000000004E-3</Data></Cell>
    <Cell><Data ss:Type="Number">5.0829504820000002</Data></Cell>
   </Row>
   <Row>
    <Cell><Data ss:Type="Number">1969</Data></Cell>
    <Cell><Data ss:Type="String">EPHA2</Data></Cell>
    <Cell><Data ss:Type="Number">-1.2944528820000001</Data></Cell>
    <Cell><Data ss:Type="Number">11.11397784</Data></Cell>
    <Cell><Data ss:Type="Number">9.8195249540000002</Data></Cell>
    <Cell ss:StyleID="s62"><Data ss:Type="Number">1.28E-8</Data></Cell>
    <Cell ss:StyleID="s62"><Data ss:Type="Number">1.8199999999999999E-7</Data></Cell>
    <Cell><Data ss:Type="Number">15.51874396</Data></Cell>
   </Row>
   <Row>
    <Cell><Data ss:Type="Number">3384</Data></Cell>
    <Cell><Data ss:Type="String">ICAM2</Data></Cell>
    <Cell><Data ss:Type="Number">-1.2957649739999999</Data></Cell>
    <Cell><Data ss:Type="Number">10.61067721</Data></Cell>
    <Cell><Data ss:Type="Number">9.3149122319999993</Data></Cell>
    <Cell ss:StyleID="s62"><Data ss:Type="Number">1.4100000000000001E-13</Data></Cell>
    <Cell ss:StyleID="s62"><Data ss:Type="Number">2.5200000000000002E-12</Data></Cell>
    <Cell><Data ss:Type="Number">26.705887730000001</Data></Cell>
   </Row>
   <Row>
    <Cell><Data ss:Type="Number">2774</Data></Cell>
    <Cell><Data ss:Type="String">GNAL</Data></Cell>
    <Cell><Data ss:Type="Number">-1.297075365</Data></Cell>
    <Cell><Data ss:Type="Number">10.24233255</Data></Cell>
    <Cell><Data ss:Type="Number">8.9452571830000007</Data></Cell>
    <Cell ss:StyleID="s62"><Data ss:Type="Number">5.45E-9</Data></Cell>
    <Cell ss:StyleID="s62"><Data ss:Type="Number">7.9000000000000006E-8</Data></Cell>
    <Cell><Data ss:Type="Number">16.354057090000001</Data></Cell>
   </Row>
   <Row>
    <Cell><Data ss:Type="Number">154091</Data></Cell>
    <Cell><Data ss:Type="String">SLC2A12</Data></Cell>
    <Cell><Data ss:Type="Number">-1.299904543</Data></Cell>
    <Cell><Data ss:Type="Number">8.4601719919999994</Data></Cell>
    <Cell><Data ss:Type="Number">7.160267449</Data></Cell>
    <Cell><Data ss:Type="Number">4.3269100000000002E-4</Data></Cell>
    <Cell><Data ss:Type="Number">4.6793690000000001E-3</Data></Cell>
    <Cell><Data ss:Type="Number">5.3599016519999996</Data></Cell>
   </Row>
   <Row>
    <Cell><Data ss:Type="Number">285349</Data></Cell>
    <Cell><Data ss:Type="String">ZNF660</Data></Cell>
    <Cell><Data ss:Type="Number">-1.3005989170000001</Data></Cell>
    <Cell><Data ss:Type="Number">6.6403562999999997</Data></Cell>
    <Cell><Data ss:Type="Number">5.3397573820000002</Data></Cell>
    <Cell ss:StyleID="s62"><Data ss:Type="Number">2.65E-6</Data></Cell>
    <Cell ss:StyleID="s62"><Data ss:Type="Number">3.3300000000000003E-5</Data></Cell>
    <Cell><Data ss:Type="Number">10.3113084</Data></Cell>
   </Row>
   <Row>
    <Cell><Data ss:Type="Number">400746</Data></Cell>
    <Cell><Data ss:Type="String">NCMAP</Data></Cell>
    <Cell><Data ss:Type="Number">-1.301269212</Data></Cell>
    <Cell><Data ss:Type="Number">9.0581489840000007</Data></Cell>
    <Cell><Data ss:Type="Number">7.7568797719999996</Data></Cell>
    <Cell><Data ss:Type="Number">1.13974E-4</Data></Cell>
    <Cell><Data ss:Type="Number">1.2901049999999999E-3</Data></Cell>
    <Cell><Data ss:Type="Number">6.6517410440000004</Data></Cell>
   </Row>
   <Row>
    <Cell><Data ss:Type="Number">51655</Data></Cell>
    <Cell><Data ss:Type="String">RASD1</Data></Cell>
    <Cell><Data ss:Type="Number">-1.302220785</Data></Cell>
    <Cell><Data ss:Type="Number">12.54629169</Data></Cell>
    <Cell><Data ss:Type="Number">11.24407091</Data></Cell>
    <Cell ss:StyleID="s62"><Data ss:Type="Number">9.6500000000000008E-6</Data></Cell>
    <Cell><Data ss:Type="Number">1.17217E-4</Data></Cell>
    <Cell><Data ss:Type="Number">9.0513695639999998</Data></Cell>
   </Row>
   <Row>
    <Cell><Data ss:Type="Number">8572</Data></Cell>
    <Cell><Data ss:Type="String">PDLIM4</Data></Cell>
    <Cell><Data ss:Type="Number">-1.3032816089999999</Data></Cell>
    <Cell><Data ss:Type="Number">11.23626722</Data></Cell>
    <Cell><Data ss:Type="Number">9.9329856119999995</Data></Cell>
    <Cell ss:StyleID="s62"><Data ss:Type="Number">2.1299999999999999E-5</Data></Cell>
    <Cell><Data ss:Type="Number">2.5442200000000002E-4</Data></Cell>
    <Cell><Data ss:Type="Number">8.2762609719999993</Data></Cell>
   </Row>
   <Row>
    <Cell><Data ss:Type="Number">6527</Data></Cell>
    <Cell><Data ss:Type="String">SLC5A4</Data></Cell>
    <Cell><Data ss:Type="Number">-1.3046601689999999</Data></Cell>
    <Cell><Data ss:Type="Number">4.6341508060000001</Data></Cell>
    <Cell><Data ss:Type="Number">3.3294906370000001</Data></Cell>
    <Cell ss:StyleID="s62"><Data ss:Type="Number">2.5000000000000001E-5</Data></Cell>
    <Cell><Data ss:Type="Number">2.9711700000000001E-4</Data></Cell>
    <Cell><Data ss:Type="Number">8.1210882780000002</Data></Cell>
   </Row>
   <Row>
    <Cell><Data ss:Type="Number">2331</Data></Cell>
    <Cell><Data ss:Type="String">FMOD</Data></Cell>
    <Cell><Data ss:Type="Number">-1.3049285260000001</Data></Cell>
    <Cell><Data ss:Type="Number">14.1356427</Data></Cell>
    <Cell><Data ss:Type="Number">12.83071417</Data></Cell>
    <Cell><Data ss:Type="Number">1.9274E-4</Data></Cell>
    <Cell><Data ss:Type="Number">2.1389009999999999E-3</Data></Cell>
    <Cell><Data ss:Type="Number">6.1453217349999996</Data></Cell>
   </Row>
   <Row>
    <Cell><Data ss:Type="Number">23302</Data></Cell>
    <Cell><Data ss:Type="String">WSCD1</Data></Cell>
    <Cell><Data ss:Type="Number">-1.3074849449999999</Data></Cell>
    <Cell><Data ss:Type="Number">9.0793426820000001</Data></Cell>
    <Cell><Data ss:Type="Number">7.7718577370000004</Data></Cell>
    <Cell><Data ss:Type="Number">4.3330099999999998E-4</Data></Cell>
    <Cell><Data ss:Type="Number">4.6826569999999998E-3</Data></Cell>
    <Cell><Data ss:Type="Number">5.3591959259999999</Data></Cell>
   </Row>
   <Row>
    <Cell><Data ss:Type="Number">4345</Data></Cell>
    <Cell><Data ss:Type="String">CD200</Data></Cell>
    <Cell><Data ss:Type="Number">-1.3089438520000001</Data></Cell>
    <Cell><Data ss:Type="Number">10.52420659</Data></Cell>
    <Cell><Data ss:Type="Number">9.2152627410000001</Data></Cell>
    <Cell ss:StyleID="s62"><Data ss:Type="Number">8.8500000000000005E-10</Data></Cell>
    <Cell ss:StyleID="s62"><Data ss:Type="Number">1.35E-8</Data></Cell>
    <Cell><Data ss:Type="Number">18.119741959999999</Data></Cell>
   </Row>
   <Row>
    <Cell><Data ss:Type="Number">11167</Data></Cell>
    <Cell><Data ss:Type="String">FSTL1</Data></Cell>
    <Cell><Data ss:Type="Number">-1.31110276</Data></Cell>
    <Cell><Data ss:Type="Number">16.080098240000002</Data></Cell>
    <Cell><Data ss:Type="Number">14.768995479999999</Data></Cell>
    <Cell ss:StyleID="s62"><Data ss:Type="Number">1.7499999999999999E-10</Data></Cell>
    <Cell ss:StyleID="s62"><Data ss:Type="Number">2.76E-9</Data></Cell>
    <Cell><Data ss:Type="Number">19.70838208</Data></Cell>
   </Row>
   <Row>
    <Cell><Data ss:Type="Number">152137</Data></Cell>
    <Cell><Data ss:Type="String">CCDC50</Data></Cell>
    <Cell><Data ss:Type="Number">-1.3115079249999999</Data></Cell>
    <Cell><Data ss:Type="Number">13.89792398</Data></Cell>
    <Cell><Data ss:Type="Number">12.58641605</Data></Cell>
    <Cell ss:StyleID="s62"><Data ss:Type="Number">6.1099999999999997E-16</Data></Cell>
    <Cell ss:StyleID="s62"><Data ss:Type="Number">1.19E-14</Data></Cell>
    <Cell><Data ss:Type="Number">32.054669339999997</Data></Cell>
   </Row>
   <Row>
    <Cell><Data ss:Type="Number">10395</Data></Cell>
    <Cell><Data ss:Type="String">DLC1</Data></Cell>
    <Cell><Data ss:Type="Number">-1.3117266219999999</Data></Cell>
    <Cell><Data ss:Type="Number">13.10095237</Data></Cell>
    <Cell><Data ss:Type="Number">11.78922575</Data></Cell>
    <Cell ss:StyleID="s62"><Data ss:Type="Number">3.0199999999999999E-8</Data></Cell>
    <Cell ss:StyleID="s62"><Data ss:Type="Number">4.2300000000000002E-7</Data></Cell>
    <Cell><Data ss:Type="Number">14.676582870000001</Data></Cell>
   </Row>
   <Row>
    <Cell><Data ss:Type="Number">5493</Data></Cell>
    <Cell><Data ss:Type="String">PPL</Data></Cell>
    <Cell><Data ss:Type="Number">-1.31331474</Data></Cell>
    <Cell><Data ss:Type="Number">13.38612331</Data></Cell>
    <Cell><Data ss:Type="Number">12.072808569999999</Data></Cell>
    <Cell ss:StyleID="s62"><Data ss:Type="Number">1.6500000000000001E-7</Data></Cell>
    <Cell ss:StyleID="s62"><Data ss:Type="Number">2.21E-6</Data></Cell>
    <Cell><Data ss:Type="Number">13.02400218</Data></Cell>
   </Row>
   <Row>
    <Cell><Data ss:Type="Number">9459</Data></Cell>
    <Cell><Data ss:Type="String">ARHGEF6</Data></Cell>
    <Cell><Data ss:Type="Number">-1.3133389289999999</Data></Cell>
    <Cell><Data ss:Type="Number">12.964280410000001</Data></Cell>
    <Cell><Data ss:Type="Number">11.65094148</Data></Cell>
    <Cell ss:StyleID="s62"><Data ss:Type="Number">2.6699999999999998E-5</Data></Cell>
    <Cell><Data ss:Type="Number">3.1655300000000002E-4</Data></Cell>
    <Cell><Data ss:Type="Number">8.0577024739999992</Data></Cell>
   </Row>
   <Row>
    <Cell><Data ss:Type="Number">445815</Data></Cell>
    <Cell><Data ss:Type="String">PALM2-AKAP2</Data></Cell>
    <Cell><Data ss:Type="Number">-1.3136625879999999</Data></Cell>
    <Cell><Data ss:Type="Number">13.04614196</Data></Cell>
    <Cell><Data ss:Type="Number">11.73247937</Data></Cell>
    <Cell ss:StyleID="s62"><Data ss:Type="Number">8.7899999999999999E-13</Data></Cell>
    <Cell ss:StyleID="s62"><Data ss:Type="Number">1.5100000000000001E-11</Data></Cell>
    <Cell><Data ss:Type="Number">24.914796089999999</Data></Cell>
   </Row>
   <Row>
    <Cell><Data ss:Type="Number">57716</Data></Cell>
    <Cell><Data ss:Type="String">PRX</Data></Cell>
    <Cell><Data ss:Type="Number">-1.3142460540000001</Data></Cell>
    <Cell><Data ss:Type="Number">10.30061012</Data></Cell>
    <Cell><Data ss:Type="Number">8.9863640670000002</Data></Cell>
    <Cell ss:StyleID="s62"><Data ss:Type="Number">7.42E-11</Data></Cell>
    <Cell ss:StyleID="s62"><Data ss:Type="Number">1.19E-9</Data></Cell>
    <Cell><Data ss:Type="Number">20.546823239999998</Data></Cell>
   </Row>
   <Row>
    <Cell><Data ss:Type="Number">1808</Data></Cell>
    <Cell><Data ss:Type="String">DPYSL2</Data></Cell>
    <Cell><Data ss:Type="Number">-1.3178773050000001</Data></Cell>
    <Cell><Data ss:Type="Number">13.6417409</Data></Cell>
    <Cell><Data ss:Type="Number">12.32386359</Data></Cell>
    <Cell ss:StyleID="s62"><Data ss:Type="Number">2.0099999999999999E-9</Data></Cell>
    <Cell ss:StyleID="s62"><Data ss:Type="Number">2.9900000000000003E-8</Data></Cell>
    <Cell><Data ss:Type="Number">17.32477308</Data></Cell>
   </Row>
   <Row>
    <Cell><Data ss:Type="Number">80820</Data></Cell>
    <Cell><Data ss:Type="String">EEPD1</Data></Cell>
    <Cell><Data ss:Type="Number">-1.3190326569999999</Data></Cell>
    <Cell><Data ss:Type="Number">10.374861190000001</Data></Cell>
    <Cell><Data ss:Type="Number">9.055828537</Data></Cell>
    <Cell ss:StyleID="s62"><Data ss:Type="Number">3.4999999999999999E-9</Data></Cell>
    <Cell ss:StyleID="s62"><Data ss:Type="Number">5.1399999999999997E-8</Data></Cell>
    <Cell><Data ss:Type="Number">16.783506800000001</Data></Cell>
   </Row>
   <Row>
    <Cell><Data ss:Type="Number">84159</Data></Cell>
    <Cell><Data ss:Type="String">ARID5B</Data></Cell>
    <Cell><Data ss:Type="Number">-1.319511369</Data></Cell>
    <Cell><Data ss:Type="Number">14.15560582</Data></Cell>
    <Cell><Data ss:Type="Number">12.836094449999999</Data></Cell>
    <Cell ss:StyleID="s62"><Data ss:Type="Number">3.0199999999999999E-9</Data></Cell>
    <Cell ss:StyleID="s62"><Data ss:Type="Number">4.4700000000000003E-8</Data></Cell>
    <Cell><Data ss:Type="Number">16.92430336</Data></Cell>
   </Row>
   <Row>
    <Cell><Data ss:Type="Number">6236</Data></Cell>
    <Cell><Data ss:Type="String">RRAD</Data></Cell>
    <Cell><Data ss:Type="Number">-1.319938818</Data></Cell>
    <Cell><Data ss:Type="Number">10.1467711</Data></Cell>
    <Cell><Data ss:Type="Number">8.826832284</Data></Cell>
    <Cell><Data ss:Type="Number">3.01279E-4</Data></Cell>
    <Cell><Data ss:Type="Number">3.2955269999999999E-3</Data></Cell>
    <Cell><Data ss:Type="Number">5.7118882620000004</Data></Cell>
   </Row>
   <Row>
    <Cell><Data ss:Type="Number">390535</Data></Cell>
    <Cell><Data ss:Type="String">GOLGA8CP</Data></Cell>
    <Cell><Data ss:Type="Number">-1.320246305</Data></Cell>
    <Cell><Data ss:Type="Number">8.134461902</Data></Cell>
    <Cell><Data ss:Type="Number">6.8142155979999997</Data></Cell>
    <Cell ss:StyleID="s62"><Data ss:Type="Number">4.2700000000000004E-9</Data></Cell>
    <Cell ss:StyleID="s62"><Data ss:Type="Number">6.2200000000000001E-8</Data></Cell>
    <Cell><Data ss:Type="Number">16.59368177</Data></Cell>
   </Row>
   <Row>
    <Cell><Data ss:Type="Number">54756</Data></Cell>
    <Cell><Data ss:Type="String">IL17RD</Data></Cell>
    <Cell><Data ss:Type="Number">-1.3204876729999999</Data></Cell>
    <Cell><Data ss:Type="Number">12.246967659999999</Data></Cell>
    <Cell><Data ss:Type="Number">10.926479990000001</Data></Cell>
    <Cell ss:StyleID="s62"><Data ss:Type="Number">4.5600000000000001E-7</Data></Cell>
    <Cell ss:StyleID="s62"><Data ss:Type="Number">5.9499999999999998E-6</Data></Cell>
    <Cell><Data ss:Type="Number">12.03222295</Data></Cell>
   </Row>
   <Row>
    <Cell><Data ss:Type="Number">6038</Data></Cell>
    <Cell><Data ss:Type="String">RNASE4</Data></Cell>
    <Cell><Data ss:Type="Number">-1.3209214170000001</Data></Cell>
    <Cell><Data ss:Type="Number">13.15528205</Data></Cell>
    <Cell><Data ss:Type="Number">11.83436064</Data></Cell>
    <Cell ss:StyleID="s62"><Data ss:Type="Number">1.13E-6</Data></Cell>
    <Cell ss:StyleID="s62"><Data ss:Type="Number">1.4399999999999999E-5</Data></Cell>
    <Cell><Data ss:Type="Number">11.14489386</Data></Cell>
   </Row>
   <Row>
    <Cell><Data ss:Type="Number">5175</Data></Cell>
    <Cell><Data ss:Type="String">PECAM1</Data></Cell>
    <Cell><Data ss:Type="Number">-1.3225018669999999</Data></Cell>
    <Cell><Data ss:Type="Number">14.45331695</Data></Cell>
    <Cell><Data ss:Type="Number">13.13081508</Data></Cell>
    <Cell ss:StyleID="s62"><Data ss:Type="Number">5.7699999999999997E-26</Data></Cell>
    <Cell ss:StyleID="s62"><Data ss:Type="Number">1.5099999999999999E-24</Data></Cell>
    <Cell><Data ss:Type="String">Inf</Data></Cell>
   </Row>
   <Row>
    <Cell><Data ss:Type="Number">84795</Data></Cell>
    <Cell><Data ss:Type="String">PYROXD2</Data></Cell>
    <Cell><Data ss:Type="Number">-1.3228351650000001</Data></Cell>
    <Cell><Data ss:Type="Number">10.11923421</Data></Cell>
    <Cell><Data ss:Type="Number">8.7963990439999993</Data></Cell>
    <Cell ss:StyleID="s62"><Data ss:Type="Number">1.7499999999999998E-5</Data></Cell>
    <Cell><Data ss:Type="Number">2.09013E-4</Data></Cell>
    <Cell><Data ss:Type="Number">8.4729051169999998</Data></Cell>
   </Row>
   <Row>
    <Cell><Data ss:Type="Number">4240</Data></Cell>
    <Cell><Data ss:Type="String">MFGE8</Data></Cell>
    <Cell><Data ss:Type="Number">-1.3231010830000001</Data></Cell>
    <Cell><Data ss:Type="Number">14.48428099</Data></Cell>
    <Cell><Data ss:Type="Number">13.16117991</Data></Cell>
    <Cell ss:StyleID="s62"><Data ss:Type="Number">1.87E-9</Data></Cell>
    <Cell ss:StyleID="s62"><Data ss:Type="Number">2.7999999999999999E-8</Data></Cell>
    <Cell><Data ss:Type="Number">17.390244330000002</Data></Cell>
   </Row>
   <Row>
    <Cell><Data ss:Type="Number">64123</Data></Cell>
    <Cell><Data ss:Type="String">ADGRL4</Data></Cell>
    <Cell><Data ss:Type="Number">-1.3231962209999999</Data></Cell>
    <Cell><Data ss:Type="Number">12.41723206</Data></Cell>
    <Cell><Data ss:Type="Number">11.09403584</Data></Cell>
    <Cell ss:StyleID="s62"><Data ss:Type="Number">2.0700000000000001E-19</Data></Cell>
    <Cell ss:StyleID="s62"><Data ss:Type="Number">4.4700000000000001E-18</Data></Cell>
    <Cell><Data ss:Type="String">Inf</Data></Cell>
   </Row>
   <Row>
    <Cell><Data ss:Type="Number">4501</Data></Cell>
    <Cell><Data ss:Type="String">MT1X</Data></Cell>
    <Cell><Data ss:Type="Number">-1.324588377</Data></Cell>
    <Cell><Data ss:Type="Number">13.03096903</Data></Cell>
    <Cell><Data ss:Type="Number">11.70638065</Data></Cell>
    <Cell ss:StyleID="s62"><Data ss:Type="Number">1.1800000000000001E-10</Data></Cell>
    <Cell ss:StyleID="s62"><Data ss:Type="Number">1.8800000000000001E-9</Data></Cell>
    <Cell><Data ss:Type="Number">20.09077967</Data></Cell>
   </Row>
   <Row>
    <Cell><Data ss:Type="Number">5064</Data></Cell>
    <Cell><Data ss:Type="String">PALM</Data></Cell>
    <Cell><Data ss:Type="Number">-1.3264828930000001</Data></Cell>
    <Cell><Data ss:Type="Number">12.314087260000001</Data></Cell>
    <Cell><Data ss:Type="Number">10.98760437</Data></Cell>
    <Cell ss:StyleID="s62"><Data ss:Type="Number">6.82E-9</Data></Cell>
    <Cell ss:StyleID="s62"><Data ss:Type="Number">9.83E-8</Data></Cell>
    <Cell><Data ss:Type="Number">16.135422340000002</Data></Cell>
   </Row>
   <Row>
    <Cell><Data ss:Type="Number">283796</Data></Cell>
    <Cell><Data ss:Type="String">GOLGA8IP</Data></Cell>
    <Cell><Data ss:Type="Number">-1.3274838879999999</Data></Cell>
    <Cell><Data ss:Type="Number">8.3066056160000006</Data></Cell>
    <Cell><Data ss:Type="Number">6.979121728</Data></Cell>
    <Cell ss:StyleID="s62"><Data ss:Type="Number">7.9000000000000002E-16</Data></Cell>
    <Cell ss:StyleID="s62"><Data ss:Type="Number">1.5399999999999999E-14</Data></Cell>
    <Cell><Data ss:Type="Number">31.80232664</Data></Cell>
   </Row>
   <Row>
    <Cell><Data ss:Type="Number">100132979</Data></Cell>
    <Cell><Data ss:Type="String">GOLGA8EP</Data></Cell>
    <Cell><Data ss:Type="Number">-1.328050961</Data></Cell>
    <Cell><Data ss:Type="Number">8.1640371310000006</Data></Cell>
    <Cell><Data ss:Type="Number">6.83598617</Data></Cell>
    <Cell ss:StyleID="s62"><Data ss:Type="Number">1.6699999999999999E-10</Data></Cell>
    <Cell ss:StyleID="s62"><Data ss:Type="Number">2.6500000000000002E-9</Data></Cell>
    <Cell><Data ss:Type="Number">19.748507459999999</Data></Cell>
   </Row>
   <Row>
    <Cell><Data ss:Type="Number">7008</Data></Cell>
    <Cell><Data ss:Type="String">TEF</Data></Cell>
    <Cell><Data ss:Type="Number">-1.329493375</Data></Cell>
    <Cell><Data ss:Type="Number">11.967602210000001</Data></Cell>
    <Cell><Data ss:Type="Number">10.638108839999999</Data></Cell>
    <Cell ss:StyleID="s62"><Data ss:Type="Number">2.8299999999999999E-8</Data></Cell>
    <Cell ss:StyleID="s62"><Data ss:Type="Number">3.9700000000000002E-7</Data></Cell>
    <Cell><Data ss:Type="Number">14.73866621</Data></Cell>
   </Row>
   <Row>
    <Cell><Data ss:Type="Number">285203</Data></Cell>
    <Cell><Data ss:Type="String">EOGT</Data></Cell>
    <Cell><Data ss:Type="Number">-1.3330222920000001</Data></Cell>
    <Cell><Data ss:Type="Number">11.323329749999999</Data></Cell>
    <Cell><Data ss:Type="Number">9.9903074570000001</Data></Cell>
    <Cell ss:StyleID="s62"><Data ss:Type="Number">3.7299999999999997E-17</Data></Cell>
    <Cell ss:StyleID="s62"><Data ss:Type="Number">7.5699999999999997E-16</Data></Cell>
    <Cell><Data ss:Type="Number">34.790890419999997</Data></Cell>
   </Row>
   <Row>
    <Cell><Data ss:Type="Number">27147</Data></Cell>
    <Cell><Data ss:Type="String">DENND2A</Data></Cell>
    <Cell><Data ss:Type="Number">-1.333926883</Data></Cell>
    <Cell><Data ss:Type="Number">9.8441823189999997</Data></Cell>
    <Cell><Data ss:Type="Number">8.5102554349999995</Data></Cell>
    <Cell ss:StyleID="s62"><Data ss:Type="Number">1.02E-14</Data></Cell>
    <Cell ss:StyleID="s62"><Data ss:Type="Number">1.9099999999999999E-13</Data></Cell>
    <Cell><Data ss:Type="Number">29.283818239999999</Data></Cell>
   </Row>
   <Row>
    <Cell><Data ss:Type="Number">64641</Data></Cell>
    <Cell><Data ss:Type="String">EBF2</Data></Cell>
    <Cell><Data ss:Type="Number">-1.3347758350000001</Data></Cell>
    <Cell><Data ss:Type="Number">8.2885277360000007</Data></Cell>
    <Cell><Data ss:Type="Number">6.9537519000000003</Data></Cell>
    <Cell ss:StyleID="s62"><Data ss:Type="Number">4.15E-14</Data></Cell>
    <Cell ss:StyleID="s62"><Data ss:Type="Number">7.6099999999999999E-13</Data></Cell>
    <Cell><Data ss:Type="Number">27.90362944</Data></Cell>
   </Row>
   <Row>
    <Cell><Data ss:Type="Number">1346</Data></Cell>
    <Cell><Data ss:Type="String">COX7A1</Data></Cell>
    <Cell><Data ss:Type="Number">-1.335038524</Data></Cell>
    <Cell><Data ss:Type="Number">11.88850942</Data></Cell>
    <Cell><Data ss:Type="Number">10.55347089</Data></Cell>
    <Cell ss:StyleID="s62"><Data ss:Type="Number">4.5999999999999998E-16</Data></Cell>
    <Cell ss:StyleID="s62"><Data ss:Type="Number">9.0499999999999999E-15</Data></Cell>
    <Cell><Data ss:Type="Number">32.330081319999998</Data></Cell>
   </Row>
   <Row>
    <Cell><Data ss:Type="Number">9638</Data></Cell>
    <Cell><Data ss:Type="String">FEZ1</Data></Cell>
    <Cell><Data ss:Type="Number">-1.335322135</Data></Cell>
    <Cell><Data ss:Type="Number">9.3419451010000003</Data></Cell>
    <Cell><Data ss:Type="Number">8.0066229660000001</Data></Cell>
    <Cell ss:StyleID="s62"><Data ss:Type="Number">7.2699999999999998E-16</Data></Cell>
    <Cell ss:StyleID="s62"><Data ss:Type="Number">1.42E-14</Data></Cell>
    <Cell><Data ss:Type="Number">31.88477031</Data></Cell>
   </Row>
   <Row>
    <Cell><Data ss:Type="Number">114897</Data></Cell>
    <Cell><Data ss:Type="String">C1QTNF1</Data></Cell>
    <Cell><Data ss:Type="Number">-1.335955008</Data></Cell>
    <Cell><Data ss:Type="Number">12.16328865</Data></Cell>
    <Cell><Data ss:Type="Number">10.827333640000001</Data></Cell>
    <Cell ss:StyleID="s62"><Data ss:Type="Number">3.32E-8</Data></Cell>
    <Cell ss:StyleID="s62"><Data ss:Type="Number">4.63E-7</Data></Cell>
    <Cell><Data ss:Type="Number">14.585866859999999</Data></Cell>
   </Row>
   <Row>
    <Cell><Data ss:Type="Number">57664</Data></Cell>
    <Cell><Data ss:Type="String">PLEKHA4</Data></Cell>
    <Cell><Data ss:Type="Number">-1.3367673739999999</Data></Cell>
    <Cell><Data ss:Type="Number">11.552992769999999</Data></Cell>
    <Cell><Data ss:Type="Number">10.216225400000001</Data></Cell>
    <Cell ss:StyleID="s62"><Data ss:Type="Number">5.4300000000000003E-7</Data></Cell>
    <Cell ss:StyleID="s62"><Data ss:Type="Number">7.0600000000000002E-6</Data></Cell>
    <Cell><Data ss:Type="Number">11.86158075</Data></Cell>
   </Row>
   <Row>
    <Cell><Data ss:Type="Number">401093</Data></Cell>
    <Cell><Data ss:Type="String">MBNL1-AS1</Data></Cell>
    <Cell><Data ss:Type="Number">-1.3369242370000001</Data></Cell>
    <Cell><Data ss:Type="Number">9.7646760159999992</Data></Cell>
    <Cell><Data ss:Type="Number">8.4277517789999994</Data></Cell>
    <Cell ss:StyleID="s62"><Data ss:Type="Number">7.2299999999999998E-11</Data></Cell>
    <Cell ss:StyleID="s62"><Data ss:Type="Number">1.1599999999999999E-9</Data></Cell>
    <Cell><Data ss:Type="Number">20.571897480000001</Data></Cell>
   </Row>
   <Row>
    <Cell><Data ss:Type="Number">1003</Data></Cell>
    <Cell><Data ss:Type="String">CDH5</Data></Cell>
    <Cell><Data ss:Type="Number">-1.336992194</Data></Cell>
    <Cell><Data ss:Type="Number">12.740002</Data></Cell>
    <Cell><Data ss:Type="Number">11.4030098</Data></Cell>
    <Cell ss:StyleID="s62"><Data ss:Type="Number">1.82E-30</Data></Cell>
    <Cell ss:StyleID="s62"><Data ss:Type="Number">5.3200000000000004E-29</Data></Cell>
    <Cell><Data ss:Type="String">Inf</Data></Cell>
   </Row>
   <Row>
    <Cell><Data ss:Type="Number">48</Data></Cell>
    <Cell><Data ss:Type="String">ACO1</Data></Cell>
    <Cell><Data ss:Type="Number">-1.337851229</Data></Cell>
    <Cell><Data ss:Type="Number">12.6980088</Data></Cell>
    <Cell><Data ss:Type="Number">11.36015757</Data></Cell>
    <Cell ss:StyleID="s62"><Data ss:Type="Number">1.8500000000000001E-10</Data></Cell>
    <Cell ss:StyleID="s62"><Data ss:Type="Number">2.9199999999999998E-9</Data></Cell>
    <Cell><Data ss:Type="Number">19.65119923</Data></Cell>
   </Row>
   <Row>
    <Cell><Data ss:Type="Number">718</Data></Cell>
    <Cell><Data ss:Type="String">C3</Data></Cell>
    <Cell><Data ss:Type="Number">-1.3390226709999999</Data></Cell>
    <Cell><Data ss:Type="Number">16.132610209999999</Data></Cell>
    <Cell><Data ss:Type="Number">14.793587540000001</Data></Cell>
    <Cell ss:StyleID="s62"><Data ss:Type="Number">1.13E-5</Data></Cell>
    <Cell><Data ss:Type="Number">1.3605900000000001E-4</Data></Cell>
    <Cell><Data ss:Type="Number">8.9022858130000007</Data></Cell>
   </Row>
   <Row>
    <Cell><Data ss:Type="Number">79927</Data></Cell>
    <Cell><Data ss:Type="String">FAM110D</Data></Cell>
    <Cell><Data ss:Type="Number">-1.3395327699999999</Data></Cell>
    <Cell><Data ss:Type="Number">10.763121999999999</Data></Cell>
    <Cell><Data ss:Type="Number">9.4235892250000006</Data></Cell>
    <Cell ss:StyleID="s62"><Data ss:Type="Number">1.0799999999999999E-11</Data></Cell>
    <Cell ss:StyleID="s62"><Data ss:Type="Number">1.81E-10</Data></Cell>
    <Cell><Data ss:Type="Number">22.43346979</Data></Cell>
   </Row>
   <Row>
    <Cell><Data ss:Type="Number">7450</Data></Cell>
    <Cell><Data ss:Type="String">VWF</Data></Cell>
    <Cell><Data ss:Type="Number">-1.3397942979999999</Data></Cell>
    <Cell><Data ss:Type="Number">15.000927880000001</Data></Cell>
    <Cell><Data ss:Type="Number">13.66113358</Data></Cell>
    <Cell ss:StyleID="s62"><Data ss:Type="Number">2.5600000000000002E-15</Data></Cell>
    <Cell ss:StyleID="s62"><Data ss:Type="Number">4.91E-14</Data></Cell>
    <Cell><Data ss:Type="Number">30.645490689999999</Data></Cell>
   </Row>
   <Row>
    <Cell><Data ss:Type="Number">5322</Data></Cell>
    <Cell><Data ss:Type="String">PLA2G5</Data></Cell>
    <Cell><Data ss:Type="Number">-1.34138453</Data></Cell>
    <Cell><Data ss:Type="Number">6.5354450169999998</Data></Cell>
    <Cell><Data ss:Type="Number">5.1940604859999997</Data></Cell>
    <Cell ss:StyleID="s62"><Data ss:Type="Number">6.2700000000000001E-6</Data></Cell>
    <Cell ss:StyleID="s62"><Data ss:Type="Number">7.6899999999999999E-5</Data></Cell>
    <Cell><Data ss:Type="Number">9.4724458600000006</Data></Cell>
   </Row>
   <Row>
    <Cell><Data ss:Type="Number">51302</Data></Cell>
    <Cell><Data ss:Type="String">CYP39A1</Data></Cell>
    <Cell><Data ss:Type="Number">-1.342092512</Data></Cell>
    <Cell><Data ss:Type="Number">8.6526831640000008</Data></Cell>
    <Cell><Data ss:Type="Number">7.3105906520000001</Data></Cell>
    <Cell><Data ss:Type="Number">3.9829399999999999E-4</Data></Cell>
    <Cell><Data ss:Type="Number">4.3134920000000004E-3</Data></Cell>
    <Cell><Data ss:Type="Number">5.4416846750000003</Data></Cell>
   </Row>
   <Row>
    <Cell><Data ss:Type="Number">862</Data></Cell>
    <Cell><Data ss:Type="String">RUNX1T1</Data></Cell>
    <Cell><Data ss:Type="Number">-1.343907269</Data></Cell>
    <Cell><Data ss:Type="Number">7.9003949599999999</Data></Cell>
    <Cell><Data ss:Type="Number">6.55648769</Data></Cell>
    <Cell ss:StyleID="s62"><Data ss:Type="Number">2.84E-13</Data></Cell>
    <Cell ss:StyleID="s62"><Data ss:Type="Number">5.02E-12</Data></Cell>
    <Cell><Data ss:Type="Number">26.018302250000001</Data></Cell>
   </Row>
   <Row>
    <Cell><Data ss:Type="Number">1073</Data></Cell>
    <Cell><Data ss:Type="String">CFL2</Data></Cell>
    <Cell><Data ss:Type="Number">-1.3462006150000001</Data></Cell>
    <Cell><Data ss:Type="Number">11.93056885</Data></Cell>
    <Cell><Data ss:Type="Number">10.58436824</Data></Cell>
    <Cell ss:StyleID="s62"><Data ss:Type="Number">1.07E-14</Data></Cell>
    <Cell ss:StyleID="s62"><Data ss:Type="Number">2.02E-13</Data></Cell>
    <Cell><Data ss:Type="Number">29.232409010000001</Data></Cell>
   </Row>
   <Row>
    <Cell><Data ss:Type="Number">197257</Data></Cell>
    <Cell><Data ss:Type="String">LDHD</Data></Cell>
    <Cell><Data ss:Type="Number">-1.3462768039999999</Data></Cell>
    <Cell><Data ss:Type="Number">11.03918895</Data></Cell>
    <Cell><Data ss:Type="Number">9.6929121449999993</Data></Cell>
    <Cell ss:StyleID="s62"><Data ss:Type="Number">1.5800000000000001E-7</Data></Cell>
    <Cell ss:StyleID="s62"><Data ss:Type="Number">2.1100000000000001E-6</Data></Cell>
    <Cell><Data ss:Type="Number">13.068422079999999</Data></Cell>
   </Row>
   <Row>
    <Cell><Data ss:Type="Number">28231</Data></Cell>
    <Cell><Data ss:Type="String">SLCO4A1</Data></Cell>
    <Cell><Data ss:Type="Number">-1.346483834</Data></Cell>
    <Cell><Data ss:Type="Number">8.8240540289999991</Data></Cell>
    <Cell><Data ss:Type="Number">7.4775701940000001</Data></Cell>
    <Cell><Data ss:Type="Number">1.6606600000000001E-4</Data></Cell>
    <Cell><Data ss:Type="Number">1.8577229999999999E-3</Data></Cell>
    <Cell><Data ss:Type="Number">6.2865440780000004</Data></Cell>
   </Row>
   <Row>
    <Cell><Data ss:Type="Number">51421</Data></Cell>
    <Cell><Data ss:Type="String">AMOTL2</Data></Cell>
    <Cell><Data ss:Type="Number">-1.348031888</Data></Cell>
    <Cell><Data ss:Type="Number">13.84086507</Data></Cell>
    <Cell><Data ss:Type="Number">12.49283318</Data></Cell>
    <Cell ss:StyleID="s62"><Data ss:Type="Number">1.9199999999999999E-13</Data></Cell>
    <Cell ss:StyleID="s62"><Data ss:Type="Number">3.4099999999999998E-12</Data></Cell>
    <Cell><Data ss:Type="Number">26.403708290000001</Data></Cell>
   </Row>
   <Row>
    <Cell><Data ss:Type="Number">23148</Data></Cell>
    <Cell><Data ss:Type="String">NACAD</Data></Cell>
    <Cell><Data ss:Type="Number">-1.3489036860000001</Data></Cell>
    <Cell><Data ss:Type="Number">10.72554656</Data></Cell>
    <Cell><Data ss:Type="Number">9.3766428790000003</Data></Cell>
    <Cell ss:StyleID="s62"><Data ss:Type="Number">1.6000000000000001E-9</Data></Cell>
    <Cell ss:StyleID="s62"><Data ss:Type="Number">2.4100000000000001E-8</Data></Cell>
    <Cell><Data ss:Type="Number">17.540325119999999</Data></Cell>
   </Row>
   <Row>
    <Cell><Data ss:Type="Number">5311</Data></Cell>
    <Cell><Data ss:Type="String">PKD2</Data></Cell>
    <Cell><Data ss:Type="Number">-1.3490108750000001</Data></Cell>
    <Cell><Data ss:Type="Number">12.00034799</Data></Cell>
    <Cell><Data ss:Type="Number">10.651337120000001</Data></Cell>
    <Cell ss:StyleID="s62"><Data ss:Type="Number">2.38E-17</Data></Cell>
    <Cell ss:StyleID="s62"><Data ss:Type="Number">4.8700000000000002E-16</Data></Cell>
    <Cell><Data ss:Type="Number">35.350506209999999</Data></Cell>
   </Row>
   <Row>
    <Cell><Data ss:Type="Number">221749</Data></Cell>
    <Cell><Data ss:Type="String">PXDC1</Data></Cell>
    <Cell><Data ss:Type="Number">-1.349202303</Data></Cell>
    <Cell><Data ss:Type="Number">12.08325681</Data></Cell>
    <Cell><Data ss:Type="Number">10.73405451</Data></Cell>
    <Cell ss:StyleID="s62"><Data ss:Type="Number">3.5299999999999997E-11</Data></Cell>
    <Cell ss:StyleID="s62"><Data ss:Type="Number">5.7899999999999997E-10</Data></Cell>
    <Cell><Data ss:Type="Number">21.269254589999999</Data></Cell>
   </Row>
   <Row>
    <Cell><Data ss:Type="Number">441631</Data></Cell>
    <Cell><Data ss:Type="String">TSPAN11</Data></Cell>
    <Cell><Data ss:Type="Number">-1.352560352</Data></Cell>
    <Cell><Data ss:Type="Number">9.1703596800000007</Data></Cell>
    <Cell><Data ss:Type="Number">7.8177993289999996</Data></Cell>
    <Cell ss:StyleID="s62"><Data ss:Type="Number">9.09E-7</Data></Cell>
    <Cell ss:StyleID="s62"><Data ss:Type="Number">1.17E-5</Data></Cell>
    <Cell><Data ss:Type="Number">11.356303990000001</Data></Cell>
   </Row>
   <Row>
    <Cell><Data ss:Type="Number">83878</Data></Cell>
    <Cell><Data ss:Type="String">USHBP1</Data></Cell>
    <Cell><Data ss:Type="Number">-1.3527635499999999</Data></Cell>
    <Cell><Data ss:Type="Number">9.1273110979999998</Data></Cell>
    <Cell><Data ss:Type="Number">7.7745475480000001</Data></Cell>
    <Cell ss:StyleID="s62"><Data ss:Type="Number">1.51E-47</Data></Cell>
    <Cell ss:StyleID="s62"><Data ss:Type="Number">6.7300000000000003E-46</Data></Cell>
    <Cell><Data ss:Type="String">Inf</Data></Cell>
   </Row>
   <Row>
    <Cell><Data ss:Type="Number">10398</Data></Cell>
    <Cell><Data ss:Type="String">MYL9</Data></Cell>
    <Cell><Data ss:Type="Number">-1.3565732210000001</Data></Cell>
    <Cell><Data ss:Type="Number">15.44698992</Data></Cell>
    <Cell><Data ss:Type="Number">14.0904167</Data></Cell>
    <Cell ss:StyleID="s62"><Data ss:Type="Number">5.1800000000000004E-16</Data></Cell>
    <Cell ss:StyleID="s62"><Data ss:Type="Number">1.02E-14</Data></Cell>
    <Cell><Data ss:Type="Number">32.215011990000001</Data></Cell>
   </Row>
   <Row>
    <Cell><Data ss:Type="Number">1363</Data></Cell>
    <Cell><Data ss:Type="String">CPE</Data></Cell>
    <Cell><Data ss:Type="Number">-1.3578591209999999</Data></Cell>
    <Cell><Data ss:Type="Number">13.903184660000001</Data></Cell>
    <Cell><Data ss:Type="Number">12.54532554</Data></Cell>
    <Cell><Data ss:Type="Number">1.01197E-4</Data></Cell>
    <Cell><Data ss:Type="Number">1.157478E-3</Data></Cell>
    <Cell><Data ss:Type="Number">6.7603535709999996</Data></Cell>
   </Row>
   <Row>
    <Cell><Data ss:Type="Number">653641</Data></Cell>
    <Cell><Data ss:Type="String">GOLGA6C</Data></Cell>
    <Cell><Data ss:Type="Number">-1.3585180029999999</Data></Cell>
    <Cell><Data ss:Type="Number">4.6431731379999999</Data></Cell>
    <Cell><Data ss:Type="Number">3.2846551349999999</Data></Cell>
    <Cell><Data ss:Type="Number">1.11362E-4</Data></Cell>
    <Cell><Data ss:Type="Number">1.2642790000000001E-3</Data></Cell>
    <Cell><Data ss:Type="Number">6.6719878770000003</Data></Cell>
   </Row>
   <Row>
    <Cell><Data ss:Type="Number">85458</Data></Cell>
    <Cell><Data ss:Type="String">DIXDC1</Data></Cell>
    <Cell><Data ss:Type="Number">-1.360402957</Data></Cell>
    <Cell><Data ss:Type="Number">12.29387678</Data></Cell>
    <Cell><Data ss:Type="Number">10.93347382</Data></Cell>
    <Cell ss:StyleID="s62"><Data ss:Type="Number">8.2100000000000005E-15</Data></Cell>
    <Cell ss:StyleID="s62"><Data ss:Type="Number">1.55E-13</Data></Cell>
    <Cell><Data ss:Type="Number">29.497585600000001</Data></Cell>
   </Row>
   <Row>
    <Cell><Data ss:Type="Number">113612</Data></Cell>
    <Cell><Data ss:Type="String">CYP2U1</Data></Cell>
    <Cell><Data ss:Type="Number">-1.3607521460000001</Data></Cell>
    <Cell><Data ss:Type="Number">10.423788010000001</Data></Cell>
    <Cell><Data ss:Type="Number">9.0630358629999996</Data></Cell>
    <Cell ss:StyleID="s62"><Data ss:Type="Number">1.3100000000000001E-10</Data></Cell>
    <Cell ss:StyleID="s62"><Data ss:Type="Number">2.09E-9</Data></Cell>
    <Cell><Data ss:Type="Number">19.986250009999999</Data></Cell>
   </Row>
   <Row>
    <Cell><Data ss:Type="Number">375775</Data></Cell>
    <Cell><Data ss:Type="String">PNPLA7</Data></Cell>
    <Cell><Data ss:Type="Number">-1.3619072800000001</Data></Cell>
    <Cell><Data ss:Type="Number">10.678949039999999</Data></Cell>
    <Cell><Data ss:Type="Number">9.3170417580000002</Data></Cell>
    <Cell ss:StyleID="s62"><Data ss:Type="Number">7.54E-9</Data></Cell>
    <Cell ss:StyleID="s62"><Data ss:Type="Number">1.09E-7</Data></Cell>
    <Cell><Data ss:Type="Number">16.03606336</Data></Cell>
   </Row>
   <Row>
    <Cell><Data ss:Type="Number">63923</Data></Cell>
    <Cell><Data ss:Type="String">TNN</Data></Cell>
    <Cell><Data ss:Type="Number">-1.363878712</Data></Cell>
    <Cell><Data ss:Type="Number">9.5692569449999993</Data></Cell>
    <Cell><Data ss:Type="Number">8.2053782329999994</Data></Cell>
    <Cell><Data ss:Type="Number">6.0266200000000001E-4</Data></Cell>
    <Cell><Data ss:Type="Number">6.4445600000000002E-3</Data></Cell>
    <Cell><Data ss:Type="Number">5.0380534209999999</Data></Cell>
   </Row>
   <Row>
    <Cell><Data ss:Type="Number">64411</Data></Cell>
    <Cell><Data ss:Type="String">ARAP3</Data></Cell>
    <Cell><Data ss:Type="Number">-1.3640062980000001</Data></Cell>
    <Cell><Data ss:Type="Number">11.144218410000001</Data></Cell>
    <Cell><Data ss:Type="Number">9.7802121100000008</Data></Cell>
    <Cell ss:StyleID="s62"><Data ss:Type="Number">1.72E-19</Data></Cell>
    <Cell ss:StyleID="s62"><Data ss:Type="Number">3.7400000000000001E-18</Data></Cell>
    <Cell><Data ss:Type="String">Inf</Data></Cell>
   </Row>
   <Row>
    <Cell><Data ss:Type="Number">3759</Data></Cell>
    <Cell><Data ss:Type="String">KCNJ2</Data></Cell>
    <Cell><Data ss:Type="Number">-1.366969077</Data></Cell>
    <Cell><Data ss:Type="Number">9.719219721</Data></Cell>
    <Cell><Data ss:Type="Number">8.3522506439999997</Data></Cell>
    <Cell ss:StyleID="s62"><Data ss:Type="Number">7.1400000000000004E-8</Data></Cell>
    <Cell ss:StyleID="s62"><Data ss:Type="Number">9.7999999999999993E-7</Data></Cell>
    <Cell><Data ss:Type="Number">13.83618513</Data></Cell>
   </Row>
   <Row>
    <Cell><Data ss:Type="Number">221091</Data></Cell>
    <Cell><Data ss:Type="String">LRRN4CL</Data></Cell>
    <Cell><Data ss:Type="Number">-1.3676183710000001</Data></Cell>
    <Cell><Data ss:Type="Number">11.33242506</Data></Cell>
    <Cell><Data ss:Type="Number">9.9648066849999992</Data></Cell>
    <Cell ss:StyleID="s62"><Data ss:Type="Number">2.6099999999999998E-46</Data></Cell>
    <Cell ss:StyleID="s62"><Data ss:Type="Number">1.1399999999999999E-44</Data></Cell>
    <Cell><Data ss:Type="String">Inf</Data></Cell>
   </Row>
   <Row>
    <Cell><Data ss:Type="Number">4065</Data></Cell>
    <Cell><Data ss:Type="String">LY75</Data></Cell>
    <Cell><Data ss:Type="Number">-1.3683180720000001</Data></Cell>
    <Cell><Data ss:Type="Number">12.77575708</Data></Cell>
    <Cell><Data ss:Type="Number">11.407439009999999</Data></Cell>
    <Cell ss:StyleID="s62"><Data ss:Type="Number">2.1200000000000001E-9</Data></Cell>
    <Cell ss:StyleID="s62"><Data ss:Type="Number">3.1599999999999998E-8</Data></Cell>
    <Cell><Data ss:Type="Number">17.270228230000001</Data></Cell>
   </Row>
   <Row>
    <Cell><Data ss:Type="Number">64072</Data></Cell>
    <Cell><Data ss:Type="String">CDH23</Data></Cell>
    <Cell><Data ss:Type="Number">-1.3694980379999999</Data></Cell>
    <Cell><Data ss:Type="Number">10.606346889999999</Data></Cell>
    <Cell><Data ss:Type="Number">9.2368488549999999</Data></Cell>
    <Cell ss:StyleID="s62"><Data ss:Type="Number">2.17E-7</Data></Cell>
    <Cell ss:StyleID="s62"><Data ss:Type="Number">2.8700000000000001E-6</Data></Cell>
    <Cell><Data ss:Type="Number">12.760649069999999</Data></Cell>
   </Row>
   <Row>
    <Cell><Data ss:Type="Number">6711</Data></Cell>
    <Cell><Data ss:Type="String">SPTBN1</Data></Cell>
    <Cell><Data ss:Type="Number">-1.3711399950000001</Data></Cell>
    <Cell><Data ss:Type="Number">16.439589900000001</Data></Cell>
    <Cell><Data ss:Type="Number">15.06844991</Data></Cell>
    <Cell ss:StyleID="s62"><Data ss:Type="Number">4.6200000000000001E-16</Data></Cell>
    <Cell ss:StyleID="s62"><Data ss:Type="Number">9.0799999999999992E-15</Data></Cell>
    <Cell><Data ss:Type="Number">32.330081319999998</Data></Cell>
   </Row>
   <Row>
    <Cell><Data ss:Type="Number">51267</Data></Cell>
    <Cell><Data ss:Type="String">CLEC1A</Data></Cell>
    <Cell><Data ss:Type="Number">-1.3712330850000001</Data></Cell>
    <Cell><Data ss:Type="Number">7.9522060669999997</Data></Cell>
    <Cell><Data ss:Type="Number">6.5809729819999996</Data></Cell>
    <Cell ss:StyleID="s62"><Data ss:Type="Number">2.71E-20</Data></Cell>
    <Cell ss:StyleID="s62"><Data ss:Type="Number">6.0499999999999996E-19</Data></Cell>
    <Cell><Data ss:Type="String">Inf</Data></Cell>
   </Row>
   <Row>
    <Cell><Data ss:Type="Number">81544</Data></Cell>
    <Cell><Data ss:Type="String">GDPD5</Data></Cell>
    <Cell><Data ss:Type="Number">-1.373303709</Data></Cell>
    <Cell><Data ss:Type="Number">11.06306753</Data></Cell>
    <Cell><Data ss:Type="Number">9.6897638229999998</Data></Cell>
    <Cell ss:StyleID="s62"><Data ss:Type="Number">6.1700000000000003E-8</Data></Cell>
    <Cell ss:StyleID="s62"><Data ss:Type="Number">8.4799999999999997E-7</Data></Cell>
    <Cell><Data ss:Type="Number">13.97991085</Data></Cell>
   </Row>
   <Row>
    <Cell><Data ss:Type="Number">2037</Data></Cell>
    <Cell><Data ss:Type="String">EPB41L2</Data></Cell>
    <Cell><Data ss:Type="Number">-1.3758733759999999</Data></Cell>
    <Cell><Data ss:Type="Number">13.822759080000001</Data></Cell>
    <Cell><Data ss:Type="Number">12.446885699999999</Data></Cell>
    <Cell ss:StyleID="s62"><Data ss:Type="Number">1.4800000000000001E-10</Data></Cell>
    <Cell ss:StyleID="s62"><Data ss:Type="Number">2.3499999999999999E-9</Data></Cell>
    <Cell><Data ss:Type="Number">19.869645139999999</Data></Cell>
   </Row>
   <Row>
    <Cell><Data ss:Type="Number">10747</Data></Cell>
    <Cell><Data ss:Type="String">MASP2</Data></Cell>
    <Cell><Data ss:Type="Number">-1.3775903519999999</Data></Cell>
    <Cell><Data ss:Type="Number">8.0907131470000007</Data></Cell>
    <Cell><Data ss:Type="Number">6.7131227950000003</Data></Cell>
    <Cell ss:StyleID="s62"><Data ss:Type="Number">2.3199999999999998E-12</Data></Cell>
    <Cell ss:StyleID="s62"><Data ss:Type="Number">3.9599999999999998E-11</Data></Cell>
    <Cell><Data ss:Type="Number">23.95251472</Data></Cell>
   </Row>
   <Row>
    <Cell><Data ss:Type="Number">5152</Data></Cell>
    <Cell><Data ss:Type="String">PDE9A</Data></Cell>
    <Cell><Data ss:Type="Number">-1.3776795180000001</Data></Cell>
    <Cell><Data ss:Type="Number">9.8382505570000003</Data></Cell>
    <Cell><Data ss:Type="Number">8.4605710389999995</Data></Cell>
    <Cell ss:StyleID="s62"><Data ss:Type="Number">1.14E-7</Data></Cell>
    <Cell ss:StyleID="s62"><Data ss:Type="Number">1.55E-6</Data></Cell>
    <Cell><Data ss:Type="Number">13.37875081</Data></Cell>
   </Row>
   <Row>
    <Cell><Data ss:Type="Number">27151</Data></Cell>
    <Cell><Data ss:Type="String">CPAMD8</Data></Cell>
    <Cell><Data ss:Type="Number">-1.377959758</Data></Cell>
    <Cell><Data ss:Type="Number">10.45694761</Data></Cell>
    <Cell><Data ss:Type="Number">9.0789878510000008</Data></Cell>
    <Cell ss:StyleID="s62"><Data ss:Type="Number">1.0000000000000001E-5</Data></Cell>
    <Cell><Data ss:Type="Number">1.21513E-4</Data></Cell>
    <Cell><Data ss:Type="Number">9.0153665509999996</Data></Cell>
   </Row>
   <Row>
    <Cell><Data ss:Type="Number">4856</Data></Cell>
    <Cell><Data ss:Type="String">NOV</Data></Cell>
    <Cell><Data ss:Type="Number">-1.378284493</Data></Cell>
    <Cell><Data ss:Type="Number">10.441237129999999</Data></Cell>
    <Cell><Data ss:Type="Number">9.0629526360000003</Data></Cell>
    <Cell ss:StyleID="s62"><Data ss:Type="Number">4.7199999999999999E-7</Data></Cell>
    <Cell ss:StyleID="s62"><Data ss:Type="Number">6.1500000000000004E-6</Data></Cell>
    <Cell><Data ss:Type="Number">11.9987435</Data></Cell>
   </Row>
   <Row>
    <Cell><Data ss:Type="Number">114757</Data></Cell>
    <Cell><Data ss:Type="String">CYGB</Data></Cell>
    <Cell><Data ss:Type="Number">-1.3785037229999999</Data></Cell>
    <Cell><Data ss:Type="Number">11.11085289</Data></Cell>
    <Cell><Data ss:Type="Number">9.7323491640000004</Data></Cell>
    <Cell ss:StyleID="s62"><Data ss:Type="Number">7.0300000000000003E-19</Data></Cell>
    <Cell ss:StyleID="s62"><Data ss:Type="Number">1.5E-17</Data></Cell>
    <Cell><Data ss:Type="String">Inf</Data></Cell>
   </Row>
   <Row>
    <Cell><Data ss:Type="Number">943</Data></Cell>
    <Cell><Data ss:Type="String">TNFRSF8</Data></Cell>
    <Cell><Data ss:Type="Number">-1.3801818779999999</Data></Cell>
    <Cell><Data ss:Type="Number">7.3477122420000001</Data></Cell>
    <Cell><Data ss:Type="Number">5.9675303639999999</Data></Cell>
    <Cell ss:StyleID="s62"><Data ss:Type="Number">5.6999999999999998E-9</Data></Cell>
    <Cell ss:StyleID="s62"><Data ss:Type="Number">8.2500000000000004E-8</Data></Cell>
    <Cell><Data ss:Type="Number">16.310363259999999</Data></Cell>
   </Row>
   <Row>
    <Cell><Data ss:Type="Number">6776</Data></Cell>
    <Cell><Data ss:Type="String">STAT5A</Data></Cell>
    <Cell><Data ss:Type="Number">-1.381182028</Data></Cell>
    <Cell><Data ss:Type="Number">13.378899909999999</Data></Cell>
    <Cell><Data ss:Type="Number">11.99771788</Data></Cell>
    <Cell ss:StyleID="s62"><Data ss:Type="Number">2.0299999999999999E-14</Data></Cell>
    <Cell ss:StyleID="s62"><Data ss:Type="Number">3.7700000000000001E-13</Data></Cell>
    <Cell><Data ss:Type="Number">28.6073308</Data></Cell>
   </Row>
   <Row>
    <Cell><Data ss:Type="Number">1326</Data></Cell>
    <Cell><Data ss:Type="String">MAP3K8</Data></Cell>
    <Cell><Data ss:Type="Number">-1.3817997259999999</Data></Cell>
    <Cell><Data ss:Type="Number">10.027868639999999</Data></Cell>
    <Cell><Data ss:Type="Number">8.6460689150000007</Data></Cell>
    <Cell ss:StyleID="s62"><Data ss:Type="Number">1.1399999999999999E-5</Data></Cell>
    <Cell><Data ss:Type="Number">1.3776899999999999E-4</Data></Cell>
    <Cell><Data ss:Type="Number">8.8897963900000008</Data></Cell>
   </Row>
   <Row>
    <Cell><Data ss:Type="Number">388815</Data></Cell>
    <Cell><Data ss:Type="String">MIR99AHG</Data></Cell>
    <Cell><Data ss:Type="Number">-1.3829278110000001</Data></Cell>
    <Cell><Data ss:Type="Number">9.6547299179999992</Data></Cell>
    <Cell><Data ss:Type="Number">8.2718021069999992</Data></Cell>
    <Cell ss:StyleID="s62"><Data ss:Type="Number">3.3799999999999998E-7</Data></Cell>
    <Cell ss:StyleID="s62"><Data ss:Type="Number">4.4299999999999999E-6</Data></Cell>
    <Cell><Data ss:Type="Number">12.32689499</Data></Cell>
   </Row>
   <Row>
    <Cell><Data ss:Type="Number">3426</Data></Cell>
    <Cell><Data ss:Type="String">CFI</Data></Cell>
    <Cell><Data ss:Type="Number">-1.383583086</Data></Cell>
    <Cell><Data ss:Type="Number">10.841831859999999</Data></Cell>
    <Cell><Data ss:Type="Number">9.4582487759999996</Data></Cell>
    <Cell ss:StyleID="s62"><Data ss:Type="Number">3.77E-9</Data></Cell>
    <Cell ss:StyleID="s62"><Data ss:Type="Number">5.5099999999999997E-8</Data></Cell>
    <Cell><Data ss:Type="Number">16.71433738</Data></Cell>
   </Row>
   <Row>
    <Cell><Data ss:Type="Number">283298</Data></Cell>
    <Cell><Data ss:Type="String">OLFML1</Data></Cell>
    <Cell><Data ss:Type="Number">-1.386589112</Data></Cell>
    <Cell><Data ss:Type="Number">10.46763526</Data></Cell>
    <Cell><Data ss:Type="Number">9.0810461470000003</Data></Cell>
    <Cell ss:StyleID="s62"><Data ss:Type="Number">6.1299999999999999E-26</Data></Cell>
    <Cell ss:StyleID="s62"><Data ss:Type="Number">1.61E-24</Data></Cell>
    <Cell><Data ss:Type="String">Inf</Data></Cell>
   </Row>
   <Row>
    <Cell><Data ss:Type="Number">35</Data></Cell>
    <Cell><Data ss:Type="String">ACADS</Data></Cell>
    <Cell><Data ss:Type="Number">-1.386643882</Data></Cell>
    <Cell><Data ss:Type="Number">11.560598450000001</Data></Cell>
    <Cell><Data ss:Type="Number">10.173954569999999</Data></Cell>
    <Cell ss:StyleID="s62"><Data ss:Type="Number">1.81E-9</Data></Cell>
    <Cell ss:StyleID="s62"><Data ss:Type="Number">2.7100000000000001E-8</Data></Cell>
    <Cell><Data ss:Type="Number">17.423549690000002</Data></Cell>
   </Row>
   <Row>
    <Cell><Data ss:Type="Number">1028</Data></Cell>
    <Cell><Data ss:Type="String">CDKN1C</Data></Cell>
    <Cell><Data ss:Type="Number">-1.387524408</Data></Cell>
    <Cell><Data ss:Type="Number">12.545071009999999</Data></Cell>
    <Cell><Data ss:Type="Number">11.1575466</Data></Cell>
    <Cell ss:StyleID="s62"><Data ss:Type="Number">3.0200000000000003E-17</Data></Cell>
    <Cell ss:StyleID="s62"><Data ss:Type="Number">6.1699999999999997E-16</Data></Cell>
    <Cell><Data ss:Type="Number">34.945041099999997</Data></Cell>
   </Row>
   <Row>
    <Cell><Data ss:Type="Number">9079</Data></Cell>
    <Cell><Data ss:Type="String">LDB2</Data></Cell>
    <Cell><Data ss:Type="Number">-1.3883493280000001</Data></Cell>
    <Cell><Data ss:Type="Number">11.789127390000001</Data></Cell>
    <Cell><Data ss:Type="Number">10.40077806</Data></Cell>
    <Cell ss:StyleID="s62"><Data ss:Type="Number">2.83E-44</Data></Cell>
    <Cell ss:StyleID="s62"><Data ss:Type="Number">1.1699999999999999E-42</Data></Cell>
    <Cell><Data ss:Type="String">Inf</Data></Cell>
   </Row>
   <Row>
    <Cell><Data ss:Type="Number">80310</Data></Cell>
    <Cell><Data ss:Type="String">PDGFD</Data></Cell>
    <Cell><Data ss:Type="Number">-1.389235102</Data></Cell>
    <Cell><Data ss:Type="Number">12.79225638</Data></Cell>
    <Cell><Data ss:Type="Number">11.403021280000001</Data></Cell>
    <Cell ss:StyleID="s62"><Data ss:Type="Number">4.1899999999999997E-14</Data></Cell>
    <Cell ss:StyleID="s62"><Data ss:Type="Number">7.6899999999999995E-13</Data></Cell>
    <Cell><Data ss:Type="Number">27.894196090000001</Data></Cell>
   </Row>
   <Row>
    <Cell><Data ss:Type="Number">5621</Data></Cell>
    <Cell><Data ss:Type="String">PRNP</Data></Cell>
    <Cell><Data ss:Type="Number">-1.391038816</Data></Cell>
    <Cell><Data ss:Type="Number">13.755716619999999</Data></Cell>
    <Cell><Data ss:Type="Number">12.364677800000001</Data></Cell>
    <Cell ss:StyleID="s62"><Data ss:Type="Number">2.2199999999999998E-12</Data></Cell>
    <Cell ss:StyleID="s62"><Data ss:Type="Number">3.7999999999999998E-11</Data></Cell>
    <Cell><Data ss:Type="Number">23.994252100000001</Data></Cell>
   </Row>
   <Row>
    <Cell><Data ss:Type="Number">2252</Data></Cell>
    <Cell><Data ss:Type="String">FGF7</Data></Cell>
    <Cell><Data ss:Type="Number">-1.3918577539999999</Data></Cell>
    <Cell><Data ss:Type="Number">10.64971364</Data></Cell>
    <Cell><Data ss:Type="Number">9.2578558869999998</Data></Cell>
    <Cell ss:StyleID="s62"><Data ss:Type="Number">1.1100000000000001E-9</Data></Cell>
    <Cell ss:StyleID="s62"><Data ss:Type="Number">1.6899999999999999E-8</Data></Cell>
    <Cell><Data ss:Type="Number">17.893214199999999</Data></Cell>
   </Row>
   <Row>
    <Cell><Data ss:Type="Number">64753</Data></Cell>
    <Cell><Data ss:Type="String">CCDC136</Data></Cell>
    <Cell><Data ss:Type="Number">-1.3949699209999999</Data></Cell>
    <Cell><Data ss:Type="Number">8.0606887349999994</Data></Cell>
    <Cell><Data ss:Type="Number">6.6657188139999999</Data></Cell>
    <Cell ss:StyleID="s62"><Data ss:Type="Number">8.8900000000000005E-9</Data></Cell>
    <Cell ss:StyleID="s62"><Data ss:Type="Number">1.2700000000000001E-7</Data></Cell>
    <Cell><Data ss:Type="Number">15.877327299999999</Data></Cell>
   </Row>
   <Row>
    <Cell><Data ss:Type="Number">83988</Data></Cell>
    <Cell><Data ss:Type="String">NCALD</Data></Cell>
    <Cell><Data ss:Type="Number">-1.3960045780000001</Data></Cell>
    <Cell><Data ss:Type="Number">12.472512099999999</Data></Cell>
    <Cell><Data ss:Type="Number">11.07650752</Data></Cell>
    <Cell ss:StyleID="s62"><Data ss:Type="Number">3.5300000000000001E-6</Data></Cell>
    <Cell ss:StyleID="s62"><Data ss:Type="Number">4.3900000000000003E-5</Data></Cell>
    <Cell><Data ss:Type="Number">10.034547030000001</Data></Cell>
   </Row>
   <Row>
    <Cell><Data ss:Type="Number">10644</Data></Cell>
    <Cell><Data ss:Type="String">IGF2BP2</Data></Cell>
    <Cell><Data ss:Type="Number">-1.39879357</Data></Cell>
    <Cell><Data ss:Type="Number">9.1008540890000003</Data></Cell>
    <Cell><Data ss:Type="Number">7.7020605179999997</Data></Cell>
    <Cell><Data ss:Type="Number">1.29923E-4</Data></Cell>
    <Cell><Data ss:Type="Number">1.464124E-3</Data></Cell>
    <Cell><Data ss:Type="Number">6.5250328480000004</Data></Cell>
   </Row>
   <Row>
    <Cell><Data ss:Type="Number">80975</Data></Cell>
    <Cell><Data ss:Type="String">TMPRSS5</Data></Cell>
    <Cell><Data ss:Type="Number">-1.3993721450000001</Data></Cell>
    <Cell><Data ss:Type="Number">5.813619686</Data></Cell>
    <Cell><Data ss:Type="Number">4.4142475409999999</Data></Cell>
    <Cell ss:StyleID="s62"><Data ss:Type="Number">2.1299999999999999E-6</Data></Cell>
    <Cell ss:StyleID="s62"><Data ss:Type="Number">2.69E-5</Data></Cell>
    <Cell><Data ss:Type="Number">10.52177708</Data></Cell>
   </Row>
   <Row>
    <Cell><Data ss:Type="Number">255239</Data></Cell>
    <Cell><Data ss:Type="String">ANKK1</Data></Cell>
    <Cell><Data ss:Type="Number">-1.4001690760000001</Data></Cell>
    <Cell><Data ss:Type="Number">7.2527098150000002</Data></Cell>
    <Cell><Data ss:Type="Number">5.8525407390000002</Data></Cell>
    <Cell ss:StyleID="s62"><Data ss:Type="Number">1.99E-6</Data></Cell>
    <Cell ss:StyleID="s62"><Data ss:Type="Number">2.5199999999999999E-5</Data></Cell>
    <Cell><Data ss:Type="Number">10.5875717</Data></Cell>
   </Row>
   <Row>
    <Cell><Data ss:Type="Number">11213</Data></Cell>
    <Cell><Data ss:Type="String">IRAK3</Data></Cell>
    <Cell><Data ss:Type="Number">-1.4017148370000001</Data></Cell>
    <Cell><Data ss:Type="Number">10.39795326</Data></Cell>
    <Cell><Data ss:Type="Number">8.9962384190000009</Data></Cell>
    <Cell><Data ss:Type="Number">1.2043499999999999E-4</Data></Cell>
    <Cell><Data ss:Type="Number">1.3612139999999999E-3</Data></Cell>
    <Cell><Data ss:Type="Number">6.5980162460000003</Data></Cell>
   </Row>
   <Row>
    <Cell><Data ss:Type="Number">28984</Data></Cell>
    <Cell><Data ss:Type="String">RGCC</Data></Cell>
    <Cell><Data ss:Type="Number">-1.407239345</Data></Cell>
    <Cell><Data ss:Type="Number">11.740448450000001</Data></Cell>
    <Cell><Data ss:Type="Number">10.333209099999999</Data></Cell>
    <Cell ss:StyleID="s62"><Data ss:Type="Number">1.7800000000000001E-16</Data></Cell>
    <Cell ss:StyleID="s62"><Data ss:Type="Number">3.5600000000000003E-15</Data></Cell>
    <Cell><Data ss:Type="Number">33.271064670000001</Data></Cell>
   </Row>
   <Row>
    <Cell><Data ss:Type="Number">1524</Data></Cell>
    <Cell><Data ss:Type="String">CX3CR1</Data></Cell>
    <Cell><Data ss:Type="Number">-1.4076660409999999</Data></Cell>
    <Cell><Data ss:Type="Number">10.262470779999999</Data></Cell>
    <Cell><Data ss:Type="Number">8.8548047420000007</Data></Cell>
    <Cell ss:StyleID="s62"><Data ss:Type="Number">7.3200000000000002E-6</Data></Cell>
    <Cell ss:StyleID="s62"><Data ss:Type="Number">8.9300000000000002E-5</Data></Cell>
    <Cell><Data ss:Type="Number">9.3232555680000004</Data></Cell>
   </Row>
   <Row>
    <Cell><Data ss:Type="Number">90187</Data></Cell>
    <Cell><Data ss:Type="String">EMILIN3</Data></Cell>
    <Cell><Data ss:Type="Number">-1.4082716040000001</Data></Cell>
    <Cell><Data ss:Type="Number">9.8861606799999997</Data></Cell>
    <Cell><Data ss:Type="Number">8.4778890770000004</Data></Cell>
    <Cell ss:StyleID="s62"><Data ss:Type="Number">6.8100000000000003E-9</Data></Cell>
    <Cell ss:StyleID="s62"><Data ss:Type="Number">9.83E-8</Data></Cell>
    <Cell><Data ss:Type="Number">16.135422340000002</Data></Cell>
   </Row>
   <Row>
    <Cell><Data ss:Type="Number">10252</Data></Cell>
    <Cell><Data ss:Type="String">SPRY1</Data></Cell>
    <Cell><Data ss:Type="Number">-1.409473083</Data></Cell>
    <Cell><Data ss:Type="Number">12.963319520000001</Data></Cell>
    <Cell><Data ss:Type="Number">11.553846439999999</Data></Cell>
    <Cell ss:StyleID="s62"><Data ss:Type="Number">1.96E-24</Data></Cell>
    <Cell ss:StyleID="s62"><Data ss:Type="Number">4.9099999999999998E-23</Data></Cell>
    <Cell><Data ss:Type="String">Inf</Data></Cell>
   </Row>
   <Row>
    <Cell><Data ss:Type="Number">4674</Data></Cell>
    <Cell><Data ss:Type="String">NAP1L2</Data></Cell>
    <Cell><Data ss:Type="Number">-1.4096772150000001</Data></Cell>
    <Cell><Data ss:Type="Number">9.8805397020000001</Data></Cell>
    <Cell><Data ss:Type="Number">8.4708624879999999</Data></Cell>
    <Cell ss:StyleID="s62"><Data ss:Type="Number">8.7800000000000006E-5</Data></Cell>
    <Cell><Data ss:Type="Number">1.0078730000000001E-3</Data></Cell>
    <Cell><Data ss:Type="Number">6.8989048229999996</Data></Cell>
   </Row>
   <Row>
    <Cell><Data ss:Type="Number">56978</Data></Cell>
    <Cell><Data ss:Type="String">PRDM8</Data></Cell>
    <Cell><Data ss:Type="Number">-1.4113338600000001</Data></Cell>
    <Cell><Data ss:Type="Number">7.6267234899999998</Data></Cell>
    <Cell><Data ss:Type="Number">6.2153896299999998</Data></Cell>
    <Cell ss:StyleID="s62"><Data ss:Type="Number">2.09E-15</Data></Cell>
    <Cell ss:StyleID="s62"><Data ss:Type="Number">4.0300000000000002E-14</Data></Cell>
    <Cell><Data ss:Type="Number">30.842397739999999</Data></Cell>
   </Row>
   <Row>
    <Cell><Data ss:Type="Number">5321</Data></Cell>
    <Cell><Data ss:Type="String">PLA2G4A</Data></Cell>
    <Cell><Data ss:Type="Number">-1.4120565970000001</Data></Cell>
    <Cell><Data ss:Type="Number">9.7568899620000007</Data></Cell>
    <Cell><Data ss:Type="Number">8.3448333649999995</Data></Cell>
    <Cell ss:StyleID="s62"><Data ss:Type="Number">1.8E-7</Data></Cell>
    <Cell ss:StyleID="s62"><Data ss:Type="Number">2.39E-6</Data></Cell>
    <Cell><Data ss:Type="Number">12.94414182</Data></Cell>
   </Row>
   <Row>
    <Cell><Data ss:Type="Number">8190</Data></Cell>
    <Cell><Data ss:Type="String">MIA</Data></Cell>
    <Cell><Data ss:Type="Number">-1.4121513809999999</Data></Cell>
    <Cell><Data ss:Type="Number">9.9502555180000005</Data></Cell>
    <Cell><Data ss:Type="Number">8.5381041369999995</Data></Cell>
    <Cell ss:StyleID="s62"><Data ss:Type="Number">3.7300000000000001E-9</Data></Cell>
    <Cell ss:StyleID="s62"><Data ss:Type="Number">5.4499999999999998E-8</Data></Cell>
    <Cell><Data ss:Type="Number">16.724696179999999</Data></Cell>
   </Row>
   <Row>
    <Cell><Data ss:Type="Number">83733</Data></Cell>
    <Cell><Data ss:Type="String">SLC25A18</Data></Cell>
    <Cell><Data ss:Type="Number">-1.4129533620000001</Data></Cell>
    <Cell><Data ss:Type="Number">7.8897349239999999</Data></Cell>
    <Cell><Data ss:Type="Number">6.4767815630000003</Data></Cell>
    <Cell ss:StyleID="s62"><Data ss:Type="Number">1.37E-6</Data></Cell>
    <Cell ss:StyleID="s62"><Data ss:Type="Number">1.7499999999999998E-5</Data></Cell>
    <Cell><Data ss:Type="Number">10.953525190000001</Data></Cell>
   </Row>
   <Row>
    <Cell><Data ss:Type="Number">729786</Data></Cell>
    <Cell><Data ss:Type="String">GOLGA8CP</Data></Cell>
    <Cell><Data ss:Type="Number">-1.4129955540000001</Data></Cell>
    <Cell><Data ss:Type="Number">7.5385894110000002</Data></Cell>
    <Cell><Data ss:Type="Number">6.1255938570000001</Data></Cell>
    <Cell ss:StyleID="s62"><Data ss:Type="Number">5.06E-14</Data></Cell>
    <Cell ss:StyleID="s62"><Data ss:Type="Number">9.239999999999999E-13</Data></Cell>
    <Cell><Data ss:Type="Number">27.710022519999999</Data></Cell>
   </Row>
   <Row>
    <Cell><Data ss:Type="Number">5997</Data></Cell>
    <Cell><Data ss:Type="String">RGS2</Data></Cell>
    <Cell><Data ss:Type="Number">-1.4130511910000001</Data></Cell>
    <Cell><Data ss:Type="Number">12.69646118</Data></Cell>
    <Cell><Data ss:Type="Number">11.283409989999999</Data></Cell>
    <Cell ss:StyleID="s62"><Data ss:Type="Number">3.9499999999999999E-11</Data></Cell>
    <Cell ss:StyleID="s62"><Data ss:Type="Number">6.4600000000000004E-10</Data></Cell>
    <Cell><Data ss:Type="Number">21.160806059999999</Data></Cell>
   </Row>
   <Row>
    <Cell><Data ss:Type="Number">116835</Data></Cell>
    <Cell><Data ss:Type="String">HSPA12B</Data></Cell>
    <Cell><Data ss:Type="Number">-1.4139924770000001</Data></Cell>
    <Cell><Data ss:Type="Number">10.723429640000001</Data></Cell>
    <Cell><Data ss:Type="Number">9.3094371670000005</Data></Cell>
    <Cell ss:StyleID="s62"><Data ss:Type="Number">1.01E-23</Data></Cell>
    <Cell ss:StyleID="s62"><Data ss:Type="Number">2.4900000000000001E-22</Data></Cell>
    <Cell><Data ss:Type="String">Inf</Data></Cell>
   </Row>
   <Row>
    <Cell><Data ss:Type="Number">4038</Data></Cell>
    <Cell><Data ss:Type="String">LRP4</Data></Cell>
    <Cell><Data ss:Type="Number">-1.4150735489999999</Data></Cell>
    <Cell><Data ss:Type="Number">9.9607840119999995</Data></Cell>
    <Cell><Data ss:Type="Number">8.5457104620000006</Data></Cell>
    <Cell ss:StyleID="s62"><Data ss:Type="Number">1.2499999999999999E-7</Data></Cell>
    <Cell ss:StyleID="s62"><Data ss:Type="Number">1.6899999999999999E-6</Data></Cell>
    <Cell><Data ss:Type="Number">13.291097089999999</Data></Cell>
   </Row>
   <Row>
    <Cell><Data ss:Type="Number">7538</Data></Cell>
    <Cell><Data ss:Type="String">ZFP36</Data></Cell>
    <Cell><Data ss:Type="Number">-1.4157607400000001</Data></Cell>
    <Cell><Data ss:Type="Number">14.71438947</Data></Cell>
    <Cell><Data ss:Type="Number">13.298628730000001</Data></Cell>
    <Cell ss:StyleID="s62"><Data ss:Type="Number">1.7099999999999999E-20</Data></Cell>
    <Cell ss:StyleID="s62"><Data ss:Type="Number">3.8399999999999999E-19</Data></Cell>
    <Cell><Data ss:Type="String">Inf</Data></Cell>
   </Row>
   <Row>
    <Cell><Data ss:Type="Number">25927</Data></Cell>
    <Cell><Data ss:Type="String">CNRIP1</Data></Cell>
    <Cell><Data ss:Type="Number">-1.4166398529999999</Data></Cell>
    <Cell><Data ss:Type="Number">10.024562380000001</Data></Cell>
    <Cell><Data ss:Type="Number">8.6079225220000009</Data></Cell>
    <Cell ss:StyleID="s62"><Data ss:Type="Number">6.5499999999999996E-55</Data></Cell>
    <Cell ss:StyleID="s62"><Data ss:Type="Number">3.44E-53</Data></Cell>
    <Cell><Data ss:Type="String">Inf</Data></Cell>
   </Row>
   <Row>
    <Cell><Data ss:Type="Number">223117</Data></Cell>
    <Cell><Data ss:Type="String">SEMA3D</Data></Cell>
    <Cell><Data ss:Type="Number">-1.4208062749999999</Data></Cell>
    <Cell><Data ss:Type="Number">10.623639989999999</Data></Cell>
    <Cell><Data ss:Type="Number">9.2028337170000007</Data></Cell>
    <Cell ss:StyleID="s62"><Data ss:Type="Number">8.7299999999999994E-8</Data></Cell>
    <Cell ss:StyleID="s62"><Data ss:Type="Number">1.19E-6</Data></Cell>
    <Cell><Data ss:Type="Number">13.64270162</Data></Cell>
   </Row>
   <Row>
    <Cell><Data ss:Type="Number">170261</Data></Cell>
    <Cell><Data ss:Type="String">ZCCHC12</Data></Cell>
    <Cell><Data ss:Type="Number">-1.4216381380000001</Data></Cell>
    <Cell><Data ss:Type="Number">7.2501784599999999</Data></Cell>
    <Cell><Data ss:Type="Number">5.8285403220000003</Data></Cell>
    <Cell><Data ss:Type="Number">1.2863300000000001E-4</Data></Cell>
    <Cell><Data ss:Type="Number">1.451728E-3</Data></Cell>
    <Cell><Data ss:Type="Number">6.5335476249999997</Data></Cell>
   </Row>
   <Row>
    <Cell><Data ss:Type="Number">3206</Data></Cell>
    <Cell><Data ss:Type="String">HOXA10</Data></Cell>
    <Cell><Data ss:Type="Number">-1.4220167370000001</Data></Cell>
    <Cell><Data ss:Type="Number">10.231944970000001</Data></Cell>
    <Cell><Data ss:Type="Number">8.8099282349999992</Data></Cell>
    <Cell ss:StyleID="s62"><Data ss:Type="Number">3.41E-6</Data></Cell>
    <Cell ss:StyleID="s62"><Data ss:Type="Number">4.2400000000000001E-5</Data></Cell>
    <Cell><Data ss:Type="Number">10.06831581</Data></Cell>
   </Row>
   <Row>
    <Cell><Data ss:Type="Number">23461</Data></Cell>
    <Cell><Data ss:Type="String">ABCA5</Data></Cell>
    <Cell><Data ss:Type="Number">-1.423001344</Data></Cell>
    <Cell><Data ss:Type="Number">11.6897907</Data></Cell>
    <Cell><Data ss:Type="Number">10.266789360000001</Data></Cell>
    <Cell ss:StyleID="s62"><Data ss:Type="Number">5.2599999999999998E-11</Data></Cell>
    <Cell ss:StyleID="s62"><Data ss:Type="Number">8.5400000000000005E-10</Data></Cell>
    <Cell><Data ss:Type="Number">20.881606319999999</Data></Cell>
   </Row>
   <Row>
    <Cell><Data ss:Type="Number">4882</Data></Cell>
    <Cell><Data ss:Type="String">NPR2</Data></Cell>
    <Cell><Data ss:Type="Number">-1.4242068160000001</Data></Cell>
    <Cell><Data ss:Type="Number">10.78165338</Data></Cell>
    <Cell><Data ss:Type="Number">9.357446564</Data></Cell>
    <Cell ss:StyleID="s62"><Data ss:Type="Number">4.35E-21</Data></Cell>
    <Cell ss:StyleID="s62"><Data ss:Type="Number">9.9E-20</Data></Cell>
    <Cell><Data ss:Type="String">Inf</Data></Cell>
   </Row>
   <Row>
    <Cell><Data ss:Type="Number">283927</Data></Cell>
    <Cell><Data ss:Type="String">NUDT7</Data></Cell>
    <Cell><Data ss:Type="Number">-1.424309721</Data></Cell>
    <Cell><Data ss:Type="Number">8.4635351980000006</Data></Cell>
    <Cell><Data ss:Type="Number">7.0392254760000004</Data></Cell>
    <Cell ss:StyleID="s62"><Data ss:Type="Number">4.0200000000000001E-10</Data></Cell>
    <Cell ss:StyleID="s62"><Data ss:Type="Number">6.2099999999999999E-9</Data></Cell>
    <Cell><Data ss:Type="Number">18.89673243</Data></Cell>
   </Row>
   <Row>
    <Cell><Data ss:Type="Number">10990</Data></Cell>
    <Cell><Data ss:Type="String">LILRB5</Data></Cell>
    <Cell><Data ss:Type="Number">-1.42462811</Data></Cell>
    <Cell><Data ss:Type="Number">10.248089119999999</Data></Cell>
    <Cell><Data ss:Type="Number">8.8234610119999992</Data></Cell>
    <Cell ss:StyleID="s62"><Data ss:Type="Number">8.9600000000000004E-14</Data></Cell>
    <Cell ss:StyleID="s62"><Data ss:Type="Number">1.61E-12</Data></Cell>
    <Cell><Data ss:Type="Number">27.152760990000001</Data></Cell>
   </Row>
   <Row>
    <Cell><Data ss:Type="Number">2039</Data></Cell>
    <Cell><Data ss:Type="String">DMTN</Data></Cell>
    <Cell><Data ss:Type="Number">-1.4249401129999999</Data></Cell>
    <Cell><Data ss:Type="Number">11.432055269999999</Data></Cell>
    <Cell><Data ss:Type="Number">10.00711516</Data></Cell>
    <Cell ss:StyleID="s62"><Data ss:Type="Number">3.0899999999999999E-8</Data></Cell>
    <Cell ss:StyleID="s62"><Data ss:Type="Number">4.32E-7</Data></Cell>
    <Cell><Data ss:Type="Number">14.65538209</Data></Cell>
   </Row>
   <Row>
    <Cell><Data ss:Type="Number">2312</Data></Cell>
    <Cell><Data ss:Type="String">FLG</Data></Cell>
    <Cell><Data ss:Type="Number">-1.4258620849999999</Data></Cell>
    <Cell><Data ss:Type="Number">6.2120427859999996</Data></Cell>
    <Cell><Data ss:Type="Number">4.7861807010000001</Data></Cell>
    <Cell><Data ss:Type="Number">6.0799900000000002E-4</Data></Cell>
    <Cell><Data ss:Type="Number">6.4925429999999999E-3</Data></Cell>
    <Cell><Data ss:Type="Number">5.0305872840000001</Data></Cell>
   </Row>
   <Row>
    <Cell><Data ss:Type="Number">259173</Data></Cell>
    <Cell><Data ss:Type="String">ALS2CL</Data></Cell>
    <Cell><Data ss:Type="Number">-1.4262710810000001</Data></Cell>
    <Cell><Data ss:Type="Number">10.9075056</Data></Cell>
    <Cell><Data ss:Type="Number">9.4812345209999993</Data></Cell>
    <Cell ss:StyleID="s62"><Data ss:Type="Number">6.5399999999999998E-15</Data></Cell>
    <Cell ss:StyleID="s62"><Data ss:Type="Number">1.24E-13</Data></Cell>
    <Cell><Data ss:Type="Number">29.720190890000001</Data></Cell>
   </Row>
   <Row>
    <Cell><Data ss:Type="Number">256302</Data></Cell>
    <Cell><Data ss:Type="String">NATD1</Data></Cell>
    <Cell><Data ss:Type="Number">-1.426745079</Data></Cell>
    <Cell><Data ss:Type="Number">12.46566492</Data></Cell>
    <Cell><Data ss:Type="Number">11.03891984</Data></Cell>
    <Cell ss:StyleID="s62"><Data ss:Type="Number">1.75E-22</Data></Cell>
    <Cell ss:StyleID="s62"><Data ss:Type="Number">4.1699999999999999E-21</Data></Cell>
    <Cell><Data ss:Type="String">Inf</Data></Cell>
   </Row>
   <Row>
    <Cell><Data ss:Type="Number">339263</Data></Cell>
    <Cell><Data ss:Type="String">C17orf51</Data></Cell>
    <Cell><Data ss:Type="Number">-1.427817186</Data></Cell>
    <Cell><Data ss:Type="Number">9.1930358759999997</Data></Cell>
    <Cell><Data ss:Type="Number">7.7652186900000002</Data></Cell>
    <Cell ss:StyleID="s62"><Data ss:Type="Number">3.12E-12</Data></Cell>
    <Cell ss:StyleID="s62"><Data ss:Type="Number">5.2999999999999998E-11</Data></Cell>
    <Cell><Data ss:Type="Number">23.65990957</Data></Cell>
   </Row>
   <Row>
    <Cell><Data ss:Type="Number">84814</Data></Cell>
    <Cell><Data ss:Type="String">PPAPDC3</Data></Cell>
    <Cell><Data ss:Type="Number">-1.430562487</Data></Cell>
    <Cell><Data ss:Type="Number">8.62211164</Data></Cell>
    <Cell><Data ss:Type="Number">7.1915491530000004</Data></Cell>
    <Cell ss:StyleID="s62"><Data ss:Type="Number">4.0599999999999999E-14</Data></Cell>
    <Cell ss:StyleID="s62"><Data ss:Type="Number">7.4700000000000005E-13</Data></Cell>
    <Cell><Data ss:Type="Number">27.923213369999999</Data></Cell>
   </Row>
   <Row>
    <Cell><Data ss:Type="Number">140706</Data></Cell>
    <Cell><Data ss:Type="String">CCM2L</Data></Cell>
    <Cell><Data ss:Type="Number">-1.4315399769999999</Data></Cell>
    <Cell><Data ss:Type="Number">9.4017983730000001</Data></Cell>
    <Cell><Data ss:Type="Number">7.9702583970000003</Data></Cell>
    <Cell ss:StyleID="s62"><Data ss:Type="Number">1.27E-19</Data></Cell>
    <Cell ss:StyleID="s62"><Data ss:Type="Number">2.7799999999999998E-18</Data></Cell>
    <Cell><Data ss:Type="String">Inf</Data></Cell>
   </Row>
   <Row>
    <Cell><Data ss:Type="Number">25960</Data></Cell>
    <Cell><Data ss:Type="String">ADGRA2</Data></Cell>
    <Cell><Data ss:Type="Number">-1.431940923</Data></Cell>
    <Cell><Data ss:Type="Number">13.030334509999999</Data></Cell>
    <Cell><Data ss:Type="Number">11.598393590000001</Data></Cell>
    <Cell ss:StyleID="s62"><Data ss:Type="Number">7.6600000000000001E-44</Data></Cell>
    <Cell ss:StyleID="s62"><Data ss:Type="Number">3.1600000000000001E-42</Data></Cell>
    <Cell><Data ss:Type="String">Inf</Data></Cell>
   </Row>
   <Row>
    <Cell><Data ss:Type="Number">57469</Data></Cell>
    <Cell><Data ss:Type="String">PNMAL2</Data></Cell>
    <Cell><Data ss:Type="Number">-1.4319574879999999</Data></Cell>
    <Cell><Data ss:Type="Number">9.9399896380000001</Data></Cell>
    <Cell><Data ss:Type="Number">8.50803215</Data></Cell>
    <Cell ss:StyleID="s62"><Data ss:Type="Number">1.66E-11</Data></Cell>
    <Cell ss:StyleID="s62"><Data ss:Type="Number">2.7499999999999998E-10</Data></Cell>
    <Cell><Data ss:Type="Number">22.013685290000002</Data></Cell>
   </Row>
   <Row>
    <Cell><Data ss:Type="Number">80031</Data></Cell>
    <Cell><Data ss:Type="String">SEMA6D</Data></Cell>
    <Cell><Data ss:Type="Number">-1.433065526</Data></Cell>
    <Cell><Data ss:Type="Number">10.685092640000001</Data></Cell>
    <Cell><Data ss:Type="Number">9.2520271110000003</Data></Cell>
    <Cell ss:StyleID="s62"><Data ss:Type="Number">6.4499999999999997E-7</Data></Cell>
    <Cell ss:StyleID="s62"><Data ss:Type="Number">8.3399999999999998E-6</Data></Cell>
    <Cell><Data ss:Type="Number">11.69417659</Data></Cell>
   </Row>
   <Row>
    <Cell><Data ss:Type="Number">23500</Data></Cell>
    <Cell><Data ss:Type="String">DAAM2</Data></Cell>
    <Cell><Data ss:Type="Number">-1.433491901</Data></Cell>
    <Cell><Data ss:Type="Number">11.27809491</Data></Cell>
    <Cell><Data ss:Type="Number">9.8446030039999997</Data></Cell>
    <Cell ss:StyleID="s62"><Data ss:Type="Number">2.8200000000000001E-13</Data></Cell>
    <Cell ss:StyleID="s62"><Data ss:Type="Number">4.9800000000000002E-12</Data></Cell>
    <Cell><Data ss:Type="Number">26.025721699999998</Data></Cell>
   </Row>
   <Row>
    <Cell><Data ss:Type="Number">338557</Data></Cell>
    <Cell><Data ss:Type="String">FFAR4</Data></Cell>
    <Cell><Data ss:Type="Number">-1.435570982</Data></Cell>
    <Cell><Data ss:Type="Number">6.1230850380000001</Data></Cell>
    <Cell><Data ss:Type="Number">4.6875140560000004</Data></Cell>
    <Cell ss:StyleID="s62"><Data ss:Type="Number">2.2600000000000001E-7</Data></Cell>
    <Cell ss:StyleID="s62"><Data ss:Type="Number">2.9699999999999999E-6</Data></Cell>
    <Cell><Data ss:Type="Number">12.725333579999999</Data></Cell>
   </Row>
   <Row>
    <Cell><Data ss:Type="Number">390598</Data></Cell>
    <Cell><Data ss:Type="String">SKOR1</Data></Cell>
    <Cell><Data ss:Type="Number">-1.4363778169999999</Data></Cell>
    <Cell><Data ss:Type="Number">5.6834104639999996</Data></Cell>
    <Cell><Data ss:Type="Number">4.2470326470000002</Data></Cell>
    <Cell ss:StyleID="s62"><Data ss:Type="Number">1.61E-6</Data></Cell>
    <Cell ss:StyleID="s62"><Data ss:Type="Number">2.05E-5</Data></Cell>
    <Cell><Data ss:Type="Number">10.79622956</Data></Cell>
   </Row>
   <Row>
    <Cell><Data ss:Type="Number">1906</Data></Cell>
    <Cell><Data ss:Type="String">EDN1</Data></Cell>
    <Cell><Data ss:Type="Number">-1.4376422499999999</Data></Cell>
    <Cell><Data ss:Type="Number">10.88220153</Data></Cell>
    <Cell><Data ss:Type="Number">9.4445592850000004</Data></Cell>
    <Cell ss:StyleID="s62"><Data ss:Type="Number">5.3799999999999999E-8</Data></Cell>
    <Cell ss:StyleID="s62"><Data ss:Type="Number">7.4199999999999995E-7</Data></Cell>
    <Cell><Data ss:Type="Number">14.11345882</Data></Cell>
   </Row>
   <Row>
    <Cell><Data ss:Type="Number">11346</Data></Cell>
    <Cell><Data ss:Type="String">SYNPO</Data></Cell>
    <Cell><Data ss:Type="Number">-1.4389560969999999</Data></Cell>
    <Cell><Data ss:Type="Number">13.69611692</Data></Cell>
    <Cell><Data ss:Type="Number">12.25716083</Data></Cell>
    <Cell ss:StyleID="s62"><Data ss:Type="Number">3.6199999999999998E-19</Data></Cell>
    <Cell ss:StyleID="s62"><Data ss:Type="Number">7.7699999999999995E-18</Data></Cell>
    <Cell><Data ss:Type="String">Inf</Data></Cell>
   </Row>
   <Row>
    <Cell><Data ss:Type="Number">368</Data></Cell>
    <Cell><Data ss:Type="String">ABCC6</Data></Cell>
    <Cell><Data ss:Type="Number">-1.4392748390000001</Data></Cell>
    <Cell><Data ss:Type="Number">9.1837885630000002</Data></Cell>
    <Cell><Data ss:Type="Number">7.7445137239999999</Data></Cell>
    <Cell><Data ss:Type="Number">2.1184400000000001E-4</Data></Cell>
    <Cell><Data ss:Type="Number">2.347493E-3</Data></Cell>
    <Cell><Data ss:Type="Number">6.0520568859999999</Data></Cell>
   </Row>
   <Row>
    <Cell><Data ss:Type="Number">50506</Data></Cell>
    <Cell><Data ss:Type="String">DUOX2</Data></Cell>
    <Cell><Data ss:Type="Number">-1.4400309010000001</Data></Cell>
    <Cell><Data ss:Type="Number">7.0074915860000004</Data></Cell>
    <Cell><Data ss:Type="Number">5.5674606840000003</Data></Cell>
    <Cell ss:StyleID="s62"><Data ss:Type="Number">1.98E-5</Data></Cell>
    <Cell><Data ss:Type="Number">2.3676200000000001E-4</Data></Cell>
    <Cell><Data ss:Type="Number">8.3482193500000008</Data></Cell>
   </Row>
   <Row>
    <Cell><Data ss:Type="Number">287</Data></Cell>
    <Cell><Data ss:Type="String">ANK2</Data></Cell>
    <Cell><Data ss:Type="Number">-1.440644284</Data></Cell>
    <Cell><Data ss:Type="Number">12.08524066</Data></Cell>
    <Cell><Data ss:Type="Number">10.644596379999999</Data></Cell>
    <Cell ss:StyleID="s62"><Data ss:Type="Number">3.8300000000000001E-16</Data></Cell>
    <Cell ss:StyleID="s62"><Data ss:Type="Number">7.6000000000000004E-15</Data></Cell>
    <Cell><Data ss:Type="Number">32.517292859999998</Data></Cell>
   </Row>
   <Row>
    <Cell><Data ss:Type="Number">348093</Data></Cell>
    <Cell><Data ss:Type="String">RBPMS2</Data></Cell>
    <Cell><Data ss:Type="Number">-1.4407015759999999</Data></Cell>
    <Cell><Data ss:Type="Number">8.8236677229999998</Data></Cell>
    <Cell><Data ss:Type="Number">7.3829661480000004</Data></Cell>
    <Cell ss:StyleID="s62"><Data ss:Type="Number">2.24E-10</Data></Cell>
    <Cell ss:StyleID="s62"><Data ss:Type="Number">3.5199999999999998E-9</Data></Cell>
    <Cell><Data ss:Type="Number">19.464322030000002</Data></Cell>
   </Row>
   <Row>
    <Cell><Data ss:Type="Number">3741</Data></Cell>
    <Cell><Data ss:Type="String">KCNA5</Data></Cell>
    <Cell><Data ss:Type="Number">-1.4412785319999999</Data></Cell>
    <Cell><Data ss:Type="Number">8.9301061169999993</Data></Cell>
    <Cell><Data ss:Type="Number">7.4888275850000001</Data></Cell>
    <Cell ss:StyleID="s62"><Data ss:Type="Number">3.8800000000000001E-5</Data></Cell>
    <Cell><Data ss:Type="Number">4.5462399999999999E-4</Data></Cell>
    <Cell><Data ss:Type="Number">7.6955843939999999</Data></Cell>
   </Row>
   <Row>
    <Cell><Data ss:Type="Number">9397</Data></Cell>
    <Cell><Data ss:Type="String">NMT2</Data></Cell>
    <Cell><Data ss:Type="Number">-1.4415794289999999</Data></Cell>
    <Cell><Data ss:Type="Number">11.390985069999999</Data></Cell>
    <Cell><Data ss:Type="Number">9.9494056450000006</Data></Cell>
    <Cell ss:StyleID="s62"><Data ss:Type="Number">1.69E-25</Data></Cell>
    <Cell ss:StyleID="s62"><Data ss:Type="Number">4.3899999999999997E-24</Data></Cell>
    <Cell><Data ss:Type="String">Inf</Data></Cell>
   </Row>
   <Row>
    <Cell><Data ss:Type="Number">146433</Data></Cell>
    <Cell><Data ss:Type="String">IL34</Data></Cell>
    <Cell><Data ss:Type="Number">-1.4421569320000001</Data></Cell>
    <Cell><Data ss:Type="Number">9.6000198210000001</Data></Cell>
    <Cell><Data ss:Type="Number">8.1578628890000005</Data></Cell>
    <Cell ss:StyleID="s62"><Data ss:Type="Number">5.27E-12</Data></Cell>
    <Cell ss:StyleID="s62"><Data ss:Type="Number">8.8800000000000006E-11</Data></Cell>
    <Cell><Data ss:Type="Number">23.145043749999999</Data></Cell>
   </Row>
   <Row>
    <Cell><Data ss:Type="Number">57683</Data></Cell>
    <Cell><Data ss:Type="String">ZDBF2</Data></Cell>
    <Cell><Data ss:Type="Number">-1.4422572069999999</Data></Cell>
    <Cell><Data ss:Type="Number">9.3573189879999994</Data></Cell>
    <Cell><Data ss:Type="Number">7.9150617810000004</Data></Cell>
    <Cell ss:StyleID="s62"><Data ss:Type="Number">6.4200000000000004E-6</Data></Cell>
    <Cell ss:StyleID="s62"><Data ss:Type="Number">7.8499999999999997E-5</Data></Cell>
    <Cell><Data ss:Type="Number">9.451885721</Data></Cell>
   </Row>
   <Row>
    <Cell><Data ss:Type="Number">55084</Data></Cell>
    <Cell><Data ss:Type="String">SOBP</Data></Cell>
    <Cell><Data ss:Type="Number">-1.44288383</Data></Cell>
    <Cell><Data ss:Type="Number">9.6428377380000008</Data></Cell>
    <Cell><Data ss:Type="Number">8.1999539079999995</Data></Cell>
    <Cell ss:StyleID="s62"><Data ss:Type="Number">2.9699999999999998E-11</Data></Cell>
    <Cell ss:StyleID="s62"><Data ss:Type="Number">4.8799999999999997E-10</Data></Cell>
    <Cell><Data ss:Type="Number">21.44124145</Data></Cell>
   </Row>
   <Row>
    <Cell><Data ss:Type="Number">120376</Data></Cell>
    <Cell><Data ss:Type="String">COLCA2</Data></Cell>
    <Cell><Data ss:Type="Number">-1.4448226319999999</Data></Cell>
    <Cell><Data ss:Type="Number">7.5922191630000002</Data></Cell>
    <Cell><Data ss:Type="Number">6.1473965310000001</Data></Cell>
    <Cell ss:StyleID="s62"><Data ss:Type="Number">8.5099999999999998E-6</Data></Cell>
    <Cell><Data ss:Type="Number">1.03667E-4</Data></Cell>
    <Cell><Data ss:Type="Number">9.1742189150000009</Data></Cell>
   </Row>
   <Row>
    <Cell><Data ss:Type="Number">84441</Data></Cell>
    <Cell><Data ss:Type="String">MAML2</Data></Cell>
    <Cell><Data ss:Type="Number">-1.4498250100000001</Data></Cell>
    <Cell><Data ss:Type="Number">11.880984209999999</Data></Cell>
    <Cell><Data ss:Type="Number">10.4311592</Data></Cell>
    <Cell ss:StyleID="s62"><Data ss:Type="Number">5.7800000000000002E-25</Data></Cell>
    <Cell ss:StyleID="s62"><Data ss:Type="Number">1.4699999999999999E-23</Data></Cell>
    <Cell><Data ss:Type="String">Inf</Data></Cell>
   </Row>
   <Row>
    <Cell><Data ss:Type="Number">221395</Data></Cell>
    <Cell><Data ss:Type="String">ADGRF5</Data></Cell>
    <Cell><Data ss:Type="Number">-1.450680301</Data></Cell>
    <Cell><Data ss:Type="Number">12.34993542</Data></Cell>
    <Cell><Data ss:Type="Number">10.899255119999999</Data></Cell>
    <Cell ss:StyleID="s62"><Data ss:Type="Number">2.3099999999999999E-42</Data></Cell>
    <Cell ss:StyleID="s62"><Data ss:Type="Number">9.1799999999999998E-41</Data></Cell>
    <Cell><Data ss:Type="String">Inf</Data></Cell>
   </Row>
   <Row>
    <Cell><Data ss:Type="Number">135293</Data></Cell>
    <Cell><Data ss:Type="String">PM20D2</Data></Cell>
    <Cell><Data ss:Type="Number">-1.450806617</Data></Cell>
    <Cell><Data ss:Type="Number">10.561614090000001</Data></Cell>
    <Cell><Data ss:Type="Number">9.1108074680000009</Data></Cell>
    <Cell ss:StyleID="s62"><Data ss:Type="Number">7.5800000000000007E-9</Data></Cell>
    <Cell ss:StyleID="s62"><Data ss:Type="Number">1.09E-7</Data></Cell>
    <Cell><Data ss:Type="Number">16.033718289999999</Data></Cell>
   </Row>
   <Row>
    <Cell><Data ss:Type="Number">79836</Data></Cell>
    <Cell><Data ss:Type="String">LONRF3</Data></Cell>
    <Cell><Data ss:Type="Number">-1.4525333739999999</Data></Cell>
    <Cell><Data ss:Type="Number">7.1067207259999998</Data></Cell>
    <Cell><Data ss:Type="Number">5.6541873520000001</Data></Cell>
    <Cell ss:StyleID="s62"><Data ss:Type="Number">1.14E-7</Data></Cell>
    <Cell ss:StyleID="s62"><Data ss:Type="Number">1.55E-6</Data></Cell>
    <Cell><Data ss:Type="Number">13.37875081</Data></Cell>
   </Row>
   <Row>
    <Cell><Data ss:Type="Number">9940</Data></Cell>
    <Cell><Data ss:Type="String">DLEC1</Data></Cell>
    <Cell><Data ss:Type="Number">-1.453517578</Data></Cell>
    <Cell><Data ss:Type="Number">6.8651216860000002</Data></Cell>
    <Cell><Data ss:Type="Number">5.4116041079999997</Data></Cell>
    <Cell ss:StyleID="s62"><Data ss:Type="Number">3.3500000000000001E-6</Data></Cell>
    <Cell ss:StyleID="s62"><Data ss:Type="Number">4.1699999999999997E-5</Data></Cell>
    <Cell><Data ss:Type="Number">10.085618200000001</Data></Cell>
   </Row>
   <Row>
    <Cell><Data ss:Type="Number">83543</Data></Cell>
    <Cell><Data ss:Type="String">AIF1L</Data></Cell>
    <Cell><Data ss:Type="Number">-1.4543143919999999</Data></Cell>
    <Cell><Data ss:Type="Number">12.94860521</Data></Cell>
    <Cell><Data ss:Type="Number">11.49429082</Data></Cell>
    <Cell ss:StyleID="s62"><Data ss:Type="Number">5.4300000000000003E-8</Data></Cell>
    <Cell ss:StyleID="s62"><Data ss:Type="Number">7.4900000000000005E-7</Data></Cell>
    <Cell><Data ss:Type="Number">14.10457396</Data></Cell>
   </Row>
   <Row>
    <Cell><Data ss:Type="Number">8611</Data></Cell>
    <Cell><Data ss:Type="String">PPAP2A</Data></Cell>
    <Cell><Data ss:Type="Number">-1.456614393</Data></Cell>
    <Cell><Data ss:Type="Number">12.37691482</Data></Cell>
    <Cell><Data ss:Type="Number">10.920300429999999</Data></Cell>
    <Cell ss:StyleID="s62"><Data ss:Type="Number">3.49E-30</Data></Cell>
    <Cell ss:StyleID="s62"><Data ss:Type="Number">1.01E-28</Data></Cell>
    <Cell><Data ss:Type="String">Inf</Data></Cell>
   </Row>
   <Row>
    <Cell><Data ss:Type="Number">7010</Data></Cell>
    <Cell><Data ss:Type="String">TEK</Data></Cell>
    <Cell><Data ss:Type="Number">-1.45687126</Data></Cell>
    <Cell><Data ss:Type="Number">10.63068766</Data></Cell>
    <Cell><Data ss:Type="Number">9.1738164040000001</Data></Cell>
    <Cell ss:StyleID="s62"><Data ss:Type="Number">2.6599999999999999E-31</Data></Cell>
    <Cell ss:StyleID="s62"><Data ss:Type="Number">7.9400000000000004E-30</Data></Cell>
    <Cell><Data ss:Type="String">Inf</Data></Cell>
   </Row>
   <Row>
    <Cell><Data ss:Type="Number">389136</Data></Cell>
    <Cell><Data ss:Type="String">VGLL3</Data></Cell>
    <Cell><Data ss:Type="Number">-1.457073163</Data></Cell>
    <Cell><Data ss:Type="Number">11.51346676</Data></Cell>
    <Cell><Data ss:Type="Number">10.0563936</Data></Cell>
    <Cell ss:StyleID="s62"><Data ss:Type="Number">4.5699999999999997E-14</Data></Cell>
    <Cell ss:StyleID="s62"><Data ss:Type="Number">8.3699999999999997E-13</Data></Cell>
    <Cell><Data ss:Type="Number">27.808425310000001</Data></Cell>
   </Row>
   <Row>
    <Cell><Data ss:Type="Number">3204</Data></Cell>
    <Cell><Data ss:Type="String">HOXA7</Data></Cell>
    <Cell><Data ss:Type="Number">-1.4576771310000001</Data></Cell>
    <Cell><Data ss:Type="Number">10.78339062</Data></Cell>
    <Cell><Data ss:Type="Number">9.3257134910000001</Data></Cell>
    <Cell ss:StyleID="s62"><Data ss:Type="Number">1.6999999999999999E-9</Data></Cell>
    <Cell ss:StyleID="s62"><Data ss:Type="Number">2.5600000000000001E-8</Data></Cell>
    <Cell><Data ss:Type="Number">17.481152349999999</Data></Cell>
   </Row>
   <Row>
    <Cell><Data ss:Type="Number">100130418</Data></Cell>
    <Cell><Data ss:Type="String">CECR7</Data></Cell>
    <Cell><Data ss:Type="Number">-1.457728589</Data></Cell>
    <Cell><Data ss:Type="Number">8.0684170240000004</Data></Cell>
    <Cell><Data ss:Type="Number">6.6106884360000002</Data></Cell>
    <Cell ss:StyleID="s62"><Data ss:Type="Number">8.5699999999999996E-5</Data></Cell>
    <Cell><Data ss:Type="Number">9.8466900000000008E-4</Data></Cell>
    <Cell><Data ss:Type="Number">6.9222198779999999</Data></Cell>
   </Row>
   <Row>
    <Cell><Data ss:Type="Number">164592</Data></Cell>
    <Cell><Data ss:Type="String">CCDC116</Data></Cell>
    <Cell><Data ss:Type="Number">-1.45818983</Data></Cell>
    <Cell><Data ss:Type="Number">7.7324468619999998</Data></Cell>
    <Cell><Data ss:Type="Number">6.2742570329999996</Data></Cell>
    <Cell ss:StyleID="s62"><Data ss:Type="Number">5.5500000000000001E-5</Data></Cell>
    <Cell><Data ss:Type="Number">6.4424700000000003E-4</Data></Cell>
    <Cell><Data ss:Type="Number">7.3467837669999998</Data></Cell>
   </Row>
   <Row>
    <Cell><Data ss:Type="Number">51285</Data></Cell>
    <Cell><Data ss:Type="String">RASL12</Data></Cell>
    <Cell><Data ss:Type="Number">-1.4584161</Data></Cell>
    <Cell><Data ss:Type="Number">10.327940480000001</Data></Cell>
    <Cell><Data ss:Type="Number">8.8695243850000001</Data></Cell>
    <Cell ss:StyleID="s62"><Data ss:Type="Number">5.6999999999999999E-16</Data></Cell>
    <Cell ss:StyleID="s62"><Data ss:Type="Number">1.1200000000000001E-14</Data></Cell>
    <Cell><Data ss:Type="Number">32.131630379999997</Data></Cell>
   </Row>
   <Row>
    <Cell><Data ss:Type="Number">29944</Data></Cell>
    <Cell><Data ss:Type="String">PNMA3</Data></Cell>
    <Cell><Data ss:Type="Number">-1.4590779519999999</Data></Cell>
    <Cell><Data ss:Type="Number">8.7295699520000003</Data></Cell>
    <Cell><Data ss:Type="Number">7.270492</Data></Cell>
    <Cell><Data ss:Type="Number">2.58762E-4</Data></Cell>
    <Cell><Data ss:Type="Number">2.8447020000000002E-3</Data></Cell>
    <Cell><Data ss:Type="Number">5.8594482809999997</Data></Cell>
   </Row>
   <Row>
    <Cell><Data ss:Type="Number">9758</Data></Cell>
    <Cell><Data ss:Type="String">FRMPD4</Data></Cell>
    <Cell><Data ss:Type="Number">-1.462278191</Data></Cell>
    <Cell><Data ss:Type="Number">3.062758745</Data></Cell>
    <Cell><Data ss:Type="Number">1.600480554</Data></Cell>
    <Cell><Data ss:Type="Number">2.7061199999999999E-4</Data></Cell>
    <Cell><Data ss:Type="Number">2.966448E-3</Data></Cell>
    <Cell><Data ss:Type="Number">5.8174191559999997</Data></Cell>
   </Row>
   <Row>
    <Cell><Data ss:Type="Number">23764</Data></Cell>
    <Cell><Data ss:Type="String">MAFF</Data></Cell>
    <Cell><Data ss:Type="Number">-1.462288056</Data></Cell>
    <Cell><Data ss:Type="Number">11.96628089</Data></Cell>
    <Cell><Data ss:Type="Number">10.50399283</Data></Cell>
    <Cell ss:StyleID="s62"><Data ss:Type="Number">5.1400000000000002E-19</Data></Cell>
    <Cell ss:StyleID="s62"><Data ss:Type="Number">1.1E-17</Data></Cell>
    <Cell><Data ss:Type="String">Inf</Data></Cell>
   </Row>
   <Row>
    <Cell><Data ss:Type="Number">345557</Data></Cell>
    <Cell><Data ss:Type="String">PLCXD3</Data></Cell>
    <Cell><Data ss:Type="Number">-1.462415821</Data></Cell>
    <Cell><Data ss:Type="Number">8.9819916479999993</Data></Cell>
    <Cell><Data ss:Type="Number">7.5195758259999996</Data></Cell>
    <Cell ss:StyleID="s62"><Data ss:Type="Number">2.6199999999999999E-6</Data></Cell>
    <Cell ss:StyleID="s62"><Data ss:Type="Number">3.2799999999999998E-5</Data></Cell>
    <Cell><Data ss:Type="Number">10.32376167</Data></Cell>
   </Row>
   <Row>
    <Cell><Data ss:Type="Number">3908</Data></Cell>
    <Cell><Data ss:Type="String">LAMA2</Data></Cell>
    <Cell><Data ss:Type="Number">-1.4625469010000001</Data></Cell>
    <Cell><Data ss:Type="Number">13.27103694</Data></Cell>
    <Cell><Data ss:Type="Number">11.808490040000001</Data></Cell>
    <Cell ss:StyleID="s62"><Data ss:Type="Number">2.9299999999999999E-15</Data></Cell>
    <Cell ss:StyleID="s62"><Data ss:Type="Number">5.6000000000000001E-14</Data></Cell>
    <Cell><Data ss:Type="Number">30.514224299999999</Data></Cell>
   </Row>
   <Row>
    <Cell><Data ss:Type="Number">145581</Data></Cell>
    <Cell><Data ss:Type="String">LRFN5</Data></Cell>
    <Cell><Data ss:Type="Number">-1.4640922240000001</Data></Cell>
    <Cell><Data ss:Type="Number">8.3523068980000001</Data></Cell>
    <Cell><Data ss:Type="Number">6.8882146740000003</Data></Cell>
    <Cell ss:StyleID="s62"><Data ss:Type="Number">4.2799999999999997E-6</Data></Cell>
    <Cell ss:StyleID="s62"><Data ss:Type="Number">5.3000000000000001E-5</Data></Cell>
    <Cell><Data ss:Type="Number">9.8457773609999997</Data></Cell>
   </Row>
   <Row>
    <Cell><Data ss:Type="Number">84002</Data></Cell>
    <Cell><Data ss:Type="String">B3GNT5</Data></Cell>
    <Cell><Data ss:Type="Number">-1.464606136</Data></Cell>
    <Cell><Data ss:Type="Number">9.9299981880000008</Data></Cell>
    <Cell><Data ss:Type="Number">8.4653920520000003</Data></Cell>
    <Cell ss:StyleID="s62"><Data ss:Type="Number">2.5300000000000001E-10</Data></Cell>
    <Cell ss:StyleID="s62"><Data ss:Type="Number">3.9600000000000004E-9</Data></Cell>
    <Cell><Data ss:Type="Number">19.347166340000001</Data></Cell>
   </Row>
   <Row>
    <Cell><Data ss:Type="Number">79971</Data></Cell>
    <Cell><Data ss:Type="String">WLS</Data></Cell>
    <Cell><Data ss:Type="Number">-1.465407355</Data></Cell>
    <Cell><Data ss:Type="Number">12.368005800000001</Data></Cell>
    <Cell><Data ss:Type="Number">10.902598449999999</Data></Cell>
    <Cell ss:StyleID="s62"><Data ss:Type="Number">2.9000000000000002E-8</Data></Cell>
    <Cell ss:StyleID="s62"><Data ss:Type="Number">4.0600000000000001E-7</Data></Cell>
    <Cell><Data ss:Type="Number">14.7170103</Data></Cell>
   </Row>
   <Row>
    <Cell><Data ss:Type="Number">4855</Data></Cell>
    <Cell><Data ss:Type="String">NOTCH4</Data></Cell>
    <Cell><Data ss:Type="Number">-1.4676139699999999</Data></Cell>
    <Cell><Data ss:Type="Number">12.05692938</Data></Cell>
    <Cell><Data ss:Type="Number">10.589315409999999</Data></Cell>
    <Cell ss:StyleID="s62"><Data ss:Type="Number">2.4099999999999999E-52</Data></Cell>
    <Cell ss:StyleID="s62"><Data ss:Type="Number">1.1699999999999999E-50</Data></Cell>
    <Cell><Data ss:Type="String">Inf</Data></Cell>
   </Row>
   <Row>
    <Cell><Data ss:Type="Number">8395</Data></Cell>
    <Cell><Data ss:Type="String">PIP5K1B</Data></Cell>
    <Cell><Data ss:Type="Number">-1.467736173</Data></Cell>
    <Cell><Data ss:Type="Number">9.3000772670000007</Data></Cell>
    <Cell><Data ss:Type="Number">7.8323410940000002</Data></Cell>
    <Cell><Data ss:Type="Number">3.88713E-4</Data></Cell>
    <Cell><Data ss:Type="Number">4.2127149999999997E-3</Data></Cell>
    <Cell><Data ss:Type="Number">5.4654263810000003</Data></Cell>
   </Row>
   <Row>
    <Cell><Data ss:Type="Number">91133</Data></Cell>
    <Cell><Data ss:Type="String">L3MBTL4</Data></Cell>
    <Cell><Data ss:Type="Number">-1.469944098</Data></Cell>
    <Cell><Data ss:Type="Number">9.2810916799999994</Data></Cell>
    <Cell><Data ss:Type="Number">7.8111475820000003</Data></Cell>
    <Cell ss:StyleID="s62"><Data ss:Type="Number">3.7200000000000002E-8</Data></Cell>
    <Cell ss:StyleID="s62"><Data ss:Type="Number">5.1799999999999995E-7</Data></Cell>
    <Cell><Data ss:Type="Number">14.47252742</Data></Cell>
   </Row>
   <Row>
    <Cell><Data ss:Type="Number">222696</Data></Cell>
    <Cell><Data ss:Type="String">ZSCAN23</Data></Cell>
    <Cell><Data ss:Type="Number">-1.4717396629999999</Data></Cell>
    <Cell><Data ss:Type="Number">7.341020018</Data></Cell>
    <Cell><Data ss:Type="Number">5.869280356</Data></Cell>
    <Cell ss:StyleID="s62"><Data ss:Type="Number">2.39E-6</Data></Cell>
    <Cell ss:StyleID="s62"><Data ss:Type="Number">3.0199999999999999E-5</Data></Cell>
    <Cell><Data ss:Type="Number">10.40853574</Data></Cell>
   </Row>
   <Row>
    <Cell><Data ss:Type="Number">79901</Data></Cell>
    <Cell><Data ss:Type="String">CYBRD1</Data></Cell>
    <Cell><Data ss:Type="Number">-1.472297985</Data></Cell>
    <Cell><Data ss:Type="Number">15.230639</Data></Cell>
    <Cell><Data ss:Type="Number">13.75834102</Data></Cell>
    <Cell ss:StyleID="s62"><Data ss:Type="Number">1.0700000000000001E-12</Data></Cell>
    <Cell ss:StyleID="s62"><Data ss:Type="Number">1.8399999999999999E-11</Data></Cell>
    <Cell><Data ss:Type="Number">24.720382300000001</Data></Cell>
   </Row>
   <Row>
    <Cell><Data ss:Type="Number">257019</Data></Cell>
    <Cell><Data ss:Type="String">FRMD3</Data></Cell>
    <Cell><Data ss:Type="Number">-1.4730397049999999</Data></Cell>
    <Cell><Data ss:Type="Number">8.7468848660000003</Data></Cell>
    <Cell><Data ss:Type="Number">7.2738451609999997</Data></Cell>
    <Cell ss:StyleID="s62"><Data ss:Type="Number">1.08E-7</Data></Cell>
    <Cell ss:StyleID="s62"><Data ss:Type="Number">1.4699999999999999E-6</Data></Cell>
    <Cell><Data ss:Type="Number">13.43206387</Data></Cell>
   </Row>
   <Row>
    <Cell><Data ss:Type="Number">4035</Data></Cell>
    <Cell><Data ss:Type="String">LRP1</Data></Cell>
    <Cell><Data ss:Type="Number">-1.4733067550000001</Data></Cell>
    <Cell><Data ss:Type="Number">16.43180697</Data></Cell>
    <Cell><Data ss:Type="Number">14.958500219999999</Data></Cell>
    <Cell ss:StyleID="s62"><Data ss:Type="Number">3.0300000000000001E-35</Data></Cell>
    <Cell ss:StyleID="s62"><Data ss:Type="Number">1.0000000000000001E-33</Data></Cell>
    <Cell><Data ss:Type="String">Inf</Data></Cell>
   </Row>
   <Row>
    <Cell><Data ss:Type="Number">84457</Data></Cell>
    <Cell><Data ss:Type="String">PHYHIPL</Data></Cell>
    <Cell><Data ss:Type="Number">-1.473467922</Data></Cell>
    <Cell><Data ss:Type="Number">7.7121418039999998</Data></Cell>
    <Cell><Data ss:Type="Number">6.2386738819999996</Data></Cell>
    <Cell ss:StyleID="s62"><Data ss:Type="Number">1.1800000000000001E-11</Data></Cell>
    <Cell ss:StyleID="s62"><Data ss:Type="Number">1.96E-10</Data></Cell>
    <Cell><Data ss:Type="Number">22.35443875</Data></Cell>
   </Row>
   <Row>
    <Cell><Data ss:Type="Number">64651</Data></Cell>
    <Cell><Data ss:Type="String">CSRNP1</Data></Cell>
    <Cell><Data ss:Type="Number">-1.476453059</Data></Cell>
    <Cell><Data ss:Type="Number">13.059278519999999</Data></Cell>
    <Cell><Data ss:Type="Number">11.58282546</Data></Cell>
    <Cell ss:StyleID="s62"><Data ss:Type="Number">1.26E-21</Data></Cell>
    <Cell ss:StyleID="s62"><Data ss:Type="Number">2.9299999999999998E-20</Data></Cell>
    <Cell><Data ss:Type="String">Inf</Data></Cell>
   </Row>
   <Row>
    <Cell><Data ss:Type="Number">654</Data></Cell>
    <Cell><Data ss:Type="String">BMP6</Data></Cell>
    <Cell><Data ss:Type="Number">-1.477492547</Data></Cell>
    <Cell><Data ss:Type="Number">9.1685911359999999</Data></Cell>
    <Cell><Data ss:Type="Number">7.6910985890000001</Data></Cell>
    <Cell ss:StyleID="s62"><Data ss:Type="Number">5.3800000000000002E-14</Data></Cell>
    <Cell ss:StyleID="s62"><Data ss:Type="Number">9.8099999999999996E-13</Data></Cell>
    <Cell><Data ss:Type="Number">27.65021101</Data></Cell>
   </Row>
   <Row>
    <Cell><Data ss:Type="Number">80034</Data></Cell>
    <Cell><Data ss:Type="String">CSRNP3</Data></Cell>
    <Cell><Data ss:Type="Number">-1.477530105</Data></Cell>
    <Cell><Data ss:Type="Number">7.4247798740000004</Data></Cell>
    <Cell><Data ss:Type="Number">5.9472497689999999</Data></Cell>
    <Cell ss:StyleID="s62"><Data ss:Type="Number">8.2399999999999997E-5</Data></Cell>
    <Cell><Data ss:Type="Number">9.4855000000000004E-4</Data></Cell>
    <Cell><Data ss:Type="Number">6.9596265339999999</Data></Cell>
   </Row>
   <Row>
    <Cell><Data ss:Type="Number">63970</Data></Cell>
    <Cell><Data ss:Type="String">TP53AIP1</Data></Cell>
    <Cell><Data ss:Type="Number">-1.479599753</Data></Cell>
    <Cell><Data ss:Type="Number">8.8641650379999994</Data></Cell>
    <Cell><Data ss:Type="Number">7.3845652849999999</Data></Cell>
    <Cell ss:StyleID="s62"><Data ss:Type="Number">1.17E-14</Data></Cell>
    <Cell ss:StyleID="s62"><Data ss:Type="Number">2.2E-13</Data></Cell>
    <Cell><Data ss:Type="Number">29.146453619999999</Data></Cell>
   </Row>
   <Row>
    <Cell><Data ss:Type="Number">126917</Data></Cell>
    <Cell><Data ss:Type="String">IFFO2</Data></Cell>
    <Cell><Data ss:Type="Number">-1.4799648299999999</Data></Cell>
    <Cell><Data ss:Type="Number">12.493549359999999</Data></Cell>
    <Cell><Data ss:Type="Number">11.013584529999999</Data></Cell>
    <Cell ss:StyleID="s62"><Data ss:Type="Number">4.3800000000000002E-16</Data></Cell>
    <Cell ss:StyleID="s62"><Data ss:Type="Number">8.6599999999999995E-15</Data></Cell>
    <Cell><Data ss:Type="Number">32.380091739999997</Data></Cell>
   </Row>
   <Row>
    <Cell><Data ss:Type="Number">3316</Data></Cell>
    <Cell><Data ss:Type="String">HSPB2</Data></Cell>
    <Cell><Data ss:Type="Number">-1.480200285</Data></Cell>
    <Cell><Data ss:Type="Number">11.49510495</Data></Cell>
    <Cell><Data ss:Type="Number">10.014904659999999</Data></Cell>
    <Cell ss:StyleID="s62"><Data ss:Type="Number">3.9299999999999997E-33</Data></Cell>
    <Cell ss:StyleID="s62"><Data ss:Type="Number">1.24E-31</Data></Cell>
    <Cell><Data ss:Type="String">Inf</Data></Cell>
   </Row>
   <Row>
    <Cell><Data ss:Type="Number">340543</Data></Cell>
    <Cell><Data ss:Type="String">TCEAL5</Data></Cell>
    <Cell><Data ss:Type="Number">-1.481258932</Data></Cell>
    <Cell><Data ss:Type="Number">9.266120033</Data></Cell>
    <Cell><Data ss:Type="Number">7.7848611009999997</Data></Cell>
    <Cell ss:StyleID="s62"><Data ss:Type="Number">3.5699999999999999E-9</Data></Cell>
    <Cell ss:StyleID="s62"><Data ss:Type="Number">5.2399999999999999E-8</Data></Cell>
    <Cell><Data ss:Type="Number">16.76454841</Data></Cell>
   </Row>
   <Row>
    <Cell><Data ss:Type="Number">51214</Data></Cell>
    <Cell><Data ss:Type="String">IGF2-AS</Data></Cell>
    <Cell><Data ss:Type="Number">-1.481327791</Data></Cell>
    <Cell><Data ss:Type="Number">5.6641299460000001</Data></Cell>
    <Cell><Data ss:Type="Number">4.1828021550000001</Data></Cell>
    <Cell><Data ss:Type="Number">1.27811E-4</Data></Cell>
    <Cell><Data ss:Type="Number">1.443513E-3</Data></Cell>
    <Cell><Data ss:Type="Number">6.5392311740000002</Data></Cell>
   </Row>
   <Row>
    <Cell><Data ss:Type="Number">11251</Data></Cell>
    <Cell><Data ss:Type="String">PTGDR2</Data></Cell>
    <Cell><Data ss:Type="Number">-1.481418079</Data></Cell>
    <Cell><Data ss:Type="Number">7.9104215140000003</Data></Cell>
    <Cell><Data ss:Type="Number">6.4290034360000003</Data></Cell>
    <Cell ss:StyleID="s62"><Data ss:Type="Number">1.3300000000000001E-7</Data></Cell>
    <Cell ss:StyleID="s62"><Data ss:Type="Number">1.7799999999999999E-6</Data></Cell>
    <Cell><Data ss:Type="Number">13.239341</Data></Cell>
   </Row>
   <Row>
    <Cell><Data ss:Type="Number">2946</Data></Cell>
    <Cell><Data ss:Type="String">GSTM2</Data></Cell>
    <Cell><Data ss:Type="Number">-1.4822808709999999</Data></Cell>
    <Cell><Data ss:Type="Number">11.26077411</Data></Cell>
    <Cell><Data ss:Type="Number">9.7784932419999997</Data></Cell>
    <Cell ss:StyleID="s62"><Data ss:Type="Number">3.1399999999999998E-5</Data></Cell>
    <Cell><Data ss:Type="Number">3.7033200000000002E-4</Data></Cell>
    <Cell><Data ss:Type="Number">7.9007390940000004</Data></Cell>
   </Row>
   <Row>
    <Cell><Data ss:Type="Number">7274</Data></Cell>
    <Cell><Data ss:Type="String">TTPA</Data></Cell>
    <Cell><Data ss:Type="Number">-1.4824132290000001</Data></Cell>
    <Cell><Data ss:Type="Number">4.8614169049999996</Data></Cell>
    <Cell><Data ss:Type="Number">3.379003676</Data></Cell>
    <Cell><Data ss:Type="Number">1.6867499999999999E-4</Data></Cell>
    <Cell><Data ss:Type="Number">1.882781E-3</Data></Cell>
    <Cell><Data ss:Type="Number">6.273120714</Data></Cell>
   </Row>
   <Row>
    <Cell><Data ss:Type="Number">7402</Data></Cell>
    <Cell><Data ss:Type="String">UTRN</Data></Cell>
    <Cell><Data ss:Type="Number">-1.4845998739999999</Data></Cell>
    <Cell><Data ss:Type="Number">15.09156308</Data></Cell>
    <Cell><Data ss:Type="Number">13.60696321</Data></Cell>
    <Cell ss:StyleID="s62"><Data ss:Type="Number">4.7800000000000001E-17</Data></Cell>
    <Cell ss:StyleID="s62"><Data ss:Type="Number">9.6699999999999994E-16</Data></Cell>
    <Cell><Data ss:Type="Number">34.539575990000003</Data></Cell>
   </Row>
   <Row>
    <Cell><Data ss:Type="Number">58985</Data></Cell>
    <Cell><Data ss:Type="String">IL22RA1</Data></Cell>
    <Cell><Data ss:Type="Number">-1.4849834829999999</Data></Cell>
    <Cell><Data ss:Type="Number">7.0490708419999999</Data></Cell>
    <Cell><Data ss:Type="Number">5.5640873600000003</Data></Cell>
    <Cell ss:StyleID="s62"><Data ss:Type="Number">6.63E-6</Data></Cell>
    <Cell ss:StyleID="s62"><Data ss:Type="Number">8.1000000000000004E-5</Data></Cell>
    <Cell><Data ss:Type="Number">9.4207236079999994</Data></Cell>
   </Row>
   <Row>
    <Cell><Data ss:Type="Number">7301</Data></Cell>
    <Cell><Data ss:Type="String">TYRO3</Data></Cell>
    <Cell><Data ss:Type="Number">-1.486163745</Data></Cell>
    <Cell><Data ss:Type="Number">10.91016224</Data></Cell>
    <Cell><Data ss:Type="Number">9.4239984939999992</Data></Cell>
    <Cell ss:StyleID="s62"><Data ss:Type="Number">1.6999999999999999E-17</Data></Cell>
    <Cell ss:StyleID="s62"><Data ss:Type="Number">3.49E-16</Data></Cell>
    <Cell><Data ss:Type="Number">35.638188280000001</Data></Cell>
   </Row>
   <Row>
    <Cell><Data ss:Type="Number">30846</Data></Cell>
    <Cell><Data ss:Type="String">EHD2</Data></Cell>
    <Cell><Data ss:Type="Number">-1.4868622869999999</Data></Cell>
    <Cell><Data ss:Type="Number">14.063395480000001</Data></Cell>
    <Cell><Data ss:Type="Number">12.576533189999999</Data></Cell>
    <Cell ss:StyleID="s62"><Data ss:Type="Number">2.2899999999999999E-29</Data></Cell>
    <Cell ss:StyleID="s62"><Data ss:Type="Number">6.42E-28</Data></Cell>
    <Cell><Data ss:Type="String">Inf</Data></Cell>
   </Row>
   <Row>
    <Cell><Data ss:Type="Number">9651</Data></Cell>
    <Cell><Data ss:Type="String">PLCH2</Data></Cell>
    <Cell><Data ss:Type="Number">-1.4871906859999999</Data></Cell>
    <Cell><Data ss:Type="Number">9.9364554409999997</Data></Cell>
    <Cell><Data ss:Type="Number">8.4492647559999998</Data></Cell>
    <Cell ss:StyleID="s62"><Data ss:Type="Number">1.8500000000000001E-6</Data></Cell>
    <Cell ss:StyleID="s62"><Data ss:Type="Number">2.3499999999999999E-5</Data></Cell>
    <Cell><Data ss:Type="Number">10.65758123</Data></Cell>
   </Row>
   <Row>
    <Cell><Data ss:Type="Number">114780</Data></Cell>
    <Cell><Data ss:Type="String">PKD1L2</Data></Cell>
    <Cell><Data ss:Type="Number">-1.4876704409999999</Data></Cell>
    <Cell><Data ss:Type="Number">8.4173455859999997</Data></Cell>
    <Cell><Data ss:Type="Number">6.929675145</Data></Cell>
    <Cell ss:StyleID="s62"><Data ss:Type="Number">9.4800000000000008E-12</Data></Cell>
    <Cell ss:StyleID="s62"><Data ss:Type="Number">1.5899999999999999E-10</Data></Cell>
    <Cell><Data ss:Type="Number">22.564917810000001</Data></Cell>
   </Row>
   <Row>
    <Cell><Data ss:Type="Number">152503</Data></Cell>
    <Cell><Data ss:Type="String">SH3D19</Data></Cell>
    <Cell><Data ss:Type="Number">-1.4878687749999999</Data></Cell>
    <Cell><Data ss:Type="Number">13.950683099999999</Data></Cell>
    <Cell><Data ss:Type="Number">12.46281432</Data></Cell>
    <Cell ss:StyleID="s62"><Data ss:Type="Number">2.4300000000000002E-34</Data></Cell>
    <Cell ss:StyleID="s62"><Data ss:Type="Number">7.89E-33</Data></Cell>
    <Cell><Data ss:Type="String">Inf</Data></Cell>
   </Row>
   <Row>
    <Cell><Data ss:Type="Number">55901</Data></Cell>
    <Cell><Data ss:Type="String">THSD1</Data></Cell>
    <Cell><Data ss:Type="Number">-1.4885571179999999</Data></Cell>
    <Cell><Data ss:Type="Number">9.5397631339999993</Data></Cell>
    <Cell><Data ss:Type="Number">8.051206015</Data></Cell>
    <Cell ss:StyleID="s62"><Data ss:Type="Number">1.5299999999999999E-36</Data></Cell>
    <Cell ss:StyleID="s62"><Data ss:Type="Number">5.2299999999999997E-35</Data></Cell>
    <Cell><Data ss:Type="String">Inf</Data></Cell>
   </Row>
   <Row>
    <Cell><Data ss:Type="Number">23015</Data></Cell>
    <Cell><Data ss:Type="String">GOLGA8A</Data></Cell>
    <Cell><Data ss:Type="Number">-1.4938265959999999</Data></Cell>
    <Cell><Data ss:Type="Number">11.21151766</Data></Cell>
    <Cell><Data ss:Type="Number">9.7176910680000006</Data></Cell>
    <Cell ss:StyleID="s62"><Data ss:Type="Number">5.3600000000000001E-11</Data></Cell>
    <Cell ss:StyleID="s62"><Data ss:Type="Number">8.69E-10</Data></Cell>
    <Cell><Data ss:Type="Number">20.86375365</Data></Cell>
   </Row>
   <Row>
    <Cell><Data ss:Type="Number">54331</Data></Cell>
    <Cell><Data ss:Type="String">GNG2</Data></Cell>
    <Cell><Data ss:Type="Number">-1.4939471769999999</Data></Cell>
    <Cell><Data ss:Type="Number">11.29477453</Data></Cell>
    <Cell><Data ss:Type="Number">9.8008273579999994</Data></Cell>
    <Cell ss:StyleID="s62"><Data ss:Type="Number">2.2099999999999999E-29</Data></Cell>
    <Cell ss:StyleID="s62"><Data ss:Type="Number">6.2099999999999996E-28</Data></Cell>
    <Cell><Data ss:Type="String">Inf</Data></Cell>
   </Row>
   <Row>
    <Cell><Data ss:Type="Number">6623</Data></Cell>
    <Cell><Data ss:Type="String">SNCG</Data></Cell>
    <Cell><Data ss:Type="Number">-1.4941079020000001</Data></Cell>
    <Cell><Data ss:Type="Number">12.48633276</Data></Cell>
    <Cell><Data ss:Type="Number">10.99222486</Data></Cell>
    <Cell ss:StyleID="s62"><Data ss:Type="Number">4.4800000000000003E-11</Data></Cell>
    <Cell ss:StyleID="s62"><Data ss:Type="Number">7.2799999999999997E-10</Data></Cell>
    <Cell><Data ss:Type="Number">21.040317550000001</Data></Cell>
   </Row>
   <Row>
    <Cell><Data ss:Type="Number">7044</Data></Cell>
    <Cell><Data ss:Type="String">LEFTY2</Data></Cell>
    <Cell><Data ss:Type="Number">-1.494523254</Data></Cell>
    <Cell><Data ss:Type="Number">8.8408715210000004</Data></Cell>
    <Cell><Data ss:Type="Number">7.3463482669999998</Data></Cell>
    <Cell ss:StyleID="s62"><Data ss:Type="Number">3.7100000000000001E-5</Data></Cell>
    <Cell><Data ss:Type="Number">4.3585800000000001E-4</Data></Cell>
    <Cell><Data ss:Type="Number">7.7377589520000001</Data></Cell>
   </Row>
   <Row>
    <Cell><Data ss:Type="Number">53342</Data></Cell>
    <Cell><Data ss:Type="String">IL17D</Data></Cell>
    <Cell><Data ss:Type="Number">-1.494918838</Data></Cell>
    <Cell><Data ss:Type="Number">7.203331833</Data></Cell>
    <Cell><Data ss:Type="Number">5.7084129949999998</Data></Cell>
    <Cell ss:StyleID="s62"><Data ss:Type="Number">2.4000000000000001E-11</Data></Cell>
    <Cell ss:StyleID="s62"><Data ss:Type="Number">3.9599999999999998E-10</Data></Cell>
    <Cell><Data ss:Type="Number">21.649884190000002</Data></Cell>
   </Row>
   <Row>
    <Cell><Data ss:Type="Number">341032</Data></Cell>
    <Cell><Data ss:Type="String">C11orf53</Data></Cell>
    <Cell><Data ss:Type="Number">-1.495121068</Data></Cell>
    <Cell><Data ss:Type="Number">4.4257957059999997</Data></Cell>
    <Cell><Data ss:Type="Number">2.9306746380000002</Data></Cell>
    <Cell ss:StyleID="s62"><Data ss:Type="Number">4.3300000000000002E-5</Data></Cell>
    <Cell><Data ss:Type="Number">5.0557399999999995E-4</Data></Cell>
    <Cell><Data ss:Type="Number">7.5893105109999999</Data></Cell>
   </Row>
   <Row>
    <Cell><Data ss:Type="Number">3201</Data></Cell>
    <Cell><Data ss:Type="String">HOXA4</Data></Cell>
    <Cell><Data ss:Type="Number">-1.4956190170000001</Data></Cell>
    <Cell><Data ss:Type="Number">10.49928766</Data></Cell>
    <Cell><Data ss:Type="Number">9.0036686390000007</Data></Cell>
    <Cell ss:StyleID="s62"><Data ss:Type="Number">1.7900000000000001E-14</Data></Cell>
    <Cell ss:StyleID="s62"><Data ss:Type="Number">3.32E-13</Data></Cell>
    <Cell><Data ss:Type="Number">28.732769059999999</Data></Cell>
   </Row>
   <Row>
    <Cell><Data ss:Type="Number">163115</Data></Cell>
    <Cell><Data ss:Type="String">ZNF781</Data></Cell>
    <Cell><Data ss:Type="Number">-1.4958704460000001</Data></Cell>
    <Cell><Data ss:Type="Number">6.8902958449999998</Data></Cell>
    <Cell><Data ss:Type="Number">5.3944253990000002</Data></Cell>
    <Cell ss:StyleID="s62"><Data ss:Type="Number">4.49E-16</Data></Cell>
    <Cell ss:StyleID="s62"><Data ss:Type="Number">8.8499999999999998E-15</Data></Cell>
    <Cell><Data ss:Type="Number">32.354773940000001</Data></Cell>
   </Row>
   <Row>
    <Cell><Data ss:Type="Number">91624</Data></Cell>
    <Cell><Data ss:Type="String">NEXN</Data></Cell>
    <Cell><Data ss:Type="Number">-1.498381784</Data></Cell>
    <Cell><Data ss:Type="Number">10.52209328</Data></Cell>
    <Cell><Data ss:Type="Number">9.0237114999999992</Data></Cell>
    <Cell ss:StyleID="s62"><Data ss:Type="Number">2.4199999999999999E-15</Data></Cell>
    <Cell ss:StyleID="s62"><Data ss:Type="Number">4.6400000000000003E-14</Data></Cell>
    <Cell><Data ss:Type="Number">30.701319139999999</Data></Cell>
   </Row>
   <Row>
    <Cell><Data ss:Type="Number">56977</Data></Cell>
    <Cell><Data ss:Type="String">STOX2</Data></Cell>
    <Cell><Data ss:Type="Number">-1.4988989829999999</Data></Cell>
    <Cell><Data ss:Type="Number">6.5420746259999998</Data></Cell>
    <Cell><Data ss:Type="Number">5.0431756429999997</Data></Cell>
    <Cell ss:StyleID="s62"><Data ss:Type="Number">2.6000000000000001E-8</Data></Cell>
    <Cell ss:StyleID="s62"><Data ss:Type="Number">3.6600000000000002E-7</Data></Cell>
    <Cell><Data ss:Type="Number">14.82174784</Data></Cell>
   </Row>
   <Row>
    <Cell><Data ss:Type="Number">5156</Data></Cell>
    <Cell><Data ss:Type="String">PDGFRA</Data></Cell>
    <Cell><Data ss:Type="Number">-1.500175155</Data></Cell>
    <Cell><Data ss:Type="Number">13.159921450000001</Data></Cell>
    <Cell><Data ss:Type="Number">11.6597463</Data></Cell>
    <Cell ss:StyleID="s62"><Data ss:Type="Number">2.0199999999999999E-19</Data></Cell>
    <Cell ss:StyleID="s62"><Data ss:Type="Number">4.3899999999999998E-18</Data></Cell>
    <Cell><Data ss:Type="String">Inf</Data></Cell>
   </Row>
   <Row>
    <Cell><Data ss:Type="Number">152641</Data></Cell>
    <Cell><Data ss:Type="String">WWC2-AS2</Data></Cell>
    <Cell><Data ss:Type="Number">-1.5030739909999999</Data></Cell>
    <Cell><Data ss:Type="Number">8.9862822710000003</Data></Cell>
    <Cell><Data ss:Type="Number">7.4832082800000004</Data></Cell>
    <Cell ss:StyleID="s62"><Data ss:Type="Number">5.7899999999999996E-6</Data></Cell>
    <Cell ss:StyleID="s62"><Data ss:Type="Number">7.1199999999999996E-5</Data></Cell>
    <Cell><Data ss:Type="Number">9.5500389539999997</Data></Cell>
   </Row>
   <Row>
    <Cell><Data ss:Type="Number">8839</Data></Cell>
    <Cell><Data ss:Type="String">WISP2</Data></Cell>
    <Cell><Data ss:Type="Number">-1.506119999</Data></Cell>
    <Cell><Data ss:Type="Number">11.51003805</Data></Cell>
    <Cell><Data ss:Type="Number">10.003918049999999</Data></Cell>
    <Cell ss:StyleID="s62"><Data ss:Type="Number">4.7799999999999998E-8</Data></Cell>
    <Cell ss:StyleID="s62"><Data ss:Type="Number">6.6199999999999997E-7</Data></Cell>
    <Cell><Data ss:Type="Number">14.227701809999999</Data></Cell>
   </Row>
   <Row>
    <Cell><Data ss:Type="Number">5787</Data></Cell>
    <Cell><Data ss:Type="String">PTPRB</Data></Cell>
    <Cell><Data ss:Type="Number">-1.508386067</Data></Cell>
    <Cell><Data ss:Type="Number">12.166662280000001</Data></Cell>
    <Cell><Data ss:Type="Number">10.658276219999999</Data></Cell>
    <Cell ss:StyleID="s62"><Data ss:Type="Number">3.1500000000000001E-40</Data></Cell>
    <Cell ss:StyleID="s62"><Data ss:Type="Number">1.1899999999999999E-38</Data></Cell>
    <Cell><Data ss:Type="String">Inf</Data></Cell>
   </Row>
   <Row>
    <Cell><Data ss:Type="Number">153769</Data></Cell>
    <Cell><Data ss:Type="String">SH3RF2</Data></Cell>
    <Cell><Data ss:Type="Number">-1.509539333</Data></Cell>
    <Cell><Data ss:Type="Number">9.0195689140000006</Data></Cell>
    <Cell><Data ss:Type="Number">7.5100295810000004</Data></Cell>
    <Cell ss:StyleID="s62"><Data ss:Type="Number">2.3499999999999999E-9</Data></Cell>
    <Cell ss:StyleID="s62"><Data ss:Type="Number">3.5000000000000002E-8</Data></Cell>
    <Cell><Data ss:Type="Number">17.167339160000001</Data></Cell>
   </Row>
   <Row>
    <Cell><Data ss:Type="Number">163223</Data></Cell>
    <Cell><Data ss:Type="String">ZNF676</Data></Cell>
    <Cell><Data ss:Type="Number">-1.511555107</Data></Cell>
    <Cell><Data ss:Type="Number">6.6271362439999999</Data></Cell>
    <Cell><Data ss:Type="Number">5.1155811370000004</Data></Cell>
    <Cell ss:StyleID="s62"><Data ss:Type="Number">3.6900000000000002E-5</Data></Cell>
    <Cell><Data ss:Type="Number">4.3333500000000002E-4</Data></Cell>
    <Cell><Data ss:Type="Number">7.7435659799999996</Data></Cell>
   </Row>
   <Row>
    <Cell><Data ss:Type="Number">219654</Data></Cell>
    <Cell><Data ss:Type="String">ZCCHC24</Data></Cell>
    <Cell><Data ss:Type="Number">-1.5126577999999999</Data></Cell>
    <Cell><Data ss:Type="Number">12.67079564</Data></Cell>
    <Cell><Data ss:Type="Number">11.15813784</Data></Cell>
    <Cell ss:StyleID="s62"><Data ss:Type="Number">2.83E-32</Data></Cell>
    <Cell ss:StyleID="s62"><Data ss:Type="Number">8.6999999999999993E-31</Data></Cell>
    <Cell><Data ss:Type="String">Inf</Data></Cell>
   </Row>
   <Row>
    <Cell><Data ss:Type="Number">63976</Data></Cell>
    <Cell><Data ss:Type="String">PRDM16</Data></Cell>
    <Cell><Data ss:Type="Number">-1.512757409</Data></Cell>
    <Cell><Data ss:Type="Number">8.7270987669999993</Data></Cell>
    <Cell><Data ss:Type="Number">7.2143413589999996</Data></Cell>
    <Cell ss:StyleID="s62"><Data ss:Type="Number">1.2700000000000001E-7</Data></Cell>
    <Cell ss:StyleID="s62"><Data ss:Type="Number">1.7099999999999999E-6</Data></Cell>
    <Cell><Data ss:Type="Number">13.28012056</Data></Cell>
   </Row>
   <Row>
    <Cell><Data ss:Type="Number">54510</Data></Cell>
    <Cell><Data ss:Type="String">PCDH18</Data></Cell>
    <Cell><Data ss:Type="Number">-1.513166459</Data></Cell>
    <Cell><Data ss:Type="Number">12.45223522</Data></Cell>
    <Cell><Data ss:Type="Number">10.93906876</Data></Cell>
    <Cell ss:StyleID="s62"><Data ss:Type="Number">2.1900000000000002E-21</Data></Cell>
    <Cell ss:StyleID="s62"><Data ss:Type="Number">5.0300000000000003E-20</Data></Cell>
    <Cell><Data ss:Type="String">Inf</Data></Cell>
   </Row>
   <Row>
    <Cell><Data ss:Type="Number">83690</Data></Cell>
    <Cell><Data ss:Type="String">CRISPLD1</Data></Cell>
    <Cell><Data ss:Type="Number">-1.514157704</Data></Cell>
    <Cell><Data ss:Type="Number">11.69275124</Data></Cell>
    <Cell><Data ss:Type="Number">10.178593530000001</Data></Cell>
    <Cell><Data ss:Type="Number">1.35136E-4</Data></Cell>
    <Cell><Data ss:Type="Number">1.519512E-3</Data></Cell>
    <Cell><Data ss:Type="Number">6.4878451750000004</Data></Cell>
   </Row>
   <Row>
    <Cell><Data ss:Type="Number">253827</Data></Cell>
    <Cell><Data ss:Type="String">MSRB3</Data></Cell>
    <Cell><Data ss:Type="Number">-1.516823853</Data></Cell>
    <Cell><Data ss:Type="Number">13.71325584</Data></Cell>
    <Cell><Data ss:Type="Number">12.196431990000001</Data></Cell>
    <Cell ss:StyleID="s62"><Data ss:Type="Number">2.1099999999999999E-36</Data></Cell>
    <Cell ss:StyleID="s62"><Data ss:Type="Number">7.1500000000000003E-35</Data></Cell>
    <Cell><Data ss:Type="String">Inf</Data></Cell>
   </Row>
   <Row>
    <Cell><Data ss:Type="Number">23371</Data></Cell>
    <Cell><Data ss:Type="String">TNS2</Data></Cell>
    <Cell><Data ss:Type="Number">-1.5191023699999999</Data></Cell>
    <Cell><Data ss:Type="Number">14.254839929999999</Data></Cell>
    <Cell><Data ss:Type="Number">12.73573756</Data></Cell>
    <Cell ss:StyleID="s62"><Data ss:Type="Number">6.2800000000000003E-40</Data></Cell>
    <Cell ss:StyleID="s62"><Data ss:Type="Number">2.3300000000000001E-38</Data></Cell>
    <Cell><Data ss:Type="String">Inf</Data></Cell>
   </Row>
   <Row>
    <Cell><Data ss:Type="Number">11099</Data></Cell>
    <Cell><Data ss:Type="String">PTPN21</Data></Cell>
    <Cell><Data ss:Type="Number">-1.5191397200000001</Data></Cell>
    <Cell><Data ss:Type="Number">11.121205529999999</Data></Cell>
    <Cell><Data ss:Type="Number">9.6020658090000008</Data></Cell>
    <Cell ss:StyleID="s62"><Data ss:Type="Number">3.6800000000000001E-16</Data></Cell>
    <Cell ss:StyleID="s62"><Data ss:Type="Number">7.3099999999999993E-15</Data></Cell>
    <Cell><Data ss:Type="Number">32.547145829999998</Data></Cell>
   </Row>
   <Row>
    <Cell><Data ss:Type="Number">66004</Data></Cell>
    <Cell><Data ss:Type="String">LYNX1</Data></Cell>
    <Cell><Data ss:Type="Number">-1.51978992</Data></Cell>
    <Cell><Data ss:Type="Number">11.641593390000001</Data></Cell>
    <Cell><Data ss:Type="Number">10.12180347</Data></Cell>
    <Cell ss:StyleID="s62"><Data ss:Type="Number">6.8999999999999996E-8</Data></Cell>
    <Cell ss:StyleID="s62"><Data ss:Type="Number">9.47E-7</Data></Cell>
    <Cell><Data ss:Type="Number">13.870140170000001</Data></Cell>
   </Row>
   <Row>
    <Cell><Data ss:Type="Number">3233</Data></Cell>
    <Cell><Data ss:Type="String">HOXD4</Data></Cell>
    <Cell><Data ss:Type="Number">-1.519890392</Data></Cell>
    <Cell><Data ss:Type="Number">9.6347126999999997</Data></Cell>
    <Cell><Data ss:Type="Number">8.1148223080000008</Data></Cell>
    <Cell ss:StyleID="s62"><Data ss:Type="Number">1.27E-5</Data></Cell>
    <Cell><Data ss:Type="Number">1.52886E-4</Data></Cell>
    <Cell><Data ss:Type="Number">8.7856678069999994</Data></Cell>
   </Row>
   <Row>
    <Cell><Data ss:Type="Number">5734</Data></Cell>
    <Cell><Data ss:Type="String">PTGER4</Data></Cell>
    <Cell><Data ss:Type="Number">-1.5201406500000001</Data></Cell>
    <Cell><Data ss:Type="Number">10.391338599999999</Data></Cell>
    <Cell><Data ss:Type="Number">8.8711979509999992</Data></Cell>
    <Cell ss:StyleID="s62"><Data ss:Type="Number">9.4699999999999999E-29</Data></Cell>
    <Cell ss:StyleID="s62"><Data ss:Type="Number">2.6100000000000001E-27</Data></Cell>
    <Cell><Data ss:Type="String">Inf</Data></Cell>
   </Row>
   <Row>
    <Cell><Data ss:Type="Number">90634</Data></Cell>
    <Cell><Data ss:Type="String">N4BP2L1</Data></Cell>
    <Cell><Data ss:Type="Number">-1.520837649</Data></Cell>
    <Cell><Data ss:Type="Number">10.83123144</Data></Cell>
    <Cell><Data ss:Type="Number">9.3103937860000006</Data></Cell>
    <Cell ss:StyleID="s62"><Data ss:Type="Number">7.1999999999999996E-22</Data></Cell>
    <Cell ss:StyleID="s62"><Data ss:Type="Number">1.6800000000000001E-20</Data></Cell>
    <Cell><Data ss:Type="String">Inf</Data></Cell>
   </Row>
   <Row>
    <Cell><Data ss:Type="Number">729355</Data></Cell>
    <Cell><Data ss:Type="String">TP53TG3B</Data></Cell>
    <Cell><Data ss:Type="Number">-1.5225756779999999</Data></Cell>
    <Cell><Data ss:Type="Number">8.8126463709999996</Data></Cell>
    <Cell><Data ss:Type="Number">7.2900706929999997</Data></Cell>
    <Cell><Data ss:Type="Number">3.5599999999999998E-4</Data></Cell>
    <Cell><Data ss:Type="Number">3.8691530000000002E-3</Data></Cell>
    <Cell><Data ss:Type="Number">5.550843124</Data></Cell>
   </Row>
   <Row>
    <Cell><Data ss:Type="Number">4838</Data></Cell>
    <Cell><Data ss:Type="String">NODAL</Data></Cell>
    <Cell><Data ss:Type="Number">-1.525171598</Data></Cell>
    <Cell><Data ss:Type="Number">5.2020004469999996</Data></Cell>
    <Cell><Data ss:Type="Number">3.676828848</Data></Cell>
    <Cell ss:StyleID="s62"><Data ss:Type="Number">4.2400000000000002E-9</Data></Cell>
    <Cell ss:StyleID="s62"><Data ss:Type="Number">6.1700000000000003E-8</Data></Cell>
    <Cell><Data ss:Type="Number">16.600591949999998</Data></Cell>
   </Row>
   <Row>
    <Cell><Data ss:Type="Number">10361</Data></Cell>
    <Cell><Data ss:Type="String">NPM2</Data></Cell>
    <Cell><Data ss:Type="Number">-1.5255800319999999</Data></Cell>
    <Cell><Data ss:Type="Number">7.0444373420000002</Data></Cell>
    <Cell><Data ss:Type="Number">5.5188573099999996</Data></Cell>
    <Cell ss:StyleID="s62"><Data ss:Type="Number">2.6000000000000001E-8</Data></Cell>
    <Cell ss:StyleID="s62"><Data ss:Type="Number">3.65E-7</Data></Cell>
    <Cell><Data ss:Type="Number">14.823321330000001</Data></Cell>
   </Row>
   <Row>
    <Cell><Data ss:Type="Number">6586</Data></Cell>
    <Cell><Data ss:Type="String">SLIT3</Data></Cell>
    <Cell><Data ss:Type="Number">-1.525928057</Data></Cell>
    <Cell><Data ss:Type="Number">12.968932860000001</Data></Cell>
    <Cell><Data ss:Type="Number">11.44300481</Data></Cell>
    <Cell ss:StyleID="s62"><Data ss:Type="Number">4.4099999999999999E-23</Data></Cell>
    <Cell ss:StyleID="s62"><Data ss:Type="Number">1.07E-21</Data></Cell>
    <Cell><Data ss:Type="String">Inf</Data></Cell>
   </Row>
   <Row>
    <Cell><Data ss:Type="Number">238</Data></Cell>
    <Cell><Data ss:Type="String">ALK</Data></Cell>
    <Cell><Data ss:Type="Number">-1.525956987</Data></Cell>
    <Cell><Data ss:Type="Number">5.6282901570000003</Data></Cell>
    <Cell><Data ss:Type="Number">4.1023331699999996</Data></Cell>
    <Cell><Data ss:Type="Number">3.3871999999999998E-4</Data></Cell>
    <Cell><Data ss:Type="Number">3.6865980000000001E-3</Data></Cell>
    <Cell><Data ss:Type="Number">5.5993577050000001</Data></Cell>
   </Row>
   <Row>
    <Cell><Data ss:Type="Number">5727</Data></Cell>
    <Cell><Data ss:Type="String">PTCH1</Data></Cell>
    <Cell><Data ss:Type="Number">-1.52869228</Data></Cell>
    <Cell><Data ss:Type="Number">9.9923909880000004</Data></Cell>
    <Cell><Data ss:Type="Number">8.4636987080000008</Data></Cell>
    <Cell ss:StyleID="s62"><Data ss:Type="Number">1.2199999999999999E-10</Data></Cell>
    <Cell ss:StyleID="s62"><Data ss:Type="Number">1.9500000000000001E-9</Data></Cell>
    <Cell><Data ss:Type="Number">20.054961540000001</Data></Cell>
   </Row>
   <Row>
    <Cell><Data ss:Type="Number">10316</Data></Cell>
    <Cell><Data ss:Type="String">NMUR1</Data></Cell>
    <Cell><Data ss:Type="Number">-1.52897408</Data></Cell>
    <Cell><Data ss:Type="Number">9.3993047329999992</Data></Cell>
    <Cell><Data ss:Type="Number">7.870330654</Data></Cell>
    <Cell ss:StyleID="s62"><Data ss:Type="Number">6.1300000000000001E-25</Data></Cell>
    <Cell ss:StyleID="s62"><Data ss:Type="Number">1.5499999999999999E-23</Data></Cell>
    <Cell><Data ss:Type="String">Inf</Data></Cell>
   </Row>
   <Row>
    <Cell><Data ss:Type="Number">57556</Data></Cell>
    <Cell><Data ss:Type="String">SEMA6A</Data></Cell>
    <Cell><Data ss:Type="Number">-1.5290685879999999</Data></Cell>
    <Cell><Data ss:Type="Number">10.953644540000001</Data></Cell>
    <Cell><Data ss:Type="Number">9.4245759509999996</Data></Cell>
    <Cell ss:StyleID="s62"><Data ss:Type="Number">2.28E-7</Data></Cell>
    <Cell ss:StyleID="s62"><Data ss:Type="Number">3.0000000000000001E-6</Data></Cell>
    <Cell><Data ss:Type="Number">12.717749230000001</Data></Cell>
   </Row>
   <Row>
    <Cell><Data ss:Type="Number">120</Data></Cell>
    <Cell><Data ss:Type="String">ADD3</Data></Cell>
    <Cell><Data ss:Type="Number">-1.529403807</Data></Cell>
    <Cell><Data ss:Type="Number">13.295968390000001</Data></Cell>
    <Cell><Data ss:Type="Number">11.766564580000001</Data></Cell>
    <Cell ss:StyleID="s62"><Data ss:Type="Number">3.0399999999999998E-10</Data></Cell>
    <Cell ss:StyleID="s62"><Data ss:Type="Number">4.73E-9</Data></Cell>
    <Cell><Data ss:Type="Number">19.169327899999999</Data></Cell>
   </Row>
   <Row>
    <Cell><Data ss:Type="Number">285154</Data></Cell>
[truncated: 371,545 more chars]
