# Supplementary material for: RNA-Seq based genome-wide analysis reveals loss of inter-chromosomal regulation in breast cancer
Source: Sci Rep. 2017 May 11;7:1760. doi: 10.1038/s41598-017-01314-1 (PMC5431987; doi:10.1038/s41598-017-01314-1)
Supplement: Supplementary file 6 — Dataset 5 [file 41598_2017_1314_MOESM6_ESM.xml]

<?xml version="1.0" encoding="UTF-8"?>
<Workbook xmlns:o="urn:schemas-microsoft-com:office:office" xmlns:x="urn:schemas-microsoft-com:office:excel" xmlns:html="http://www.w3.org/TR/REC-html40" xmlns:ss="urn:schemas-microsoft-com:office:spreadsheet">
 <DocumentProperties xmlns="urn:schemas-microsoft-com:office:office">
  <Author>sthan</Author>
  <LastAuthor>sthan</LastAuthor>
  <Created>2017-01-25T23:42:42Z</Created>
  <Version>14.0</Version>
 </DocumentProperties>
 <OfficeDocumentSettings xmlns="urn:schemas-microsoft-com:office:office">
  <AllowPNG/>
 </OfficeDocumentSettings>
 <ExcelWorkbook xmlns="urn:schemas-microsoft-com:office:excel">
  <WindowHeight>15260</WindowHeight>
  <WindowWidth>25600</WindowWidth>
  <WindowTopX>0</WindowTopX>
  <WindowTopY>0</WindowTopY>
  <Date1904/>
  <ProtectStructure>False</ProtectStructure>
  <ProtectWindows>False</ProtectWindows>
 </ExcelWorkbook>
 <Styles>
  <Style ss:ID="Default" ss:Name="Normal">
   <Alignment ss:Vertical="Bottom"/>
   <Borders/>
   <Font ss:FontName="Calibri" x:Family="Swiss" ss:Size="12" ss:Color="#000000"/>
   <Interior/>
   <NumberFormat/>
   <Protection/>
  </Style>
  <Style ss:ID="s62">
   <NumberFormat ss:Format="Scientific"/>
  </Style>
 </Styles>
 <Worksheet ss:Name="S3Table_DiseasesAndFunctions.td">
  <Table ss:ExpandedColumnCount="7" ss:ExpandedRowCount="501" x:FullColumns="1" x:FullRows="1" ss:DefaultColumnWidth="65" ss:DefaultRowHeight="15">
   <Column ss:Width="1436"/>
   <Column ss:Index="4" ss:Width="134"/>
   <Column ss:Width="94"/>
   <Column ss:Width="1535"/>
   <Row>
    <Cell><Data ss:Type="String">Categories</Data></Cell>
    <Cell><Data ss:Type="String">Diseases or Functions Annotation</Data></Cell>
    <Cell><Data ss:Type="String">p-Value</Data></Cell>
    <Cell><Data ss:Type="String">Predicted Activation State</Data></Cell>
    <Cell><Data ss:Type="String">Activation z-score</Data></Cell>
    <Cell><Data ss:Type="String">Molecules</Data></Cell>
    <Cell><Data ss:Type="String"># Molecules</Data></Cell>
   </Row>
   <Row>
    <Cell><Data ss:Type="String">Cellular Development</Data></Cell>
    <Cell><Data ss:Type="String">differentiation of cells</Data></Cell>
    <Cell ss:StyleID="s62"><Data ss:Type="Number">2.4000000000000001E-5</Data></Cell>
    <Cell><Data ss:Type="String">Decreased</Data></Cell>
    <Cell><Data ss:Type="Number">-3.738</Data></Cell>
    <Cell><Data ss:Type="String">ACVRL1,ADAMTS12,ADH5,ADIRF,ADRA2B,ALPL,ANG,ANGPTL2,ANXA1,ARHGAP19,ATPIF1,AURKB,BCL6,BDH2,BHLHE41,BMP2,BMP6,BMPER,BRCA1,CALR,CAMK1,CAMK4,CASP3,CAT,CCNE1,CD34,CDC73,CDH1,CDK1,CDKN2A,CEBPA,CERS3,CLTC,CSF1,CSTA,CTF1,CXCL10,CXCL12,CYR61,DCN,DDR2,DLL1,DLL4,DMD,DSP,DTX1,E2F1,EDN3,EFEMP1,EPCAM,EPHA2,ERBB2,EVPL,FES,FGF1,FGF10,FGF2,FGF7,FGFR1,FIGF,FLG,FLI1,FLT4,FLVCR1,FN1,FOXO1,FOXO4,GATA3,GDF5,GLI1,GPM6A,GRHL2,GSN,H2AFY,HBEGF,HIST1H4H,HIST2H4A,HOXA10,HOXA5,HOXA7,HOXA9,HSPE1,ICAM5,ID1,IGF1,IGF2,IL17D,IL22RA1,IL34,IL6R,INHBA,ITGA6,ITGB1BP1,ITGB3,JAG2,JUN,KAT2B,KLF4,LEF1,LIF,LRP1,LTBP4,MESP1,MET,MLLT11,MMD,MUC1,MYC,NOG,NOTCH1,NOTCH4,NPNT,NRG1,NTF4,NTRK3,OVOL2,PAK4,PARP1,PDE5A,PDGFRA,PKD1,PLK1,PRDM16,PTCH1,PTK2,REM1,RGS4,RND3,ROCK2,RPS6KA3,RRAS2,RUNX1T1,RUNX2,SERPINF1,SERPINF2,SFRP1,SKI,SMARCA4,SMOC1,SND1,SOX5,ST14,STAT1,SYNE1,TAGLN,TAL1,TCF7L2,TESC,TFAP2A,TFRC,TGM1,TLR4,TNFSF12,TNFSF13B,TRIB3,TRIM24,TWIST2,TXNIP,UNC5B,VCAN,XBP1,ZBTB16,ZNF675</Data></Cell>
    <Cell><Data ss:Type="Number">163</Data></Cell>
   </Row>
   <Row>
    <Cell><Data ss:Type="String">Cellular Movement</Data></Cell>
    <Cell><Data ss:Type="String">migration of cells</Data></Cell>
    <Cell ss:StyleID="s62"><Data ss:Type="Number">1.08E-14</Data></Cell>
    <Cell><Data ss:Type="String">Decreased</Data></Cell>
    <Cell><Data ss:Type="Number">-3.3610000000000002</Data></Cell>
    <Cell><Data ss:Type="String">ACKR1,ACKR3,ACSL4,ACVRL1,ADAM12,ADAMTS1,ADGRF5,ADGRG3,ADM,ADRA2A,ADRB2,ANGPTL1,ANXA1,ANXA3,AOC3,ARF1,ARHGAP8/PRR5-ARHGAP8,ARHGEF6,ARRB1,ARRDC3,ATF3,BHLHE41,BMP2,BMP6,BRCA1,C3,CAV1,CCL13,CCL14,CCL20,CCL21,CCL28,CCR4,CD86,CDH1,CDH13,CDH5,CDK1,CEMIP,COL17A1,COL1A1,COL7A1,CSE1L,CSF1,CTSG,CX3CL1,CXCL1,CXCL10,CXCL11,CXCL12,CXCL14,CXCL2,CXCL3,CXCR2,CYR61,DAB2,DBF4,DCN,DDR2,DDX58,DEFB1,DLC1,DLL4,DPP4,DPYSL2,EDN1,EDN2,EDN3,EDNRB,EFNB1,EGFR,ENPP2,EPHA2,ERBB2,ERBB3,ERG,EZH2,EZR,F10,F3,FAP,FCGR3A/FCGR3B,FERMT1,FGF1,FGF10,FGF2,FGF7,FGFR1,FIGF,FLNA,FLT4,FN1,FOXA1,FOXC1,FOXO1,GAS6,GATA3,GLI1,GNAZ,GPER1,GPM6A,HAS3,HBEGF,HIC1,HMMR,HOXA7,HOXA9,ICAM2,ID1,IGF1,IGF2,IL18,IL33,IL6R,ITGA6,ITGA9,ITGB1BP1,ITGB3,ITGB4,JAM3,JUN,JUP,KANK1,KDR,KISS1,KLF2,KLF4,KPNA2,KRAS,KRT16,KRT19,KRT8,LAMA3,LEF1,LGALS3,LGR6,LRRC15,MAPKAPK2,MCAM,MET,MGAT3,MIF,MMP14,MYADM,MYC,MYLK,MYO1C,NDNF,NEDD9,NEXN,NME1,NOG,NPPA,NR4A1,NRG1,NRP1,NTF3,NTRK3,OLR1,PAK4,PARP9,PDE2A,PDGFA,PDGFRA,PECAM1,PKD1,PKM,PLAUR,PLPP1,PODN,POSTN,PPAP2B,PPARA,PPIA,PPM1F,PREX1,PRKCZ,PRNP,PROC,PROCR,PROS1,PROX1,PTGDR,PTGDR2,PTK2,PTPRO,PTPRZ1,RAP1GAP,RARRES2,RASGRP1,RECK,RGCC,RGS4,ROCK2,ROR1,ROR2,RUNX2,RUVBL1,S100A14,S100A4,S1PR1,SASH1,SCN9A,SDC1,SELP,SEMA3D,SERPINB5,SERPINF1,SFRP1,SGK1,SIRPA,SLPI,SOCS3,SPDEF,SPRY2,STAB1,STAB2,SULF1,TEK,TFAP2A,TGFBR2,TGFBR3,THBD,TLR4,TNFRSF18,TNFRSF1B,TNFSF12,TNS1,TNS2,TPM3,TRIP10,TUBB2B,TWIST2,VCAN,VIM,VIPR1,WNT11,ZBTB16,ZG16B</Data></Cell>
    <Cell><Data ss:Type="Number">239</Data></Cell>
   </Row>
   <Row>
    <Cell><Data ss:Type="String">Tissue Development</Data></Cell>
    <Cell><Data ss:Type="String">growth of epithelial tissue</Data></Cell>
    <Cell ss:StyleID="s62"><Data ss:Type="Number">4.1200000000000002E-10</Data></Cell>
    <Cell><Data ss:Type="String">Decreased</Data></Cell>
    <Cell><Data ss:Type="Number">-3.347</Data></Cell>
    <Cell><Data ss:Type="String">ACVRL1,ADAMTS1,ADM,ANG,ANGPTL1,ATPIF1,BMP2,BMP5,BMP6,BMPER,BPI,BRCA1,C3,CALR,CCND2,CCNE1,CD34,CD36,CDC73,CDH13,CDKN1C,CDKN2A,CSF1,CXCL1,CXCL10,CXCL12,DAB2,DAB2IP,DLC1,DLL4,E2F1,EDN1,EDNRB,EGFL7,EGFR,EGR3,ERBB2,EZH2,F12,F3,FERMT1,FGF1,FGF10,FGF2,FGF7,FGFR1,FIGF,FLT4,FN1,FOXO1,FZD7,GAS6,GDF5,HAS3,HBEGF,HPN,HYAL1,ID1,IGF1,INHBA,ITGB1BP1,ITGB3,KDR,KLF9,LAMA3,LAMC1,LMNB1,MAGED1,MAPKAPK2,MERTK,MET,MKI67,MYC,NME1,NODAL,NOTCH1,NR4A1,NRP1,OVOL2,PDE2A,PDE5A,PKM,PLXNA4,PPIA,PROC,PROCR,PROS1,PROX1,PTPRM,PTPRZ1,RGCC,RGS4,RGS5,RUNX2,S100A11,SEMA6A,SFRP1,SKI,STAT1,SULF1,TEK,TNFSF12,VIP,XBP1,YAP1,ZG16B</Data></Cell>
    <Cell><Data ss:Type="Number">106</Data></Cell>
   </Row>
   <Row>
    <Cell><Data ss:Type="String">Cardiovascular System Development and Function, Organismal Development</Data></Cell>
    <Cell><Data ss:Type="String">angiogenesis</Data></Cell>
    <Cell ss:StyleID="s62"><Data ss:Type="Number">7.3800000000000004E-10</Data></Cell>
    <Cell><Data ss:Type="String">Decreased</Data></Cell>
    <Cell><Data ss:Type="Number">-3.1760000000000002</Data></Cell>
    <Cell><Data ss:Type="String">ACVRL1,ADAMTS1,ADM,ANG,ANGPTL1,ANGPTL2,ANPEP,ARHGEF15,ATPIF1,BMP2,BMP6,BMPER,BPI,C3,CALR,CASP3,CAV1,CD34,CD36,CDH13,CDH5,CDKN2A,COL1A1,CSF1,CXCL1,CXCL10,CXCL12,CYR61,DAB2,DCN,DLL4,ECT2,EDN1,EDNRB,EGFL7,EGR3,EPHA2,ERBB2,ERG,F12,F3,FGF1,FGF2,FIGF,FLNA,FLT4,FN1,FOXO1,GAS6,HAS3,ID1,ITGB1BP1,ITGB3,KDR,KLF2,LGALS3,MAPKAPK2,MEOX2,MERTK,MET,MMP14,NDNF,NOTCH1,NOTCH4,NPPA,NR4A1,NRP1,OLR1,PDE2A,PECAM1,PKM,PLAUR,PLXNA4,PPIA,PROC,PROCR,PROS1,PROX1,PTGER4,PTK2,PTPRM,PTPRZ1,RAMP2,REM1,RGCC,RGS4,RGS5,RHOJ,RUNX2,SEMA6A,STAT1,SULF1,TAL1,TEK,TFAP2A,TGFBR3,TNFSF12,TRPC1,TRPC4,UNC5B,VIM,XBP1,ZG16B</Data></Cell>
    <Cell><Data ss:Type="Number">103</Data></Cell>
   </Row>
   <Row>
    <Cell><Data ss:Type="String">Cardiovascular System Development and Function, Organismal Development</Data></Cell>
    <Cell><Data ss:Type="String">vasculogenesis</Data></Cell>
    <Cell ss:StyleID="s62"><Data ss:Type="Number">1.74E-9</Data></Cell>
    <Cell><Data ss:Type="String">Decreased</Data></Cell>
    <Cell><Data ss:Type="Number">-3.1150000000000002</Data></Cell>
    <Cell><Data ss:Type="String">ACVRL1,ADAMTS1,ADM,ANG,ANGPTL1,ANGPTL2,ANPEP,ARHGEF15,ATPIF1,BMP2,BMP6,BMPER,BPI,C3,CALR,CAV1,CD34,CD36,CDH13,CDH5,CDKN2A,COL1A1,CSF1,CXCL1,CXCL10,CXCL12,CYR61,DAB2,DCN,DLL4,ECT2,EDN1,EDNRB,EGFL7,EGR3,EPHA2,ERBB2,ERG,F12,F3,FGF1,FGF2,FIGF,FLNA,FLT4,FN1,FOXO1,GAS6,HAS3,ID1,ITGB1BP1,ITGB3,KDR,KLF2,LGALS3,MAPKAPK2,MEOX2,MERTK,MET,MMP14,NDNF,NOTCH1,NOTCH4,NPPA,NR4A1,NRP1,OLR1,PDE2A,PECAM1,PKM,PLAUR,PLXNA4,PPIA,PROC,PROCR,PROS1,PROX1,PTK2,PTPRM,PTPRZ1,RAMP2,REM1,RGCC,RGS4,RGS5,RHOJ,RUNX2,SEMA6A,STAT1,SULF1,TAL1,TEK,TFAP2A,TGFBR3,TNFSF12,TRPC1,TRPC4,UNC5B,VIM,XBP1,ZG16B</Data></Cell>
    <Cell><Data ss:Type="Number">101</Data></Cell>
   </Row>
   <Row>
    <Cell><Data ss:Type="String">Cardiovascular System Development and Function, Cellular Movement</Data></Cell>
    <Cell><Data ss:Type="String">migration of endothelial cells</Data></Cell>
    <Cell ss:StyleID="s62"><Data ss:Type="Number">1.2099999999999999E-5</Data></Cell>
    <Cell><Data ss:Type="String">Decreased</Data></Cell>
    <Cell><Data ss:Type="Number">-3.1080000000000001</Data></Cell>
    <Cell><Data ss:Type="String">ACKR3,ACVRL1,ADAMTS1,ADGRG3,ADM,ANGPTL1,ANXA3,ARHGEF6,BMP6,CAV1,CDH13,CDH5,CXCL1,CXCL12,CXCR2,CYR61,DCN,DLC1,DLL4,DPP4,EDN1,EGFR,ERBB2,ERG,FAP,FGF1,FGF2,FIGF,FLNA,FLT4,FN1,FOXO1,GAS6,GATA3,HAS3,HOXA9,ID1,ITGA9,ITGB1BP1,ITGB3,KDR,KLF2,MAPKAPK2,MET,MMP14,NR4A1,NRP1,OLR1,PDE2A,PKM,PROS1,PROX1,PTPRZ1,RECK,RGCC,S1PR1,SASH1,SEMA3D,SERPINF1,STAB1,STAB2,TEK,TGFBR2,THBD,TNFSF12,VIM,ZG16B</Data></Cell>
    <Cell><Data ss:Type="Number">67</Data></Cell>
   </Row>
   <Row>
    <Cell><Data ss:Type="String">Cellular Movement</Data></Cell>
    <Cell><Data ss:Type="String">chemotaxis of cells</Data></Cell>
    <Cell ss:StyleID="s62"><Data ss:Type="Number">3.01E-5</Data></Cell>
    <Cell><Data ss:Type="String">Decreased</Data></Cell>
    <Cell><Data ss:Type="Number">-3.097</Data></Cell>
    <Cell><Data ss:Type="String">ACKR3,AGTR1,ANXA1,C3,CAV1,CCL13,CCL14,CCL20,CCL21,CCL28,CCR4,CD36,CDH13,CSF1,CTSG,CX3CL1,CXCL1,CXCL10,CXCL11,CXCL12,CXCL14,CXCL2,CXCL3,CXCR2,CYR61,DEFB1,DPP4,EDN2,EDN3,EDNRB,EGFR,EPHA2,EPHB1,F10,FGF10,FGF2,FIGF,GNAZ,HBEGF,IGF1,IL33,IL6R,ITGA6,ITGB3,JAM3,JUN,KDR,LEF1,LGALS3,MET,MIF,MYLK,NRP1,NTF3,NTRK3,OSR1,PDGFRA,PLAUR,PPARA,PPIA,PPM1F,PRKCZ,PRNP,PROX1,PTGDR,PTGDR2,PTPRO,RARRES2,S100A14,S100A4,S1PR1,SOCS3,STX3,THBD,TLR4,VIPR1</Data></Cell>
    <Cell><Data ss:Type="Number">76</Data></Cell>
   </Row>
   <Row>
    <Cell><Data ss:Type="String">Cardiovascular System Development and Function</Data></Cell>
    <Cell><Data ss:Type="String">development of cardiovascular system</Data></Cell>
    <Cell ss:StyleID="s62"><Data ss:Type="Number">1.9000000000000001E-8</Data></Cell>
    <Cell><Data ss:Type="String">Decreased</Data></Cell>
    <Cell><Data ss:Type="Number">-3.0430000000000001</Data></Cell>
    <Cell><Data ss:Type="String">ACVRL1,ADAMTS1,ADM,ANG,ANGPTL1,ANGPTL2,ANPEP,ARHGEF15,ATPIF1,BMP2,BMP6,BMPER,BPI,C3,CALR,CASP3,CAV1,CD34,CD36,CDH13,CDH5,CDKN2A,CEBPA,COL1A1,COL3A1,CRIP1,CSF1,CXCL1,CXCL10,CXCL12,CYR61,DAB2,DCN,DLL4,ECT2,EDN1,EDNRB,EGFL7,EGR3,EPHA2,ERBB2,ERG,F12,F3,FGF1,FGF2,FIGF,FLNA,FLT4,FN1,FOXC1,FOXO1,GAS6,HAS3,ID1,IL6R,ITGB1BP1,ITGB3,KDR,KLF2,LGALS3,MAPKAPK2,MEOX2,MERTK,MET,MFGE8,MMP14,MYH11,NDNF,NOTCH1,NOTCH4,NPHP3,NPPA,NR4A1,NRP1,OLR1,PCSK5,PDE2A,PECAM1,PKD2,PKM,PLAUR,PLXNA4,POU6F1,PPIA,PROC,PROCR,PROS1,PROX1,PTGER4,PTK2,PTPRM,PTPRZ1,RAMP2,REM1,RGCC,RGS4,RGS5,RHOJ,RUNX2,SEMA6A,SOX17,STAT1,SULF1,TAL1,TEK,TFAP2A,TGFBR3,TNFSF12,TRPC1,TRPC4,UNC5B,VIM,XBP1,ZG16B</Data></Cell>
    <Cell><Data ss:Type="Number">115</Data></Cell>
   </Row>
   <Row>
    <Cell><Data ss:Type="String">Cardiovascular System Development and Function, Cellular Movement</Data></Cell>
    <Cell><Data ss:Type="String">cell movement of endothelial cells</Data></Cell>
    <Cell ss:StyleID="s62"><Data ss:Type="Number">6.63E-6</Data></Cell>
    <Cell><Data ss:Type="String">Decreased</Data></Cell>
    <Cell><Data ss:Type="Number">-3.0019999999999998</Data></Cell>
    <Cell><Data ss:Type="String">ACKR3,ACVRL1,ADAMTS1,ADGRG3,ADM,ANGPTL1,ANPEP,ANXA3,ARHGEF6,BMP6,CAV1,CD36,CDH13,CDH5,CXCL1,CXCL12,CXCL14,CXCR2,CYR61,DCN,DLC1,DLL4,DPP4,EDN1,EGFR,ERBB2,ERG,FAP,FGF1,FGF2,FIGF,FLNA,FLT4,FN1,FOXO1,GAS6,GATA3,HAS3,HOXA9,ID1,ITGA9,ITGB1BP1,ITGB3,KDR,KLF2,LGALS3,MAPKAPK2,MET,MMP14,NR4A1,NRP1,OLR1,OSR1,PDE2A,PKM,PROS1,PROX1,PTPRZ1,RECK,RGCC,S1PR1,SASH1,SEMA3D,SERPINF1,STAB1,STAB2,TEK,TGFBR2,THBD,TNFSF12,VIM,ZG16B</Data></Cell>
    <Cell><Data ss:Type="Number">72</Data></Cell>
   </Row>
   <Row>
    <Cell><Data ss:Type="String">Cellular Movement</Data></Cell>
    <Cell><Data ss:Type="String">homing of cells</Data></Cell>
    <Cell ss:StyleID="s62"><Data ss:Type="Number">3.1000000000000001E-5</Data></Cell>
    <Cell><Data ss:Type="String">Decreased</Data></Cell>
    <Cell><Data ss:Type="Number">-2.9830000000000001</Data></Cell>
    <Cell><Data ss:Type="String">ACKR3,AGTR1,ANXA1,C3,CAV1,CCL13,CCL14,CCL20,CCL21,CCL28,CCR4,CD36,CDH13,CSF1,CTSG,CX3CL1,CXCL1,CXCL10,CXCL11,CXCL12,CXCL14,CXCL2,CXCL3,CXCR2,CYR61,DEFB1,DPP4,EDN2,EDN3,EDNRB,EGFR,EPHA2,EPHB1,F10,FGF10,FGF2,FIGF,FN1,GNAZ,HBEGF,IGF1,IL33,IL6R,ITGA6,ITGB3,JAM3,JUN,KDR,LEF1,LGALS3,MET,MIF,MYLK,NRP1,NTF3,NTRK3,OSR1,PDGFRA,PLAUR,PPARA,PPIA,PPM1F,PRKCZ,PRNP,PROX1,PTGDR,PTGDR2,PTPRO,RARRES2,S100A14,S100A4,S1PR1,SOCS3,STX3,THBD,TLR4,VIPR1</Data></Cell>
    <Cell><Data ss:Type="Number">77</Data></Cell>
   </Row>
   <Row>
    <Cell><Data ss:Type="String">Cellular Movement</Data></Cell>
    <Cell><Data ss:Type="String">cell movement</Data></Cell>
    <Cell ss:StyleID="s62"><Data ss:Type="Number">5.0399999999999999E-15</Data></Cell>
    <Cell><Data ss:Type="String">Decreased</Data></Cell>
    <Cell><Data ss:Type="Number">-2.9740000000000002</Data></Cell>
    <Cell><Data ss:Type="String">ACKR1,ACKR3,ACSL4,ACVRL1,ADAM12,ADAMTS1,ADGRF5,ADGRG3,ADM,ADRA2A,ADRB2,AGTR1,ANGPTL1,ANPEP,ANXA1,ANXA3,AOC3,ARF1,ARHGAP19,ARHGAP8/PRR5-ARHGAP8,ARHGEF6,ARPC1B,ARRB1,ARRDC3,ATF3,BHLHE41,BMP2,BMP6,BRCA1,C3,CAV1,CCL13,CCL14,CCL20,CCL21,CCL28,CCR4,CD36,CD86,CDH1,CDH11,CDH13,CDH5,CDK1,CEMIP,CHST2,COL17A1,COL1A1,COL7A1,CSE1L,CSF1,CTSG,CX3CL1,CXCL1,CXCL10,CXCL11,CXCL12,CXCL14,CXCL2,CXCL3,CXCR2,CYR61,DAB2,DBF4,DCN,DDR2,DDX58,DEFB1,DLC1,DLL4,DNAH1,DPP4,DPYSL2,DST,EDN1,EDN2,EDN3,EDNRB,EFNB1,EGFR,ENPP2,EPHA2,EPHB1,ERBB2,ERBB3,ERG,ESR2,EZH2,EZR,F10,F3,FAP,FCGR3A/FCGR3B,FERMT1,FGF1,FGF10,FGF2,FGF7,FGFR1,FIGF,FLNA,FLT4,FN1,FOSB,FOXA1,FOXC1,FOXO1,GAS6,GATA3,GLI1,GNAZ,GPER1,GPM6A,HAS3,HBEGF,HIC1,HMMR,HOXA7,HOXA9,ICAM2,ID1,IGF1,IGF2,IL18,IL33,IL6R,ITGA6,ITGA9,ITGB1BP1,ITGB3,ITGB4,JAM3,JUN,JUP,KANK1,KDR,KISS1,KLF2,KLF4,KPNA2,KRAS,KRT16,KRT19,KRT8,LAMA3,LEF1,LGALS3,LGR6,LIMK1,LRRC15,LRRC6,MAPKAPK2,MCAM,MET,MGAT3,MIF,MMP14,MYADM,MYC,MYLK,MYO1C,NDNF,NEDD9,NEXN,NME1,NOG,NPPA,NR4A1,NRG1,NRP1,NTF3,NTRK3,NUAK2,OLR1,OSR1,PAK4,PARP9,PDE2A,PDGFA,PDGFRA,PECAM1,PIK3R1,PKD1,PKM,PLAUR,PLPP1,PODN,POSTN,PPAP2B,PPARA,PPIA,PPM1F,PREX1,PRKCZ,PRNP,PROC,PROCR,PROS1,PROX1,PTGDR,PTGDR2,PTK2,PTPRO,PTPRZ1,RAP1GAP,RARRES2,RASGRP1,RECK,RGCC,RGS4,ROCK2,ROR1,ROR2,RUNX2,RUVBL1,S100A14,S100A4,S1PR1,SASH1,SCN9A,SDC1,SELP,SEMA3D,SEPT9,SERPINB5,SERPINF1,SFRP1,SGK1,SIRPA,SLPI,SOCS3,SPDEF,SPRY2,STAB1,STAB2,STX3,SULF1,TEK,TFAP2A,TGFBR2,TGFBR3,THBD,TLR4,TNFRSF18,TNFRSF1B,TNFSF12,TNS1,TNS2,TPM3,TRIP10,TUBB2B,TWIST2,VCAN,VIM,VIPR1,VWF,WNT11,ZBTB16,ZG16B</Data></Cell>
    <Cell><Data ss:Type="Number">259</Data></Cell>
   </Row>
   <Row>
    <Cell><Data ss:Type="String">Cellular Movement, Immune Cell Trafficking</Data></Cell>
    <Cell><Data ss:Type="String">leukocyte migration</Data></Cell>
    <Cell ss:StyleID="s62"><Data ss:Type="Number">1.12E-4</Data></Cell>
    <Cell><Data ss:Type="String">Decreased</Data></Cell>
    <Cell><Data ss:Type="Number">-2.9660000000000002</Data></Cell>
    <Cell><Data ss:Type="String">ACKR1,ACKR3,ADGRG3,ANXA1,AOC3,C3,CCL13,CCL14,CCL20,CCL21,CCL28,CCR4,CD86,CSF1,CTSG,CX3CL1,CXCL1,CXCL10,CXCL11,CXCL12,CXCL14,CXCL2,CXCL3,CXCR2,DDR2,DEFB1,DPP4,DPYSL2,EDN2,EDN3,EDNRB,EFNB1,EGFR,ENPP2,EZR,FCGR3A/FCGR3B,FGF1,FGF2,FIGF,FLT4,FN1,GNAZ,HOXA7,ICAM2,IL18,IL33,IL6R,ITGA6,ITGA9,ITGB3,JAM3,KDR,LGALS3,MCAM,MIF,MMP14,MYADM,MYLK,NRG1,PDGFRA,PECAM1,PLAUR,PPARA,PPIA,PRKCZ,PRNP,PROC,PROCR,PROX1,PTGDR,PTGDR2,PTPRO,RARRES2,RASGRP1,ROCK2,S100A14,S100A4,S1PR1,SCN9A,SELP,SIRPA,SLPI,SOCS3,STAB1,TLR4,TNFRSF18,TNFRSF1B,VIPR1</Data></Cell>
    <Cell><Data ss:Type="Number">88</Data></Cell>
   </Row>
   <Row>
    <Cell><Data ss:Type="String">Cellular Movement, Hematological System Development and Function, Immune Cell Trafficking</Data></Cell>
    <Cell><Data ss:Type="String">migration of granulocytes</Data></Cell>
    <Cell ss:StyleID="s62"><Data ss:Type="Number">3.0700000000000002E-2</Data></Cell>
    <Cell><Data ss:Type="String">Decreased</Data></Cell>
    <Cell><Data ss:Type="Number">-2.9390000000000001</Data></Cell>
    <Cell><Data ss:Type="String">ACKR1,CXCL12,CXCL3,CXCR2,DDR2,FN1,IL33,ITGB3,JAM3,PECAM1,PLAUR,PTGDR2,ROCK2,SIRPA</Data></Cell>
    <Cell><Data ss:Type="Number">14</Data></Cell>
   </Row>
   <Row>
    <Cell><Data ss:Type="String">Cellular Development, Nervous System Development and Function, Tissue Development</Data></Cell>
    <Cell><Data ss:Type="String">differentiation of neurons</Data></Cell>
    <Cell ss:StyleID="s62"><Data ss:Type="Number">8.0300000000000007E-3</Data></Cell>
    <Cell><Data ss:Type="String">Decreased</Data></Cell>
    <Cell><Data ss:Type="Number">-2.8820000000000001</Data></Cell>
    <Cell><Data ss:Type="String">ADH5,ADRA2B,BMP2,CALR,CTF1,DMD,DTX1,FGF2,FGFR1,GLI1,GSN,IGF1,LIF,MMD,NOTCH1,NTF4,SERPINF1</Data></Cell>
    <Cell><Data ss:Type="Number">17</Data></Cell>
   </Row>
   <Row>
    <Cell><Data ss:Type="String">Cellular Development, Tissue Development</Data></Cell>
    <Cell><Data ss:Type="String">differentiation of connective tissue cells</Data></Cell>
    <Cell ss:StyleID="s62"><Data ss:Type="Number">1.3599999999999999E-2</Data></Cell>
    <Cell><Data ss:Type="String">Decreased</Data></Cell>
    <Cell><Data ss:Type="Number">-2.8559999999999999</Data></Cell>
    <Cell><Data ss:Type="String">ACVRL1,ADAMTS12,ADIRF,ALPL,BMP2,BMP6,BMPER,CAMK4,CAT,CLTC,CSF1,CYR61,DDR2,EFEMP1,FGF1,FGF2,FIGF,FLT4,FOXO1,GATA3,GDF5,GLI1,HSPE1,IGF1,IL6R,NOG,NOTCH1,NPNT,PDE5A,PDGFRA,PTCH1,PTK2,RRAS2,RUNX2,SERPINF1,SFRP1,SKI,SMARCA4,SMOC1,SND1,SOX5,TCF7L2,TRIB3,TWIST2,VCAN,ZBTB16,ZNF675</Data></Cell>
    <Cell><Data ss:Type="Number">47</Data></Cell>
   </Row>
   <Row>
    <Cell><Data ss:Type="String">Cellular Movement</Data></Cell>
    <Cell><Data ss:Type="String">cell movement of blood cells</Data></Cell>
    <Cell ss:StyleID="s62"><Data ss:Type="Number">8.2600000000000002E-5</Data></Cell>
    <Cell><Data ss:Type="String">Decreased</Data></Cell>
    <Cell><Data ss:Type="Number">-2.8380000000000001</Data></Cell>
    <Cell><Data ss:Type="String">ACKR1,ACKR3,ADGRG3,ANXA1,AOC3,C3,CCL13,CCL14,CCL20,CCL21,CCL28,CCR4,CD36,CD86,CSF1,CTSG,CX3CL1,CXCL1,CXCL10,CXCL11,CXCL12,CXCL14,CXCL2,CXCL3,CXCR2,DDR2,DEFB1,DPP4,DPYSL2,EDN2,EDN3,EDNRB,EFNB1,EGFR,ENPP2,EZR,FCGR3A/FCGR3B,FGF1,FGF2,FIGF,FLT4,FN1,GNAZ,HOXA7,ICAM2,IL18,IL33,IL6R,ITGA6,ITGA9,ITGB3,JAM3,KDR,LGALS3,MCAM,MIF,MMP14,MYADM,MYLK,NRG1,PDGFRA,PECAM1,PLAUR,PPARA,PPIA,PRKCZ,PRNP,PROC,PROCR,PROX1,PTGDR,PTGDR2,PTPRO,RARRES2,RASGRP1,ROCK2,S100A14,S100A4,S1PR1,SCN9A,SELP,SIRPA,SLPI,SOCS3,STAB1,TLR4,TNFRSF18,TNFRSF1B,VIPR1</Data></Cell>
    <Cell><Data ss:Type="Number">89</Data></Cell>
   </Row>
   <Row>
    <Cell><Data ss:Type="String">Tissue Development</Data></Cell>
    <Cell><Data ss:Type="String">development of epithelial tissue</Data></Cell>
    <Cell ss:StyleID="s62"><Data ss:Type="Number">1.66E-6</Data></Cell>
    <Cell><Data ss:Type="String">Decreased</Data></Cell>
    <Cell><Data ss:Type="Number">-2.8359999999999999</Data></Cell>
    <Cell><Data ss:Type="String">ACVRL1,ADAMTS1,ADM,ANG,ANGPTL1,ANPEP,ATPIF1,BMP2,BMP6,BMPER,BPI,C3,CALR,CD34,CD36,CDH13,CDKN2A,CSF1,CXCL1,CXCL10,CXCL12,DAB2,DLL4,ECT2,EDN1,EDNRB,EGFL7,EGR3,ERBB2,F12,F3,FGF1,FGF2,FGF7,FIGF,FLT4,FN1,FOXO1,GAS6,GRHL2,HAS3,ITGB1BP1,ITGB3,KDR,LGALS3,MEOX2,MERTK,MET,NOTCH1,NR4A1,NRP1,PDE2A,PKD1,PKM,PLXNA4,PPIA,PROC,PROCR,PROS1,PROX1,PTK2,PTPRM,RGCC,RGS5,RUNX2,SEMA6A,STAT1,SULF1,TAL1,TEK,TFAP2A,TNFSF12,XBP1,ZG16B</Data></Cell>
    <Cell><Data ss:Type="Number">74</Data></Cell>
   </Row>
   <Row>
    <Cell><Data ss:Type="String">Cardiovascular System Development and Function, Cellular Development, Organismal Development, Tissue Development</Data></Cell>
    <Cell><Data ss:Type="String">endothelial cell development</Data></Cell>
    <Cell ss:StyleID="s62"><Data ss:Type="Number">1.33E-6</Data></Cell>
    <Cell><Data ss:Type="String">Decreased</Data></Cell>
    <Cell><Data ss:Type="Number">-2.798</Data></Cell>
    <Cell><Data ss:Type="String">ACVRL1,ADAMTS1,ADM,ANG,ANGPTL1,ANPEP,ATPIF1,BMP2,BMP6,BMPER,BPI,C3,CALR,CD34,CD36,CDH13,CDKN2A,CSF1,CXCL1,CXCL10,CXCL12,DAB2,DLL4,ECT2,EDN1,EDNRB,EGFL7,EGR3,ERBB2,F12,F3,FGF1,FGF2,FIGF,FLT4,FN1,FOXO1,GAS6,HAS3,ITGB1BP1,ITGB3,KDR,LGALS3,MEOX2,MERTK,MET,NOTCH1,NR4A1,NRP1,PDE2A,PKM,PLXNA4,PPIA,PROC,PROCR,PROS1,PROX1,PTK2,PTPRM,RGCC,RGS5,RUNX2,SEMA6A,STAT1,SULF1,TAL1,TEK,TFAP2A,TNFSF12,XBP1,ZG16B</Data></Cell>
    <Cell><Data ss:Type="Number">71</Data></Cell>
   </Row>
   <Row>
    <Cell><Data ss:Type="String">Cancer, Organismal Injury and Abnormalities</Data></Cell>
    <Cell><Data ss:Type="String">connective or soft tissue tumor</Data></Cell>
    <Cell ss:StyleID="s62"><Data ss:Type="Number">4.9100000000000003E-3</Data></Cell>
    <Cell><Data ss:Type="String">Decreased</Data></Cell>
    <Cell><Data ss:Type="Number">-2.7770000000000001</Data></Cell>
    <Cell><Data ss:Type="String">ABCB1,AGPAT2,ANPEP,CCND2,CCNE1,CCNE2,CDKN2A,CEBPA,CHEK1,CLDN4,DLL4,E2F1,E2F2,EDN1,EGFR,EGR1,FGF2,FGFR1,GSK3B,IGF1,IGF2,KRAS,MEST,MET,MRPS23,MUC1,MYC,PCNA,PDGFRA,PTCH1,SFRP1,SOD2</Data></Cell>
    <Cell><Data ss:Type="Number">32</Data></Cell>
   </Row>
   <Row>
    <Cell><Data ss:Type="String">Cancer, Organismal Injury and Abnormalities</Data></Cell>
    <Cell><Data ss:Type="String">sarcoma</Data></Cell>
    <Cell ss:StyleID="s62"><Data ss:Type="Number">1.3899999999999999E-2</Data></Cell>
    <Cell><Data ss:Type="String">Decreased</Data></Cell>
    <Cell><Data ss:Type="Number">-2.7770000000000001</Data></Cell>
    <Cell><Data ss:Type="String">AGPAT2,ANPEP,CDKN2A,CEBPA,CHEK1,CLDN4,DLL4,EDN1,EGFR,FGF2,GSK3B,IGF1,IGF2,KRAS,MET,MUC1,MYC</Data></Cell>
    <Cell><Data ss:Type="Number">17</Data></Cell>
   </Row>
   <Row>
    <Cell><Data ss:Type="String">Cellular Movement, Immune Cell Trafficking</Data></Cell>
    <Cell><Data ss:Type="String">cell movement of lymphatic system cells</Data></Cell>
    <Cell ss:StyleID="s62"><Data ss:Type="Number">2.0300000000000001E-3</Data></Cell>
    <Cell><Data ss:Type="String">Decreased</Data></Cell>
    <Cell><Data ss:Type="Number">-2.738</Data></Cell>
    <Cell><Data ss:Type="String">ADGRG3,CXCL12,FGF1,FGF2,FLT4,ITGA9,KDR,NRG1,PDGFRA,PROX1,S100A4,S1PR1</Data></Cell>
    <Cell><Data ss:Type="Number">12</Data></Cell>
   </Row>
   <Row>
    <Cell><Data ss:Type="String">Cardiovascular System Development and Function, Cellular Development, Cellular Growth and Proliferation, Organismal Development, Tissue Development</Data></Cell>
    <Cell><Data ss:Type="String">proliferation of endothelial cells</Data></Cell>
    <Cell ss:StyleID="s62"><Data ss:Type="Number">2.8200000000000001E-5</Data></Cell>
    <Cell><Data ss:Type="String">Decreased</Data></Cell>
    <Cell><Data ss:Type="Number">-2.6589999999999998</Data></Cell>
    <Cell><Data ss:Type="String">ACVRL1,ADAMTS1,ADM,ANG,ANGPTL1,ATPIF1,BMP2,BMP6,BMPER,BPI,C3,CALR,CD34,CD36,CDH13,CDKN2A,CSF1,CXCL1,CXCL10,CXCL12,DAB2,DLL4,EDN1,EDNRB,EGFL7,EGR3,F12,F3,FGF1,FGF2,FIGF,FLT4,FN1,FOXO1,GAS6,HAS3,ITGB1BP1,ITGB3,KDR,MERTK,NR4A1,NRP1,PDE2A,PKM,PLXNA4,PPIA,PROC,PROCR,PROS1,PROX1,PTPRM,RGCC,RGS5,RUNX2,SEMA6A,STAT1,SULF1,TEK,TNFSF12,XBP1,ZG16B</Data></Cell>
    <Cell><Data ss:Type="Number">61</Data></Cell>
   </Row>
   <Row>
    <Cell><Data ss:Type="String">Cell-To-Cell Signaling and Interaction, Hematological System Development and Function, Inflammatory Response</Data></Cell>
    <Cell><Data ss:Type="String">adhesion of blood platelets</Data></Cell>
    <Cell ss:StyleID="s62"><Data ss:Type="Number">2.1000000000000001E-2</Data></Cell>
    <Cell><Data ss:Type="String">Decreased</Data></Cell>
    <Cell><Data ss:Type="Number">-2.56</Data></Cell>
    <Cell><Data ss:Type="String">C3,CD36,F10,JAM3,LRP8,P2RY12,SELP,VWF</Data></Cell>
    <Cell><Data ss:Type="Number">8</Data></Cell>
   </Row>
   <Row>
    <Cell><Data ss:Type="String">Cellular Movement, Hematological System Development and Function, Immune Cell Trafficking</Data></Cell>
    <Cell><Data ss:Type="String">cell movement of leukocytes</Data></Cell>
    <Cell ss:StyleID="s62"><Data ss:Type="Number">3.5400000000000002E-3</Data></Cell>
    <Cell><Data ss:Type="String">Decreased</Data></Cell>
    <Cell><Data ss:Type="Number">-2.5449999999999999</Data></Cell>
    <Cell><Data ss:Type="String">ACKR1,ACKR3,ANXA1,AOC3,C3,CCL13,CCL14,CCL20,CCL21,CCL28,CCR4,CD86,CSF1,CTSG,CX3CL1,CXCL1,CXCL10,CXCL11,CXCL12,CXCL14,CXCL2,CXCL3,CXCR2,DDR2,DEFB1,DPP4,DPYSL2,EDN2,EDN3,EDNRB,EFNB1,EGFR,ENPP2,EZR,FCGR3A/FCGR3B,FIGF,FN1,GNAZ,ICAM2,IL18,IL33,IL6R,ITGA6,ITGB3,JAM3,LGALS3,MCAM,MIF,MMP14,MYADM,MYLK,PECAM1,PLAUR,PPARA,PPIA,PRKCZ,PRNP,PROC,PROCR,PTGDR,PTGDR2,PTPRO,RARRES2,RASGRP1,ROCK2,S100A14,S1PR1,SCN9A,SELP,SIRPA,SOCS3,STAB1,TLR4,TNFRSF1B,VIPR1</Data></Cell>
    <Cell><Data ss:Type="Number">75</Data></Cell>
   </Row>
   <Row>
    <Cell><Data ss:Type="String">Cardiovascular System Development and Function, Cell-To-Cell Signaling and Interaction</Data></Cell>
    <Cell><Data ss:Type="String">adhesion of vascular endothelial cells</Data></Cell>
    <Cell ss:StyleID="s62"><Data ss:Type="Number">1.8100000000000002E-2</Data></Cell>
    <Cell><Data ss:Type="String">Decreased</Data></Cell>
    <Cell><Data ss:Type="Number">-2.5</Data></Cell>
    <Cell><Data ss:Type="String">CD36,CTSG,CXCR2,FERMT2,ITGA6,ITGB3,LGALS3,NLGN1,PECAM1,PLAUR,PROC,SELP,STX6,TNFSF12,TNFSF4,VIM</Data></Cell>
    <Cell><Data ss:Type="Number">16</Data></Cell>
   </Row>
   <Row>
    <Cell><Data ss:Type="String">Cardiovascular System Development and Function, Cellular Movement, Immune Cell Trafficking</Data></Cell>
    <Cell><Data ss:Type="String">cell movement of lymphatic endothelial cells</Data></Cell>
    <Cell ss:StyleID="s62"><Data ss:Type="Number">2.6800000000000001E-4</Data></Cell>
    <Cell><Data ss:Type="String">Decreased</Data></Cell>
    <Cell><Data ss:Type="Number">-2.4329999999999998</Data></Cell>
    <Cell><Data ss:Type="String">ADGRG3,FGF1,FGF2,FLT4,ITGA9,KDR,PROX1</Data></Cell>
    <Cell><Data ss:Type="Number">7</Data></Cell>
   </Row>
   <Row>
    <Cell><Data ss:Type="String">Cardiovascular System Development and Function, Cellular Development, Cellular Growth and Proliferation, Embryonic Development, Lymphoid Tissue Structure and Development, Organ Development, Organismal Development, Tissue Development</Data></Cell>
    <Cell><Data ss:Type="String">proliferation of lymphatic endothelial cells</Data></Cell>
    <Cell ss:StyleID="s62"><Data ss:Type="Number">2.4399999999999999E-3</Data></Cell>
    <Cell><Data ss:Type="String">Decreased</Data></Cell>
    <Cell><Data ss:Type="Number">-2.4329999999999998</Data></Cell>
    <Cell><Data ss:Type="String">EDN1,EDNRB,FGF1,FGF2,FLT4,KDR</Data></Cell>
    <Cell><Data ss:Type="Number">6</Data></Cell>
   </Row>
   <Row>
    <Cell><Data ss:Type="String">Cancer, Organismal Injury and Abnormalities</Data></Cell>
    <Cell><Data ss:Type="String">malignant solid tumor</Data></Cell>
    <Cell ss:StyleID="s62"><Data ss:Type="Number">1.79E-9</Data></Cell>
    <Cell><Data ss:Type="String">Decreased</Data></Cell>
    <Cell><Data ss:Type="Number">-2.4049999999999998</Data></Cell>
    <Cell><Data ss:Type="String">A2M,AASS,AATF,ABCA1,ABCA10,ABCA5,ABCA6,ABCA9,ABCB1,ABCB5,ABCC5,ABCC6,ABCD3,ABCD4,ABCG2,ABHD17C,ABHD6,ABLIM3,ABO,ABTB1,ACAA2,ACACB,ACADS,ACBD3,ACCS,ACKR3,ACKR4,ACO1,ACOT7,ACR,ACSBG1,ACSBG2,ACSL4,ACSL5,ACSL6,ACSS2,ACTA2,ACTG2,ACTR3,ACVRL1,ADAD2,ADAM11,ADAM19,ADAM33,ADAM8,ADAMTS1,ADAMTS12,ADAMTS14,ADAMTS18,ADAMTS5,ADAMTS6,ADAMTS9,ADAMTSL4,ADAR,ADCK3,ADCY4,ADCY5,ADCYAP1R1,ADD3,ADGRA2,ADGRB3,ADGRD1,ADGRF1,ADGRF5,ADGRG3,ADGRL3,ADGRL4,ADH1B,ADH5,ADH6,ADHFE1,ADIPOR1,ADIRF,ADRA1A,ADRA2A,ADRA2B,ADRB2,ADRBK2,ADSS,AFAP1L1,AGMAT,AGO4,AGPAT2,AGTR1,AHNAK,AIFM2,AIM1L,AK4,AK5,AK8,AKAP12,AKAP2,ALAD,ALDH1A1,ALDH1A2,ALDH1A3,ALDH2,ALDH6A1,ALG6,ALK,ALPK3,ALPL,AMIGO2,AMOTL2,AMT,ANGPTL1,ANGPTL2,ANGPTL4,ANK2,ANKDD1A,ANKK1,ANKRD22,ANKRD29,ANKRD35,ANKRD53,ANO6,ANPEP,ANTXR2,ANTXRL,ANXA1,ANXA3,ANXA9,AOC3,AOX1,AP1M2,AP1S1,AP3B1,APBA1,APBB1,APBB1IP,APCDD1,APOD,APOL3,AQP1,ARAP3,ARC,ARF1,ARFGEF1,ARFGEF3,ARGLU1,ARHGAP10,ARHGAP11A,ARHGAP19,ARHGAP20,ARHGAP32,ARHGAP39,ARHGAP6,ARHGAP8/PRR5-ARHGAP8,ARHGEF10,ARHGEF15,ARHGEF25,ARHGEF37,ARHGEF4,ARHGEF40,ARHGEF6,ARID4B,ARID5B,ARL6IP1,ARMC9,ARMCX5-GPRASP2/GPRASP2,ARNT2,ARRDC3,ARRDC4,ARSB,ARSI,ART4,ART5,ASPA,ASUN,ASXL3,ATAD2,ATAD5,ATF3,ATF6,ATIC,ATP1A3,ATP1B2,ATP2C2,ATP6AP1,ATP6V0B,ATP8B1,AURKA,AURKB,AVPI1,AVPR1A,AVPR2,AXIN1,AXIN2,B3GALT1,B4GALNT3,B4GALNT4,B4GALT6,BAALC,BACH2,BAIAP2L1,BARD1,BASP1,BATF,BAZ1A,BCAS1,BCAS4,BCHE,BCL11A,BCL6,BCL6B,BCL9,BDH2,BEND5,BEND7,BGN,BIK,BIRC5,BLM,BLNK,BMP2,BMP5,BMP6,BMP8A,BMPER,BMX,BOC,BPI,BPNT1,BRCA1,BRCA2,BRIP1,BSPRY,BTNL9,BUB1B,BZW2,C10orf128,C10orf90,C11orf49,C11orf80,C11orf96,C15orf52,C16orf59,C16orf89,C17orf51,C19orf45,C1QL2,C1QTNF1,C1QTNF2,C1R,C1S,C20orf194,C21orf58,C2CD2,C2orf40,C2orf71,C3,C5orf49,C6orf15,C7orf31,CA12,CA4,CAB39L,CABP1,CACFD1,CACHD1,CACNA1D,CACNA1E,CACNA2D1,CACNB3,CACNG4,CACYBP,CADM3,CALCR,CALD1,CALML3,CAMK1,CAMK4,CAMSAP3,CANT1,CAPN5,CAPN9,CARD6,CASC5,CASP10,CATSPER1,CAV1,CBLC,CBX2,CBX3,CBX4,CBX6,CCBE1,CCDC116,CCDC136,CCDC138,CCDC158,CCDC167,CCDC178,CCDC36,CCDC50,CCDC58,CCDC64,CCDC68,CCDC69,CCDC78,CCDC8,CCDC82,CCDC85A,CCL14,CCL21,CCL28,CCM2L,CCNA2,CCNB1,CCNB2,CCND2,CCNE1,CCNF,CCNL1,CCR10,CCR4,CCT5,CCT6A,CCT8,CD200,CD209,CD244,CD248,CD2AP,CD300LF,CD300LG,CD34,CD36,CD86,CD93,CDC20,CDC25A,CDC42EP3,CDC45,CDC7,CDC73,CDCA2,CDCA3,CDCA5,CDCP1,CDH1,CDH11,CDH12,CDH13,CDH19,CDH23,CDH4,CDH5,CDKL2,CDKN2A,CDKN3,CDS1,CDYL2,CEBPA,CEBPD,CELF2,CELSR1,CELSR3,CEMIP,CENPA,CENPE,CENPF,CENPH,CENPI,CENPK,CENPL,CENPN,CENPP,CENPU,CEP126,CEP350,CEP68,CEP70,CEP85,CERKL,CERS3,CERS6,CFB,CFH,CFI,CFL2,CFLAR,CFP,CGN,CHAF1B,CHEK1,CHL1,CHMP4C,CHRM1,CHST11,CHST2,CHST4,CHST7,CHST9,CHSY3,CHTF18,CIB2,CILP2,CISD2,CIT,CKAP2L,CKAP4,CKAP5,CLCA4,CLCN2,CLCN6,CLCNKA,CLCNKB,CLDN11,CLDN3,CLDN4,CLDN5,CLDN7,CLEC10A,CLEC14A,CLEC1A,CLEC3B,CLEC4F,CLEC5A,CLGN,CLIC2,CLIP4,CLK4,CLSPN,CLTC,CNGA1,CNKSR2,CNN1,CNR1,CNRIP1,CNTN2,CNTN6,CNTNAP3,COG2,COL11A1,COL11A2,COL12A1,COL14A1,COL17A1,COL1A1,COL24A1,COL25A1,COL3A1,COL4A6,COL5A1,COL5A2,COL6A6,COL7A1,COMP,COPA,COPB2,COPE,COPZ2,CORIN,CORO2A,CORO2B,COX17,COX6C,CPA1,CPAMD8,CPE,CPEB1,CPNE2,CPNE7,CPXM2,CRABP1,CRABP2,CRB2,CRB3,CREB3L4,CREB5,CREBRF,CRHBP,CRHR1,CRHR2,CRIM1,CRISPLD1,CRTAC1,CRTAP,CRY2,CRYBG3,CSE1L,CSMD3,CSNK1G1,CSRNP1,CSRNP3,CSRP2,CSTA,CSTF2,CSTF3,CTHRC1,CTNNAL1,CTPS1,CTSG,CTTNBP2,CUBN,CUTC,CX3CL1,CX3CR1,CXCL1,CXCL12,CXCL2,CXCR2,CYB561,CYFIP2,CYGB,CYP11A1,CYP4F12,CYR61,CYTL1,CYYR1,DAAM2,DAB2,DAB2IP,DACT2,DAP3,DARS2,DCAF10,DCAF13,DCK,DCN,DCTPP1,DDAH1,DDIAS,DDR2,DDX25,DDX39A,DDX58,DDX60,DEGS2,DENND1B,DENND2A,DEPDC1B,DEPDC7,DFNA5,DHTKD1,DIAPH3,DIO3,DIRAS2,DIRAS3,DIXDC1,DKK3,DKK4,DLC1,DLG3,DLGAP5,DLL1,DLL4,DMD,DMRT2,DMTN,DNA2,DNAH1,DNAH14,DNAH8,DNAJB11,DNAJC18,DNASE1L3,DNER,DNMT1,DNMT3A,DNMT3B,DOCK11,DOCK6,DOPEY2,DPP4,DPP6,DPY19L2,DPYD,DPYSL2,DRD1,DRD2,DRP2,DSC1,DSC3,DSEL,DSG3,DSN1,DSP,DST,DTX1,DUOX2,DUSP1,DUSP22,DUSP6,DZIP1,DZIP1L,E2F1,E2F2,E2F3,E2F5,EBF1,EBF2,EBF3,EBP,ECE2,ECHDC2,ECT2,EDAR,EDEM3,EDN1,EDN3,EDNRB,EFCAB1,EFCAB11,EFEMP1,EFEMP2,EFNB1,EFR3A,EGFL7,EGFR,EGR1,EGR2,EGR3,EHD2,EIF2AK1,ELAC1,ELF5,ELMOD3,ELOVL3,EMCN,EME1,EMILIN2,EMILIN3,EMP1,EMX2,ENAH,ENPP2,ENTPD7,ENTPD8,EOGT,EPB41L2,EPCAM,EPHA2,EPHA4,EPHB1,EPHB2,EPHB6,EPRS,EPS8L1,EPSTI1,ERBB2,ERBB3,ERG,ERGIC1,ERICH5,ERMN,ERMP1,ERRFI1,ERVFRD-1,ESCO2,ESPL1,ESPN,ESR2,ESRP1,ESYT1,ESYT3,ETFB,ETV5,ETV7,EVC2,EVL,EVPL,EXOC6,EZH1,EZH2,EZR,F10,F12,F2RL2,F3,F8,FAAH2,FADS3,FAM102A,FAM110D,FAM124A,FAM124B,FAM126A,FAM129A,FAM13A,FAM13C,FAM150B,FAM171A1,FAM174B,FAM184A,FAM189A2,FAM208B,FAM20A,FAM227B,FAM234B,FAM43A,FAM49A,FAM49B,FAM72A,FAM83D,FAM83H,FAM91A1,FANCC,FANCD2,FANCF,FANCI,FAP,FARP1,FAT1,FAT4,FBLN1,FBLN2,FBLN5,FBN2,FBXL16,FBXL19,FBXO16,FBXO45,FBXO5,FCER1A,FCGR3A/FCGR3B,FCN1,FEN1,FERMT1,FERMT2,FES,FEZ1,FFAR3,FFAR4,FGD3,FGD5,FGF1,FGF10,FGF2,FGF7,FGF9,FGFBP1,FGFR1,FGL2,FH,FHOD3,FIGN,FLG,FLI1,FLNA,FLRT2,FLT4,FLVCR1,FMO1,FMO2,FN1,FNIP2,FOLR1,FOLR2,FOSB,FOXA1,FOXM1,FOXN3,FOXO1,FOXO4,FOXP2,FOXP3,FPR3,FREM1,FRMD3,FRMPD1,FSD1L,FSTL1,FUT8,FXYD1,FZD4,FZD7,FZD9,GAB3,GABRP,GAL3ST1,GALE,GALNT12,GALNT16,GALNT6,GALNT7,GARS,GAS1,GAS2,GAS2L2,GAS2L3,GAS6,GATA3,GATS,GBP2,GCNT4,GCOM1,GDF5,GEM,GEN1,GFAP,GIMAP1,GIMAP4,GIMAP5,GIMAP6,GIMAP7,GIMAP8,GINS1,GINS4,GIPC2,GJB2,GK,GLB1,GLI1,GLYCTK,GMDS,GMPS,GNAL,GNAZ,GNG2,GNG7,GNPNAT1,GOLGA6A (includes others),GOLGA6L9 (includes others),GOLGA8A/GOLGA8B,GOLGA8EP/GOLGA8G,GOLM1,GPATCH2,GPC3,GPD2,GPER1,GPIHBP1,GPM6A,GPR12,GPR146,GPR158,GPR17,GPR18,GPR182,GPR19,GPR34,GPR39,GPR62,GPR68,GPR75,GPR84,GPR87,GPRASP1,GPRC5A,GPSM2,GPT,GRAMD1A,GRAMD2,GRAMD3,GREM2,GRHL2,GRIA4,GRIK5,GRIN2D,GRIP1,GRM8,GSG2,GSK3B,GSN,GSPT2,GSTCD,GTF2IRD1,GTF3C1,GTSE1,GUCY1A3,H2AFX,H2AFY,H3F3A/H3F3B,H6PD,HABP4,HAGHL,HAND2,HAP1,HAPLN4,HBEGF,HDGF,HEG1,HELLS,HES6,HEY2,HIC1,HID1,HIF3A,HIST1H1C,HIST1H1E,HIST1H2BG,HIST1H2BK,HIST1H3D,HIST2H2BE,HIST2H3C,HLF,HM13,HMGA1,HMGB3,HMGCLL1,HMMR,HNMT,HOOK1,HOXA10,HOXA3,HOXA4,HOXA5,HOXA6,HOXA7,HOXA9,HOXC11,HOXD3,HOXD4,HPN,HRC,HRCT1,HRNR,HS3ST3A1,HSD17B11,HSD17B13,HSD17B3,HSD17B6,HSD17B7,HSH2D,HSPA12A,HSPA12B,HSPA14,HSPB6,HSPH1,HTR1D,HYLS1,ICA1,ICAM5,ID1,ID4,IFFO1,IFFO2,IFIH1,IFNGR1,IGF1,IGF2,IGF2BP2,IGFBP6,IGSF10,IGSF3,IGSF9,IL11RA,IL17RD,IL18,IL18RAP,IL1R1,IL1RL2,IL22RA1,IL33,IL34,IL3RA,IL6R,IL9R,ILDR1,ILF2,INHBA,INHBB,INMT,INPP1,INPP5K,INSRR,INTS7,IQCH,IQGAP3,IRAK3,IRS1,IRS2,IRS4,IRX1,IRX4,IRX6,ISG15,ITGA10,ITGA6,ITGA9,ITGB3,ITGB4,ITGBL1,ITM2A,ITPR1,ITPRIP,ITPRIPL1,ITSN1,JADE1,JAG2,JAKMIP2,JAM2,JAM3,JARID2,JCHAIN,JPH4,JUN,KANK1,KANK2,KANK3,KAT2B,KBTBD11,KCNA5,KCNA6,KCNAB1,KCNB1,KCNB2,KCNC4,KCNE1,KCNE5,KCNH3,KCNH4,KCNH8,KCNIP1,KCNJ10,KCNJ2,KCNJ8,KCNK3,KCNK7,KCNMB1,KCNMB2,KCNQ4,KCNS3,KCTD12,KCTD14,KDF1,KDM4B,KDM5B,KDR,KIAA0101,KIAA0754,KIAA0895,KIAA1109,KIAA1211,KIAA1257,KIAA1524,KIAA1614,KIAA1683,KIF11,KIF15,KIF17,KIF18B,KIF19,KIF20A,KIF20B,KIF21A,KIF23,KIF24,KIF26B,KIF2C,KIF4A,KIFAP3,KIFC1,KIRREL,KISS1,KL,KLF10,KLF11,KLF14,KLF4,KLF5,KLF6,KLHL10,KLHL13,KLHL29,KLHL3,KLHL30,KLHL4,KLK1,KLK10,KLK11,KLK5,KLK6,KLK7,KLK8,KLK9,KNOP1,KNSTRN,KNTC1,KPNA2,KRAS,KRT14,KRT15,KRT16,KRT18,KRT19,KRT5,KRT6A,KRT6B,KRT6C,KRT8,KRT9,L3MBTL4,LAGE3,LAMA2,LAMA3,LAMA4,LAMB3,LAMC1,LAMC2,LAMTOR2,LARP4B,LATS2,LAYN,LCA5,LCLAT1,LCN10,LCTL,LDB2,LEF1,LEFTY2,LENG8,LEPR,LETMD1,LGALS3,LGI4,LGR4,LGR6,LHFP,LHX6,LIFR,LIG1,LILRB5,LIMCH1,LIMK1,LIN9,LINGO1,LIX1L,LLGL2,LMLN,LMNB1,LMNB2,LMO2,LMOD1,LOXL1,LPAR6,LPCAT1,LPCAT2,LPIN1,LRBA,LRIG3,LRP1,LRP4,LRP8,LRRC15,LRRC3B,LRRC46,LRRC4B,LRRC59,LRRC6,LRRC8C,LRRC8E,LRRCC1,LRRN2,LRRN3,LRRN4CL,LRRTM2,LSR,LTBP2,LTBP4,LTK,LY75,LYPLA1,MAB21L1,MAF,MAGEB4,MAGED1,MAGOHB,MALL,MAMDC2,MAML2,MAN2A2,MAN2C1,MAOB,MAP1A,MAP1B,MAP3K8,MAP7,MAPK10,MAPK13,MAPK4,MAPK8IP2,MARC1,MARCH1,MARCKSL1,MASP2,MAST2,MATN2,MATN3,MAZ,MBNL1,MBNL2,MBOAT2,MBOAT7,MCAM,MCM10,MCM2,MCM3,MCM4,MCM6,MCOLN2,MCRIP2,MDFIC,MED12L,MEDAG,MEIS2,MELK,MEMO1,MEOX2,MERTK,MEST,MET,MEX3A,MFAP4,MFGE8,MFNG,MFSD12,MFSD4A,MGARP,MGAT3,MIA,MICAL2,MICU3,MID1,MISP,MKI67,MLLT11,MLXIPL,MLYCD,MME,MMP11,MMP14,MMP19,MMP27,MMP28,MMRN2,MOB3B,MOXD1,MPDZ,MPL,MPO,MPPED1,MRAS,MRGPRE,MRGPRX2,MROH8,MRPL13,MRPL42,MRPL47,MRPS30,MRPS35,MRVI1,MSH6,MSI2,MSRB3,MTBP,MTERF3,MTHFD2,MTURN,MUC1,MUC15,MUSTN1,MXI1,MXRA5,MYADM,MYB,MYBL1,MYC,MYCBP2,MYCT1,MYH11,MYH7B,MYL7,MYL9,MYLK,MYO19,MYO1C,MYO1D,MYO5B,MYO6,MYO7B,MYRIP,MZT1,N4BP2L1,N4BP3,NAA15,NAALAD2,NAALADL1,NAB1,NANS,NAP1L2,NAV2,NAXE,NCALD,NCAM1,NCAPG,NCMAP,NCOA7,NDC1,NDN,NDNF,NDST3,NEBL,NECAB1,NECTIN3,NECTIN4,NEDD9,NEIL1,NEIL3,NEK2,NELL2,NES,NEUROG2,NEXN,NFAT5,NFIB,NFIL3,NFIX,NGFR,NIPSNAP3B,NISCH,NKAPL,NLGN1,NLGN4X,NLK,NLRP1,NLRP3,NLRX1,NMB,NMNAT2,NMT2,NMUR1,NOD1,NODAL,NOG,NOSTRIN,NOTCH1,NOTCH4,NOV,NOVA1,NOVA2,NOX4,NPAS3,NPAS4,NPHP3,NPNT,NPR1,NPR2,NPY5R,NR0B1,NR1H3,NR2F1,NR3C1,NR3C2,NR4A1,NR5A2,NRG1,NRG2,NRN1,NRP1,NRXN1,NSF,NSMCE2,NT5E,NTF3,NTF4,NTN4,NTRK2,NTRK3,NUAK2,NUCB2,NUDCD1,NUDT7,NUF2,NUP210,NYAP1,NYNRIN,OAS1,OAS3,OASL,OCA2,ODF2,OLA1,OLFML1,OLFML2A,OLFML2B,OLR1,OMD,OR2A1/OR2A42,OR2L13,ORC1,ORC5,OSBP2,OSR1,OTUD3,OVOL2,P2RY12,P2RY14,P3H2,P3H4,P4HA1,P4HB,PAFAH1B3,PAICS,PAK3,PAK4,PAK7,PALM2-AKAP2,PALMD,PAMR1,PAPLN,PARM1,PARP1,PARP3,PARP9,PBK,PBX1,PCDH17,PCDH18,PCDH19,PCDHGC3,PCDHGC5,PCNA,PCNX1,PCSK5,PDE11A,PDE1B,PDE1C,PDE2A,PDE3B,PDE7B,PDE8B,PDE9A,PDGFA,PDGFD,PDGFRA,PDGFRL,PDIA3,PDIA4,PDK2,PDK3,PDLIM1,PDLIM4,PDP2,PDXDC1,PDZD2,PDZRN3,PEAR1,PEG3,PELI1,PEMT,PER1,PER2,PFKFB4,PGM1,PGM5,PHEX,PHF24,PHLDB1,PHTF1,PHYHD1,PHYHIPL,PI16,PI3,PID1,PIK3C2G,PIK3IP1,PIK3R1,PIK3R2,PIK3R3,PIP5K1B,PITX1,PIWIL4,PJA2,PKD1,PKD1L2,PKD2,PKDCC,PKDREJ,PKP1,PKP3,PLA2G4A,PLA2G5,PLA2R1,PLAGL1,PLAUR,PLCD1,PLCH2,PLCXD3,PLEKHB2,PLEKHF2,PLEKHG5,PLEKHG6,PLEKHH2,PLEKHM3,PLIN4,PLK1,PLK3,PLK4,PLLP,PLP1,PLPP2,PLPP7,PLS1,PLS3,PLSCR4,PLTP,PLXNA4,PM20D1,PMAIP1,PNISR,PNMA3,PNPLA7,PODN,PODXL2,POLQ,POP1,POPDC2,POSTN,POU2F1,POU6F1,PPAP2B,PPARA,PPL,PPM1E,PPM1F,PPME1,PPP1R12B,PPP1R15A,PPP1R16B,PPP1R1B,PPP2R1B,PPP2R2B,PPP4C,PRC1,PRCC,PRDM16,PRDM8,PRELP,PREX1,PRICKLE2,PRIM2,PRIMA1,PRKCZ,PRKDC,PRLR,PRNP,PROC,PROM1,PROS1,PROX1,PRR15,PRRG3,PRSS12,PRSS50,PRSS8,PRUNE2,PRX,PSD2,PSMD1,PSMD12,PSMD14,PSME4,PTCH1,PTCH2,PTCHD1,PTGDR,PTGDR2,PTGDS,PTGFR,PTGIS,PTK2,PTK7,PTPN14,PTPN21,PTPRB,PTPRM,PTPRZ1,PTRF,PTRH2,PTTG1,PTX3,PXDC1,PYCRL,PYGO1,PYROXD2,PZP,R3HDM1,RAB10,RAB11FIP4,RAB17,RAB27B,RAB31,RAB3IL1,RAB3IP,RABEP2,RAD21,RAD51AP1,RAD54B,RAD54L,RAE1,RAG1,RAI14,RAI2,RALGPS2,RALY,RAMP2,RANBP17,RANBP9,RAP1GAP,RAP2C,RAPGEF3,RARRES2,RASA3,RASA4,RASEF,RASGRP1,RASIP1,RASL12,RASSF9,RBKS,RBM47,RCBTB2,RCC1,RCC2,RCSD1,RCVRN,RDH16,RDH5,RECK,RECQL4,REEP2,RELN,REM1,REPS2,RETSAT,RFC2,RFC3,RFTN2,RFWD2,RGCC,RGL1,RGMA,RGS2,RGS4,RGS5,RGS6,RGS7BP,RHOJ,RHOQ,RHOU,RHPN1,RIC3,RIMBP2,RIPK2,RNASE4,RNASEH2A,RNF112,RNF125,RNF145,RNF150,RNF165,RNFT2,RNPEP,ROBO4,ROCK2,ROR1,ROR2,RP1L1,RPA3,RPL26L1,RPN2,RPS6KA3,RPS6KC1,RRAD,RRAS2,RRM2,RRP12,RSPH1,RTKN2,RUNX1T1,RUNX2,RUSC1,RUVBL1,RYR3,S100A11,S100A14,S100A4,S100B,S1PR1,SACS,SALL4,SAMD12,SAMD14,SAMD4A,SAMSN1,SASH1,SASS6,SATB1,SBK1,SCARF1,SCN2A,SCN2B,SCN3A,SCN3B,SCN5A,SCN7A,SCN9A,SCPEP1,SCRN2,SDC1,SDPR,SDS,SEC16B,SEC61G,SELP,SEMA3C,SEMA3D,SEMA3G,SEMA5A,SEMA6A,SEMA6C,SEMA6D,SEPP1,SEPT10,SEPT9,SERINC2,SERPINB5,SERPINF1,SERPINF2,SERPING1,SFPQ,SFRP1,SFXN1,SFXN5,SGCB,SGCE,SGK1,SGO1,SGO2,SGPL1,SH3BGRL2,SH3BP2,SH3BP5,SH3GLB1,SH3RF2,SH3TC2,SHE,SHISA3,SHROOM2,SHTN1,SIAH2,SIDT2,SIGLEC7,SIK2,SIPA1L3,SIRPA,SIX4,SKA1,SKA3,SKAP1,SKI,SLAIN1,SLC12A4,SLC12A8,SLC16A12,SLC16A3,SLC16A7,SLC17A7,SLC20A1,SLC22A3,SLC25A18,SLC25A27,SLC25A37,SLC25A42,SLC27A6,SLC28A3,SLC2A1,SLC2A12,SLC34A2,SLC35F3,SLC35G1,SLC35G2,SLC38A3,SLC44A1,SLC44A4,SLC47A2,SLC4A5,SLC4A8,SLC50A1,SLC52A2,SLC5A4,SLC5A9,SLC6A15,SLC6A16,SLC6A2,SLC6A9,SLC7A11,SLC7A3,SLC7A5,SLC9A6,SLC9A9,SLCO1C1,SLCO4A1,SLFN5,SLIT3,SLPI,SMAD9,SMARCA4,SMARCC1,SMC4,SMC6,SMG7,SMOC1,SMPDL3B,SMYD3,SMYD4,SNCAIP,SND1,SNED1,SNRPA1,SNRPB,SNRPC,SNRPD1,SNTG2,SNX27,SNX32,SOBP,SOCS2,SOCS3,SOD3,SORBS1,SORBS2,SOX10,SOX17,SOX5,SOX7,SOX8,SPAG1,SPAG5,SPARCL1,SPATA17,SPATA18,SPATA25,SPATS2,SPC25,SPDEF,SPDL1,SPG20,SPINT1,SPINT2,SPRY1,SPRY2,SPTB,SPTBN1,SRMS,SRP54,SRPK2,SRPRB,SRPX,SRSF5,SSX2IP,ST14,ST3GAL6,ST6GAL2,ST6GALNAC1,ST6GALNAC3,ST6GALNAC6,STAB1,STAB2,STAC,STARD8,STAT1,STAT5A,STAT5B,STAU2,STBD1,STEAP4,STIL,STK32A,STMN1,STON1,STON1-GTF2A1L,STRBP,STX11,STX3,STXBP1,STXBP2,STXBP6,SUCO,SUGCT,SULF1,SULT1C4,SUN2,SUSD4,SV2B,SVEP1,SYCP2,SYN2,SYNDIG1,SYNE1,SYNE3,SYNE4,SYNGR3,SYNPO,SYT15,SYT8,TACC1,TACC3,TACR1,TADA1,TAF2,TAL1,TANC2,TARBP1,TARS,TARS2,TBC1D13,TBC1D31,TBC1D4,TBC1D7,TBCE,TBKBP1,TBL1XR1,TBX15,TBX18,TCEAL5,TCF15,TCF7,TCF7L1,TCF7L2,TCP11L2,TCTEX1D2,TDRD6,TDRKH,TEK,TEKT5,TENM2,TESC,TET3,TEX11,TFAP2A,TFB2M,TFG,TFPI,TFR2,TFRC,TG,TGFB1I1,TGFBR2,TGFBR3,TGM1,TGM5,THBD,THOC3,THRB,THSD1,THSD7B,TICRR,TIE1,TIGD3,TIMELESS,TIPARP,TJP3,TK1,TKTL1,TLCD1,TLE2,TLN1,TLN2,TLR3,TLR4,TMC4,TMCC3,TMCO1,TMEM132A,TMEM145,TMEM183A,TMEM206,TMEM220,TMEM237,TMEM245,TMEM246,TMEM255A,TMEM37,TMEM43,TMEM47,TMEM55A,TMEM57,TMEM63B,TMEM71,TMEM79,TMEM9,TMEM97,TMPO,TMTC1,TNFRSF10D,TNFRSF1B,TNFRSF8,TNFSF12,TNFSF4,TNS1,TNS2,TNS4,TNXB,TONSL,TOP1,TOR3A,TOX3,TP53AIP1,TPD52,TPO,TPRN,TPX2,TRAF2,TRAIP,TRAPPC9,TRERF1,TRIB3,TRIM11,TRIM2,TRIM24,TRIM37,TRIM59,TRIM68,TRIP10,TRIP13,TRO,TROAP,TRPA1,TRPC1,TRPC4,TRPS1,TSEN15,TSHZ2,TSPAN13,TSPAN2,TSPAN4,TSPAN7,TSPAN8,TSPOAP1,TSPYL2,TSSC1,TTC13,TTC28,TTC38,TTC39A,TTK,TTLL10,TTYH1,TTYH3,TUB,TUBA1B,TUBB2B,TUBB3,TULP4,TYMP,TYMS,TYRO3,UACA,UBAP2L,UBE2C,UBE2S,UBL4B,UBQLN4,UCK2,UGP2,UHRF1,UMODL1,UNC5B,USHBP1,USP43,USP44,USP53,UST,UTRN,VAMP8,VANGL1,VAV2,VAV3,VCAN,VGF,VGLL1,VGLL3,VIM,VIPR1,VIT,VLDLR,VMP1,VOPP1,VRK1,VSTM4,VWA5A,VWCE,VWF,WASF3,WBSCR28,WDHD1,WDR12,WDR34,WDR62,WDR76,WDR86,WHSC1,WISP1,WISP2,WISP3,WLS,WNT11,XBP1,YAP1,YBX3,ZBED9,ZBTB16,ZBTB4,ZBTB41,ZBTB47,ZC3H12C,ZCCHC12,ZCCHC24,ZCCHC5,ZDBF2,ZDHHC13,ZEB2,ZFP2,ZFP36,ZFP36L2,ZG16B,ZIM2,ZKSCAN7,ZMAT1,ZMYND10,ZNF106,ZNF154,ZNF239,ZNF25,ZNF334,ZNF354C,ZNF365,ZNF366,ZNF367,ZNF462,ZNF502,ZNF540,ZNF559,ZNF608,ZNF662,ZNF667,ZNF668,ZNF675,ZNF677,ZNF681,ZNF781,ZNF804A,ZNRF2,ZSCAN12,ZWILCH</Data></Cell>
    <Cell><Data ss:Type="Number">2148</Data></Cell>
   </Row>
   <Row>
    <Cell><Data ss:Type="String">Cellular Movement</Data></Cell>
    <Cell><Data ss:Type="String">chemotaxis of breast cancer cell lines</Data></Cell>
    <Cell ss:StyleID="s62"><Data ss:Type="Number">3.7900000000000003E-2</Data></Cell>
    <Cell><Data ss:Type="String">Decreased</Data></Cell>
    <Cell><Data ss:Type="Number">-2.395</Data></Cell>
    <Cell><Data ss:Type="String">CXCL12,IGF1,ITGA6,ITGB3,JUN,PRKCZ</Data></Cell>
    <Cell><Data ss:Type="Number">6</Data></Cell>
   </Row>
   <Row>
    <Cell><Data ss:Type="String">Cellular Movement, Immune Cell Trafficking</Data></Cell>
    <Cell><Data ss:Type="String">migration of lymphatic system cells</Data></Cell>
    <Cell ss:StyleID="s62"><Data ss:Type="Number">8.9099999999999995E-3</Data></Cell>
    <Cell><Data ss:Type="String">Decreased</Data></Cell>
    <Cell><Data ss:Type="Number">-2.371</Data></Cell>
    <Cell><Data ss:Type="String">ADGRG3,CXCL12,FGF1,FGF2,FLT4,ITGA9,KDR,NRG1,PDGFRA,S1PR1</Data></Cell>
    <Cell><Data ss:Type="Number">10</Data></Cell>
   </Row>
   <Row>
    <Cell><Data ss:Type="String">Cellular Assembly and Organization, Tissue Development</Data></Cell>
    <Cell><Data ss:Type="String">formation of filaments</Data></Cell>
    <Cell ss:StyleID="s62"><Data ss:Type="Number">1.14E-2</Data></Cell>
    <Cell><Data ss:Type="String">Decreased</Data></Cell>
    <Cell><Data ss:Type="Number">-2.36</Data></Cell>
    <Cell><Data ss:Type="String">ADGRF5,ARHGAP19,CAV1,CXCR2,FN1,FOXM1,KIF2C,KLF2,NPR1,PAK4,POSTN,PPM1F,S1PR1,SIRPA,STMN1</Data></Cell>
    <Cell><Data ss:Type="Number">15</Data></Cell>
   </Row>
   <Row>
    <Cell><Data ss:Type="String">Cardiovascular System Development and Function, Cellular Movement, Immune Cell Trafficking</Data></Cell>
    <Cell><Data ss:Type="String">migration of lymphatic endothelial cells</Data></Cell>
    <Cell ss:StyleID="s62"><Data ss:Type="Number">1.14E-3</Data></Cell>
    <Cell><Data ss:Type="String">Decreased</Data></Cell>
    <Cell><Data ss:Type="Number">-2.2189999999999999</Data></Cell>
    <Cell><Data ss:Type="String">ADGRG3,FGF1,FGF2,FLT4,ITGA9,KDR</Data></Cell>
    <Cell><Data ss:Type="Number">6</Data></Cell>
   </Row>
   <Row>
    <Cell><Data ss:Type="String">Cell Morphology</Data></Cell>
    <Cell><Data ss:Type="String">contraction of cells</Data></Cell>
    <Cell ss:StyleID="s62"><Data ss:Type="Number">3.7900000000000003E-2</Data></Cell>
    <Cell><Data ss:Type="String">Decreased</Data></Cell>
    <Cell><Data ss:Type="Number">-2.2189999999999999</Data></Cell>
    <Cell><Data ss:Type="String">ADRB2,CASP3,EDN1,FN1,LPAR6,PTX3</Data></Cell>
    <Cell><Data ss:Type="Number">6</Data></Cell>
   </Row>
   <Row>
    <Cell><Data ss:Type="String">Cancer, Organismal Injury and Abnormalities</Data></Cell>
    <Cell><Data ss:Type="String">melanoma</Data></Cell>
    <Cell ss:StyleID="s62"><Data ss:Type="Number">1.25E-4</Data></Cell>
    <Cell><Data ss:Type="String">Decreased</Data></Cell>
    <Cell><Data ss:Type="Number">-2.2160000000000002</Data></Cell>
    <Cell><Data ss:Type="String">A2M,ABCA6,ABCA9,ABCB1,ABCB5,ABCC6,ABCD3,ABHD6,ABO,ABTB1,ACACB,ACCS,ACO1,ACSBG1,ACSL4,ACSL5,ADAD2,ADAM19,ADAM33,ADAM8,ADAMTS12,ADAMTS14,ADAMTS18,ADAMTS5,ADAMTS6,ADAMTS9,ADAMTSL4,ADCY5,ADCYAP1R1,ADGRB3,ADGRD1,ADGRF1,ADGRF5,ADGRL4,ADH1B,ADH6,ADHFE1,AFAP1L1,AGMAT,AGO4,AGTR1,AHNAK,AIM1L,AKAP2,ALDH1A2,ALDH2,ALDH6A1,ALK,ALPK3,ALPL,AMIGO2,ANK2,ANKRD22,ANKRD29,ANKRD35,ANPEP,ANXA3,AOC3,AOX1,APBA1,APBB1,APBB1IP,APOL3,AQP1,ARFGEF1,ARFGEF3,ARHGAP39,ARHGAP6,ARHGEF15,ARHGEF37,ARHGEF4,ARMCX5-GPRASP2/GPRASP2,ARNT2,ARRDC4,ARSI,ASUN,ASXL3,ATAD2,ATF6,ATP1A3,ATP1B2,ATP2C2,AXIN2,B3GALT1,B4GALNT3,BAIAP2L1,BASP1,BCAS1,BCAS4,BCL11A,BCL6,BCL6B,BCL9,BEND5,BLM,BLNK,BMP2,BMP5,BMP6,BMP8A,BMPER,BTNL9,BZW2,C10orf128,C1QL2,C1R,C1S,C2CD2,C2orf40,C2orf71,C3,C6orf15,CABP1,CACNA1D,CACNA1E,CACNA2D1,CACNG4,CADM3,CALCR,CALML3,CAMK1,CAMK4,CANT1,CARD6,CATSPER1,CBLC,CCBE1,CCDC116,CCDC158,CCDC178,CCDC50,CCDC68,CCDC85A,CCR10,CCR4,CD209,CD2AP,CD300LF,CD300LG,CD86,CD93,CDC7,CDCA5,CDH11,CDH12,CDH13,CDH23,CDH4,CDH5,CDKN2A,CDKN3,CDS1,CDYL2,CELSR1,CELSR3,CEMIP,CENPE,CENPK,CEP85,CERKL,CERS6,CFH,CFI,CHAF1B,CHL1,CHMP4C,CHST4,CHST9,CILP2,CKAP2L,CKAP4,CKAP5,CLCA4,CLCN6,CLCNKA,CLCNKB,CLDN4,CLEC10A,CLEC14A,CLEC4F,CLEC5A,CLGN,CLIC2,CLIP4,CNGA1,CNKSR2,CNN1,CNR1,CNTN2,CNTN6,CNTNAP3,COL11A1,COL11A2,COL12A1,COL14A1,COL17A1,COL1A1,COL24A1,COL25A1,COL3A1,COL5A1,COL5A2,COL6A6,COL7A1,COPA,COPZ2,CORIN,CORO2A,CORO2B,CPAMD8,CPE,CPNE2,CPNE7,CPXM2,CRABP1,CREB3L4,CREBRF,CRHR2,CRY2,CRYBG3,CSMD3,CSRNP1,CSTA,CTSG,CUBN,CX3CL1,CX3CR1,CXCR2,CYP11A1,CYP4F12,CYYR1,DAB2,DCAF13,DCN,DDIAS,DDX58,DDX60,DEGS2,DENND1B,DENND2A,DIO3,DIRAS2,DKK3,DKK4,DLC1,DLG3,DMD,DMRT2,DNAH1,DNAH8,DNAJC18,DNER,DNMT3B,DOCK11,DOCK6,DOPEY2,DPYD,DRD1,DRD2,DSC1,DSC3,DSEL,DSG3,DSN1,DSP,DST,DTX1,DUOX2,DUSP22,DZIP1,DZIP1L,E2F1,E2F5,EBF2,ECE2,ECHDC2,EDAR,EDEM3,EDN1,EDN3,EFEMP1,EFEMP2,EGFR,EGR1,EIF2AK1,ELF5,EMILIN2,EMILIN3,ENTPD8,EPB41L2,EPHA2,EPHA4,EPHB1,EPHB2,EPHB6,ERBB2,ERBB3,ERG,ERMN,ERVFRD-1,ESCO2,ESPL1,ESR2,ESRP1,ESYT3,ETV7,EVC2,EVPL,EZH1,EZH2,EZR,F10,F3,F8,FAAH2,FAM102A,FAM124B,FAM129A,FAM13A,FAM13C,FAM171A1,FAM184A,FAM189A2,FAM208B,FAM20A,FAM49A,FAM49B,FAM83D,FAM83H,FANCD2,FAP,FAT4,FBLN1,FBLN2,FBN2,FCER1A,FCGR3A/FCGR3B,FCN1,FERMT1,FFAR4,FGD5,FGF10,FGF2,FGF7,FGF9,FGL2,FHOD3,FLG,FLRT2,FMO1,FMO2,FN1,FOLR1,FOSB,FOXN3,FPR3,FREM1,FRMD3,FRMPD1,FZD4,GABRP,GAL3ST1,GALNT6,GARS,GAS2,GAS2L2,GATA3,GCOM1,GDF5,GEM,GIMAP1,GIMAP4,GIMAP5,GIMAP6,GIMAP7,GIMAP8,GJB2,GK,GMDS,GNAZ,GNG2,GOLGA6L9 (includes others),GPR158,GPR182,GPR19,GPR34,GPR39,GRAMD1A,GRHL2,GRIA4,GRIK5,GRM8,GTF3C1,GUCY1A3,HAP1,HEG1,HID1,HIF3A,HIST1H1E,HMGCLL1,HOXA3,HOXA9,HOXC11,HOXD3,HRNR,HSD17B13,HSH2D,HSPA12A,HTR1D,IFFO1,IFIH1,IGF1,IGF2BP2,IGSF10,IGSF3,IGSF9,IL11RA,IL17RD,IL18RAP,IL1R1,IL22RA1,IL34,IL3RA,IL9R,ILDR1,INHBA,INHBB,INMT,INSRR,IQCH,IQGAP3,IRAK3,IRS1,IRX4,ITGB4,ITGBL1,ITPR1,ITPRIP,ITSN1,JADE1,JAG2,JAKMIP2,JAM2,JUN,KANK2,KAT2B,KBTBD11,KCNA5,KCNA6,KCNB1,KCNB2,KCNE1,KCNH8,KCNIP1,KCNJ10,KCNJ2,KCNJ8,KCNMB2,KCTD14,KDR,KIAA0754,KIAA0895,KIAA1109,KIAA1257,KIAA1683,KIF15,KIF17,KIF19,KIF21A,KIFAP3,KL,KLF11,KLHL13,KLHL30,KLHL4,KLK5,KLK6,KLK7,KLK8,KNSTRN,KNTC1,KRAS,KRT15,KRT18,KRT5,KRT6A,KRT6C,KRT8,L3MBTL4,LAMA2,LAMB3,LAMC2,LARP4B,LATS2,LCA5,LDB2,LEPR,LGR6,LHFP,LHX6,LIFR,LILRB5,LIMCH1,LIMK1,LLGL2,LMO2,LMOD1,LPCAT1,LPIN1,LRBA,LRIG3,LRP1,LRRC15,LRRC3B,LRRC4B,LRRCC1,LRRN2,LSR,LTBP2,LY75,MAB21L1,MAGED1,MALL,MAMDC2,MAN2A2,MAN2C1,MAP1A,MAPK13,MAPK4,MAPK8IP2,MARCH1,MASP2,MCAM,MCM10,MCM2,MCOLN2,MED12L,MEMO1,MEOX2,MERTK,MET,MFSD4A,MGAT3,MICAL2,MKI67,MME,MMP11,MMP27,MMP28,MPDZ,MPO,MRGPRX2,MRVI1,MSI2,MTBP,MUC1,MUC15,MXRA5,MYB,MYCBP2,MYCT1,MYH11,MYH7B,MYLK,MYO5B,MYO7B,MZT1,NAA15,NAALAD2,NAALADL1,NAP1L2,NAV2,NCAM1,NDC1,NDNF,NDST3,NEBL,NECAB1,NECTIN4,NEK2,NELL2,NES,NFIX,NGFR,NISCH,NKAPL,NLGN1,NLGN4X,NLK,NLRP1,NLRP3,NLRX1,NMNAT2,NOD1,NOTCH1,NOTCH4,NOVA1,NOX4,NPAS3,NPAS4,NPHP3,NPNT,NPR1,NPR2,NPY5R,NR3C2,NR5A2,NRG1,NRG2,NRP1,NRXN1,NTF3,NTN4,NTRK3,NUAK2,NUF2,NUP210,NYAP1,NYNRIN,OAS1,OAS3,OASL,OCA2,ODF2,OLFML2B,OMD,OR2L13,ORC5,OTUD3,OVOL2,P2RY12,P3H2,P3H4,P4HA1,PAFAH1B3,PAK7,PALM2-AKAP2,PAMR1,PAPLN,PARM1,PARP3,PARP9,PBX1,PCDH18,PCDH19,PCSK5,PDE11A,PDE1B,PDE1C,PDE7B,PDE8B,PDE9A,PDGFA,PDGFD,PDGFRA,PDGFRL,PDZD2,PEG3,PEMT,PFKFB4,PHTF1,PI3,PID1,PIK3C2G,PIK3R1,PKD1L2,PKDREJ,PLA2R1,PLCXD3,PLEKHB2,PLEKHG6,PLEKHH2,PLEKHM3,PLIN4,PLS1,PLS3,PLXNA4,PODN,PODXL2,POLQ,POP1,POPDC2,POSTN,PPAP2B,PPARA,PPL,PPM1E,PPP1R16B,PRC1,PRDM8,PREX1,PRIM2,PRIMA1,PRKDC,PRLR,PRNP,PROC,PROS1,PROX1,PRRG3,PRSS12,PRUNE2,PRX,PSD2,PSME4,PTCH1,PTCHD1,PTGFR,PTGIS,PTK7,PTPRB,PTPRZ1,PTRF,PTX3,PZP,RAB11FIP4,RAB27B,RAB3IL1,RAB3IP,RAD54B,RAI14,RAI2,RANBP17,RANBP9,RAP1GAP,RAPGEF3,RASEF,RASGRP1,RASSF9,RBKS,RCC1,RCSD1,RDH16,RELN,RFWD2,RGMA,RGS5,RGS6,RGS7BP,RHOU,RHPN1,RIC3,RIMBP2,RNF112,RNF150,RNF165,ROCK2,ROR2,RP1L1,RSPH1,RTKN2,RUNX1T1,RUSC1,RYR3,S1PR1,SACS,SALL4,SAMD12,SAMSN1,SASS6,SBK1,SCN2A,SCN2B,SCN3A,SCN3B,SCN5A,SCN7A,SCN9A,SCPEP1,SCRN2,SDC1,SDPR,SEC16B,SELP,SEMA3D,SEMA3G,SEMA5A,SEPP1,SERPINB5,SERPINF2,SERPING1,SFXN5,SGCB,SGO2,SH3BGRL2,SH3RF2,SH3TC2,SHISA3,SIGLEC7,SIPA1L3,SIX4,SKA1,SKAP1,SKI,SLAIN1,SLC12A4,SLC12A8,SLC16A12,SLC25A18,SLC25A27,SLC25A37,SLC27A6,SLC2A12,SLC34A2,SLC35F3,SLC35G2,SLC38A3,SLC4A5,SLC4A8,SLC5A4,SLC5A9,SLC6A16,SLC6A2,SLC6A9,SLC7A11,SLC7A3,SLC9A9,SLCO1C1,SLIT3,SMARCA4,SMC4,SMG7,SMOC1,SNCAIP,SND1,SNRPA1,SNTG2,SORBS1,SORBS2,SOX10,SPAG5,SPATA17,SPATA18,SPDL1,SPINT1,SPINT2,SPRY1,SPTB,SPTBN1,ST14,ST6GAL2,STAB1,STAB2,STAC,STARD8,STAT5A,STAU2,STEAP4,STON1,STON1-GTF2A1L,SULF1,SULT1C4,SUN2,SV2B,SVEP1,SYCP2,SYNDIG1,SYNE1,SYT15,TACC3,TAL1,TANC2,TBC1D13,TBC1D31,TBCE,TBL1XR1,TBX15,TCF7L1,TCP11L2,TDRKH,TEK,TENM2,TFPI,TG,TGFBR2,TGM5,THRB,THSD1,THSD7B,TICRR,TIE1,TLN1,TLR3,TLR4,TMCC3,TMEM132A,TMEM183A,TMEM237,TMEM245,TMEM246,TMEM255A,TMEM37,TMEM43,TMEM57,TMEM63B,TMEM79,TMTC1,TNFRSF10D,TNFRSF8,TNS1,TNS4,TNXB,TOR3A,TOX3,TPO,TPX2,TRAPPC9,TRERF1,TRIM24,TRIM68,TRO,TRPC4,TRPS1,TSHZ2,TSPAN4,TSPAN8,TSPOAP1,TSSC1,TTC13,TTC39A,TTLL10,TUBA1B,TUBB3,TYRO3,UBAP2L,UMODL1,UNC5B,USP43,USP44,USP53,UTRN,VANGL1,VAV3,VCAN,VGLL1,VGLL3,VIM,VIT,VOPP1,VSTM4,VWA5A,VWF,WBSCR28,WDHD1,WDR12,WDR62,WDR76,WDR86,ZBED9,ZBTB16,ZBTB4,ZBTB47,ZCCHC5,ZDBF2,ZDHHC13,ZG16B,ZIM2,ZKSCAN7,ZNF239,ZNF334,ZNF354C,ZNF366,ZNF462,ZNF502,ZNF559,ZNF608,ZNF667,ZNF668,ZNF677,ZNF681,ZNF804A</Data></Cell>
    <Cell><Data ss:Type="Number">971</Data></Cell>
   </Row>
   <Row>
    <Cell><Data ss:Type="String">Cellular Growth and Proliferation, Tissue Development</Data></Cell>
    <Cell><Data ss:Type="String">proliferation of epithelial cells</Data></Cell>
    <Cell ss:StyleID="s62"><Data ss:Type="Number">4.2500000000000001E-7</Data></Cell>
    <Cell><Data ss:Type="String">Decreased</Data></Cell>
    <Cell><Data ss:Type="Number">-2.1880000000000002</Data></Cell>
    <Cell><Data ss:Type="String">BMP5,BMP6,BRCA1,CCND2,CCNE1,CDC73,CDH13,CDKN1C,CDKN2A,CXCL12,DAB2IP,DLC1,E2F1,EGFR,ERBB2,EZH2,FERMT1,FGF10,FGF2,FGF7,FGFR1,FZD7,GDF5,HBEGF,HPN,HYAL1,ID1,IGF1,INHBA,KLF9,LAMA3,LAMC1,LMNB1,MAGED1,MAPKAPK2,MET,MKI67,MYC,NME1,NODAL,NOTCH1,OVOL2,PDE5A,PROC,PTPRZ1,RGS4,S100A11,SFRP1,SKI,VIP,YAP1</Data></Cell>
    <Cell><Data ss:Type="Number">51</Data></Cell>
   </Row>
   <Row>
    <Cell><Data ss:Type="String">Cellular Development, Cellular Growth and Proliferation, Connective Tissue Development and Function, Tissue Development</Data></Cell>
    <Cell><Data ss:Type="String">proliferation of fibroblasts</Data></Cell>
    <Cell ss:StyleID="s62"><Data ss:Type="Number">1.2E-4</Data></Cell>
    <Cell><Data ss:Type="String">Decreased</Data></Cell>
    <Cell><Data ss:Type="Number">-2.129</Data></Cell>
    <Cell><Data ss:Type="String">AQP1,BMP2,CDC73,CDKN2A,COL14A1,CTF1,E2F1,EGFR,FGF1,FGF2,GAS6,GPER1,HDGF,IGF1,IGF2,LMNB1,MET,MIF,MYC,PDGFA,PDGFD,PDGFRA,PGK1,PPAT,PRDX4,SFRP1,SOD2,SPRY2,TGFBR2,TNFSF12,VCAN,WISP1</Data></Cell>
    <Cell><Data ss:Type="Number">32</Data></Cell>
   </Row>
   <Row>
    <Cell><Data ss:Type="String">Cell Morphology, Cellular Assembly and Organization, Cellular Function and Maintenance</Data></Cell>
    <Cell><Data ss:Type="String">reorganization of cytoskeleton</Data></Cell>
    <Cell ss:StyleID="s62"><Data ss:Type="Number">3.5499999999999997E-2</Data></Cell>
    <Cell><Data ss:Type="String">Decreased</Data></Cell>
    <Cell><Data ss:Type="Number">-2.0390000000000001</Data></Cell>
    <Cell><Data ss:Type="String">CXCL12,FN1,ITGB3,JUP,NRP1,REM1,SEMA3D,VWF</Data></Cell>
    <Cell><Data ss:Type="Number">8</Data></Cell>
   </Row>
   <Row>
    <Cell><Data ss:Type="String">Cell-To-Cell Signaling and Interaction, Hematological System Development and Function, Inflammatory Response</Data></Cell>
    <Cell><Data ss:Type="String">binding of blood platelets</Data></Cell>
    <Cell ss:StyleID="s62"><Data ss:Type="Number">1.82E-3</Data></Cell>
    <Cell><Data ss:Type="String">Decreased</Data></Cell>
    <Cell><Data ss:Type="Number">-2.0059999999999998</Data></Cell>
    <Cell><Data ss:Type="String">ADRA2A,CD24,CXCL12,EFNB1,F12,FN1,ITGB3,LRP8,P2RY12,SELP,VWF</Data></Cell>
    <Cell><Data ss:Type="Number">11</Data></Cell>
   </Row>
   <Row>
    <Cell><Data ss:Type="String">Cardiovascular System Development and Function, Organismal Development</Data></Cell>
    <Cell><Data ss:Type="String">network formation of vascular endothelial cells</Data></Cell>
    <Cell ss:StyleID="s62"><Data ss:Type="Number">7.7300000000000003E-4</Data></Cell>
    <Cell><Data ss:Type="String">Decreased</Data></Cell>
    <Cell><Data ss:Type="Number">-2</Data></Cell>
    <Cell><Data ss:Type="String">DLL4,NDNF,NOTCH1,NOTCH4</Data></Cell>
    <Cell><Data ss:Type="Number">4</Data></Cell>
   </Row>
   <Row>
    <Cell><Data ss:Type="String">Cardiovascular System Development and Function, Cell Morphology, Cell-To-Cell Signaling and Interaction, Tissue Morphology</Data></Cell>
    <Cell><Data ss:Type="String">electrical resistance of endothelial cells</Data></Cell>
    <Cell ss:StyleID="s62"><Data ss:Type="Number">3.6400000000000002E-2</Data></Cell>
    <Cell><Data ss:Type="String"> </Data></Cell>
    <Cell><Data ss:Type="Number">-1.982</Data></Cell>
    <Cell><Data ss:Type="String">CDH5,F2RL2,GSK3B,PROCR,S1PR1</Data></Cell>
    <Cell><Data ss:Type="Number">5</Data></Cell>
   </Row>
   <Row>
    <Cell><Data ss:Type="String">Cellular Movement</Data></Cell>
    <Cell><Data ss:Type="String">homing of breast cancer cell lines</Data></Cell>
    <Cell ss:StyleID="s62"><Data ss:Type="Number">1.47E-2</Data></Cell>
    <Cell><Data ss:Type="String"> </Data></Cell>
    <Cell><Data ss:Type="Number">-1.9770000000000001</Data></Cell>
    <Cell><Data ss:Type="String">CXCL12,FN1,IGF1,ITGA6,ITGB3,JUN,PRKCZ</Data></Cell>
    <Cell><Data ss:Type="Number">7</Data></Cell>
   </Row>
   <Row>
    <Cell><Data ss:Type="String">Organismal Development</Data></Cell>
    <Cell><Data ss:Type="String">growth of vessel</Data></Cell>
    <Cell ss:StyleID="s62"><Data ss:Type="Number">4.2500000000000003E-3</Data></Cell>
    <Cell><Data ss:Type="String"> </Data></Cell>
    <Cell><Data ss:Type="Number">-1.9410000000000001</Data></Cell>
    <Cell><Data ss:Type="String">COL1A1,CXCL12,EDN1,EDNRB,FGF1,FGF2,FLT4,KDR,LGALS3</Data></Cell>
    <Cell><Data ss:Type="Number">9</Data></Cell>
   </Row>
   <Row>
    <Cell><Data ss:Type="String">Cellular Development, Tissue Development</Data></Cell>
    <Cell><Data ss:Type="String">differentiation of connective tissue</Data></Cell>
    <Cell ss:StyleID="s62"><Data ss:Type="Number">1.37E-2</Data></Cell>
    <Cell><Data ss:Type="String"> </Data></Cell>
    <Cell><Data ss:Type="Number">-1.9390000000000001</Data></Cell>
    <Cell><Data ss:Type="String">ACVRL1,ADAMTS12,ADIRF,ALPL,ATPIF1,BMP2,BMP6,BMPER,CAMK4,CASP3,CAT,CEBPA,CLTC,CSF1,CYR61,DDR2,EFEMP1,FGF1,FGF2,FIGF,FLI1,FLT4,FLVCR1,FOXO1,GATA3,GDF5,GLI1,HOXA10,HOXA5,HSPE1,IGF1,IL6R,INHBA,NOG,NOTCH1,NPNT,PDE5A,PDGFRA,PTCH1,PTK2,RRAS2,RUNX2,SERPINF1,SFRP1,SKI,SMARCA4,SMOC1,SND1,SOX5,TAL1,TCF7L2,TFRC,TNFSF12,TRIB3,TWIST2,VCAN,ZBTB16,ZNF675</Data></Cell>
    <Cell><Data ss:Type="Number">58</Data></Cell>
   </Row>
   <Row>
    <Cell><Data ss:Type="String">Cardiovascular System Development and Function, Cellular Movement</Data></Cell>
    <Cell><Data ss:Type="String">cell movement of microvascular endothelial cells</Data></Cell>
    <Cell ss:StyleID="s62"><Data ss:Type="Number">2.06E-2</Data></Cell>
    <Cell><Data ss:Type="String"> </Data></Cell>
    <Cell><Data ss:Type="Number">-1.9119999999999999</Data></Cell>
    <Cell><Data ss:Type="String">ADM,ARHGEF6,CDH5,CXCL1,CXCR2,FGF2,GAS6,RECK,TGFBR2</Data></Cell>
    <Cell><Data ss:Type="Number">9</Data></Cell>
   </Row>
   <Row>
    <Cell><Data ss:Type="String">Embryonic Development, Lymphoid Tissue Structure and Development, Organ Development, Organismal Development</Data></Cell>
    <Cell><Data ss:Type="String">development of lymphatic system component</Data></Cell>
    <Cell ss:StyleID="s62"><Data ss:Type="Number">1.5599999999999999E-2</Data></Cell>
    <Cell><Data ss:Type="String"> </Data></Cell>
    <Cell><Data ss:Type="Number">-1.887</Data></Cell>
    <Cell><Data ss:Type="String">EDN1,EDNRB,FGF1,FGF10,FGF2,FLT4,KDR,MLLT11</Data></Cell>
    <Cell><Data ss:Type="Number">8</Data></Cell>
   </Row>
   <Row>
    <Cell><Data ss:Type="String">Cell Cycle</Data></Cell>
    <Cell><Data ss:Type="String">mitogenesis</Data></Cell>
    <Cell ss:StyleID="s62"><Data ss:Type="Number">1.4999999999999999E-2</Data></Cell>
    <Cell><Data ss:Type="String"> </Data></Cell>
    <Cell><Data ss:Type="Number">-1.8640000000000001</Data></Cell>
    <Cell><Data ss:Type="String">CXCL10,CYR61,EDN1,EGFR,ERBB2,ERBB3,FGF2,FGF9,FIGF,HBEGF,IGF1,KDR,NRG1,TXN</Data></Cell>
    <Cell><Data ss:Type="Number">14</Data></Cell>
   </Row>
   <Row>
    <Cell><Data ss:Type="String">Cell-To-Cell Signaling and Interaction</Data></Cell>
    <Cell><Data ss:Type="String">adhesion of connective tissue cells</Data></Cell>
    <Cell ss:StyleID="s62"><Data ss:Type="Number">5.0899999999999999E-3</Data></Cell>
    <Cell><Data ss:Type="String"> </Data></Cell>
    <Cell><Data ss:Type="Number">-1.829</Data></Cell>
    <Cell><Data ss:Type="String">ADAM12,ADM,COL1A1,COL7A1,FERMT2,FN1,ITGB3,RAMP2,THRA,TLN1,TLN2,TMOD1,WISP2</Data></Cell>
    <Cell><Data ss:Type="Number">13</Data></Cell>
   </Row>
   <Row>
    <Cell><Data ss:Type="String">Hematological System Development and Function</Data></Cell>
    <Cell><Data ss:Type="String">hemostasis</Data></Cell>
    <Cell ss:StyleID="s62"><Data ss:Type="Number">1.4100000000000001E-4</Data></Cell>
    <Cell><Data ss:Type="String"> </Data></Cell>
    <Cell><Data ss:Type="Number">-1.806</Data></Cell>
    <Cell><Data ss:Type="String">ADRA2A,C1QTNF1,CD24,CTSG,CXCL12,EDN1,EFNB1,F12,FN1,GAS6,ITGB3,LRP8,P2RY12,PDGFA,PDGFRA,PLPP1,SELP,THBD,TLR4,VWF</Data></Cell>
    <Cell><Data ss:Type="Number">20</Data></Cell>
   </Row>
   <Row>
    <Cell><Data ss:Type="String">Tissue Development</Data></Cell>
    <Cell><Data ss:Type="String">tubulation of epithelial tissue</Data></Cell>
    <Cell ss:StyleID="s62"><Data ss:Type="Number">9.2500000000000004E-4</Data></Cell>
    <Cell><Data ss:Type="String"> </Data></Cell>
    <Cell><Data ss:Type="Number">-1.7989999999999999</Data></Cell>
    <Cell><Data ss:Type="String">ARHGEF15,CAV1,CDKN2A,CXCL1,CXCL12,EDN1,EDNRB,ERG,FGF2,FLNA,FOXO1,GAS6,ID1,KDR,MAPKAPK2,NPPA,NR4A1,OLR1,PECAM1,PLAUR,PTPRZ1,RGS4,RHOJ,TEK,TRPC1,TRPC4,VIM,ZG16B</Data></Cell>
    <Cell><Data ss:Type="Number">28</Data></Cell>
   </Row>
   <Row>
    <Cell><Data ss:Type="String">Cell Morphology</Data></Cell>
    <Cell><Data ss:Type="String">tubulation of cells</Data></Cell>
    <Cell ss:StyleID="s62"><Data ss:Type="Number">1.1100000000000001E-3</Data></Cell>
    <Cell><Data ss:Type="String"> </Data></Cell>
    <Cell><Data ss:Type="Number">-1.7989999999999999</Data></Cell>
    <Cell><Data ss:Type="String">ARHGEF15,CAV1,CDKN2A,CXCL1,CXCL12,EDN1,EDNRB,ERG,FGF2,FLNA,FOXO1,GAS6,ID1,KDR,MAPKAPK2,NPPA,NR4A1,OLR1,PECAM1,PLAUR,PTPRZ1,RGS4,RHOJ,TEK,TRPC1,TRPC4,VIM,ZG16B</Data></Cell>
    <Cell><Data ss:Type="Number">28</Data></Cell>
   </Row>
   <Row>
    <Cell><Data ss:Type="String">Cardiovascular System Development and Function, Cell Morphology, Cellular Development, Organismal Development, Tissue Development</Data></Cell>
    <Cell><Data ss:Type="String">tubulation of endothelial cells</Data></Cell>
    <Cell ss:StyleID="s62"><Data ss:Type="Number">1.72E-3</Data></Cell>
    <Cell><Data ss:Type="String"> </Data></Cell>
    <Cell><Data ss:Type="Number">-1.7989999999999999</Data></Cell>
    <Cell><Data ss:Type="String">ARHGEF15,CAV1,CDKN2A,CXCL1,CXCL12,EDN1,EDNRB,ERG,FGF2,FLNA,FOXO1,GAS6,ID1,KDR,MAPKAPK2,NPPA,NR4A1,OLR1,PECAM1,PLAUR,PTPRZ1,RHOJ,TEK,TRPC1,TRPC4,VIM,ZG16B</Data></Cell>
    <Cell><Data ss:Type="Number">27</Data></Cell>
   </Row>
   <Row>
    <Cell><Data ss:Type="String">Cell Signaling, Cellular Function and Maintenance, Molecular Transport, Vitamin and Mineral Metabolism</Data></Cell>
    <Cell><Data ss:Type="String">flux of Ca2+</Data></Cell>
    <Cell ss:StyleID="s62"><Data ss:Type="Number">2.63E-2</Data></Cell>
    <Cell><Data ss:Type="String"> </Data></Cell>
    <Cell><Data ss:Type="Number">-1.7909999999999999</Data></Cell>
    <Cell><Data ss:Type="String">ANXA1,ATP2C2,C3,CAV1,CCL14,CCL20,CCL21,CXCL1,CXCL12,ETS2,F3,FCGR3A/FCGR3B,JUN,PKD1,RGS2,TNFRSF8,TRPC1</Data></Cell>
    <Cell><Data ss:Type="Number">17</Data></Cell>
   </Row>
   <Row>
    <Cell><Data ss:Type="String">Cellular Movement</Data></Cell>
    <Cell><Data ss:Type="String">migration of breast cancer cell lines</Data></Cell>
    <Cell ss:StyleID="s62"><Data ss:Type="Number">3.8899999999999997E-5</Data></Cell>
    <Cell><Data ss:Type="String"> </Data></Cell>
    <Cell><Data ss:Type="Number">-1.7869999999999999</Data></Cell>
    <Cell><Data ss:Type="String">ACSL4,ADAM12,ADGRF5,ADRB2,ANXA1,ARF1,ARHGAP8/PRR5-ARHGAP8,ARRB1,ARRDC3,ATF3,BHLHE41,BMP2,BMP6,BRCA1,CSE1L,CXCL10,CXCL11,CXCL12,DBF4,EGFR,ERBB2,ERBB3,EZH2,FGF1,FGF10,FGF2,FGF7,FLNA,FN1,FOXA1,FOXC1,GATA3,GLI1,GPER1,HIC1,HMMR,ID1,IGF1,ITGA6,ITGB3,JUN,KISS1,KLF4,KPNA2,KRT19,KRT8,MCAM,MET,MMP14,MYC,NME1,NRG1,NRP1,PLAUR,PPM1F,PTK2,RAP1GAP,ROR1,RUNX2,RUVBL1,SDC1,SPDEF,TFAP2A,TGFBR3,TRIP10,TWIST2,VIM,WNT11</Data></Cell>
    <Cell><Data ss:Type="Number">68</Data></Cell>
   </Row>
   <Row>
    <Cell><Data ss:Type="String">Cell-To-Cell Signaling and Interaction</Data></Cell>
    <Cell><Data ss:Type="String">adhesion of melanoma cell lines</Data></Cell>
    <Cell ss:StyleID="s62"><Data ss:Type="Number">2.75E-2</Data></Cell>
    <Cell><Data ss:Type="String"> </Data></Cell>
    <Cell><Data ss:Type="Number">-1.7549999999999999</Data></Cell>
    <Cell><Data ss:Type="String">EGFR,ERBB3,NME1,NRG1,PLAUR,ROCK2</Data></Cell>
    <Cell><Data ss:Type="Number">6</Data></Cell>
   </Row>
   <Row>
    <Cell><Data ss:Type="String">Cardiovascular System Development and Function, Cell Morphology, Cellular Development, Organismal Development, Tissue Development</Data></Cell>
    <Cell><Data ss:Type="String">tubulation of vascular endothelial cells</Data></Cell>
    <Cell ss:StyleID="s62"><Data ss:Type="Number">8.9099999999999995E-3</Data></Cell>
    <Cell><Data ss:Type="String"> </Data></Cell>
    <Cell><Data ss:Type="Number">-1.732</Data></Cell>
    <Cell><Data ss:Type="String">ARHGEF15,CXCL1,CXCL12,ERG,FGF2,FOXO1,GAS6,ID1,KDR,NPPA,NR4A1,PECAM1,PTPRZ1,RHOJ,TEK,TRPC1,TRPC4,ZG16B</Data></Cell>
    <Cell><Data ss:Type="Number">18</Data></Cell>
   </Row>
   <Row>
    <Cell><Data ss:Type="String">Nucleic Acid Metabolism, Small Molecule Biochemistry</Data></Cell>
    <Cell><Data ss:Type="String">metabolism of cyclic nucleotides</Data></Cell>
    <Cell ss:StyleID="s62"><Data ss:Type="Number">2.6200000000000001E-2</Data></Cell>
    <Cell><Data ss:Type="String"> </Data></Cell>
    <Cell><Data ss:Type="Number">-1.7150000000000001</Data></Cell>
    <Cell><Data ss:Type="String">ADM,ADRB2,AVPR2,BMP6,CALCR,DRD1,HCAR2,NPPA,P2RY12,PDE5A,PTH1R,SNX1</Data></Cell>
    <Cell><Data ss:Type="Number">12</Data></Cell>
   </Row>
   <Row>
    <Cell><Data ss:Type="String">Cardiovascular System Development and Function, Cell-To-Cell Signaling and Interaction</Data></Cell>
    <Cell><Data ss:Type="String">adhesion of endothelial cells</Data></Cell>
    <Cell ss:StyleID="s62"><Data ss:Type="Number">1.4300000000000001E-4</Data></Cell>
    <Cell><Data ss:Type="String"> </Data></Cell>
    <Cell><Data ss:Type="Number">-1.7070000000000001</Data></Cell>
    <Cell><Data ss:Type="String">ADGRG3,CD36,CTSG,CXCL2,CXCR2,FERMT2,GAS6,ICAM2,ITGA6,ITGB3,LGALS3,MET,MYADM,NLGN1,OLR1,PECAM1,PLAUR,PPAP2B,PROC,SELP,SERPING1,STX6,TGFBR2,TNFSF12,TNFSF4,TSTA3,TXN,VIM</Data></Cell>
    <Cell><Data ss:Type="Number">28</Data></Cell>
   </Row>
   <Row>
    <Cell><Data ss:Type="String">Cancer, Cell-To-Cell Signaling and Interaction, Organismal Injury and Abnormalities</Data></Cell>
    <Cell><Data ss:Type="String">binding of carcinoma cells</Data></Cell>
    <Cell ss:StyleID="s62"><Data ss:Type="Number">3.3500000000000001E-3</Data></Cell>
    <Cell><Data ss:Type="String"> </Data></Cell>
    <Cell><Data ss:Type="Number">-1.698</Data></Cell>
    <Cell><Data ss:Type="String">CD24,ITGB3,SELP,ST6GALNAC6</Data></Cell>
    <Cell><Data ss:Type="Number">4</Data></Cell>
   </Row>
   <Row>
    <Cell><Data ss:Type="String">Cell Cycle</Data></Cell>
    <Cell><Data ss:Type="String">mitogenesis of connective tissue cells</Data></Cell>
    <Cell ss:StyleID="s62"><Data ss:Type="Number">2.4399999999999999E-3</Data></Cell>
    <Cell><Data ss:Type="String"> </Data></Cell>
    <Cell><Data ss:Type="Number">-1.6639999999999999</Data></Cell>
    <Cell><Data ss:Type="String">EDN1,FGF2,FGF9,HBEGF,IGF1,TXN</Data></Cell>
    <Cell><Data ss:Type="Number">6</Data></Cell>
   </Row>
   <Row>
    <Cell><Data ss:Type="String">Cardiovascular System Development and Function, Cellular Movement</Data></Cell>
    <Cell><Data ss:Type="String">migration of microvascular endothelial cells</Data></Cell>
    <Cell ss:StyleID="s62"><Data ss:Type="Number">2.1000000000000001E-2</Data></Cell>
    <Cell><Data ss:Type="String"> </Data></Cell>
    <Cell><Data ss:Type="Number">-1.6639999999999999</Data></Cell>
    <Cell><Data ss:Type="String">ADM,ARHGEF6,CDH5,CXCL1,FGF2,GAS6,RECK,TGFBR2</Data></Cell>
    <Cell><Data ss:Type="Number">8</Data></Cell>
   </Row>
   <Row>
    <Cell><Data ss:Type="String">Organismal Development</Data></Cell>
    <Cell><Data ss:Type="String">growth of organism</Data></Cell>
    <Cell ss:StyleID="s62"><Data ss:Type="Number">3.7699999999999997E-2</Data></Cell>
    <Cell><Data ss:Type="String"> </Data></Cell>
    <Cell><Data ss:Type="Number">-1.6479999999999999</Data></Cell>
    <Cell><Data ss:Type="String">ARTN,CCL20,CCL21,CXCL12,DEFB1,DLL1,FGF10,FGF2,FGF7,IGF1,IGF2,LIF</Data></Cell>
    <Cell><Data ss:Type="Number">12</Data></Cell>
   </Row>
   <Row>
    <Cell><Data ss:Type="String">Tissue Development</Data></Cell>
    <Cell><Data ss:Type="String">growth of connective tissue</Data></Cell>
    <Cell ss:StyleID="s62"><Data ss:Type="Number">1.3499999999999999E-5</Data></Cell>
    <Cell><Data ss:Type="String"> </Data></Cell>
    <Cell><Data ss:Type="Number">-1.63</Data></Cell>
    <Cell><Data ss:Type="String">ANPEP,AQP1,BMP2,CDC73,CDH13,CDKN2A,COL14A1,COL1A1,CSF1,CTF1,CXCL12,CYR61,DPP4,E2F1,EDN1,EGFR,FERMT1,FGF1,FGF10,FGF2,FGF7,FGF9,FGFR1,FLI1,FN1,FOXO1,GAS6,GPER1,HDGF,HMGA1,HOXA5,IGF1,IGF2,IL18,KLF4,KLF9,KRAS,LGALS3,LMNB1,MAPKAPK2,MET,MIF,MKI67,MYC,NOG,NOTCH1,OVOL2,PDE5A,PDGFA,PDGFD,PDGFRA,PGK1,PLAUR,PPAT,PRDX4,PROC,PTPRZ1,RUNX1T1,S100A11,SFRP1,SOD2,SPRY2,TGFBR2,TNFSF12,TNFSF13B,VCAN,VIP,WISP1,YAP1</Data></Cell>
    <Cell><Data ss:Type="Number">69</Data></Cell>
   </Row>
   <Row>
    <Cell><Data ss:Type="String">Gene Expression</Data></Cell>
    <Cell><Data ss:Type="String">binding of protein binding site</Data></Cell>
    <Cell ss:StyleID="s62"><Data ss:Type="Number">8.7799999999999998E-4</Data></Cell>
    <Cell><Data ss:Type="String"> </Data></Cell>
    <Cell><Data ss:Type="Number">-1.623</Data></Cell>
    <Cell><Data ss:Type="String">ADIPOR1,CXCL12,E2F1,ESR2,ETS2,FN1,GATA3,IGF1,JUN,MYC,NRG1,OLR1,SOD2,TFAP2A</Data></Cell>
    <Cell><Data ss:Type="Number">14</Data></Cell>
   </Row>
   <Row>
    <Cell><Data ss:Type="String">Cellular Assembly and Organization, Cellular Function and Maintenance</Data></Cell>
    <Cell><Data ss:Type="String">organization of cytoskeleton</Data></Cell>
    <Cell ss:StyleID="s62"><Data ss:Type="Number">1.93E-4</Data></Cell>
    <Cell><Data ss:Type="String"> </Data></Cell>
    <Cell><Data ss:Type="Number">-1.623</Data></Cell>
    <Cell><Data ss:Type="String">ADGRF5,ANPEP,ARHGAP8/PRR5-ARHGAP8,CD2AP,CEP350,CKAP5,CXCL10,CXCL12,DIAPH3,DPYSL2,ERBB2,ERG,EZR,FN1,FOXM1,GATA3,GSK3B,ICAM5,ITGB3,ITGB4,JUP,KDR,KIF2C,KIFC1,LIMK1,MAP1B,NRP1,NTF3,PRC1,PROC,RAD21,REM1,RPS6KA3,SEMA3D,SEPT9,SERPINF1,SNCA,STMN1,TACC3,VIM,VWF</Data></Cell>
    <Cell><Data ss:Type="Number">41</Data></Cell>
   </Row>
   <Row>
    <Cell><Data ss:Type="String">Cell-To-Cell Signaling and Interaction</Data></Cell>
    <Cell><Data ss:Type="String">adhesion of blood cells</Data></Cell>
    <Cell ss:StyleID="s62"><Data ss:Type="Number">5.8599999999999998E-3</Data></Cell>
    <Cell><Data ss:Type="String"> </Data></Cell>
    <Cell><Data ss:Type="Number">-1.6120000000000001</Data></Cell>
    <Cell><Data ss:Type="String">A2M,ADRB2,ANXA1,AOC3,C3,CCL20,CCL21,CCL28,CD209,CD36,CDH1,CSF1,CTSG,CX3CL1,CXCL10,CXCL12,CXCL2,CXCR2,ERG,EZR,F10,FCGR1A,FCGR3A/FCGR3B,FN1,GAS6,ICAM2,IL33,IL6R,JAM3,LGALS3,LRP8,MCAM,MYADM,NT5E,P2RY12,PECAM1,PLAUR,PLTP,PROC,PTX3,RASGRP1,SELP,SERPING1,STAB1,TGFBR2,TLR4,TNFSF12,TXN,VWF</Data></Cell>
    <Cell><Data ss:Type="Number">49</Data></Cell>
   </Row>
   <Row>
    <Cell><Data ss:Type="String">Cell Death and Survival</Data></Cell>
    <Cell><Data ss:Type="String">cell survival</Data></Cell>
    <Cell ss:StyleID="s62"><Data ss:Type="Number">2.8399999999999999E-5</Data></Cell>
    <Cell><Data ss:Type="String"> </Data></Cell>
    <Cell><Data ss:Type="Number">-1.607</Data></Cell>
    <Cell><Data ss:Type="String">ABCC6,ABCG2,ACKR3,ALK,APOD,ARAP3,ARRB1,ARTN,BCL6,BMP2,BMP5,BMP6,BRCA1,BRCA2,BUB1B,C3,CALR,CAMK4,CASP3,CAV1,CDC7,CDKN2A,CEBPD,CHEK1,COL17A1,CPA1,CSF1,CTF1,CX3CL1,CXCL12,DAB2,DNASE1L3,DUSP1,EGFR,ELF3,ERBB2,ERBB3,FANCC,FANCD2,FGF1,FGF2,FN1,FOXM1,FOXO1,GAS6,GLI1,GSK3B,HBEGF,HMGA1,HOXA5,ID4,IGF1,IGF2,IL33,IRS2,ITGB1BP1,JAG2,JUN,KDR,KIF11,KIFC1,KRAS,KRT19,LGALS3,LIF,LRP1,MAD2L1,MYC,NDC80,NFIL3,NR3C1,NR4A1,NRG1,NRP1,NTF3,NTRK3,OLR1,PARP1,PBK,PBX1,PDGFA,PDGFRA,PLK1,PRKDC,RAD51,RCAN1,S1PR1,SDC1,SEMA6A,SFRP1,SNCA,SND1,SNRPD1,SNRPE,SOD2,STMN1,TIE1,TLR3,TLR4,TNFRSF8,TNFSF13B,TOP1,WNT11</Data></Cell>
    <Cell><Data ss:Type="Number">103</Data></Cell>
   </Row>
   <Row>
    <Cell><Data ss:Type="String">Cellular Movement</Data></Cell>
    <Cell><Data ss:Type="String">transmigration of cells</Data></Cell>
    <Cell ss:StyleID="s62"><Data ss:Type="Number">1.3899999999999999E-2</Data></Cell>
    <Cell><Data ss:Type="String"> </Data></Cell>
    <Cell><Data ss:Type="Number">-1.5840000000000001</Data></Cell>
    <Cell><Data ss:Type="String">AOC3,CD86,CXCL11,CXCL12,CXCL3,CXCR2,FN1,ID1,IGF1,ITGB3,JAM3,MMP14,PECAM1,PTGDR2,RAP1GAP,SIRPA,STAB1</Data></Cell>
    <Cell><Data ss:Type="Number">17</Data></Cell>
   </Row>
   <Row>
    <Cell><Data ss:Type="String">Cell Death and Survival, Nervous System Development and Function</Data></Cell>
    <Cell><Data ss:Type="String">cell viability of neurons</Data></Cell>
    <Cell ss:StyleID="s62"><Data ss:Type="Number">1.4E-2</Data></Cell>
    <Cell><Data ss:Type="String"> </Data></Cell>
    <Cell><Data ss:Type="Number">-1.5589999999999999</Data></Cell>
    <Cell><Data ss:Type="String">ALK,ARTN,BMP2,CSF1,CTF1,CX3CL1,FGF2,LIF,NRG1,NTF3,RCAN1,SNCA</Data></Cell>
    <Cell><Data ss:Type="Number">12</Data></Cell>
   </Row>
   <Row>
    <Cell><Data ss:Type="String">Cellular Development, Cellular Growth and Proliferation</Data></Cell>
    <Cell><Data ss:Type="String">proliferation of stem cells</Data></Cell>
    <Cell ss:StyleID="s62"><Data ss:Type="Number">1.11E-2</Data></Cell>
    <Cell><Data ss:Type="String"> </Data></Cell>
    <Cell><Data ss:Type="Number">-1.5069999999999999</Data></Cell>
    <Cell><Data ss:Type="String">ABCB1,AFAP1L1,CCL20,CCL21,CEBPD,CXCL12,FGF2,IGF1,LIF,NES,S100A4,TPO</Data></Cell>
    <Cell><Data ss:Type="Number">12</Data></Cell>
   </Row>
   <Row>
    <Cell><Data ss:Type="String">Cell Death and Survival</Data></Cell>
    <Cell><Data ss:Type="String">cell viability</Data></Cell>
    <Cell ss:StyleID="s62"><Data ss:Type="Number">1.3900000000000001E-5</Data></Cell>
    <Cell><Data ss:Type="String"> </Data></Cell>
    <Cell><Data ss:Type="Number">-1.494</Data></Cell>
    <Cell><Data ss:Type="String">ACKR3,ALK,APOD,ARRB1,ARTN,BCL6,BMP2,BMP5,BMP6,BRCA1,BUB1B,C3,CALR,CAMK4,CASP3,CAV1,CDC7,CDKN2A,CEBPD,CHEK1,COL17A1,CPA1,CSF1,CTF1,CX3CL1,CXCL12,DAB2,DNASE1L3,DUSP1,EGFR,ELF3,ERBB2,ERBB3,FANCD2,FGF1,FGF2,FN1,FOXM1,FOXO1,GAS6,GLI1,GSK3B,HMGA1,HOXA5,ID4,IGF1,IGF2,IL33,IRS2,ITGB1BP1,JAG2,JUN,KDR,KIF11,KIFC1,KRAS,KRT19,LGALS3,LIF,LRP1,MAD2L1,MYC,NDC80,NFIL3,NR3C1,NR4A1,NRG1,NRP1,NTF3,OLR1,PARP1,PBK,PBX1,PDGFA,PDGFRA,PLK1,PRKDC,RAD51,RCAN1,S1PR1,SDC1,SEMA6A,SFRP1,SNCA,SND1,SNRPD1,SNRPE,SOD2,STMN1,TIE1,TLR3,TLR4,TNFRSF8,TNFSF13B,TOP1,WNT11</Data></Cell>
    <Cell><Data ss:Type="Number">96</Data></Cell>
   </Row>
   <Row>
    <Cell><Data ss:Type="String">Cell-To-Cell Signaling and Interaction</Data></Cell>
    <Cell><Data ss:Type="String">adhesion of breast cancer cell lines</Data></Cell>
    <Cell ss:StyleID="s62"><Data ss:Type="Number">1.5399999999999999E-3</Data></Cell>
    <Cell><Data ss:Type="String"> </Data></Cell>
    <Cell><Data ss:Type="Number">-1.4750000000000001</Data></Cell>
    <Cell><Data ss:Type="String">ANXA1,CDCP1,CDH1,DBF4,DCN,EGFR,EPHA2,ERBB3,FN1,ITGB3,LGALS3,MMP14,MYO6,NME1,NRG1,PLAUR,PTK2,ROCK2,SERPINB5,SNX1</Data></Cell>
    <Cell><Data ss:Type="Number">20</Data></Cell>
   </Row>
   <Row>
    <Cell><Data ss:Type="String">Cellular Movement</Data></Cell>
    <Cell><Data ss:Type="String">cell movement of breast cancer cell lines</Data></Cell>
    <Cell ss:StyleID="s62"><Data ss:Type="Number">2.48E-5</Data></Cell>
    <Cell><Data ss:Type="String"> </Data></Cell>
    <Cell><Data ss:Type="Number">-1.454</Data></Cell>
    <Cell><Data ss:Type="String">ACSL4,ADAM12,ADGRF5,ADRB2,ANXA1,ARF1,ARHGAP8/PRR5-ARHGAP8,ARPC1B,ARRB1,ARRDC3,ATF3,BHLHE41,BMP2,BMP6,BRCA1,CDH1,CSE1L,CXCL10,CXCL11,CXCL12,DBF4,EGFR,ERBB2,ERBB3,ESR2,EZH2,FGF1,FGF10,FGF2,FGF7,FLNA,FN1,FOSB,FOXA1,FOXC1,GATA3,GLI1,GPER1,HIC1,HMMR,ID1,IGF1,ITGA6,ITGB3,JUN,JUP,KISS1,KLF4,KPNA2,KRT19,KRT8,LIMK1,MCAM,MET,MMP14,MYC,NME1,NRG1,NRP1,PIK3R1,PLAUR,PPM1F,PRKCZ,PTK2,RAP1GAP,ROR1,RUNX2,RUVBL1,SDC1,SEPT9,SERPINB5,SPDEF,TFAP2A,TGFBR3,TRIP10,TWIST2,VIM,WNT11</Data></Cell>
    <Cell><Data ss:Type="Number">78</Data></Cell>
   </Row>
   <Row>
    <Cell><Data ss:Type="String">Embryonic Development, Organ Development, Organismal Development</Data></Cell>
    <Cell><Data ss:Type="String">development of lymphatic system</Data></Cell>
    <Cell ss:StyleID="s62"><Data ss:Type="Number">3.64E-3</Data></Cell>
    <Cell><Data ss:Type="String"> </Data></Cell>
    <Cell><Data ss:Type="Number">-1.4470000000000001</Data></Cell>
    <Cell><Data ss:Type="String">CSF1,DLL1,E2F1,EDN1,EDNRB,EGFR,FGF1,FGF10,FGF2,FLT4,HOXA5,IL6R,KDR,MLLT11,ROR2,TNFSF12</Data></Cell>
    <Cell><Data ss:Type="Number">16</Data></Cell>
   </Row>
   <Row>
    <Cell><Data ss:Type="String">Cellular Compromise</Data></Cell>
    <Cell><Data ss:Type="String">nucleation of cells</Data></Cell>
    <Cell ss:StyleID="s62"><Data ss:Type="Number">7.9399999999999991E-3</Data></Cell>
    <Cell><Data ss:Type="String"> </Data></Cell>
    <Cell><Data ss:Type="Number">-1.446</Data></Cell>
    <Cell><Data ss:Type="String">AURKB,BRCA1,BRCA2,CCNE1,ECT2,MAD2L1</Data></Cell>
    <Cell><Data ss:Type="Number">6</Data></Cell>
   </Row>
   <Row>
    <Cell><Data ss:Type="String">DNA Replication, Recombination, and Repair</Data></Cell>
    <Cell><Data ss:Type="String">synthesis of DNA</Data></Cell>
    <Cell ss:StyleID="s62"><Data ss:Type="Number">4.9499999999999997E-5</Data></Cell>
    <Cell><Data ss:Type="String"> </Data></Cell>
    <Cell><Data ss:Type="Number">-1.4419999999999999</Data></Cell>
    <Cell><Data ss:Type="String">BRCA2,BRIP1,CCNA2,CDC25A,CDC25C,CDKN2A,CHEK1,COL14A1,CSF1,CTF1,CXCL10,CYR61,E2F1,EDN1,EFEMP1,EGFR,ERBB2,FANCD2,FGF2,FN1,GLI1,HDGF,IGF1,KDR,LGALS3,NRG1,PDGFD,PDGFRA,PIK3R1,RGS4,S100A11,STAT5B</Data></Cell>
    <Cell><Data ss:Type="Number">32</Data></Cell>
   </Row>
   <Row>
    <Cell><Data ss:Type="String">Cardiovascular System Development and Function, Cell Death and Survival</Data></Cell>
    <Cell><Data ss:Type="String">cell viability of endothelial cells</Data></Cell>
    <Cell ss:StyleID="s62"><Data ss:Type="Number">3.8600000000000001E-3</Data></Cell>
    <Cell><Data ss:Type="String"> </Data></Cell>
    <Cell><Data ss:Type="Number">-1.425</Data></Cell>
    <Cell><Data ss:Type="String">CALR,DAB2,FGF1,FGF2,ITGB1BP1,KDR,LRP1,NR4A1,OLR1,PDGFRA,S1PR1,SEMA6A,TIE1,TLR3</Data></Cell>
    <Cell><Data ss:Type="Number">14</Data></Cell>
   </Row>
   <Row>
    <Cell><Data ss:Type="String">Cardiovascular System Development and Function, Cellular Movement</Data></Cell>
    <Cell><Data ss:Type="String">movement of vascular endothelial cells</Data></Cell>
    <Cell ss:StyleID="s62"><Data ss:Type="Number">1.37E-4</Data></Cell>
    <Cell><Data ss:Type="String"> </Data></Cell>
    <Cell><Data ss:Type="Number">-1.4219999999999999</Data></Cell>
    <Cell><Data ss:Type="String">ACKR3,ADAMTS1,ADM,ANPEP,ARHGEF6,CD36,CDH13,CDH5,CXCL1,CXCL12,CXCR2,DLC1,DLL4,EGFR,ERBB2,FGF2,FN1,FOXO1,GAS6,HOXA9,ID1,ITGA9,ITGB3,KDR,KLF2,LGALS3,MET,MMP14,NR4A1,OSR1,PDE2A,PKM,PROS1,PTPRZ1,RECK,SEMA3D,STAB1,STAB2,TGFBR2,THBD,ZG16B</Data></Cell>
    <Cell><Data ss:Type="Number">41</Data></Cell>
   </Row>
   <Row>
    <Cell><Data ss:Type="String">Cellular Movement, Hematological System Development and Function, Immune Cell Trafficking</Data></Cell>
    <Cell><Data ss:Type="String">cell movement of mononuclear leukocytes</Data></Cell>
    <Cell ss:StyleID="s62"><Data ss:Type="Number">3.2200000000000002E-3</Data></Cell>
    <Cell><Data ss:Type="String"> </Data></Cell>
    <Cell><Data ss:Type="Number">-1.417</Data></Cell>
    <Cell><Data ss:Type="String">ACKR3,ANXA1,AOC3,CCL13,CCL14,CCL20,CCL21,CCL28,CCR4,CD86,CTSG,CX3CL1,CXCL10,CXCL11,CXCL12,CXCL3,CXCR2,DEFB1,DPP4,DPYSL2,EFNB1,EGFR,ENPP2,EZR,FN1,GNAZ,ICAM2,IL18,ITGA6,ITGB3,LGALS3,MCAM,MIF,MMP14,MYADM,MYLK,PECAM1,PLAUR,PPIA,PRKCZ,PRNP,PROC,PROCR,PTGDR,PTGDR2,PTPRO,RARRES2,RASGRP1,S100A14,S1PR1,SELP,SOCS3,STAB1,TLR4,TNFRSF1B,VIPR1</Data></Cell>
    <Cell><Data ss:Type="Number">56</Data></Cell>
   </Row>
   <Row>
    <Cell><Data ss:Type="String">Cardiovascular System Development and Function, Cellular Movement</Data></Cell>
    <Cell><Data ss:Type="String">migration of vascular endothelial cells</Data></Cell>
    <Cell ss:StyleID="s62"><Data ss:Type="Number">7.8600000000000002E-4</Data></Cell>
    <Cell><Data ss:Type="String"> </Data></Cell>
    <Cell><Data ss:Type="Number">-1.413</Data></Cell>
    <Cell><Data ss:Type="String">ACKR3,ADAMTS1,ADM,ARHGEF6,CDH13,CDH5,CXCL1,CXCL12,DLC1,DLL4,EGFR,ERBB2,FGF2,FN1,FOXO1,GAS6,HOXA9,ID1,ITGA9,ITGB3,KDR,KLF2,MET,MMP14,NR4A1,PDE2A,PKM,PROS1,PTPRZ1,RECK,SEMA3D,STAB1,STAB2,TGFBR2,THBD,ZG16B</Data></Cell>
    <Cell><Data ss:Type="Number">36</Data></Cell>
   </Row>
   <Row>
    <Cell><Data ss:Type="String">Cell Cycle</Data></Cell>
    <Cell><Data ss:Type="String">S phase</Data></Cell>
    <Cell ss:StyleID="s62"><Data ss:Type="Number">2.4399999999999999E-4</Data></Cell>
    <Cell><Data ss:Type="String"> </Data></Cell>
    <Cell><Data ss:Type="Number">-1.4079999999999999</Data></Cell>
    <Cell><Data ss:Type="String">BLM,BRCA1,CCND2,CCNE1,CDC25A,CDC7,CDH1,CDKN1C,CDKN2A,CKS2,CSF1,E2F3,ESR2,FANCD2,FBXO5,FEN1,FGF2,FN1,HBEGF,IGF1,KRAS,MYC,NRG1,SULF1,TYMS,ZBTB16</Data></Cell>
    <Cell><Data ss:Type="Number">26</Data></Cell>
   </Row>
   <Row>
    <Cell><Data ss:Type="String">Cellular Development, Embryonic Development, Hair and Skin Development and Function, Organ Development, Organismal Development, Tissue Development</Data></Cell>
    <Cell><Data ss:Type="String">differentiation of epidermal cells</Data></Cell>
    <Cell ss:StyleID="s62"><Data ss:Type="Number">1.2899999999999999E-6</Data></Cell>
    <Cell><Data ss:Type="String"> </Data></Cell>
    <Cell><Data ss:Type="Number">-1.4019999999999999</Data></Cell>
    <Cell><Data ss:Type="String">ANXA1,ARHGAP19,AURKB,CCNE1,CDH1,CDK1,CERS3,CSTA,DSP,EPHA2,EVPL,FLG,FN1,GLI1,GRHL2,H2AFY,HOXA7,ID1,IGF1,MYC,NOTCH1,OVOL2,PAK4,PLK1,RND3,ROCK2,ST14,TGM1,TNFSF12,TXNIP</Data></Cell>
    <Cell><Data ss:Type="Number">30</Data></Cell>
   </Row>
   <Row>
    <Cell><Data ss:Type="String">Cellular Development, Cellular Growth and Proliferation, Organ Development, Renal and Urological System Development and Function</Data></Cell>
    <Cell><Data ss:Type="String">proliferation of mesangial cells</Data></Cell>
    <Cell ss:StyleID="s62"><Data ss:Type="Number">3.7900000000000003E-2</Data></Cell>
    <Cell><Data ss:Type="String"> </Data></Cell>
    <Cell><Data ss:Type="Number">-1.4</Data></Cell>
    <Cell><Data ss:Type="String">CXCL10,EDN1,EGFR,IGF1,IGF2,PLAUR</Data></Cell>
    <Cell><Data ss:Type="Number">6</Data></Cell>
   </Row>
   <Row>
    <Cell><Data ss:Type="String">Cellular Growth and Proliferation, Tissue Development</Data></Cell>
    <Cell><Data ss:Type="String">proliferation of connective tissue cells</Data></Cell>
    <Cell ss:StyleID="s62"><Data ss:Type="Number">4.16E-6</Data></Cell>
    <Cell><Data ss:Type="String"> </Data></Cell>
    <Cell><Data ss:Type="Number">-1.3959999999999999</Data></Cell>
    <Cell><Data ss:Type="String">AQP1,BMP2,CDC73,CDH13,CDKN2A,COL14A1,COL1A1,CTF1,CXCL12,CYR61,E2F1,EDN1,EGFR,FERMT1,FGF1,FGF10,FGF2,FGF7,FGF9,FGFR1,FN1,FOXO1,GAS6,GPER1,HDGF,IGF1,IGF2,IL18,KLF9,LGALS3,LMNB1,MAPKAPK2,MET,MIF,MKI67,MYC,NOG,NOTCH1,OVOL2,PDE5A,PDGFA,PDGFD,PDGFRA,PGK1,PLAUR,PPAT,PRDX4,PROC,PTPRZ1,S100A11,SFRP1,SOD2,SPRY2,TGFBR2,TNFSF12,VCAN,VIP,WISP1,YAP1</Data></Cell>
    <Cell><Data ss:Type="Number">59</Data></Cell>
   </Row>
   <Row>
    <Cell><Data ss:Type="String">Cell Cycle</Data></Cell>
    <Cell><Data ss:Type="String">ploidy of cells</Data></Cell>
    <Cell ss:StyleID="s62"><Data ss:Type="Number">7.9399999999999991E-3</Data></Cell>
    <Cell><Data ss:Type="String"> </Data></Cell>
    <Cell><Data ss:Type="Number">-1.387</Data></Cell>
    <Cell><Data ss:Type="String">AURKA,BIRC5,CCNA2,CXCL12,EDN1,FBXO5</Data></Cell>
    <Cell><Data ss:Type="Number">6</Data></Cell>
   </Row>
   <Row>
    <Cell><Data ss:Type="String">Embryonic Development, Hair and Skin Development and Function, Organ Development, Organismal Development, Tissue Development</Data></Cell>
    <Cell><Data ss:Type="String">formation of skin</Data></Cell>
    <Cell ss:StyleID="s62"><Data ss:Type="Number">2.29E-11</Data></Cell>
    <Cell><Data ss:Type="String"> </Data></Cell>
    <Cell><Data ss:Type="Number">-1.3440000000000001</Data></Cell>
    <Cell><Data ss:Type="String">ANXA1,APCDD1,ARHGAP19,AURKB,CCNE1,CDH1,CDH11,CDK1,CERS3,COL17A1,COL1A1,COL3A1,COL5A1,COL5A2,COL7A1,CRABP2,CSTA,DSP,EDAR,EMP1,EPHA2,EVPL,FGF2,FGF7,FLG,FN1,GLI1,GRHL2,H2AFY,HOXA7,ID1,IGF1,INHBA,ITGA6,ITGB4,KLK5,KLK7,KRT14,KRT15,KRT16,KRT17,KRT18,KRT5,KRT8,KRT9,LAMA3,LAMB3,LAMC2,MYC,NOTCH1,NTF4,OVOL2,PAK4,PLK1,RND3,ROCK2,ST14,TGM1,TGM5,TNFSF12,TXNIP</Data></Cell>
    <Cell><Data ss:Type="Number">61</Data></Cell>
   </Row>
   <Row>
    <Cell><Data ss:Type="String">Cellular Development, Tissue Development</Data></Cell>
    <Cell><Data ss:Type="String">differentiation of epithelial cells</Data></Cell>
    <Cell ss:StyleID="s62"><Data ss:Type="Number">2.8200000000000001E-5</Data></Cell>
    <Cell><Data ss:Type="String"> </Data></Cell>
    <Cell><Data ss:Type="Number">-1.3380000000000001</Data></Cell>
    <Cell><Data ss:Type="String">ANXA1,ARHGAP19,AURKB,BDH2,BMP2,BRCA1,CCNE1,CDH1,CDK1,CERS3,CSTA,DSP,EPHA2,EVPL,FLG,FN1,GLI1,GRHL2,H2AFY,HOXA7,ID1,IGF1,KAT2B,MYC,NOTCH1,OVOL2,PAK4,PLK1,RND3,ROCK2,ST14,TAGLN,TGM1,TNFSF12,TXNIP</Data></Cell>
    <Cell><Data ss:Type="Number">35</Data></Cell>
   </Row>
   <Row>
    <Cell><Data ss:Type="String">Cell Death and Survival, Nervous System Development and Function</Data></Cell>
    <Cell><Data ss:Type="String">cell viability of neuroglia</Data></Cell>
    <Cell ss:StyleID="s62"><Data ss:Type="Number">3.7900000000000003E-2</Data></Cell>
    <Cell><Data ss:Type="String"> </Data></Cell>
    <Cell><Data ss:Type="Number">-1.3340000000000001</Data></Cell>
    <Cell><Data ss:Type="String">CSF1,EGFR,GAS6,IGF1,PDGFA,RAD51</Data></Cell>
    <Cell><Data ss:Type="Number">6</Data></Cell>
   </Row>
   <Row>
    <Cell><Data ss:Type="String">Cellular Development, Cellular Growth and Proliferation, Connective Tissue Development and Function, Tissue Development</Data></Cell>
    <Cell><Data ss:Type="String">proliferation of chondrocytes</Data></Cell>
    <Cell ss:StyleID="s62"><Data ss:Type="Number">1.55E-2</Data></Cell>
    <Cell><Data ss:Type="String"> </Data></Cell>
    <Cell><Data ss:Type="Number">-1.2869999999999999</Data></Cell>
    <Cell><Data ss:Type="String">BMP2,FGF2,IGF1,IL18,NOG</Data></Cell>
    <Cell><Data ss:Type="Number">5</Data></Cell>
   </Row>
   <Row>
    <Cell><Data ss:Type="String">Organismal Development, Tissue Development</Data></Cell>
    <Cell><Data ss:Type="String">development of exocrine gland</Data></Cell>
    <Cell ss:StyleID="s62"><Data ss:Type="Number">1.9599999999999999E-4</Data></Cell>
    <Cell><Data ss:Type="String"> </Data></Cell>
    <Cell><Data ss:Type="Number">-1.2470000000000001</Data></Cell>
    <Cell><Data ss:Type="String">BRCA1,EGFR,EZH2,FGF1,FGF10,FGF7,ID1,IGSF3,NOTCH4,NRG1</Data></Cell>
    <Cell><Data ss:Type="Number">10</Data></Cell>
   </Row>
   <Row>
    <Cell><Data ss:Type="String">Cellular Development, Embryonic Development, Hair and Skin Development and Function, Organ Development, Organismal Development, Tissue Development</Data></Cell>
    <Cell><Data ss:Type="String">differentiation of keratinocytes</Data></Cell>
    <Cell ss:StyleID="s62"><Data ss:Type="Number">1.02E-6</Data></Cell>
    <Cell><Data ss:Type="String"> </Data></Cell>
    <Cell><Data ss:Type="Number">-1.2190000000000001</Data></Cell>
    <Cell><Data ss:Type="String">ANXA1,ARHGAP19,AURKB,CCNE1,CDH1,CDK1,CERS3,CSTA,DSP,EPHA2,EVPL,FLG,FN1,GRHL2,H2AFY,HOXA7,ID1,MYC,NOTCH1,OVOL2,PAK4,PLK1,RND3,ROCK2,ST14,TGM1,TNFSF12,TXNIP</Data></Cell>
    <Cell><Data ss:Type="Number">28</Data></Cell>
   </Row>
   <Row>
    <Cell><Data ss:Type="String">Cellular Development, Tissue Development</Data></Cell>
    <Cell><Data ss:Type="String">differentiation of bone cells</Data></Cell>
    <Cell ss:StyleID="s62"><Data ss:Type="Number">3.61E-2</Data></Cell>
    <Cell><Data ss:Type="String"> </Data></Cell>
    <Cell><Data ss:Type="Number">-1.2</Data></Cell>
    <Cell><Data ss:Type="String">ALPL,BMP2,BMP6,BMPER,CAMK4,CAT,CLTC,CSF1,CYR61,DDR2,FGF2,FIGF,FLT4,GLI1,HSPE1,IGF1,IL6R,NOG,NPNT,PDGFRA,PTCH1,PTK2,RRAS2,RUNX2,SERPINF1,SKI,SMOC1,SND1,TWIST2,VCAN,ZNF675</Data></Cell>
    <Cell><Data ss:Type="Number">31</Data></Cell>
   </Row>
   <Row>
    <Cell><Data ss:Type="String">Cardiovascular System Development and Function, Cellular Development, Cellular Growth and Proliferation, Organismal Development, Tissue Development</Data></Cell>
    <Cell><Data ss:Type="String">proliferation of vascular endothelial cells</Data></Cell>
    <Cell ss:StyleID="s62"><Data ss:Type="Number">1.34E-2</Data></Cell>
    <Cell><Data ss:Type="String"> </Data></Cell>
    <Cell><Data ss:Type="Number">-1.1970000000000001</Data></Cell>
    <Cell><Data ss:Type="String">ACVRL1,ADM,ANG,C3,CDH13,CXCL1,CXCL12,DAB2,DLL4,F12,FGF2,FN1,FOXO1,GAS6,KDR,MERTK,NR4A1,NRP1,PDE2A,PKM,PLXNA4,PPIA,PROS1,RGS5,SEMA6A,ZG16B</Data></Cell>
    <Cell><Data ss:Type="Number">26</Data></Cell>
   </Row>
   <Row>
    <Cell><Data ss:Type="String">Cellular Development, Cellular Growth and Proliferation, Connective Tissue Development and Function, Tissue Development</Data></Cell>
    <Cell><Data ss:Type="String">proliferation of stromal cells</Data></Cell>
    <Cell ss:StyleID="s62"><Data ss:Type="Number">3.7900000000000003E-2</Data></Cell>
    <Cell><Data ss:Type="String"> </Data></Cell>
    <Cell><Data ss:Type="Number">-1.196</Data></Cell>
    <Cell><Data ss:Type="String">BMP2,FGF2,FGF9,FOXO1,IGF1,PDE5A</Data></Cell>
    <Cell><Data ss:Type="Number">6</Data></Cell>
   </Row>
   <Row>
    <Cell><Data ss:Type="String">Cell Cycle</Data></Cell>
    <Cell><Data ss:Type="String">S phase of breast cancer cell lines</Data></Cell>
    <Cell ss:StyleID="s62"><Data ss:Type="Number">6.5700000000000003E-3</Data></Cell>
    <Cell><Data ss:Type="String"> </Data></Cell>
    <Cell><Data ss:Type="Number">-1.151</Data></Cell>
    <Cell><Data ss:Type="String">CCND2,CDC25A,CDH1,CDKN2A,ESR2,IGF1,KRAS,NRG1,SULF1,TYMS</Data></Cell>
    <Cell><Data ss:Type="Number">10</Data></Cell>
   </Row>
   <Row>
    <Cell><Data ss:Type="String">Cell Cycle</Data></Cell>
    <Cell><Data ss:Type="String">cell cycle progression</Data></Cell>
    <Cell ss:StyleID="s62"><Data ss:Type="Number">2.6100000000000001E-5</Data></Cell>
    <Cell><Data ss:Type="String"> </Data></Cell>
    <Cell><Data ss:Type="Number">-1.1419999999999999</Data></Cell>
    <Cell><Data ss:Type="String">ABTB1,ASUN,ATF3,AURKA,AURKB,BIRC5,BMP2,BMP6,BRCA1,BRINP1,BUB1B,CALR,CAV1,CCNA2,CCNE1,CDC20,CDC25A,CDC25C,CDC7,CDCA5,CDH1,CDK1,CDK7,CDKN1C,CDKN2A,CDKN3,CENPF,CIT,CKAP5,CLTC,COL1A1,COPZ2,CXCL10,CXCL12,CYR61,DBF4,DDR2,DNMT1,DTL,E2F2,EDN1,EDN3,EGFR,ERBB2,ERBB3,EZH2,FGF2,FGF9,FIGF,FLI1,FOXC1,FOXM1,FOXO4,GAS1,GAS6,GATA3,GEM,GLI1,HBEGF,IGF1,IGF2,INHBA,ITGB4,KAT2B,KDR,KIAA0101,KIF11,KIF15,KIF2C,KIFC1,KLF6,KNTC1,KRT19,LATS2,MAD2L1,MCM2,MELK,MIF,MYC,NDC80,NEK2,NOTCH1,NPM2,NRG1,NUSAP1,OVOL2,PDCD1LG2,PI3,PKMYT1,PLAGL1,PLK1,PPP1R15A,PRR11,RCC1,RGCC,RRAD,SERPINB5,SGO1,SKA1,SKA2,SKA3,SMARCA4,TCF7L2,TXN,VIP,XBP1,ZWINT</Data></Cell>
    <Cell><Data ss:Type="Number">107</Data></Cell>
   </Row>
   <Row>
    <Cell><Data ss:Type="String">Cellular Movement, Hematological System Development and Function, Immune Cell Trafficking</Data></Cell>
    <Cell><Data ss:Type="String">migration of mononuclear leukocytes</Data></Cell>
    <Cell ss:StyleID="s62"><Data ss:Type="Number">1.9300000000000001E-3</Data></Cell>
    <Cell><Data ss:Type="String"> </Data></Cell>
    <Cell><Data ss:Type="Number">-1.139</Data></Cell>
    <Cell><Data ss:Type="String">ACKR3,AOC3,CCL14,CCL20,CCL21,CCL28,CCR4,CD86,CTSG,CX3CL1,CXCL10,CXCL11,CXCL12,CXCR2,DEFB1,DPP4,DPYSL2,EFNB1,EGFR,ENPP2,EZR,FN1,ICAM2,IL18,ITGA6,ITGB3,LGALS3,MCAM,MIF,MMP14,MYADM,MYLK,PECAM1,PRKCZ,PROC,PROCR,PTGDR2,RARRES2,RASGRP1,S1PR1,SELP,SOCS3,STAB1,TLR4,TNFRSF1B</Data></Cell>
    <Cell><Data ss:Type="Number">45</Data></Cell>
   </Row>
   <Row>
    <Cell><Data ss:Type="String">Cell-To-Cell Signaling and Interaction, Hematological System Development and Function, Immune Cell Trafficking</Data></Cell>
    <Cell><Data ss:Type="String">adhesion of immune cells</Data></Cell>
    <Cell ss:StyleID="s62"><Data ss:Type="Number">1.5699999999999999E-2</Data></Cell>
    <Cell><Data ss:Type="String"> </Data></Cell>
    <Cell><Data ss:Type="Number">-1.1379999999999999</Data></Cell>
    <Cell><Data ss:Type="String">A2M,ANXA1,AOC3,CCL20,CCL21,CCL28,CD209,CDH1,CSF1,CTSG,CX3CL1,CXCL10,CXCL12,CXCL2,CXCR2,ERG,EZR,FCGR1A,FCGR3A/FCGR3B,FN1,GAS6,ICAM2,IL33,IL6R,JAM3,LGALS3,MCAM,MYADM,NT5E,PECAM1,PLAUR,PLTP,PROC,RASGRP1,SELP,SERPING1,STAB1,TGFBR2,TLR4,TNFSF12,TXN</Data></Cell>
    <Cell><Data ss:Type="Number">41</Data></Cell>
   </Row>
   <Row>
    <Cell><Data ss:Type="String">Cell-To-Cell Signaling and Interaction, Connective Tissue Development and Function</Data></Cell>
    <Cell><Data ss:Type="String">attachment of fibroblasts</Data></Cell>
    <Cell ss:StyleID="s62"><Data ss:Type="Number">1.77E-2</Data></Cell>
    <Cell><Data ss:Type="String"> </Data></Cell>
    <Cell><Data ss:Type="Number">-1.131</Data></Cell>
    <Cell><Data ss:Type="String">FERMT2,FN1,TLN1,TLN2</Data></Cell>
    <Cell><Data ss:Type="Number">4</Data></Cell>
   </Row>
   <Row>
    <Cell><Data ss:Type="String">Cellular Development, Cellular Growth and Proliferation, Embryonic Development, Organismal Development</Data></Cell>
    <Cell><Data ss:Type="String">proliferation of multilineage progenitor cells</Data></Cell>
    <Cell ss:StyleID="s62"><Data ss:Type="Number">3.0700000000000002E-2</Data></Cell>
    <Cell><Data ss:Type="String"> </Data></Cell>
    <Cell><Data ss:Type="Number">-1.131</Data></Cell>
    <Cell><Data ss:Type="String">CCL20,CCL21,FGF2,IGF1</Data></Cell>
    <Cell><Data ss:Type="Number">4</Data></Cell>
   </Row>
   <Row>
    <Cell><Data ss:Type="String">Cellular Growth and Proliferation</Data></Cell>
    <Cell><Data ss:Type="String">formation of cells</Data></Cell>
    <Cell ss:StyleID="s62"><Data ss:Type="Number">1.1900000000000001E-2</Data></Cell>
    <Cell><Data ss:Type="String"> </Data></Cell>
    <Cell><Data ss:Type="Number">-1.121</Data></Cell>
    <Cell><Data ss:Type="String">ADAM12,BCL2L10,BMP2,CASP3,CD36,CDH11,CSF1,CXCL11,DPY19L2,EDN1,ERVFRD-1,FGF2,FN1,GNRH1,HBEGF,IGF2,IL33,KRT19,LIF,MCAM,MLLT11,MMP14,MYC,MYH11,MYL9,NMUR1,NRG1,PARN,PECAM1,PPARA,PTK2,ROR2,SERPINF1,STAT1,STAT5A,TNFSF12,XBP1</Data></Cell>
    <Cell><Data ss:Type="Number">37</Data></Cell>
   </Row>
   <Row>
    <Cell><Data ss:Type="String">Cell Signaling, Nucleic Acid Metabolism, Small Molecule Biochemistry</Data></Cell>
    <Cell><Data ss:Type="String">synthesis of cyclic AMP</Data></Cell>
    <Cell ss:StyleID="s62"><Data ss:Type="Number">2.4899999999999999E-2</Data></Cell>
    <Cell><Data ss:Type="String"> </Data></Cell>
    <Cell><Data ss:Type="Number">-1.1140000000000001</Data></Cell>
    <Cell><Data ss:Type="String">ADM,ADRB2,AVPR2,BMP6,CALCR,DRD1,HCAR2,P2RY12,PTH1R,SNX1</Data></Cell>
    <Cell><Data ss:Type="Number">10</Data></Cell>
   </Row>
   <Row>
    <Cell><Data ss:Type="String">Cellular Development, Cellular Growth and Proliferation, Embryonic Development, Organ Development, Organismal Development, Reproductive System Development and Function, Tissue Development</Data></Cell>
    <Cell><Data ss:Type="String">proliferation of mammary epithelial cells</Data></Cell>
    <Cell ss:StyleID="s62"><Data ss:Type="Number">1.77E-2</Data></Cell>
    <Cell><Data ss:Type="String"> </Data></Cell>
    <Cell><Data ss:Type="Number">-1.103</Data></Cell>
    <Cell><Data ss:Type="String">BRCA1,EGFR,EZH2,ID1</Data></Cell>
    <Cell><Data ss:Type="Number">4</Data></Cell>
   </Row>
   <Row>
    <Cell><Data ss:Type="String">Cancer, Organismal Injury and Abnormalities</Data></Cell>
    <Cell><Data ss:Type="String">cancer</Data></Cell>
    <Cell ss:StyleID="s62"><Data ss:Type="Number">9.6799999999999997E-10</Data></Cell>
    <Cell><Data ss:Type="String"> </Data></Cell>
    <Cell><Data ss:Type="Number">-1.0980000000000001</Data></Cell>
    <Cell><Data ss:Type="String">A2M,AASS,AATF,ABCA1,ABCA10,ABCA5,ABCA6,ABCA9,ABCB1,ABCB5,ABCC5,ABCC6,ABCD3,ABCD4,ABCG2,ABHD17C,ABHD6,ABLIM3,ABO,ABTB1,ACAA2,ACACB,ACADS,ACBD3,ACCS,ACKR3,ACKR4,ACO1,ACOT7,ACR,ACSBG1,ACSBG2,ACSL4,ACSL5,ACSL6,ACSS2,ACTA2,ACTG2,ACTR3,ACVRL1,ADAD2,ADAM11,ADAM19,ADAM33,ADAM8,ADAMTS1,ADAMTS12,ADAMTS14,ADAMTS18,ADAMTS5,ADAMTS6,ADAMTS9,ADAMTSL4,ADAR,ADCK3,ADCY4,ADCY5,ADCYAP1R1,ADD3,ADGRA2,ADGRB3,ADGRD1,ADGRF1,ADGRF5,ADGRG3,ADGRL3,ADGRL4,ADH1B,ADH5,ADH6,ADHFE1,ADIPOR1,ADIRF,ADRA1A,ADRA2A,ADRA2B,ADRB2,ADRBK2,ADSS,AFAP1L1,AGMAT,AGO4,AGPAT2,AGTR1,AHNAK,AIFM2,AIM1L,AK4,AK5,AK8,AKAP12,AKAP2,ALAD,ALDH1A1,ALDH1A2,ALDH1A3,ALDH2,ALDH6A1,ALG6,ALK,ALPK3,ALPL,AMIGO2,AMOTL2,AMT,ANGPTL1,ANGPTL2,ANGPTL4,ANK2,ANKDD1A,ANKK1,ANKRD22,ANKRD29,ANKRD35,ANKRD53,ANO6,ANPEP,ANTXR2,ANTXRL,ANXA1,ANXA3,ANXA9,AOC3,AOX1,AP1M2,AP1S1,AP3B1,APBA1,APBB1,APBB1IP,APCDD1,APOD,APOL3,AQP1,ARAP3,ARC,ARF1,ARFGEF1,ARFGEF3,ARGLU1,ARHGAP10,ARHGAP11A,ARHGAP19,ARHGAP20,ARHGAP32,ARHGAP39,ARHGAP6,ARHGAP8/PRR5-ARHGAP8,ARHGEF10,ARHGEF15,ARHGEF25,ARHGEF37,ARHGEF4,ARHGEF40,ARHGEF6,ARID4B,ARID5B,ARL6IP1,ARMC9,ARMCX5-GPRASP2/GPRASP2,ARNT2,ARRDC3,ARRDC4,ARSB,ARSI,ART4,ART5,ASPA,ASUN,ASXL3,ATAD2,ATAD5,ATF3,ATF6,ATIC,ATP1A3,ATP1B2,ATP2C2,ATP6AP1,ATP6V0B,ATP8B1,AURKA,AURKB,AVPI1,AVPR1A,AVPR2,AXIN1,AXIN2,B3GALT1,B4GALNT3,B4GALNT4,B4GALT6,BAALC,BACH2,BAIAP2L1,BARD1,BASP1,BATF,BAZ1A,BCAS1,BCAS4,BCHE,BCL11A,BCL2L2,BCL6,BCL6B,BCL9,BDH2,BEND5,BEND7,BGN,BIK,BIRC5,BLM,BLNK,BMP2,BMP5,BMP6,BMP8A,BMPER,BMX,BOC,BOK,BPI,BPNT1,BRCA1,BRCA2,BRIP1,BSPRY,BTNL9,BUB1B,BZW2,C10orf128,C10orf90,C11orf49,C11orf80,C11orf96,C15orf52,C16orf59,C16orf89,C17orf51,C19orf45,C1QL2,C1QTNF1,C1QTNF2,C1R,C1S,C20orf194,C21orf58,C2CD2,C2orf40,C2orf71,C3,C5orf49,C6orf15,C7orf31,CA12,CA4,CAB39L,CABP1,CACFD1,CACHD1,CACNA1D,CACNA1E,CACNA2D1,CACNB3,CACNG4,CACYBP,CADM3,CALCR,CALD1,CALML3,CAMK1,CAMK4,CAMSAP3,CANT1,CAPN5,CAPN9,CARD6,CASC5,CASP10,CASP3,CAT,CATSPER1,CAV1,CBLC,CBX2,CBX3,CBX4,CBX6,CCBE1,CCDC116,CCDC136,CCDC138,CCDC158,CCDC167,CCDC178,CCDC36,CCDC50,CCDC58,CCDC64,CCDC68,CCDC69,CCDC78,CCDC8,CCDC82,CCDC85A,CCL14,CCL21,CCL28,CCM2L,CCNA2,CCNB1,CCNB2,CCND2,CCNE1,CCNF,CCNL1,CCR10,CCR4,CCT5,CCT6A,CCT8,CD200,CD209,CD24,CD244,CD248,CD2AP,CD300LF,CD300LG,CD34,CD36,CD86,CD93,CDC20,CDC25A,CDC42EP3,CDC45,CDC7,CDC73,CDCA2,CDCA3,CDCA5,CDCP1,CDH1,CDH11,CDH12,CDH13,CDH19,CDH23,CDH4,CDH5,CDKL2,CDKN2A,CDKN3,CDS1,CDYL2,CEBPA,CEBPD,CELF2,CELSR1,CELSR3,CEMIP,CENPA,CENPE,CENPF,CENPH,CENPI,CENPK,CENPL,CENPN,CENPP,CENPU,CEP126,CEP350,CEP68,CEP70,CEP85,CERKL,CERS3,CERS6,CFB,CFH,CFI,CFL2,CFLAR,CFP,CGN,CHAF1B,CHEK1,CHL1,CHMP4C,CHRM1,CHST11,CHST2,CHST4,CHST7,CHST9,CHSY3,CHTF18,CIB2,CILP2,CISD2,CIT,CKAP2L,CKAP4,CKAP5,CLCA4,CLCN2,CLCN6,CLCNKA,CLCNKB,CLDN11,CLDN3,CLDN4,CLDN5,CLDN7,CLEC10A,CLEC14A,CLEC1A,CLEC3B,CLEC4F,CLEC5A,CLGN,CLIC2,CLIP4,CLK4,CLSPN,CLTC,CNGA1,CNKSR2,CNN1,CNR1,CNRIP1,CNTN2,CNTN6,CNTNAP3,COG2,COL11A1,COL11A2,COL12A1,COL14A1,COL17A1,COL1A1,COL24A1,COL25A1,COL3A1,COL4A6,COL5A1,COL5A2,COL6A6,COL7A1,COMP,COPA,COPB2,COPE,COPZ2,CORIN,CORO2A,CORO2B,COX17,COX6C,CPA1,CPAMD8,CPE,CPEB1,CPNE2,CPNE7,CPXM2,CRABP1,CRABP2,CRB2,CRB3,CREB3L4,CREB5,CREBRF,CRHBP,CRHR1,CRHR2,CRIM1,CRISPLD1,CRTAC1,CRTAP,CRY2,CRYBG3,CSE1L,CSMD3,CSNK1G1,CSRNP1,CSRNP3,CSRP2,CSTA,CSTF2,CSTF3,CTHRC1,CTNNAL1,CTPS1,CTSG,CTTNBP2,CUBN,CUTC,CX3CL1,CX3CR1,CXCL1,CXCL12,CXCL2,CXCR2,CYB561,CYFIP2,CYGB,CYP11A1,CYP4F12,CYR61,CYTL1,CYYR1,DAAM2,DAB2,DAB2IP,DACT2,DAP3,DARS2,DCAF10,DCAF13,DCK,DCN,DCTPP1,DDAH1,DDIAS,DDR2,DDX25,DDX39A,DDX58,DDX60,DEGS2,DENND1B,DENND2A,DEPDC1B,DEPDC7,DFNA5,DHTKD1,DIAPH3,DIO3,DIRAS2,DIRAS3,DIXDC1,DKK3,DKK4,DLC1,DLG3,DLGAP5,DLL1,DLL4,DMD,DMRT2,DMTN,DNA2,DNAH1,DNAH14,DNAH8,DNAJB11,DNAJC18,DNASE1L3,DNER,DNMT1,DNMT3A,DNMT3B,DOCK11,DOCK6,DOPEY2,DPP4,DPP6,DPY19L2,DPYD,DPYSL2,DRD1,DRD2,DRP2,DSC1,DSC3,DSEL,DSG3,DSN1,DSP,DST,DTX1,DUOX2,DUSP1,DUSP22,DUSP6,DZIP1,DZIP1L,E2F1,E2F2,E2F3,E2F5,EBF1,EBF2,EBF3,EBP,ECE2,ECHDC2,ECT2,EDAR,EDEM3,EDN1,EDN3,EDNRB,EFCAB1,EFCAB11,EFEMP1,EFEMP2,EFNB1,EFR3A,EGFL7,EGFR,EGR1,EGR2,EGR3,EHD2,EIF2AK1,ELAC1,ELF5,ELMOD3,ELOVL3,EMCN,EME1,EMILIN2,EMILIN3,EMP1,EMX2,ENAH,ENPP2,ENTPD7,ENTPD8,EOGT,EPB41L2,EPCAM,EPHA2,EPHA4,EPHB1,EPHB2,EPHB6,EPRS,EPS8L1,EPSTI1,ERBB2,ERBB3,ERG,ERGIC1,ERICH5,ERMN,ERMP1,ERRFI1,ERVFRD-1,ESCO2,ESPL1,ESPN,ESR2,ESRP1,ESYT1,ESYT3,ETFB,ETV5,ETV7,EVC2,EVL,EVPL,EXOC6,EZH1,EZH2,EZR,F10,F12,F2RL2,F3,F8,FAAH2,FADS3,FAM102A,FAM110D,FAM124A,FAM124B,FAM126A,FAM129A,FAM13A,FAM13C,FAM150B,FAM171A1,FAM174B,FAM184A,FAM189A2,FAM208B,FAM20A,FAM227B,FAM234B,FAM43A,FAM49A,FAM49B,FAM72A,FAM83D,FAM83H,FAM91A1,FANCC,FANCD2,FANCF,FANCI,FAP,FARP1,FAT1,FAT4,FBLN1,FBLN2,FBLN5,FBN2,FBXL16,FBXL19,FBXO16,FBXO45,FBXO5,FCER1A,FCGR3A/FCGR3B,FCN1,FEN1,FERMT1,FERMT2,FES,FEZ1,FFAR3,FFAR4,FGD3,FGD5,FGF1,FGF10,FGF2,FGF7,FGF9,FGFBP1,FGFR1,FGL2,FH,FHOD3,FIGF,FIGN,FLG,FLI1,FLNA,FLRT2,FLT4,FLVCR1,FMO1,FMO2,FN1,FNIP2,FOLR1,FOLR2,FOSB,FOXA1,FOXM1,FOXN3,FOXO1,FOXO4,FOXP2,FOXP3,FPR3,FREM1,FRMD3,FRMPD1,FSD1L,FSTL1,FUT8,FXYD1,FZD4,FZD7,FZD9,GAB3,GABRP,GAL3ST1,GALE,GALNT12,GALNT16,GALNT6,GALNT7,GARS,GAS1,GAS2,GAS2L2,GAS2L3,GAS6,GATA3,GATS,GBP2,GCNT4,GCOM1,GDF5,GEM,GEN1,GFAP,GIMAP1,GIMAP4,GIMAP5,GIMAP6,GIMAP7,GIMAP8,GINS1,GINS4,GIPC2,GJB2,GK,GLB1,GLI1,GLYCTK,GMDS,GMPS,GNAL,GNAZ,GNG2,GNG7,GNPNAT1,GOLGA6A (includes others),GOLGA6L9 (includes others),GOLGA8A/GOLGA8B,GOLGA8EP/GOLGA8G,GOLM1,GPATCH2,GPC3,GPD2,GPER1,GPIHBP1,GPM6A,GPR12,GPR146,GPR158,GPR17,GPR18,GPR182,GPR19,GPR34,GPR39,GPR62,GPR68,GPR75,GPR84,GPR87,GPRASP1,GPRC5A,GPSM2,GPT,GRAMD1A,GRAMD2,GRAMD3,GREM2,GRHL2,GRIA4,GRIK5,GRIN2D,GRIP1,GRM8,GSG2,GSK3B,GSN,GSPT2,GSTCD,GTF2IRD1,GTF3C1,GTSE1,GUCY1A3,H2AFX,H2AFY,H3F3A/H3F3B,H6PD,HABP4,HAGHL,HAND2,HAP1,HAPLN4,HBEGF,HDGF,HEG1,HELLS,HES6,HEY2,HIC1,HID1,HIF3A,HIST1H1C,HIST1H1E,HIST1H2BG,HIST1H2BK,HIST1H3D,HIST2H2BE,HIST2H3C,HLF,HM13,HMGA1,HMGB3,HMGCLL1,HMMR,HNMT,HOOK1,HOXA10,HOXA3,HOXA4,HOXA5,HOXA6,HOXA7,HOXA9,HOXC11,HOXD3,HOXD4,HPN,HRC,HRCT1,HRNR,HS3ST3A1,HSD17B11,HSD17B13,HSD17B3,HSD17B6,HSD17B7,HSH2D,HSPA12A,HSPA12B,HSPA14,HSPB6,HSPH1,HTR1D,HYLS1,ICA1,ICAM5,ID1,ID4,IFFO1,IFFO2,IFIH1,IFNGR1,IGF1,IGF2,IGF2BP2,IGFBP6,IGSF10,IGSF3,IGSF9,IL11RA,IL17RD,IL18,IL18RAP,IL1R1,IL1RL2,IL22RA1,IL33,IL34,IL3RA,IL6R,IL9R,ILDR1,ILF2,INHBA,INHBB,INMT,INPP1,INPP5K,INSRR,INTS7,IQCH,IQGAP3,IRAK3,IRF4,IRS1,IRS2,IRS4,IRX1,IRX4,IRX6,ISG15,ITGA10,ITGA6,ITGA9,ITGB3,ITGB4,ITGBL1,ITM2A,ITPR1,ITPRIP,ITPRIPL1,ITSN1,JADE1,JAG2,JAKMIP2,JAM2,JAM3,JARID2,JCHAIN,JPH4,JUN,KANK1,KANK2,KANK3,KAT2B,KBTBD11,KCNA5,KCNA6,KCNAB1,KCNB1,KCNB2,KCNC4,KCNE1,KCNE5,KCNH3,KCNH4,KCNH8,KCNIP1,KCNJ10,KCNJ2,KCNJ8,KCNK3,KCNK7,KCNMB1,KCNMB2,KCNQ4,KCNS3,KCTD12,KCTD14,KDF1,KDM4B,KDM5B,KDR,KIAA0101,KIAA0754,KIAA0895,KIAA1109,KIAA1211,KIAA1257,KIAA1524,KIAA1614,KIAA1683,KIF11,KIF15,KIF17,KIF18B,KIF19,KIF20A,KIF20B,KIF21A,KIF23,KIF24,KIF26B,KIF2C,KIF4A,KIFAP3,KIFC1,KIRREL,KISS1,KL,KLF10,KLF11,KLF14,KLF4,KLF5,KLF6,KLHL10,KLHL13,KLHL29,KLHL3,KLHL30,KLHL4,KLK1,KLK10,KLK11,KLK5,KLK6,KLK7,KLK8,KLK9,KNOP1,KNSTRN,KNTC1,KPNA2,KRAS,KRT14,KRT15,KRT16,KRT18,KRT19,KRT5,KRT6A,KRT6B,KRT6C,KRT8,KRT9,L3MBTL4,LAGE3,LAMA2,LAMA3,LAMA4,LAMB3,LAMC1,LAMC2,LAMTOR2,LARP4B,LATS2,LAYN,LCA5,LCLAT1,LCN10,LCTL,LDB2,LEF1,LEFTY2,LENG8,LEPR,LETMD1,LGALS3,LGALS7/LGALS7B,LGI4,LGR4,LGR6,LHFP,LHX6,LIFR,LIG1,LILRB5,LIMCH1,LIMK1,LIN9,LINGO1,LIX1L,LLGL2,LMLN,LMNB1,LMNB2,LMO2,LMOD1,LOXL1,LPAR6,LPCAT1,LPCAT2,LPIN1,LRBA,LRIG3,LRP1,LRP4,LRP8,LRRC15,LRRC3B,LRRC46,LRRC4B,LRRC59,LRRC6,LRRC8C,LRRC8E,LRRCC1,LRRN2,LRRN3,LRRN4CL,LRRTM2,LSR,LTBP2,LTBP4,LTK,LY75,LYPLA1,MAB21L1,MAD2L1,MAF,MAGEB4,MAGED1,MAGOHB,MALL,MAMDC2,MAML2,MAN2A2,MAN2C1,MAOB,MAP1A,MAP1B,MAP3K8,MAP7,MAPK10,MAPK13,MAPK4,MAPK8IP2,MARC1,MARCH1,MARCKSL1,MASP2,MAST2,MATN2,MATN3,MAZ,MBNL1,MBNL2,MBOAT2,MBOAT7,MCAM,MCM10,MCM2,MCM3,MCM4,MCM6,MCOLN2,MCRIP2,MDFIC,MED12L,MEDAG,MEIS2,MELK,MEMO1,MEOX2,MERTK,MEST,MET,MEX3A,MFAP4,MFGE8,MFNG,MFSD12,MFSD4A,MGARP,MGAT3,MIA,MICAL2,MICU3,MID1,MISP,MKI67,MLLT11,MLXIPL,MLYCD,MME,MMP11,MMP14,MMP19,MMP27,MMP28,MMRN2,MOB3B,MOXD1,MPDZ,MPL,MPO,MPPED1,MRAS,MRGPRE,MRGPRX2,MROH8,MRPL13,MRPL42,MRPL47,MRPS30,MRPS35,MRVI1,MSH6,MSI2,MSRB3,MTBP,MTERF3,MTHFD2,MTURN,MUC1,MUC15,MUSTN1,MXI1,MXRA5,MYADM,MYB,MYBL1,MYC,MYCBP2,MYCT1,MYH11,MYH7B,MYL7,MYL9,MYLK,MYO19,MYO1C,MYO1D,MYO5B,MYO6,MYO7B,MYRIP,MZT1,N4BP2L1,N4BP3,NAA15,NAALAD2,NAALADL1,NAB1,NANS,NAP1L2,NAV2,NAXE,NCALD,NCAM1,NCAPG,NCMAP,NCOA7,NDC1,NDN,NDNF,NDST3,NEBL,NECAB1,NECTIN3,NECTIN4,NEDD9,NEIL1,NEIL3,NEK2,NELL2,NES,NEUROG2,NEXN,NFAT5,NFIB,NFIL3,NFIX,NGFR,NIPSNAP3B,NISCH,NKAPL,NLGN1,NLGN4X,NLK,NLRP1,NLRP3,NLRX1,NMB,NME1,NMNAT2,NMT2,NMUR1,NOD1,NODAL,NOG,NOSTRIN,NOTCH1,NOTCH4,NOV,NOVA1,NOVA2,NOX4,NPAS3,NPAS4,NPHP3,NPNT,NPR1,NPR2,NPY5R,NR0B1,NR1H3,NR2F1,NR3C1,NR3C2,NR4A1,NR5A2,NRG1,NRG2,NRN1,NRP1,NRXN1,NSF,NSMCE2,NT5E,NTF3,NTF4,NTN4,NTRK2,NTRK3,NUAK2,NUCB2,NUDCD1,NUDT7,NUF2,NUP210,NYAP1,NYNRIN,OAS1,OAS3,OASL,OCA2,ODF2,OLA1,OLFML1,OLFML2A,OLFML2B,OLR1,OMD,OR2A1/OR2A42,OR2L13,ORC1,ORC5,OSBP2,OSR1,OTUD3,OVOL2,P2RY12,P2RY14,P3H2,P3H4,P4HA1,P4HB,PAFAH1B3,PAICS,PAK3,PAK4,PAK7,PALM2-AKAP2,PALMD,PAMR1,PAPLN,PARM1,PARP1,PARP3,PARP9,PBK,PBX1,PCDH17,PCDH18,PCDH19,PCDHGC3,PCDHGC5,PCNA,PCNX1,PCSK5,PDE11A,PDE1B,PDE1C,PDE2A,PDE3B,PDE7B,PDE8B,PDE9A,PDGFA,PDGFD,PDGFRA,PDGFRL,PDIA3,PDIA4,PDK2,PDK3,PDLIM1,PDLIM4,PDP2,PDXDC1,PDZD2,PDZRN3,PEAR1,PEG3,PELI1,PEMT,PER1,PER2,PFKFB4,PGM1,PGM5,PHEX,PHF24,PHLDB1,PHTF1,PHYHD1,PHYHIPL,PI16,PI3,PID1,PIK3C2G,PIK3IP1,PIK3R1,PIK3R2,PIK3R3,PIP5K1B,PITX1,PIWIL4,PJA2,PKD1,PKD1L2,PKD2,PKDCC,PKDREJ,PKP1,PKP3,PLA2G4A,PLA2G5,PLA2R1,PLAGL1,PLAUR,PLCD1,PLCH2,PLCXD3,PLEKHB2,PLEKHF2,PLEKHG5,PLEKHG6,PLEKHH2,PLEKHM3,PLIN4,PLK1,PLK3,PLK4,PLLP,PLP1,PLPP2,PLPP7,PLS1,PLS3,PLSCR4,PLTP,PLXNA4,PM20D1,PMAIP1,PNISR,PNMA3,PNPLA7,PODN,PODXL2,POLQ,POP1,POPDC2,POSTN,POU2F1,POU6F1,PPAP2B,PPARA,PPL,PPM1E,PPM1F,PPME1,PPP1R12B,PPP1R15A,PPP1R16B,PPP1R1B,PPP2R1B,PPP2R2B,PPP4C,PRC1,PRCC,PRDM16,PRDM8,PRELP,PREX1,PRICKLE2,PRIM2,PRIMA1,PRKCZ,PRKDC,PRLR,PRNP,PROC,PROM1,PROS1,PROX1,PRR15,PRRG3,PRSS12,PRSS50,PRSS8,PRUNE2,PRX,PSD2,PSMD1,PSMD12,PSMD14,PSME4,PTCH1,PTCH2,PTCHD1,PTGDR,PTGDR2,PTGDS,PTGFR,PTGIS,PTK2,PTK7,PTPN14,PTPN21,PTPRB,PTPRM,PTPRZ1,PTRF,PTRH2,PTTG1,PTX3,PXDC1,PYCRL,PYGO1,PYROXD2,PZP,R3HDM1,RAB10,RAB11FIP4,RAB17,RAB27B,RAB31,RAB3IL1,RAB3IP,RABEP2,RAD21,RAD51AP1,RAD54B,RAD54L,RAE1,RAG1,RAI14,RAI2,RALGPS2,RALY,RAMP2,RANBP17,RANBP9,RAP1GAP,RAP2C,RAPGEF3,RARRES2,RASA3,RASA4,RASEF,RASGRP1,RASIP1,RASL12,RASSF9,RBKS,RBM47,RCBTB2,RCC1,RCC2,RCSD1,RCVRN,RDH16,RDH5,RECK,RECQL4,REEP2,RELN,REM1,REPS2,RETSAT,RFC2,RFC3,RFTN2,RFWD2,RGCC,RGL1,RGMA,RGS2,RGS4,RGS5,RGS6,RGS7BP,RHOJ,RHOQ,RHOU,RHPN1,RIC3,RIMBP2,RIPK2,RNASE4,RNASEH2A,RNF112,RNF125,RNF145,RNF150,RNF165,RNFT2,RNPEP,ROBO4,ROCK2,ROR1,ROR2,RP1L1,RPA3,RPL26L1,RPN2,RPS6KA3,RPS6KC1,RRAD,RRAS2,RRM2,RRP12,RSPH1,RTKN2,RUNX1T1,RUNX2,RUSC1,RUVBL1,RYR3,S100A11,S100A14,S100A4,S100B,S1PR1,SACS,SALL4,SAMD12,SAMD14,SAMD4A,SAMSN1,SASH1,SASS6,SATB1,SBK1,SCARF1,SCN2A,SCN2B,SCN3A,SCN3B,SCN5A,SCN7A,SCN9A,SCPEP1,SCRN2,SDC1,SDPR,SDS,SEC16B,SEC61G,SELP,SEMA3C,SEMA3D,SEMA3G,SEMA5A,SEMA6A,SEMA6C,SEMA6D,SEPP1,SEPT10,SEPT9,SERINC2,SERPINB5,SERPINF1,SERPINF2,SERPING1,SFPQ,SFRP1,SFXN1,SFXN5,SGCB,SGCE,SGK1,SGO1,SGO2,SGPL1,SH3BGRL2,SH3BP2,SH3BP5,SH3GLB1,SH3RF2,SH3TC2,SHE,SHISA3,SHROOM2,SHTN1,SIAH2,SIDT2,SIGLEC7,SIK2,SIPA1L3,SIRPA,SIX4,SKA1,SKA3,SKAP1,SKI,SLAIN1,SLC12A4,SLC12A8,SLC16A12,SLC16A3,SLC16A7,SLC17A7,SLC20A1,SLC22A3,SLC25A18,SLC25A27,SLC25A37,SLC25A42,SLC27A6,SLC28A3,SLC2A1,SLC2A12,SLC34A2,SLC35F3,SLC35G1,SLC35G2,SLC38A3,SLC44A1,SLC44A4,SLC47A2,SLC4A5,SLC4A8,SLC50A1,SLC52A2,SLC5A4,SLC5A9,SLC6A15,SLC6A16,SLC6A2,SLC6A9,SLC7A11,SLC7A3,SLC7A5,SLC9A6,SLC9A9,SLCO1C1,SLCO4A1,SLFN5,SLIT3,SLPI,SMAD9,SMARCA4,SMARCC1,SMC4,SMC6,SMG7,SMOC1,SMPDL3B,SMYD3,SMYD4,SNCAIP,SND1,SNED1,SNRPA1,SNRPB,SNRPC,SNRPD1,SNTG2,SNX27,SNX32,SOBP,SOCS2,SOCS3,SOD2,SOD3,SORBS1,SORBS2,SOX10,SOX17,SOX5,SOX7,SOX8,SPAG1,SPAG5,SPARCL1,SPATA17,SPATA18,SPATA25,SPATS2,SPC25,SPDEF,SPDL1,SPG20,SPINT1,SPINT2,SPRY1,SPRY2,SPTB,SPTBN1,SRMS,SRP54,SRPK2,SRPRB,SRPX,SRSF5,SSX2IP,ST14,ST3GAL6,ST6GAL2,ST6GALNAC1,ST6GALNAC3,ST6GALNAC6,STAB1,STAB2,STAC,STARD8,STAT1,STAT5A,STAT5B,STAU2,STBD1,STEAP4,STIL,STK32A,STMN1,STON1,STON1-GTF2A1L,STRBP,STX11,STX3,STXBP1,STXBP2,STXBP6,SUCO,SUGCT,SULF1,SULT1C4,SUN2,SUSD4,SV2B,SVEP1,SYCP2,SYN2,SYNDIG1,SYNE1,SYNE3,SYNE4,SYNGR3,SYNPO,SYT15,SYT8,TACC1,TACC3,TACR1,TADA1,TAF2,TAL1,TANC2,TARBP1,TARS,TARS2,TBC1D13,TBC1D31,TBC1D4,TBC1D7,TBCE,TBKBP1,TBL1XR1,TBX15,TBX18,TCEAL5,TCF15,TCF7,TCF7L1,TCF7L2,TCP11L2,TCTEX1D2,TDRD6,TDRKH,TEK,TEKT5,TENM2,TESC,TET3,TEX11,TFAP2A,TFB2M,TFG,TFPI,TFR2,TFRC,TG,TGFB1I1,TGFBR2,TGFBR3,TGM1,TGM5,THBD,THOC3,THRB,THSD1,THSD7B,TICRR,TIE1,TIGD3,TIMELESS,TIPARP,TJP3,TK1,TKTL1,TLCD1,TLE2,TLN1,TLN2,TLR3,TLR4,TMC4,TMCC3,TMCO1,TMEM132A,TMEM145,TMEM183A,TMEM206,TMEM220,TMEM237,TMEM245,TMEM246,TMEM255A,TMEM37,TMEM43,TMEM47,TMEM55A,TMEM57,TMEM63B,TMEM71,TMEM79,TMEM9,TMEM97,TMPO,TMTC1,TNFRSF10D,TNFRSF1B,TNFRSF8,TNFSF12,TNFSF13B,TNFSF4,TNS1,TNS2,TNS4,TNXB,TONSL,TOP1,TOR3A,TOX3,TP53AIP1,TPD52,TPO,TPRN,TPX2,TRAF2,TRAIP,TRAPPC9,TRERF1,TRIB3,TRIM11,TRIM2,TRIM24,TRIM37,TRIM59,TRIM68,TRIP10,TRIP13,TRO,TROAP,TRPA1,TRPC1,TRPC4,TRPS1,TSEN15,TSHZ2,TSPAN13,TSPAN2,TSPAN4,TSPAN7,TSPAN8,TSPOAP1,TSPYL2,TSSC1,TTC13,TTC28,TTC38,TTC39A,TTK,TTLL10,TTYH1,TTYH3,TUB,TUBA1B,TUBB2B,TUBB3,TULP4,TXN,TYMP,TYMS,TYRO3,UACA,UBAP2L,UBE2C,UBE2S,UBL4B,UBQLN4,UCK2,UGP2,UHRF1,UMODL1,UNC5B,USHBP1,USP43,USP44,USP53,UST,UTRN,VAMP8,VANGL1,VAV2,VAV3,VCAN,VGF,VGLL1,VGLL3,VIM,VIPR1,VIT,VLDLR,VMP1,VOPP1,VRK1,VSTM4,VWA5A,VWCE,VWF,WASF3,WBSCR28,WDHD1,WDR12,WDR34,WDR62,WDR76,WDR86,WHSC1,WISP1,WISP2,WISP3,WLS,WNT11,XBP1,YAP1,YBX3,ZBED9,ZBTB16,ZBTB4,ZBTB41,ZBTB47,ZC3H12C,ZCCHC12,ZCCHC24,ZCCHC5,ZDBF2,ZDHHC13,ZEB2,ZFP2,ZFP36,ZFP36L2,ZG16B,ZIM2,ZKSCAN7,ZMAT1,ZMYND10,ZNF106,ZNF154,ZNF239,ZNF25,ZNF334,ZNF354C,ZNF365,ZNF366,ZNF367,ZNF462,ZNF502,ZNF540,ZNF559,ZNF608,ZNF662,ZNF667,ZNF668,ZNF675,ZNF677,ZNF681,ZNF781,ZNF804A,ZNRF2,ZSCAN12,ZWILCH</Data></Cell>
    <Cell><Data ss:Type="Number">2161</Data></Cell>
   </Row>
   <Row>
    <Cell><Data ss:Type="String">Cellular Movement, Hematological System Development and Function, Immune Cell Trafficking</Data></Cell>
    <Cell><Data ss:Type="String">Lymphocyte migration</Data></Cell>
    <Cell ss:StyleID="s62"><Data ss:Type="Number">1.7699999999999999E-4</Data></Cell>
    <Cell><Data ss:Type="String"> </Data></Cell>
    <Cell><Data ss:Type="Number">-1.093</Data></Cell>
    <Cell><Data ss:Type="String">ACKR3,AOC3,CCL14,CCL20,CCL21,CCL28,CCR4,CD86,CTSG,CX3CL1,CXCL10,CXCL11,CXCL12,CXCR2,DEFB1,DPP4,DPYSL2,EFNB1,EGFR,ENPP2,EZR,FN1,ICAM2,IL18,ITGA6,ITGB3,MCAM,MIF,MYADM,MYLK,PRKCZ,PROC,PROCR,PTGDR2,RARRES2,RASGRP1,S1PR1,SELP,SOCS3,STAB1,TLR4,TNFRSF1B</Data></Cell>
    <Cell><Data ss:Type="Number">42</Data></Cell>
   </Row>
   <Row>
    <Cell><Data ss:Type="String">Cancer, Cell-To-Cell Signaling and Interaction, Organismal Injury and Abnormalities</Data></Cell>
    <Cell><Data ss:Type="String">binding of cancer cells</Data></Cell>
    <Cell ss:StyleID="s62"><Data ss:Type="Number">8.9700000000000005E-3</Data></Cell>
    <Cell><Data ss:Type="String"> </Data></Cell>
    <Cell><Data ss:Type="Number">-1.091</Data></Cell>
    <Cell><Data ss:Type="String">CD24,ITGB3,PLAUR,SELP,ST6GALNAC6</Data></Cell>
    <Cell><Data ss:Type="Number">5</Data></Cell>
   </Row>
   <Row>
    <Cell><Data ss:Type="String">Cell Cycle</Data></Cell>
    <Cell><Data ss:Type="String">cell cycle progression of breast cancer cell lines</Data></Cell>
    <Cell ss:StyleID="s62"><Data ss:Type="Number">1.4999999999999999E-2</Data></Cell>
    <Cell><Data ss:Type="String"> </Data></Cell>
    <Cell><Data ss:Type="Number">-1.091</Data></Cell>
    <Cell><Data ss:Type="String">BRCA1,CAV1,ERBB2,EZH2,FOXM1,IGF1,KRT19,MELK,MIF,MYC,PI3,RRAD,SMARCA4,XBP1</Data></Cell>
    <Cell><Data ss:Type="Number">14</Data></Cell>
   </Row>
   <Row>
    <Cell><Data ss:Type="String">Cellular Assembly and Organization</Data></Cell>
    <Cell><Data ss:Type="String">formation of cytoskeleton</Data></Cell>
    <Cell ss:StyleID="s62"><Data ss:Type="Number">4.5900000000000003E-3</Data></Cell>
    <Cell><Data ss:Type="String"> </Data></Cell>
    <Cell><Data ss:Type="Number">-1.08</Data></Cell>
    <Cell><Data ss:Type="String">ADGRF5,ARHGAP19,CAV1,CXCR2,FN1,FOXM1,ITGB3,KIF2C,KLF2,MYC,NPR1,PAK4,PPM1F,S1PR1,SIRPA,STMN1</Data></Cell>
    <Cell><Data ss:Type="Number">16</Data></Cell>
   </Row>
   <Row>
    <Cell><Data ss:Type="String">Cardiovascular System Development and Function, Cellular Development, Embryonic Development, Organismal Development, Tissue Development</Data></Cell>
    <Cell><Data ss:Type="String">tubulogenesis of endothelial cells</Data></Cell>
    <Cell ss:StyleID="s62"><Data ss:Type="Number">1.55E-2</Data></Cell>
    <Cell><Data ss:Type="String"> </Data></Cell>
    <Cell><Data ss:Type="Number">-1.0669999999999999</Data></Cell>
    <Cell><Data ss:Type="String">CSF1,FLT4,KDR,PTK2,TAL1</Data></Cell>
    <Cell><Data ss:Type="Number">5</Data></Cell>
   </Row>
   <Row>
    <Cell><Data ss:Type="String">Cellular Movement</Data></Cell>
    <Cell><Data ss:Type="String">migration of connective tissue cells</Data></Cell>
    <Cell ss:StyleID="s62"><Data ss:Type="Number">2.3199999999999998E-2</Data></Cell>
    <Cell><Data ss:Type="String"> </Data></Cell>
    <Cell><Data ss:Type="Number">-1.0660000000000001</Data></Cell>
    <Cell><Data ss:Type="String">CSF1,CX3CL1,DDR2,FGF2,GPER1,HBEGF,IGF1,ITGB3,POSTN,S1PR1,TGFBR2</Data></Cell>
    <Cell><Data ss:Type="Number">11</Data></Cell>
   </Row>
   <Row>
    <Cell><Data ss:Type="String">Cellular Development, Embryonic Development, Lymphoid Tissue Structure and Development, Organ Development, Organismal Development</Data></Cell>
    <Cell><Data ss:Type="String">development of lymphatic system cells</Data></Cell>
    <Cell ss:StyleID="s62"><Data ss:Type="Number">1.1599999999999999E-2</Data></Cell>
    <Cell><Data ss:Type="String"> </Data></Cell>
    <Cell><Data ss:Type="Number">-1.054</Data></Cell>
    <Cell><Data ss:Type="String">CSF1,DLL1,E2F1,EGFR,FGF2,FLT4,HOXA5,IL6R,KDR,ROR2,TNFSF12</Data></Cell>
    <Cell><Data ss:Type="Number">11</Data></Cell>
   </Row>
   <Row>
    <Cell><Data ss:Type="String">Cell Morphology, Cellular Assembly and Organization, Cellular Function and Maintenance</Data></Cell>
    <Cell><Data ss:Type="String">formation of cellular protrusions</Data></Cell>
    <Cell ss:StyleID="s62"><Data ss:Type="Number">8.0800000000000004E-3</Data></Cell>
    <Cell><Data ss:Type="String"> </Data></Cell>
    <Cell><Data ss:Type="Number">-1.03</Data></Cell>
    <Cell><Data ss:Type="String">ADGRF5,ANPEP,ARHGAP8/PRR5-ARHGAP8,CD2AP,CXCL10,CXCL12,DIAPH3,DPYSL2,ERBB2,GATA3,GSK3B,ICAM5,ITGB3,ITGB4,KDR,LIMK1,NTF3,PROC,RPS6KA3,SERPINF1,VIM</Data></Cell>
    <Cell><Data ss:Type="Number">21</Data></Cell>
   </Row>
   <Row>
    <Cell><Data ss:Type="String">Cellular Assembly and Organization, Cellular Function and Maintenance</Data></Cell>
    <Cell><Data ss:Type="String">microtubule dynamics</Data></Cell>
    <Cell ss:StyleID="s62"><Data ss:Type="Number">1.01E-4</Data></Cell>
    <Cell><Data ss:Type="String"> </Data></Cell>
    <Cell><Data ss:Type="Number">-1.028</Data></Cell>
    <Cell><Data ss:Type="String">ADGRF5,ANPEP,ARHGAP8/PRR5-ARHGAP8,CD2AP,CEP350,CKAP5,CXCL10,CXCL12,DIAPH3,DPYSL2,ERBB2,ERG,EZR,FOXM1,GATA3,GSK3B,ICAM5,ITGB3,ITGB4,KDR,KIF2C,KIFC1,LIMK1,MAP1B,NTF3,PRC1,PROC,RAD21,RPS6KA3,SEPT9,SERPINF1,SNCA,STMN1,TACC3,VIM</Data></Cell>
    <Cell><Data ss:Type="Number">35</Data></Cell>
   </Row>
   <Row>
    <Cell><Data ss:Type="String">Cardiovascular System Development and Function, Cellular Movement</Data></Cell>
    <Cell><Data ss:Type="String">chemotaxis of endothelial cells</Data></Cell>
    <Cell ss:StyleID="s62"><Data ss:Type="Number">8.9099999999999995E-3</Data></Cell>
    <Cell><Data ss:Type="String"> </Data></Cell>
    <Cell><Data ss:Type="Number">-1.0189999999999999</Data></Cell>
    <Cell><Data ss:Type="String">CD36,CXCL12,CXCL14,CXCR2,FGF2,LGALS3,MET,OSR1,PROX1,THBD</Data></Cell>
    <Cell><Data ss:Type="Number">10</Data></Cell>
   </Row>
   <Row>
    <Cell><Data ss:Type="String">Cell Cycle</Data></Cell>
    <Cell><Data ss:Type="String">mitosis</Data></Cell>
    <Cell ss:StyleID="s62"><Data ss:Type="Number">5.7400000000000003E-7</Data></Cell>
    <Cell><Data ss:Type="String"> </Data></Cell>
    <Cell><Data ss:Type="Number">-1.004</Data></Cell>
    <Cell><Data ss:Type="String">ASUN,AURKA,AURKB,BIRC5,BMP2,BMP6,BRCA1,BUB1B,CCNE1,CDC25A,CDC25C,CDCA5,CDK1,CDKN2A,CIT,CKAP5,CLTC,CXCL10,CYR61,EDN1,EDN3,EGFR,ERBB2,ERBB3,FGF2,FGF9,FIGF,FLI1,FOXC1,FOXM1,GAS1,GEM,HBEGF,IGF1,IGF2,INHBA,KDR,KIF11,KIF15,KIF2C,KIFC1,KNTC1,MAD2L1,NDC80,NEK2,NPM2,NRG1,NUSAP1,PKMYT1,PLK1,RCC1,RGCC,SGO1,SKA1,SKA2,SKA3,TXN,ZWINT</Data></Cell>
    <Cell><Data ss:Type="Number">58</Data></Cell>
   </Row>
   <Row>
    <Cell><Data ss:Type="String">Cellular Development, Hematological System Development and Function, Hematopoiesis, Lymphoid Tissue Structure and Development, Skeletal and Muscular System Development and Function</Data></Cell>
    <Cell><Data ss:Type="String">osteoclastogenesis of monocytes</Data></Cell>
    <Cell ss:StyleID="s62"><Data ss:Type="Number">1.77E-2</Data></Cell>
    <Cell><Data ss:Type="String"> </Data></Cell>
    <Cell><Data ss:Type="Number">-1</Data></Cell>
    <Cell><Data ss:Type="String">CSF1,CXCL11,ITGB3,MFGE8</Data></Cell>
    <Cell><Data ss:Type="Number">4</Data></Cell>
   </Row>
   <Row>
    <Cell><Data ss:Type="String">Cellular Movement, Hematological System Development and Function, Immune Cell Trafficking</Data></Cell>
    <Cell><Data ss:Type="String">transmigration of myeloid cells</Data></Cell>
    <Cell ss:StyleID="s62"><Data ss:Type="Number">2.06E-2</Data></Cell>
    <Cell><Data ss:Type="String"> </Data></Cell>
    <Cell><Data ss:Type="Number">-0.97899999999999998</Data></Cell>
    <Cell><Data ss:Type="String">CXCL12,CXCL3,CXCR2,FN1,ITGB3,JAM3,MMP14,PECAM1,SIRPA</Data></Cell>
    <Cell><Data ss:Type="Number">9</Data></Cell>
   </Row>
   <Row>
    <Cell><Data ss:Type="String">Cellular Growth and Proliferation, Lymphoid Tissue Structure and Development</Data></Cell>
    <Cell><Data ss:Type="String">proliferation of lymphatic system cells</Data></Cell>
    <Cell ss:StyleID="s62"><Data ss:Type="Number">4.4700000000000002E-4</Data></Cell>
    <Cell><Data ss:Type="String"> </Data></Cell>
    <Cell><Data ss:Type="Number">-0.97399999999999998</Data></Cell>
    <Cell><Data ss:Type="String">AFAP1L1,AURKB,BIRC5,BMP2,CCL20,CCNB1,CDC25A,EDN1,EDNRB,FANCA,FGF1,FGF2,FLT4,FOXM1,HOXA9,IGF1,KDR,MPL,PLP1,PTPRO,S100A4</Data></Cell>
    <Cell><Data ss:Type="Number">21</Data></Cell>
   </Row>
   <Row>
    <Cell><Data ss:Type="String">Cardiovascular System Development and Function, Cell Morphology</Data></Cell>
    <Cell><Data ss:Type="String">cell spreading of endothelial cells</Data></Cell>
    <Cell ss:StyleID="s62"><Data ss:Type="Number">7.9000000000000008E-3</Data></Cell>
    <Cell><Data ss:Type="String"> </Data></Cell>
    <Cell><Data ss:Type="Number">-0.95599999999999996</Data></Cell>
    <Cell><Data ss:Type="String">EFNB1,FLNA,MET,PDE3B,RAPGEF3,STX6,VIM,VWF</Data></Cell>
    <Cell><Data ss:Type="Number">8</Data></Cell>
   </Row>
   <Row>
    <Cell><Data ss:Type="String">Cell Cycle</Data></Cell>
    <Cell><Data ss:Type="String">ploidy</Data></Cell>
    <Cell ss:StyleID="s62"><Data ss:Type="Number">1.01E-2</Data></Cell>
    <Cell><Data ss:Type="String"> </Data></Cell>
    <Cell><Data ss:Type="Number">-0.94599999999999995</Data></Cell>
    <Cell><Data ss:Type="String">AURKA,BIRC5,CCNA2,CXCL12,EDN1,FBXO5,MMP14</Data></Cell>
    <Cell><Data ss:Type="Number">7</Data></Cell>
   </Row>
   <Row>
    <Cell><Data ss:Type="String">Cellular Movement, Hematological System Development and Function, Immune Cell Trafficking</Data></Cell>
    <Cell><Data ss:Type="String">cell movement of lymphocytes</Data></Cell>
    <Cell ss:StyleID="s62"><Data ss:Type="Number">2.0000000000000001E-4</Data></Cell>
    <Cell><Data ss:Type="String"> </Data></Cell>
    <Cell><Data ss:Type="Number">-0.94</Data></Cell>
    <Cell><Data ss:Type="String">ACKR3,AOC3,CCL13,CCL14,CCL20,CCL21,CCL28,CCR4,CD86,CTSG,CX3CL1,CXCL10,CXCL11,CXCL12,CXCR2,DEFB1,DPP4,DPYSL2,EFNB1,EGFR,ENPP2,EZR,FN1,GNAZ,ICAM2,IL18,ITGA6,ITGB3,MCAM,MIF,MYADM,MYLK,PPIA,PRKCZ,PROC,PROCR,PTGDR,PTGDR2,RARRES2,RASGRP1,S1PR1,SELP,SOCS3,STAB1,TLR4,TNFRSF1B</Data></Cell>
    <Cell><Data ss:Type="Number">46</Data></Cell>
   </Row>
   <Row>
    <Cell><Data ss:Type="String">Cellular Development</Data></Cell>
    <Cell><Data ss:Type="String">differentiation of exocrine cells</Data></Cell>
    <Cell ss:StyleID="s62"><Data ss:Type="Number">2.0100000000000001E-3</Data></Cell>
    <Cell><Data ss:Type="String"> </Data></Cell>
    <Cell><Data ss:Type="Number">-0.93700000000000006</Data></Cell>
    <Cell><Data ss:Type="String">BRCA1,FGF1,FGF10,FGF7,IGF1</Data></Cell>
    <Cell><Data ss:Type="Number">5</Data></Cell>
   </Row>
   <Row>
    <Cell><Data ss:Type="String">Cell Morphology</Data></Cell>
    <Cell><Data ss:Type="String">polarization of cells</Data></Cell>
    <Cell ss:StyleID="s62"><Data ss:Type="Number">2.1499999999999998E-2</Data></Cell>
    <Cell><Data ss:Type="String"> </Data></Cell>
    <Cell><Data ss:Type="Number">-0.89500000000000002</Data></Cell>
    <Cell><Data ss:Type="String">ANPEP,BMP6,CSF1,CXCL10,CXCL12,DPYSL2,FN1,GSK3B,KCNE1,PLEKHG6,PRKCZ,SIRPA</Data></Cell>
    <Cell><Data ss:Type="Number">12</Data></Cell>
   </Row>
   <Row>
    <Cell><Data ss:Type="String">Cellular Development, Skeletal and Muscular System Development and Function, Tissue Development</Data></Cell>
    <Cell><Data ss:Type="String">differentiation of osteoblasts</Data></Cell>
    <Cell ss:StyleID="s62"><Data ss:Type="Number">4.1599999999999996E-3</Data></Cell>
    <Cell><Data ss:Type="String"> </Data></Cell>
    <Cell><Data ss:Type="Number">-0.85499999999999998</Data></Cell>
    <Cell><Data ss:Type="String">ALPL,BMP2,BMP6,BMPER,CAT,CLTC,CSF1,CYR61,DDR2,FGF2,FIGF,FLT4,GLI1,HSPE1,IGF1,IL6R,NOG,NPNT,PTCH1,PTK2,RRAS2,RUNX2,SERPINF1,SKI,SMOC1,SND1,TWIST2,VCAN</Data></Cell>
    <Cell><Data ss:Type="Number">28</Data></Cell>
   </Row>
   <Row>
    <Cell><Data ss:Type="String">Tissue Development</Data></Cell>
    <Cell><Data ss:Type="String">accumulation of breast cancer cell lines</Data></Cell>
    <Cell ss:StyleID="s62"><Data ss:Type="Number">3.3500000000000001E-3</Data></Cell>
    <Cell><Data ss:Type="String"> </Data></Cell>
    <Cell><Data ss:Type="Number">-0.84699999999999998</Data></Cell>
    <Cell><Data ss:Type="String">BIRC5,ELF5,ERBB2,KDM5B</Data></Cell>
    <Cell><Data ss:Type="Number">4</Data></Cell>
   </Row>
   <Row>
    <Cell><Data ss:Type="String">Cell-mediated Immune Response, Cellular Movement, Hematological System Development and Function, Immune Cell Trafficking</Data></Cell>
    <Cell><Data ss:Type="String">cell movement of T lymphocytes</Data></Cell>
    <Cell ss:StyleID="s62"><Data ss:Type="Number">3.13E-3</Data></Cell>
    <Cell><Data ss:Type="String"> </Data></Cell>
    <Cell><Data ss:Type="Number">-0.83099999999999996</Data></Cell>
    <Cell><Data ss:Type="String">ACKR3,AOC3,CCL14,CCL20,CCL21,CCL28,CCR4,CD86,CTSG,CX3CL1,CXCL10,CXCL11,CXCL12,CXCR2,DEFB1,DPP4,ENPP2,ITGA6,ITGB3,MIF,PRKCZ,PTGDR2,S1PR1,SELP,SOCS3,STAB1</Data></Cell>
    <Cell><Data ss:Type="Number">26</Data></Cell>
   </Row>
   <Row>
    <Cell><Data ss:Type="String">Cellular Assembly and Organization</Data></Cell>
    <Cell><Data ss:Type="String">development of cytoplasm</Data></Cell>
    <Cell ss:StyleID="s62"><Data ss:Type="Number">1.2600000000000001E-3</Data></Cell>
    <Cell><Data ss:Type="String"> </Data></Cell>
    <Cell><Data ss:Type="Number">-0.82199999999999995</Data></Cell>
    <Cell><Data ss:Type="String">ABCD3,ADGRF5,ANG,ARHGAP19,CAV1,CXCR2,FN1,FOXM1,ITGB3,KIF2C,KLF2,MRPL14,MYC,NPR1,PAK4,PPM1F,S1PR1,SIRPA,STMN1</Data></Cell>
    <Cell><Data ss:Type="Number">19</Data></Cell>
   </Row>
   <Row>
    <Cell><Data ss:Type="String">Cardiovascular System Development and Function, Cell Morphology, Cellular Development, Organismal Development, Tissue Development</Data></Cell>
    <Cell><Data ss:Type="String">tubulation of microvascular endothelial cells</Data></Cell>
    <Cell ss:StyleID="s62"><Data ss:Type="Number">2.4399999999999999E-3</Data></Cell>
    <Cell><Data ss:Type="String"> </Data></Cell>
    <Cell><Data ss:Type="Number">-0.81599999999999995</Data></Cell>
    <Cell><Data ss:Type="String">CXCL1,FGF2,GAS6,ID1,NPPA,PECAM1</Data></Cell>
    <Cell><Data ss:Type="Number">6</Data></Cell>
   </Row>
   <Row>
    <Cell><Data ss:Type="String">Cell Death and Survival</Data></Cell>
    <Cell><Data ss:Type="String">cell viability of breast cancer cell lines</Data></Cell>
    <Cell ss:StyleID="s62"><Data ss:Type="Number">3.5400000000000002E-3</Data></Cell>
    <Cell><Data ss:Type="String"> </Data></Cell>
    <Cell><Data ss:Type="Number">-0.78</Data></Cell>
    <Cell><Data ss:Type="String">ACKR3,ARRB1,ARTN,BRCA1,BUB1B,CASP3,CDKN2A,CEBPD,CHEK1,CPA1,DUSP1,EGFR,ELF3,ERBB2,ERBB3,FOXM1,HMGA1,HOXA5,ID4,IGF1,IRS2,JAG2,JUN,KIFC1,KRAS,KRT19,LGALS3,MAD2L1,NR3C1,NRG1,NRP1,PBK,PBX1,SDC1,SNRPD1,SNRPE,SOD2,TOP1,WNT11</Data></Cell>
    <Cell><Data ss:Type="Number">39</Data></Cell>
   </Row>
   <Row>
    <Cell><Data ss:Type="String">Cellular Movement</Data></Cell>
    <Cell><Data ss:Type="String">migration of tumor cells</Data></Cell>
    <Cell ss:StyleID="s62"><Data ss:Type="Number">4.2900000000000002E-4</Data></Cell>
    <Cell><Data ss:Type="String"> </Data></Cell>
    <Cell><Data ss:Type="Number">-0.77400000000000002</Data></Cell>
    <Cell><Data ss:Type="String">CAV1,CCL21,CDK1,CSF1,CXCL12,EZR,F3,FGF10,HMMR,IGF1,JUP,KDR,LGALS3,MET,MMP14,PAK4,PARP9,PTK2,SERPINB5,SFRP1,SIRPA,VCAN,ZBTB16</Data></Cell>
    <Cell><Data ss:Type="Number">23</Data></Cell>
   </Row>
   <Row>
    <Cell><Data ss:Type="String">Cellular Development, Cellular Growth and Proliferation, Hematological System Development and Function, Hematopoiesis</Data></Cell>
    <Cell><Data ss:Type="String">proliferation of hematopoietic progenitor cells</Data></Cell>
    <Cell ss:StyleID="s62"><Data ss:Type="Number">2.2599999999999999E-2</Data></Cell>
    <Cell><Data ss:Type="String"> </Data></Cell>
    <Cell><Data ss:Type="Number">-0.76500000000000001</Data></Cell>
    <Cell><Data ss:Type="String">BIRC5,CCL20,CXCL12,CXCL2,DLL1,DLL4,EPAS1,FANCA,FLI1,HOXA5,HOXA9,MPL,PTPRO,RUNX1T1,STAT5A,TNFSF12,ZBTB16</Data></Cell>
    <Cell><Data ss:Type="Number">17</Data></Cell>
   </Row>
   <Row>
    <Cell><Data ss:Type="String">Cellular Movement</Data></Cell>
    <Cell><Data ss:Type="String">cell rolling</Data></Cell>
    <Cell ss:StyleID="s62"><Data ss:Type="Number">2.76E-2</Data></Cell>
    <Cell><Data ss:Type="String"> </Data></Cell>
    <Cell><Data ss:Type="Number">-0.76500000000000001</Data></Cell>
    <Cell><Data ss:Type="String">ANXA1,AOC3,CD36,CHST2,FCGR3A/FCGR3B,LGALS3,SELP,VWF</Data></Cell>
    <Cell><Data ss:Type="Number">8</Data></Cell>
   </Row>
   <Row>
    <Cell><Data ss:Type="String">Cell-To-Cell Signaling and Interaction, Hematological System Development and Function, Immune Cell Trafficking</Data></Cell>
    <Cell><Data ss:Type="String">adhesion of granulocytes</Data></Cell>
    <Cell ss:StyleID="s62"><Data ss:Type="Number">1.9900000000000001E-2</Data></Cell>
    <Cell><Data ss:Type="String"> </Data></Cell>
    <Cell><Data ss:Type="Number">-0.752</Data></Cell>
    <Cell><Data ss:Type="String">ANXA1,CTSG,CXCL2,CXCR2,FN1,GAS6,IL33,JAM3,LGALS3,PECAM1,PLAUR,PLTP,SELP,TNFSF12,TXN</Data></Cell>
    <Cell><Data ss:Type="Number">15</Data></Cell>
   </Row>
   <Row>
    <Cell><Data ss:Type="String">Cellular Movement</Data></Cell>
    <Cell><Data ss:Type="String">cell movement of melanoma cell lines</Data></Cell>
    <Cell ss:StyleID="s62"><Data ss:Type="Number">6.7499999999999999E-3</Data></Cell>
    <Cell><Data ss:Type="String"> </Data></Cell>
    <Cell><Data ss:Type="Number">-0.748</Data></Cell>
    <Cell><Data ss:Type="String">ARF1,CDH1,EGFR,ERBB3,GLI1,KRT8,NME1,NRG1,NRP1,SDC1,TFAP2A</Data></Cell>
    <Cell><Data ss:Type="Number">11</Data></Cell>
   </Row>
   <Row>
    <Cell><Data ss:Type="String">Cell Cycle</Data></Cell>
    <Cell><Data ss:Type="String">mitogenesis of breast cancer cell lines</Data></Cell>
    <Cell ss:StyleID="s62"><Data ss:Type="Number">3.6400000000000002E-2</Data></Cell>
    <Cell><Data ss:Type="String"> </Data></Cell>
    <Cell><Data ss:Type="Number">-0.74399999999999999</Data></Cell>
    <Cell><Data ss:Type="String">EGFR,ERBB2,ERBB3,IGF1,NRG1</Data></Cell>
    <Cell><Data ss:Type="Number">5</Data></Cell>
   </Row>
   <Row>
    <Cell><Data ss:Type="String">Cell-To-Cell Signaling and Interaction, Hematological System Development and Function, Inflammatory Response, Organismal Functions</Data></Cell>
    <Cell><Data ss:Type="String">activation of blood platelets</Data></Cell>
    <Cell ss:StyleID="s62"><Data ss:Type="Number">5.1200000000000004E-3</Data></Cell>
    <Cell><Data ss:Type="String"> </Data></Cell>
    <Cell><Data ss:Type="Number">-0.71499999999999997</Data></Cell>
    <Cell><Data ss:Type="String">C1QTNF1,CTSG,EDN1,GAS6,ITGB3,PDGFA,PDGFRA,PLPP1,SELP,THBD,TLR4,VWF</Data></Cell>
    <Cell><Data ss:Type="Number">12</Data></Cell>
   </Row>
   <Row>
    <Cell><Data ss:Type="String">Cell Cycle</Data></Cell>
    <Cell><Data ss:Type="String">entry into S phase</Data></Cell>
    <Cell ss:StyleID="s62"><Data ss:Type="Number">6.5799999999999999E-3</Data></Cell>
    <Cell><Data ss:Type="String"> </Data></Cell>
    <Cell><Data ss:Type="Number">-0.68600000000000005</Data></Cell>
    <Cell><Data ss:Type="String">CCNE1,CDC25A,CDH1,CDKN2A,ESR2,FBXO5,FGF2,HBEGF,IGF1,KRAS,MYC,NRG1,ZBTB16</Data></Cell>
    <Cell><Data ss:Type="Number">13</Data></Cell>
   </Row>
   <Row>
    <Cell><Data ss:Type="String">Cellular Development, Skeletal and Muscular System Development and Function, Tissue Development</Data></Cell>
    <Cell><Data ss:Type="String">differentiation of muscle cells</Data></Cell>
    <Cell ss:StyleID="s62"><Data ss:Type="Number">2.5999999999999999E-2</Data></Cell>
    <Cell><Data ss:Type="String"> </Data></Cell>
    <Cell><Data ss:Type="Number">-0.67</Data></Cell>
    <Cell><Data ss:Type="String">BMP2,BMPER,CAMK1,FGF2,IGF1,IGF2,ITGA6,MESP1,NOTCH1,PDE5A,SKI,SMARCA4,SYNE1,TNFSF12</Data></Cell>
    <Cell><Data ss:Type="Number">14</Data></Cell>
   </Row>
   <Row>
    <Cell><Data ss:Type="String">Cellular Development, Tissue Development</Data></Cell>
    <Cell><Data ss:Type="String">differentiation of epithelial tissue</Data></Cell>
    <Cell ss:StyleID="s62"><Data ss:Type="Number">3.8299999999999998E-7</Data></Cell>
    <Cell><Data ss:Type="String"> </Data></Cell>
    <Cell><Data ss:Type="Number">-0.66300000000000003</Data></Cell>
    <Cell><Data ss:Type="String">ANXA1,ARHGAP19,AURKB,BDH2,BHLHE41,BMP2,BRCA1,CALR,CCNE1,CDH1,CDK1,CDKN2A,CERS3,CSF1,CSTA,CXCL10,DCN,DSP,EPHA2,EVPL,FGF2,FLG,FN1,GLI1,GRHL2,H2AFY,HOXA7,ID1,IGF1,IL22RA1,KAT2B,LRP1,MESP1,MYC,NOTCH1,OVOL2,PAK4,PLK1,RND3,ROCK2,ST14,TAGLN,TGM1,TNFSF12,TXNIP</Data></Cell>
    <Cell><Data ss:Type="Number">45</Data></Cell>
   </Row>
   <Row>
    <Cell><Data ss:Type="String">Cancer, Organismal Injury and Abnormalities</Data></Cell>
    <Cell><Data ss:Type="String">metastasis of cells</Data></Cell>
    <Cell ss:StyleID="s62"><Data ss:Type="Number">3.7900000000000003E-2</Data></Cell>
    <Cell><Data ss:Type="String"> </Data></Cell>
    <Cell><Data ss:Type="Number">-0.64</Data></Cell>
    <Cell><Data ss:Type="String">CDC25A,FIGF,ITGB4,NME1,PTK2,YAP1</Data></Cell>
    <Cell><Data ss:Type="Number">6</Data></Cell>
   </Row>
   <Row>
    <Cell><Data ss:Type="String">Cellular Movement</Data></Cell>
    <Cell><Data ss:Type="String">cell movement of tumor cells</Data></Cell>
    <Cell ss:StyleID="s62"><Data ss:Type="Number">5.62E-4</Data></Cell>
    <Cell><Data ss:Type="String"> </Data></Cell>
    <Cell><Data ss:Type="Number">-0.61199999999999999</Data></Cell>
    <Cell><Data ss:Type="String">CAV1,CCL21,CDK1,CSF1,CXCL12,EZR,FGF10,HMMR,IGF1,JUP,KDR,LGALS3,MET,MMP14,PAK4,PARP9,PTK2,SERPINB5,SFRP1,SIRPA,VCAN,ZBTB16</Data></Cell>
    <Cell><Data ss:Type="Number">22</Data></Cell>
   </Row>
   <Row>
    <Cell><Data ss:Type="String">Gene Expression</Data></Cell>
    <Cell><Data ss:Type="String">binding of DNA</Data></Cell>
    <Cell ss:StyleID="s62"><Data ss:Type="Number">2.2700000000000001E-2</Data></Cell>
    <Cell><Data ss:Type="String"> </Data></Cell>
    <Cell><Data ss:Type="Number">-0.61099999999999999</Data></Cell>
    <Cell><Data ss:Type="String">ADIPOR1,CALR,CAV1,CXCL12,E2F1,ERBB2,ESR2,ETS2,FN1,FOXM1,GATA3,IGF1,IL18,JUN,MYC,NRG1,OLR1,SOD2,TFAP2A,TNFSF13B,TXN</Data></Cell>
    <Cell><Data ss:Type="Number">21</Data></Cell>
   </Row>
   <Row>
    <Cell><Data ss:Type="String">Cancer, Organismal Injury and Abnormalities</Data></Cell>
    <Cell><Data ss:Type="String">transformation of epithelial cells</Data></Cell>
    <Cell ss:StyleID="s62"><Data ss:Type="Number">7.9399999999999991E-3</Data></Cell>
    <Cell><Data ss:Type="String"> </Data></Cell>
    <Cell><Data ss:Type="Number">-0.6</Data></Cell>
    <Cell><Data ss:Type="String">EPHA2,KRAS,MET,MYC,PPP2R1B,THRA</Data></Cell>
    <Cell><Data ss:Type="Number">6</Data></Cell>
   </Row>
   <Row>
    <Cell><Data ss:Type="String">Cell-To-Cell Signaling and Interaction</Data></Cell>
    <Cell><Data ss:Type="String">binding of blood cells</Data></Cell>
    <Cell ss:StyleID="s62"><Data ss:Type="Number">3.7399999999999998E-3</Data></Cell>
    <Cell><Data ss:Type="String"> </Data></Cell>
    <Cell><Data ss:Type="Number">-0.56000000000000005</Data></Cell>
    <Cell><Data ss:Type="String">A2M,ADRA2A,BPI,CALR,CCL20,CCL21,CCL28,CD209,CD24,CD86,CTSG,CX3CL1,CXCL10,CXCL11,CXCL12,CXCR2,EFNB1,ERG,F12,FCGR1A,FCGR3A/FCGR3B,FGF1,FGF2,FN1,ITGB3,JAM3,LRP8,NT5E,P2RY12,RAP1GAP,SELP,VWF</Data></Cell>
    <Cell><Data ss:Type="Number">32</Data></Cell>
   </Row>
   <Row>
    <Cell><Data ss:Type="String">Cell-To-Cell Signaling and Interaction</Data></Cell>
    <Cell><Data ss:Type="String">detachment of cells</Data></Cell>
    <Cell ss:StyleID="s62"><Data ss:Type="Number">2.75E-2</Data></Cell>
    <Cell><Data ss:Type="String"> </Data></Cell>
    <Cell><Data ss:Type="Number">-0.55500000000000005</Data></Cell>
    <Cell><Data ss:Type="String">ACVRL1,ANXA1,BPI,PI3,PTK2,SLPI</Data></Cell>
    <Cell><Data ss:Type="Number">6</Data></Cell>
   </Row>
   <Row>
    <Cell><Data ss:Type="String">Cell Morphology</Data></Cell>
    <Cell><Data ss:Type="String">orientation of cells</Data></Cell>
    <Cell ss:StyleID="s62"><Data ss:Type="Number">1.32E-2</Data></Cell>
    <Cell><Data ss:Type="String"> </Data></Cell>
    <Cell><Data ss:Type="Number">-0.55200000000000005</Data></Cell>
    <Cell><Data ss:Type="String">ANPEP,BMP6,CSF1,CXCL10,CXCL12,DPYSL2,FN1,GSK3B,KCNE1,MAPKAPK2,PLEKHG6,PRKCZ,SIRPA</Data></Cell>
    <Cell><Data ss:Type="Number">13</Data></Cell>
   </Row>
   <Row>
    <Cell><Data ss:Type="String">Cell-mediated Immune Response, Cellular Movement, Hematological System Development and Function, Immune Cell Trafficking</Data></Cell>
    <Cell><Data ss:Type="String">T cell migration</Data></Cell>
    <Cell ss:StyleID="s62"><Data ss:Type="Number">2.0300000000000001E-3</Data></Cell>
    <Cell><Data ss:Type="String"> </Data></Cell>
    <Cell><Data ss:Type="Number">-0.54100000000000004</Data></Cell>
    <Cell><Data ss:Type="String">ACKR3,AOC3,CCL14,CCL20,CCL21,CCL28,CCR4,CD86,CTSG,CX3CL1,CXCL10,CXCL11,CXCL12,CXCR2,DEFB1,DPP4,DPYSL2,ENPP2,EZR,FN1,ITGA6,ITGB3,MIF,PRKCZ,PTGDR2,S1PR1,SELP,SOCS3,STAB1</Data></Cell>
    <Cell><Data ss:Type="Number">29</Data></Cell>
   </Row>
   <Row>
    <Cell><Data ss:Type="String">Cellular Movement</Data></Cell>
    <Cell><Data ss:Type="String">migration of epithelial cells</Data></Cell>
    <Cell ss:StyleID="s62"><Data ss:Type="Number">1.2899999999999999E-4</Data></Cell>
    <Cell><Data ss:Type="String"> </Data></Cell>
    <Cell><Data ss:Type="Number">-0.53800000000000003</Data></Cell>
    <Cell><Data ss:Type="String">ADRB2,CDH1,COL17A1,COL7A1,EGFR,FERMT1,FGF10,FGF7,HBEGF,ITGB4,KRT16,LAMA3,PKD1,PROC,RGS4,TGFBR2</Data></Cell>
    <Cell><Data ss:Type="Number">16</Data></Cell>
   </Row>
   <Row>
    <Cell><Data ss:Type="String">Cell Cycle</Data></Cell>
    <Cell><Data ss:Type="String">entry into S phase of breast cancer cell lines</Data></Cell>
    <Cell ss:StyleID="s62"><Data ss:Type="Number">1.2899999999999999E-3</Data></Cell>
    <Cell><Data ss:Type="String"> </Data></Cell>
    <Cell><Data ss:Type="Number">-0.503</Data></Cell>
    <Cell><Data ss:Type="String">CDC25A,CDH1,CDKN2A,ESR2,IGF1,KRAS,NRG1</Data></Cell>
    <Cell><Data ss:Type="Number">7</Data></Cell>
   </Row>
   <Row>
    <Cell><Data ss:Type="String">Cell-To-Cell Signaling and Interaction</Data></Cell>
    <Cell><Data ss:Type="String">binding of cells</Data></Cell>
    <Cell ss:StyleID="s62"><Data ss:Type="Number">1.6100000000000001E-4</Data></Cell>
    <Cell><Data ss:Type="String"> </Data></Cell>
    <Cell><Data ss:Type="Number">-0.48699999999999999</Data></Cell>
    <Cell><Data ss:Type="String">A2M,ADRA2A,ANGPTL1,BGN,BPI,CALR,CCL20,CCL21,CCL28,CD209,CD24,CD86,CDH5,CTSG,CX3CL1,CXCL10,CXCL11,CXCL12,CXCR2,DCN,EFNB1,EPHB6,ERG,F10,F12,F3,FCGR1A,FCGR3A/FCGR3B,FGF1,FGF2,FN1,IGF1,IGF2,IL18RAP,ITGB3,ITGB4,JAM3,LAMA2,LGALS3,LRP8,NPPA,NRP1,NT5E,OXTR,P2RY12,PECAM1,PLA2G5,PLAUR,RAP1GAP,SELP,ST6GALNAC6,STAB1,STMN1,TLR4,UBAP2L,VWF</Data></Cell>
    <Cell><Data ss:Type="Number">56</Data></Cell>
   </Row>
   <Row>
    <Cell><Data ss:Type="String">DNA Replication, Recombination, and Repair, Nucleic Acid Metabolism, Small Molecule Biochemistry</Data></Cell>
    <Cell><Data ss:Type="String">incorporation of thymidine</Data></Cell>
    <Cell ss:StyleID="s62"><Data ss:Type="Number">2.76E-2</Data></Cell>
    <Cell><Data ss:Type="String"> </Data></Cell>
    <Cell><Data ss:Type="Number">-0.48399999999999999</Data></Cell>
    <Cell><Data ss:Type="String">ANG,F12,FN1,GNRH1,HBEGF,IGF1,PTH1R,TNFSF13B</Data></Cell>
    <Cell><Data ss:Type="Number">8</Data></Cell>
   </Row>
   <Row>
    <Cell><Data ss:Type="String">Embryonic Development, Organ Development, Organismal Development, Reproductive System Development and Function, Tissue Development</Data></Cell>
    <Cell><Data ss:Type="String">formation of mammary gland</Data></Cell>
    <Cell ss:StyleID="s62"><Data ss:Type="Number">1.9099999999999999E-2</Data></Cell>
    <Cell><Data ss:Type="String"> </Data></Cell>
    <Cell><Data ss:Type="Number">-0.45900000000000002</Data></Cell>
    <Cell><Data ss:Type="String">BRCA1,EGFR,EZH2,ID1,NOTCH4,NRG1</Data></Cell>
    <Cell><Data ss:Type="Number">6</Data></Cell>
   </Row>
   <Row>
    <Cell><Data ss:Type="String">Tissue Development</Data></Cell>
    <Cell><Data ss:Type="String">formation of gland</Data></Cell>
    <Cell ss:StyleID="s62"><Data ss:Type="Number">2.81E-2</Data></Cell>
    <Cell><Data ss:Type="String"> </Data></Cell>
    <Cell><Data ss:Type="Number">-0.45900000000000002</Data></Cell>
    <Cell><Data ss:Type="String">BRCA1,EGFR,EZH2,ID1,NOTCH4,NR0B1,NRG1</Data></Cell>
    <Cell><Data ss:Type="Number">7</Data></Cell>
   </Row>
   <Row>
    <Cell><Data ss:Type="String">Cell Death and Survival</Data></Cell>
    <Cell><Data ss:Type="String">apoptosis of melanoma cell lines</Data></Cell>
    <Cell ss:StyleID="s62"><Data ss:Type="Number">3.7900000000000003E-2</Data></Cell>
    <Cell><Data ss:Type="String"> </Data></Cell>
    <Cell><Data ss:Type="Number">-0.44700000000000001</Data></Cell>
    <Cell><Data ss:Type="String">CDK1,CHEK1,DAB2,JUN,NME1,SERPINB5</Data></Cell>
    <Cell><Data ss:Type="Number">6</Data></Cell>
   </Row>
   <Row>
    <Cell><Data ss:Type="String">Cellular Movement</Data></Cell>
    <Cell><Data ss:Type="String">cell movement of cancer cells</Data></Cell>
    <Cell ss:StyleID="s62"><Data ss:Type="Number">1.2699999999999999E-2</Data></Cell>
    <Cell><Data ss:Type="String"> </Data></Cell>
    <Cell><Data ss:Type="Number">-0.44600000000000001</Data></Cell>
    <Cell><Data ss:Type="String">CAV1,CCL21,CDK1,CSF1,CXCL12,EZR,HMMR,IGF1,KDR,MET,PAK4,PARP9,SFRP1,SIRPA,VCAN,ZBTB16</Data></Cell>
    <Cell><Data ss:Type="Number">16</Data></Cell>
   </Row>
   <Row>
    <Cell><Data ss:Type="String">Cellular Development, Embryonic Development, Hematological System Development and Function, Hematopoiesis, Lymphoid Tissue Structure and Development, Organ Development, Organismal Development, Tissue Development</Data></Cell>
    <Cell><Data ss:Type="String">development of bone marrow cells</Data></Cell>
    <Cell ss:StyleID="s62"><Data ss:Type="Number">3.3300000000000003E-2</Data></Cell>
    <Cell><Data ss:Type="String"> </Data></Cell>
    <Cell><Data ss:Type="Number">-0.436</Data></Cell>
    <Cell><Data ss:Type="String">CSF1,DLL1,E2F1,EGFR,FGF2,HOXA5,IL6R,ROR2,TNFSF12</Data></Cell>
    <Cell><Data ss:Type="Number">9</Data></Cell>
   </Row>
   <Row>
    <Cell><Data ss:Type="String">Skeletal and Muscular System Development and Function, Tissue Development</Data></Cell>
    <Cell><Data ss:Type="String">osteoclastogenesis of connective tissue</Data></Cell>
    <Cell ss:StyleID="s62"><Data ss:Type="Number">2.46E-2</Data></Cell>
    <Cell><Data ss:Type="String"> </Data></Cell>
    <Cell><Data ss:Type="Number">-0.39100000000000001</Data></Cell>
    <Cell><Data ss:Type="String">ADM,CSF1,ITGB3,MFGE8,STAT1</Data></Cell>
    <Cell><Data ss:Type="Number">5</Data></Cell>
   </Row>
   <Row>
    <Cell><Data ss:Type="String">Cancer, Cellular Development, Cellular Growth and Proliferation, Organismal Injury and Abnormalities, Tumor Morphology</Data></Cell>
    <Cell><Data ss:Type="String">proliferation of cancer cells</Data></Cell>
    <Cell ss:StyleID="s62"><Data ss:Type="Number">5.7200000000000003E-3</Data></Cell>
    <Cell><Data ss:Type="String"> </Data></Cell>
    <Cell><Data ss:Type="Number">-0.38800000000000001</Data></Cell>
    <Cell><Data ss:Type="String">APCDD1,BIK,CASP3,CAV1,CDH5,CDKN2A,CHEK1,COX17,CYR61,DCN,EDN1,EGFR,EGR1,ERBB2,EZR,FGF2,FGFR1,GPC3,HPN,ID1,IGF1,IGF2,IL1R1,INHBA,INHBB,KDR,KRAS,LGALS7/LGALS7B,MCAM,MET,MUC1,MYC,NOTCH1,PARP1,PLAUR,PLK1,RUVBL1,SFRP1,SKI,XBP1</Data></Cell>
    <Cell><Data ss:Type="Number">40</Data></Cell>
   </Row>
   <Row>
    <Cell><Data ss:Type="String">Cardiovascular System Development and Function, Cell Morphology, Cellular Development, Organismal Development, Tissue Development</Data></Cell>
    <Cell><Data ss:Type="String">tubulation of endothelial progenitor cells</Data></Cell>
    <Cell ss:StyleID="s62"><Data ss:Type="Number">2.46E-2</Data></Cell>
    <Cell><Data ss:Type="String"> </Data></Cell>
    <Cell><Data ss:Type="Number">-0.35099999999999998</Data></Cell>
    <Cell><Data ss:Type="String">CAV1,FGF2,MAPKAPK2,OLR1,PLAUR</Data></Cell>
    <Cell><Data ss:Type="Number">5</Data></Cell>
   </Row>
   <Row>
    <Cell><Data ss:Type="String">Skeletal and Muscular System Development and Function</Data></Cell>
    <Cell><Data ss:Type="String">osteoclastogenesis</Data></Cell>
    <Cell ss:StyleID="s62"><Data ss:Type="Number">1.47E-2</Data></Cell>
    <Cell><Data ss:Type="String"> </Data></Cell>
    <Cell><Data ss:Type="Number">-0.29299999999999998</Data></Cell>
    <Cell><Data ss:Type="String">ADM,CSF1,CXCL11,DLL1,ITGB3,MFGE8,STAT1</Data></Cell>
    <Cell><Data ss:Type="Number">7</Data></Cell>
   </Row>
   <Row>
    <Cell><Data ss:Type="String">Cellular Movement</Data></Cell>
    <Cell><Data ss:Type="String">migration of melanoma cell lines</Data></Cell>
    <Cell ss:StyleID="s62"><Data ss:Type="Number">1.18E-2</Data></Cell>
    <Cell><Data ss:Type="String"> </Data></Cell>
    <Cell><Data ss:Type="Number">-0.28999999999999998</Data></Cell>
    <Cell><Data ss:Type="String">ARF1,EGFR,ERBB3,GLI1,KRT8,NRG1,NRP1,SDC1,TFAP2A</Data></Cell>
    <Cell><Data ss:Type="Number">9</Data></Cell>
   </Row>
   <Row>
    <Cell><Data ss:Type="String">Tissue Development</Data></Cell>
    <Cell><Data ss:Type="String">accumulation of cells</Data></Cell>
    <Cell ss:StyleID="s62"><Data ss:Type="Number">1.57E-3</Data></Cell>
    <Cell><Data ss:Type="String"> </Data></Cell>
    <Cell><Data ss:Type="Number">-0.28399999999999997</Data></Cell>
    <Cell><Data ss:Type="String">BIRC5,BRCA1,BUB1B,CTF1,CX3CR1,E2F1,ELF5,ERBB2,KDM5B,MLLT11,RAD51,SEPT9,SLPI</Data></Cell>
    <Cell><Data ss:Type="Number">13</Data></Cell>
   </Row>
   <Row>
    <Cell><Data ss:Type="String">Cancer, Cell Death and Survival, Organismal Injury and Abnormalities, Tumor Morphology</Data></Cell>
    <Cell><Data ss:Type="String">cell death of tumor cells</Data></Cell>
    <Cell ss:StyleID="s62"><Data ss:Type="Number">4.81E-3</Data></Cell>
    <Cell><Data ss:Type="String"> </Data></Cell>
    <Cell><Data ss:Type="Number">-0.27900000000000003</Data></Cell>
    <Cell><Data ss:Type="String">ADAM12,ANPEP,BCL2L2,BIK,BIRC5,BMP2,BMP5,BMP6,BOK,BRCA1,BUB1B,CASP3,CAT,CD24,CDC45,CDH1,CDKN2A,CFLAR,CHEK1,CXCL12,DLL4,DNMT3B,EGFR,ERBB2,FOXO1,FOXO4,GLI1,GSK3B,HBEGF,IGF1,INHBA,ITPR1,JUN,KRAS,MAD2L1,MCM2,MUC1,MYC,NGFR,NOTCH1,NR4A1,PARP1,PLK1,PMAIP1,PRNP,SFRP1,TFAP2A,TNFSF12,TNFSF13B,TXN</Data></Cell>
    <Cell><Data ss:Type="Number">50</Data></Cell>
   </Row>
   <Row>
    <Cell><Data ss:Type="String">Cellular Development, Hematological System Development and Function, Hematopoiesis, Lymphoid Tissue Structure and Development, Skeletal and Muscular System Development and Function</Data></Cell>
    <Cell><Data ss:Type="String">osteoclastogenesis of mononuclear leukocytes</Data></Cell>
    <Cell ss:StyleID="s62"><Data ss:Type="Number">3.6400000000000002E-2</Data></Cell>
    <Cell><Data ss:Type="String"> </Data></Cell>
    <Cell><Data ss:Type="Number">-0.27700000000000002</Data></Cell>
    <Cell><Data ss:Type="String">ADM,CSF1,CXCL11,ITGB3,MFGE8</Data></Cell>
    <Cell><Data ss:Type="Number">5</Data></Cell>
   </Row>
   <Row>
    <Cell><Data ss:Type="String">Cell Death and Survival</Data></Cell>
    <Cell><Data ss:Type="String">apoptosis of leukocytes</Data></Cell>
    <Cell ss:StyleID="s62"><Data ss:Type="Number">3.0800000000000001E-2</Data></Cell>
    <Cell><Data ss:Type="String"> </Data></Cell>
    <Cell><Data ss:Type="Number">-0.27300000000000002</Data></Cell>
    <Cell><Data ss:Type="String">ANPEP,ANXA1,ARRB1,AURKB,CASP3,CD59,CDKN2A,CFLAR,COL1A1,CSF1,CXCL1,CXCL12,DLL1,ETS2,EZR,FCER1A,FCGR1A,FCGR3A/FCGR3B,GIMAP5,GSK3B,HCAR2,IGF1,IL18,IL33,IL6R,ITPR1,KLF4,KRAS,LEPR,PARP1,PECAM1,PPP2R2B,SOD2,STAT5A,STAT5B,TLR3,TLR4,TNFRSF1B,TNFRSF8,TNFSF13B,VAV3,ZBTB16</Data></Cell>
    <Cell><Data ss:Type="Number">42</Data></Cell>
   </Row>
   <Row>
    <Cell><Data ss:Type="String">Cancer, Cell Death and Survival, Organismal Injury and Abnormalities, Tumor Morphology</Data></Cell>
    <Cell><Data ss:Type="String">cell death of cancer cells</Data></Cell>
    <Cell ss:StyleID="s62"><Data ss:Type="Number">2.7499999999999998E-3</Data></Cell>
    <Cell><Data ss:Type="String"> </Data></Cell>
    <Cell><Data ss:Type="Number">-0.246</Data></Cell>
    <Cell><Data ss:Type="String">ANPEP,BCL2L2,BIK,BIRC5,BMP2,BMP5,BMP6,BOK,BRCA1,BUB1B,CASP3,CAT,CD24,CDC45,CDH1,CFLAR,CHEK1,CXCL12,DLL4,DNMT3B,EGFR,ERBB2,FOXO4,GLI1,GSK3B,IGF1,INHBA,ITPR1,JUN,KRAS,MAD2L1,MCM2,MUC1,MYC,NGFR,NR4A1,PARP1,PLK1,PMAIP1,PRNP,SFRP1,TFAP2A,TNFSF12,TNFSF13B,TXN</Data></Cell>
    <Cell><Data ss:Type="Number">45</Data></Cell>
   </Row>
   <Row>
    <Cell><Data ss:Type="String">Cell Cycle</Data></Cell>
    <Cell><Data ss:Type="String">interphase of breast cancer cell lines</Data></Cell>
    <Cell ss:StyleID="s62"><Data ss:Type="Number">7.6599999999999997E-4</Data></Cell>
    <Cell><Data ss:Type="String"> </Data></Cell>
    <Cell><Data ss:Type="Number">-0.24299999999999999</Data></Cell>
    <Cell><Data ss:Type="String">BRCA1,CAMK1,CCND2,CCNE1,CDC25A,CDC25C,CDH1,CDKN2A,CHEK1,DCN,EGFR,ELAVL1,ELF5,ERBB2,ERBB3,ESR2,HOXA10,IGF1,JUN,KRAS,LGALS3,MYC,NRG1,SULF1,TYMS</Data></Cell>
    <Cell><Data ss:Type="Number">25</Data></Cell>
   </Row>
   <Row>
    <Cell><Data ss:Type="String">Cancer, Organismal Injury and Abnormalities</Data></Cell>
    <Cell><Data ss:Type="String">metastasis</Data></Cell>
    <Cell ss:StyleID="s62"><Data ss:Type="Number">4.3800000000000003E-12</Data></Cell>
    <Cell><Data ss:Type="String"> </Data></Cell>
    <Cell><Data ss:Type="Number">-0.23899999999999999</Data></Cell>
    <Cell><Data ss:Type="String">ACKR3,ACTA2,ADIRF,ANGPTL2,ANPEP,C1R,CAV1,CCND2,CD248,CD36,CDC25A,CDKN2A,CEBPD,CEMIP,CLGN,CRABP2,CXCL12,DDX58,DLGAP5,DMD,DPYSL2,DUSP6,EFEMP1,EMP1,EMX2,ENPP2,EPHA2,FBN2,FGF1,FIGF,FLRT2,FZD7,GREM2,GRHL2,HOXA10,HOXA9,IRS1,ITGB4,KCNJ2,KIF20A,KRT18,LAMA3,LGR4,MAB21L1,MEST,MET,MME,MMP14,NCAPG,NLRP1,NME1,NR2F1,NRN1,PBK,PDGFA,PDZRN3,PEG3,PLSCR4,PPAP2B,PRNP,PTK2,PTX3,RAB31,RGS4,RRM2,S100A11,S100A4,SDC1,SLC12A8,SLC16A3,SLC7A11,SRPX,TFPI,TGFBR3,TYMS,VIM,WLS,YAP1,ZFP36L2</Data></Cell>
    <Cell><Data ss:Type="Number">79</Data></Cell>
   </Row>
   <Row>
    <Cell><Data ss:Type="String">Cancer, Organismal Injury and Abnormalities</Data></Cell>
    <Cell><Data ss:Type="String">advanced malignant tumor</Data></Cell>
    <Cell ss:StyleID="s62"><Data ss:Type="Number">5.73E-12</Data></Cell>
    <Cell><Data ss:Type="String"> </Data></Cell>
    <Cell><Data ss:Type="Number">-0.23899999999999999</Data></Cell>
    <Cell><Data ss:Type="String">ACKR3,ACTA2,ADIRF,ANGPTL2,ANPEP,C1R,CAV1,CCND2,CD248,CD36,CDC25A,CDKN2A,CEBPD,CEMIP,CLGN,CRABP2,CXCL12,DDX58,DLGAP5,DMD,DPYSL2,DUSP6,EFEMP1,EMP1,EMX2,ENPP2,EPHA2,FBN2,FGF1,FIGF,FLRT2,FZD7,GREM2,GRHL2,HOXA10,HOXA9,IRS1,ITGB4,KAT2B,KCNJ2,KIF20A,KRT18,LAMA3,LGR4,MAB21L1,MEST,MET,MME,MMP14,NCAPG,NLRP1,NME1,NR2F1,NRN1,PBK,PDGFA,PDZRN3,PEG3,PLSCR4,PPAP2B,PRNP,PTK2,PTX3,RAB31,RGS4,RRM2,S100A11,S100A4,SDC1,SLC12A8,SLC16A3,SLC7A11,SRPX,TFPI,TGFBR2,TGFBR3,TYMS,VIM,WLS,YAP1,ZFP36L2</Data></Cell>
    <Cell><Data ss:Type="Number">81</Data></Cell>
   </Row>
   <Row>
    <Cell><Data ss:Type="String">Cancer, Cellular Development, Cellular Growth and Proliferation, Organismal Injury and Abnormalities, Tumor Morphology</Data></Cell>
    <Cell><Data ss:Type="String">proliferation of tumor cells</Data></Cell>
    <Cell ss:StyleID="s62"><Data ss:Type="Number">8.77E-3</Data></Cell>
    <Cell><Data ss:Type="String"> </Data></Cell>
    <Cell><Data ss:Type="Number">-0.23599999999999999</Data></Cell>
    <Cell><Data ss:Type="String">APCDD1,BIK,CASP3,CAV1,CCNE1,CDH5,CDKN2A,CHEK1,COX17,CYR61,DCN,EDN1,EGFR,EGR1,ERBB2,EZR,FGF2,FGFR1,FOXM1,GPC3,HPN,ID1,IGF1,IGF2,IL1R1,INHBA,INHBB,KDR,KRAS,LGALS7/LGALS7B,MCAM,MET,MUC1,MYC,NOTCH1,PARP1,PLAUR,PLK1,RUVBL1,SFRP1,SKI,TFG,TNFSF13B,XBP1</Data></Cell>
    <Cell><Data ss:Type="Number">44</Data></Cell>
   </Row>
   <Row>
    <Cell><Data ss:Type="String">Cardiovascular System Development and Function, Cell Death and Survival</Data></Cell>
    <Cell><Data ss:Type="String">survival of vascular endothelial cells</Data></Cell>
    <Cell ss:StyleID="s62"><Data ss:Type="Number">2.64E-2</Data></Cell>
    <Cell><Data ss:Type="String"> </Data></Cell>
    <Cell><Data ss:Type="Number">-0.20399999999999999</Data></Cell>
    <Cell><Data ss:Type="String">CALR,DAB2,KDR,LRP1,NR4A1,S1PR1,SEMA6A,TIE1,TLR3</Data></Cell>
    <Cell><Data ss:Type="Number">9</Data></Cell>
   </Row>
   <Row>
    <Cell><Data ss:Type="String">Cancer</Data></Cell>
    <Cell><Data ss:Type="String">cell transformation</Data></Cell>
    <Cell ss:StyleID="s62"><Data ss:Type="Number">1.23E-3</Data></Cell>
    <Cell><Data ss:Type="String"> </Data></Cell>
    <Cell><Data ss:Type="Number">-0.2</Data></Cell>
    <Cell><Data ss:Type="String">AURKA,BRCA1,CAT,CDKN1C,EGFR,EPHA2,KLF11,KRAS,MET,MRAS,MXI1,MYC,NGFR,NOTCH1,NRG1,PDGFD,PPP2R1B,RRAS2,SEPT9,SFRP1,TACR1,THRA,TNFRSF8,WISP1</Data></Cell>
    <Cell><Data ss:Type="Number">24</Data></Cell>
   </Row>
   <Row>
    <Cell><Data ss:Type="String">Cell-mediated Immune Response, Cellular Movement, Hematological System Development and Function, Immune Cell Trafficking</Data></Cell>
    <Cell><Data ss:Type="String">transendothelial migration of T lymphocytes</Data></Cell>
    <Cell ss:StyleID="s62"><Data ss:Type="Number">2.46E-2</Data></Cell>
    <Cell><Data ss:Type="String"> </Data></Cell>
    <Cell><Data ss:Type="Number">-0.19700000000000001</Data></Cell>
    <Cell><Data ss:Type="String">AOC3,CXCL11,CXCL12,PTGDR2,STAB1</Data></Cell>
    <Cell><Data ss:Type="Number">5</Data></Cell>
   </Row>
   <Row>
    <Cell><Data ss:Type="String">DNA Replication, Recombination, and Repair</Data></Cell>
    <Cell><Data ss:Type="String">DNA damage</Data></Cell>
    <Cell ss:StyleID="s62"><Data ss:Type="Number">1.11E-2</Data></Cell>
    <Cell><Data ss:Type="String"> </Data></Cell>
    <Cell><Data ss:Type="Number">-0.19400000000000001</Data></Cell>
    <Cell><Data ss:Type="String">BRCA1,CCNE1,CDKN2A,KLF8,MYC,OLR1,PBK,PLK1,PRKDC,RAD51,RRM2,STAT5A</Data></Cell>
    <Cell><Data ss:Type="Number">12</Data></Cell>
   </Row>
   <Row>
    <Cell><Data ss:Type="String">Cellular Movement</Data></Cell>
    <Cell><Data ss:Type="String">invasion of cells</Data></Cell>
    <Cell ss:StyleID="s62"><Data ss:Type="Number">2.4699999999999999E-4</Data></Cell>
    <Cell><Data ss:Type="String"> </Data></Cell>
    <Cell><Data ss:Type="Number">-0.154</Data></Cell>
    <Cell><Data ss:Type="String">ACSL4,ADAM12,ADRB2,ANGPTL4,ANPEP,BMP2,BMP6,BRCA1,CALR,CASP3,CAV1,CCNA2,CDH1,CDH4,CDH5,CNR1,EDNRB,EGFR,EPHB6,ERBB2,ESR2,EZH2,EZR,FGF2,FN1,GLI1,GSK3B,GSN,HIC1,HMMR,ID1,IGF1,IGF2,IL18,INHBA,ITGB3,ITGB4,JUN,JUP,KLF8,LIMK1,LRRC15,MCAM,MET,MMP14,MUC1,MYC,NFAT5,NRG1,NUAK2,PAK4,PLAUR,PTK2,PTTG1,RECK,RGS4,ROR1,SEPT9,SERPINB5,SLC9A3R1,STMN1,TFAP2A,TGFBR2,THBD,TRIP10,WISP3,ZBTB16,ZEB2</Data></Cell>
    <Cell><Data ss:Type="Number">68</Data></Cell>
   </Row>
   <Row>
    <Cell><Data ss:Type="String">Cellular Development, Cellular Growth and Proliferation, Hair and Skin Development and Function, Organ Development, Tissue Development</Data></Cell>
    <Cell><Data ss:Type="String">proliferation of dermal cells</Data></Cell>
    <Cell ss:StyleID="s62"><Data ss:Type="Number">2.3699999999999999E-2</Data></Cell>
    <Cell><Data ss:Type="String"> </Data></Cell>
    <Cell><Data ss:Type="Number">-0.14399999999999999</Data></Cell>
    <Cell><Data ss:Type="String">CDH13,CDKN2A,EGFR,FERMT1,FGF10,FGF7,IGF1,KLF9,LMNB1,MAPKAPK2,MKI67,NOTCH1,OVOL2,PROC,PTPRZ1,S100A11,VIP,YAP1</Data></Cell>
    <Cell><Data ss:Type="Number">18</Data></Cell>
   </Row>
   <Row>
    <Cell><Data ss:Type="String">Cell Cycle</Data></Cell>
    <Cell><Data ss:Type="String">entry into interphase</Data></Cell>
    <Cell ss:StyleID="s62"><Data ss:Type="Number">2.2499999999999998E-3</Data></Cell>
    <Cell><Data ss:Type="String"> </Data></Cell>
    <Cell><Data ss:Type="Number">-0.11899999999999999</Data></Cell>
    <Cell><Data ss:Type="String">CCNE1,CDC25A,CDH1,CDKN2A,ESR2,FBXO5,FGF2,FN1,HBEGF,IGF1,KRAS,MYC,NRG1,RUNX2,ZBTB16</Data></Cell>
    <Cell><Data ss:Type="Number">15</Data></Cell>
   </Row>
   <Row>
    <Cell><Data ss:Type="String">Cancer, Cell Death and Survival, Organismal Injury and Abnormalities, Tumor Morphology</Data></Cell>
    <Cell><Data ss:Type="String">apoptosis of cancer cells</Data></Cell>
    <Cell ss:StyleID="s62"><Data ss:Type="Number">8.43E-3</Data></Cell>
    <Cell><Data ss:Type="String"> </Data></Cell>
    <Cell><Data ss:Type="Number">-0.112</Data></Cell>
    <Cell><Data ss:Type="String">ANPEP,BCL2L2,BIK,BIRC5,BOK,BRCA1,CASP3,CAT,CD24,CDC45,CDH1,CFLAR,CHEK1,CXCL12,DLL4,DNMT3B,FOXO4,GLI1,GSK3B,IGF1,ITPR1,JUN,KRAS,MCM2,MUC1,MYC,NR4A1,PARP1,PLK1,PMAIP1,TFAP2A,TNFSF12,TNFSF13B,TXN</Data></Cell>
    <Cell><Data ss:Type="Number">34</Data></Cell>
   </Row>
   <Row>
    <Cell><Data ss:Type="String">Cancer, Cell Death and Survival, Organismal Injury and Abnormalities, Tumor Morphology</Data></Cell>
    <Cell><Data ss:Type="String">apoptosis of tumor cells</Data></Cell>
    <Cell ss:StyleID="s62"><Data ss:Type="Number">9.7400000000000004E-3</Data></Cell>
    <Cell><Data ss:Type="String"> </Data></Cell>
    <Cell><Data ss:Type="Number">-0.105</Data></Cell>
    <Cell><Data ss:Type="String">ADAM12,ANPEP,BCL2L2,BIK,BIRC5,BOK,BRCA1,CASP3,CAT,CD24,CDC45,CDH1,CDKN2A,CFLAR,CHEK1,CXCL12,DLL4,DNMT3B,FOXO1,FOXO4,GLI1,GSK3B,HBEGF,IGF1,ITPR1,JUN,KRAS,MCM2,MUC1,MYC,NOTCH1,NR4A1,PARP1,PLK1,PMAIP1,TFAP2A,TNFSF12,TNFSF13B,TXN</Data></Cell>
    <Cell><Data ss:Type="Number">39</Data></Cell>
   </Row>
   <Row>
    <Cell><Data ss:Type="String">Cellular Development, Cellular Growth and Proliferation</Data></Cell>
    <Cell><Data ss:Type="String">proliferation of melanoma cell lines</Data></Cell>
    <Cell ss:StyleID="s62"><Data ss:Type="Number">1.8699999999999999E-4</Data></Cell>
    <Cell><Data ss:Type="String"> </Data></Cell>
    <Cell><Data ss:Type="Number">-0.10199999999999999</Data></Cell>
    <Cell><Data ss:Type="String">ACKR3,ARF1,BIRC5,CXCL10,EPHA2,KRT8,NME1,NR1H3,NRG1,RRAD,TFAP2A</Data></Cell>
    <Cell><Data ss:Type="Number">11</Data></Cell>
   </Row>
   <Row>
    <Cell><Data ss:Type="String">Cancer, Organismal Injury and Abnormalities</Data></Cell>
    <Cell><Data ss:Type="String">growth of tumor</Data></Cell>
    <Cell ss:StyleID="s62"><Data ss:Type="Number">7.9299999999999995E-3</Data></Cell>
    <Cell><Data ss:Type="String"> </Data></Cell>
    <Cell><Data ss:Type="Number">-9.9000000000000005E-2</Data></Cell>
    <Cell><Data ss:Type="String">APCDD1,BIK,CASP3,CAV1,CCNE1,CDH5,CDKN2A,CHEK1,COX17,CYR61,DCN,EDN1,EGFR,EGR1,ERBB2,EZR,FGF2,FGFR1,FOXM1,GPC3,HPN,ID1,IGF1,IGF2,IL1R1,INHBA,INHBB,KDR,KRAS,LGALS7/LGALS7B,MCAM,MET,MUC1,MYC,NOTCH1,PARP1,PLAUR,PLK1,RUVBL1,SERPINB5,SFRP1,SKI,TFG,TNFSF13B,XBP1</Data></Cell>
    <Cell><Data ss:Type="Number">45</Data></Cell>
   </Row>
   <Row>
    <Cell><Data ss:Type="String">Tissue Development</Data></Cell>
    <Cell><Data ss:Type="String">development of connective tissue</Data></Cell>
    <Cell ss:StyleID="s62"><Data ss:Type="Number">8.0800000000000004E-3</Data></Cell>
    <Cell><Data ss:Type="String"> </Data></Cell>
    <Cell><Data ss:Type="Number">-8.9999999999999993E-3</Data></Cell>
    <Cell><Data ss:Type="String">ADM,BMP2,CEBPA,COL11A2,CSF1,CXCL11,FGF2,IL33,IL6R,ITGB3,LIF,MFGE8,MMP14,PTK2,ROR2,SOX5,STAT1,TNFSF12,VCAN,XBP1,ZBTB16</Data></Cell>
    <Cell><Data ss:Type="Number">21</Data></Cell>
   </Row>
   <Row>
    <Cell><Data ss:Type="String">Cellular Movement, Hair and Skin Development and Function</Data></Cell>
    <Cell><Data ss:Type="String">migration of keratinocytes</Data></Cell>
    <Cell ss:StyleID="s62"><Data ss:Type="Number">9.0400000000000002E-5</Data></Cell>
    <Cell><Data ss:Type="String"> </Data></Cell>
    <Cell><Data ss:Type="Number">0</Data></Cell>
    <Cell><Data ss:Type="String">ADRB2,COL17A1,COL7A1,EGFR,FERMT1,FGF10,FGF7,HBEGF,ITGB4,KRT16,LAMA3,PROC,TGFBR2</Data></Cell>
    <Cell><Data ss:Type="Number">13</Data></Cell>
   </Row>
   <Row>
    <Cell><Data ss:Type="String">Cell-To-Cell Signaling and Interaction, Hair and Skin Development and Function</Data></Cell>
    <Cell><Data ss:Type="String">adhesion of keratinocytes</Data></Cell>
    <Cell ss:StyleID="s62"><Data ss:Type="Number">3.47E-3</Data></Cell>
    <Cell><Data ss:Type="String"> </Data></Cell>
    <Cell><Data ss:Type="Number">0</Data></Cell>
    <Cell><Data ss:Type="String">ARHGAP19,CDH1,DSG3,FERMT1,FN1,JUP,KRT16,PAK4</Data></Cell>
    <Cell><Data ss:Type="Number">8</Data></Cell>
   </Row>
   <Row>
    <Cell><Data ss:Type="String">Cardiovascular System Development and Function, Cellular Development, Tissue Development</Data></Cell>
    <Cell><Data ss:Type="String">differentiation of vascular endothelial cells</Data></Cell>
    <Cell ss:StyleID="s62"><Data ss:Type="Number">3.0700000000000002E-2</Data></Cell>
    <Cell><Data ss:Type="String"> </Data></Cell>
    <Cell><Data ss:Type="Number">0</Data></Cell>
    <Cell><Data ss:Type="String">CALR,CXCL10,IL22RA1,LRP1</Data></Cell>
    <Cell><Data ss:Type="Number">4</Data></Cell>
   </Row>
   <Row>
    <Cell><Data ss:Type="String">Cancer, Cellular Development, Cellular Growth and Proliferation, Organismal Injury and Abnormalities, Tumor Morphology</Data></Cell>
    <Cell><Data ss:Type="String">proliferation of prostate cancer cells</Data></Cell>
    <Cell ss:StyleID="s62"><Data ss:Type="Number">3.0700000000000002E-2</Data></Cell>
    <Cell><Data ss:Type="String"> </Data></Cell>
    <Cell><Data ss:Type="Number">0</Data></Cell>
    <Cell><Data ss:Type="String">CDKN2A,INHBA,INHBB,KDR</Data></Cell>
    <Cell><Data ss:Type="Number">4</Data></Cell>
   </Row>
   <Row>
    <Cell><Data ss:Type="String">Cancer</Data></Cell>
    <Cell><Data ss:Type="String">transformation of breast cancer cell lines</Data></Cell>
    <Cell ss:StyleID="s62"><Data ss:Type="Number">8.7200000000000003E-3</Data></Cell>
    <Cell><Data ss:Type="String"> </Data></Cell>
    <Cell><Data ss:Type="Number">0</Data></Cell>
    <Cell><Data ss:Type="String">NRG1,SEPT9,SFRP1,TACR1</Data></Cell>
    <Cell><Data ss:Type="Number">4</Data></Cell>
   </Row>
   <Row>
    <Cell><Data ss:Type="String">Cell Death and Survival</Data></Cell>
    <Cell><Data ss:Type="String">cell death</Data></Cell>
    <Cell ss:StyleID="s62"><Data ss:Type="Number">1.5799999999999999E-6</Data></Cell>
    <Cell><Data ss:Type="String"> </Data></Cell>
    <Cell><Data ss:Type="Number">2.9000000000000001E-2</Data></Cell>
    <Cell><Data ss:Type="String">AATF,ABCC5,ABCG2,ACER2,ACSL4,ADAM12,ADAMTSL4,ADM,ADRA1A,AIFM2,ALDH1A1,ALDH2,ALK,AMIGO2,ANGPTL4,ANPEP,ANXA1,APBB1,AQP1,ARHGEF6,ARRB1,ARTN,ATF3,AURKB,AXIN2,BARD1,BCL2L10,BCL2L2,BCL6,BIK,BIRC5,BLM,BMP2,BMP5,BMP6,BMX,BOK,BPI,BRCA1,BRCA2,BRINP1,BUB1B,C3,CALR,CAMK4,CASP10,CASP3,CAT,CAV1,CBX4,CCL13,CCNB1,CCND2,CCNE1,CD24,CD244,CD36,CD59,CDC20,CDC25C,CDC45,CDH1,CDIP1,CDK1,CDKN1C,CDKN2A,CERKL,CFB,CFH,CFI,CFL1,CFLAR,CHEK1,CLIP3,COL1A1,COMP,CRABP2,CSE1L,CSF1,CSTA,CTF1,CX3CL1,CX3CR1,CXCL1,CXCL12,CYFIP2,CYR61,DAB2,DAB2IP,DAP3,DCUN1D3,DDX58,DIRAS3,DKK3,DLC1,DLL1,DLL4,DNMT3B,DSG3,DUSP1,DUSP22,DUSP6,E2F1,ECT2,EDAR,EDN1,EGFR,EGR1,EGR3,ELF5,EMP1,EPHA2,ERBB2,ERBB3,ESPL1,ETS2,EZR,F3,FAM162A,FANCA,FANCC,FBLN1,FBXO5,FCER1A,FCGR1A,FCGR3A/FCGR3B,FGF10,FGF2,FGF7,FGFR1,FLI1,FLNA,FLT4,FN1,FOXM1,FOXO1,FOXO4,GAS6,GIMAP5,GLI1,GPX2,GRHL2,GSK3B,HBA1/HBA2,HBEGF,HCAR2,HIST1H1C,HOXA5,HPN,HSPB2,ICAM2,IGF1,IL18,IL33,IL6R,IL9R,INHBA,ITGA6,ITGB3,ITGB4,ITPR1,ITSN1,JUN,KANK2,KDR,KLF11,KLF4,KLF5,KLF8,KLK6,KPNA2,KRAS,KRT18,KRT6A,LCMT1,LEF1,LEPR,LGALS3,LGALS7/LGALS7B,LIF,LRP1,LTK,MAD2L1,MAGED1,MAOB,MCAM,MCM2,MELK,MEOX2,MET,MIF,MLLT11,MMP14,MPO,MRPS30,MUC1,MYC,MYLK,NAA15,NDC80,NDNF,NECTIN2,NEDD9,NFIL3,NGFR,NLRP1,NLRP3,NME1,NOD1,NOTCH1,NR3C1,NR4A1,NRG1,NRG2,NRP1,NSF,NTF3,NUAK2,OAS1,OAS3,OLR1,PACRG,PAK4,PAK7,PARP1,PDE1B,PDGFD,PECAM1,PI3,PIK3R1,PKM,PKMYT1,PLA2G5,PLAGL1,PLAUR,PLK1,PLK3,PMAIP1,PPIA,PPM1F,PPP1R15A,PPP2R2B,PRKCZ,PRKDC,PRNP,PROC,PROCR,PTGDR,PTK2,PTTG1,RAD21,RAD51,RASL10A,RCAN1,RGS5,RIPK2,RND3,RPS6KA3,RTKN,S1PR1,SDC1,SDHC,SEMA6A,SEPT4,SERPINB5,SERPINF1,SFRP1,SGK1,SH3BP5,SIAH2,SIGLEC7,SNCA,SNCAIP,SNCG,SND1,SOCS2,SOD2,SORBS2,SPAG5,SPDEF,SPRY2,SRPK1,STAT1,STAT5A,STAT5B,STMN1,SULF1,SUSD4,TACR1,TEK,TFAP2A,TFRC,TGFBR2,TGFBR3,TGM1,TLR3,TLR4,TNFRSF10D,TNFRSF18,TNFRSF1B,TNFRSF8,TNFSF12,TNFSF13B,TNS4,TOP1,TOX3,TP53AIP1,TRAF2,TRAIP,TRIB3,TRIM24,TXN,TYMP,TYMS,UNC5B,VAV3,WISP1,WNT11,XBP1,ZBTB16</Data></Cell>
    <Cell><Data ss:Type="Number">320</Data></Cell>
   </Row>
   <Row>
    <Cell><Data ss:Type="String">Cell Death and Survival</Data></Cell>
    <Cell><Data ss:Type="String">apoptosis of blood cells</Data></Cell>
    <Cell ss:StyleID="s62"><Data ss:Type="Number">3.2099999999999997E-2</Data></Cell>
    <Cell><Data ss:Type="String"> </Data></Cell>
    <Cell><Data ss:Type="Number">4.3999999999999997E-2</Data></Cell>
    <Cell><Data ss:Type="String">ANPEP,ANXA1,ARRB1,AURKB,CASP3,CD59,CDKN2A,CFLAR,COL1A1,CSF1,CXCL1,CXCL12,DLL1,ETS2,EZR,FCER1A,FCGR1A,FCGR3A/FCGR3B,FLI1,GIMAP5,GSK3B,HCAR2,IGF1,IL18,IL33,IL6R,ITPR1,KLF4,KRAS,LEPR,PARP1,PECAM1,PPIA,PPP2R2B,SOD2,STAT5A,STAT5B,TLR3,TLR4,TNFRSF1B,TNFRSF8,TNFSF13B,VAV3,ZBTB16</Data></Cell>
    <Cell><Data ss:Type="Number">44</Data></Cell>
   </Row>
   <Row>
    <Cell><Data ss:Type="String">Cellular Movement</Data></Cell>
    <Cell><Data ss:Type="String">cell movement of epithelial cells</Data></Cell>
    <Cell ss:StyleID="s62"><Data ss:Type="Number">3.7E-7</Data></Cell>
    <Cell><Data ss:Type="String"> </Data></Cell>
    <Cell><Data ss:Type="Number">6.9000000000000006E-2</Data></Cell>
    <Cell><Data ss:Type="String">ADRB2,ARHGAP19,CDH1,CDH11,COL17A1,COL7A1,EGFR,FERMT1,FGF10,FGF2,FGF7,HBEGF,ITGB4,KRT16,LAMA3,MET,MYC,PAK4,PKD1,PLAUR,PROC,PTPRZ1,RGS4,S1PR1,TGFBR2</Data></Cell>
    <Cell><Data ss:Type="Number">25</Data></Cell>
   </Row>
   <Row>
    <Cell><Data ss:Type="String">Cellular Development, Connective Tissue Development and Function, Tissue Development</Data></Cell>
    <Cell><Data ss:Type="String">development of connective tissue cells</Data></Cell>
    <Cell ss:StyleID="s62"><Data ss:Type="Number">1.4E-2</Data></Cell>
    <Cell><Data ss:Type="String"> </Data></Cell>
    <Cell><Data ss:Type="Number">7.9000000000000001E-2</Data></Cell>
    <Cell><Data ss:Type="String">BMP2,CSF1,CXCL11,FGF2,IL33,LIF,PTK2,ROR2,STAT1,TNFSF12,VCAN,XBP1</Data></Cell>
    <Cell><Data ss:Type="Number">12</Data></Cell>
   </Row>
   <Row>
    <Cell><Data ss:Type="String">Cellular Growth and Proliferation</Data></Cell>
    <Cell><Data ss:Type="String">formation of connective tissue cells</Data></Cell>
    <Cell ss:StyleID="s62"><Data ss:Type="Number">2.1499999999999998E-2</Data></Cell>
    <Cell><Data ss:Type="String"> </Data></Cell>
    <Cell><Data ss:Type="Number">8.3000000000000004E-2</Data></Cell>
    <Cell><Data ss:Type="String">BMP2,CDH11,CSF1,CXCL11,FGF2,IL33,LIF,PTK2,ROR2,STAT1,TNFSF12,XBP1</Data></Cell>
    <Cell><Data ss:Type="Number">12</Data></Cell>
   </Row>
   <Row>
    <Cell><Data ss:Type="String">Cell Death and Survival</Data></Cell>
    <Cell><Data ss:Type="String">necrosis</Data></Cell>
    <Cell ss:StyleID="s62"><Data ss:Type="Number">2.3800000000000001E-6</Data></Cell>
    <Cell><Data ss:Type="String"> </Data></Cell>
    <Cell><Data ss:Type="Number">0.104</Data></Cell>
    <Cell><Data ss:Type="String">ABCG2,ADAM12,ADM,ALDH1A1,ALDH2,ALK,ANPEP,ANXA1,ARRB1,ARTN,ATF3,AURKB,BARD1,BCL2L10,BCL2L2,BCL6,BIK,BIRC5,BLM,BMP2,BMP5,BMP6,BMX,BOK,BPI,BRCA1,BUB1B,C3,CAMK4,CASP3,CAT,CAV1,CCND2,CD24,CD36,CD59,CDC45,CDH1,CDK1,CDKN2A,CFLAR,CHEK1,COL1A1,CRABP2,CSE1L,CSF1,CTF1,CX3CL1,CXCL1,CXCL12,CYR61,DAB2,DAB2IP,DIRAS3,DLL1,DLL4,DNMT3B,DSG3,DUSP1,E2F1,EDN1,EGFR,ELF5,EPHA2,ERBB2,ERBB3,ETS2,EZR,FANCA,FBLN1,FBXO5,FCER1A,FCGR1A,FCGR3A/FCGR3B,FGF2,FGF7,FGFR1,FLI1,FLNA,FLT4,FN1,FOXO1,FOXO4,GAS6,GIMAP5,GLI1,GPX2,GRHL2,GSK3B,HBEGF,HCAR2,HOXA5,IGF1,IL18,IL33,IL6R,INHBA,ITGB4,ITPR1,ITSN1,JUN,KANK2,KDR,KLF4,KLF5,KLF8,KLK6,KPNA2,KRAS,KRT18,LEPR,LGALS3,LGALS7/LGALS7B,LIF,LRP1,MAD2L1,MCAM,MCM2,MELK,MEOX2,MET,MIF,MMP14,MUC1,MYC,MYLK,NDNF,NEDD9,NFIL3,NGFR,NLRP1,NME1,NOD1,NOTCH1,NR4A1,NRG1,NTF3,OAS3,OLR1,PARP1,PDGFD,PECAM1,PI3,PLA2G5,PLAUR,PLK1,PMAIP1,PPIA,PPP2R2B,PRKDC,PRNP,PROC,PROCR,PTK2,PTTG1,RCAN1,RGS5,RIPK2,RND3,RTKN,S1PR1,SDC1,SDHC,SEMA6A,SERPINB5,SERPINF1,SFRP1,SGK1,SH3BP5,SNCA,SNCAIP,SND1,SOD2,SPAG5,SRPK1,STAT1,STAT5A,STAT5B,STMN1,SULF1,TFAP2A,TFRC,TGFBR3,TGM1,TLR3,TLR4,TNFRSF10D,TNFRSF1B,TNFRSF8,TNFSF12,TNFSF13B,TNS4,TOX3,TRAF2,TRAIP,TXN,TYMP,TYMS,UNC5B,VAV3,WNT11,XBP1,ZBTB16</Data></Cell>
    <Cell><Data ss:Type="Number">203</Data></Cell>
   </Row>
   <Row>
    <Cell><Data ss:Type="String">Cellular Movement</Data></Cell>
    <Cell><Data ss:Type="String">cell movement of mammary tumor cells</Data></Cell>
    <Cell ss:StyleID="s62"><Data ss:Type="Number">1.2699999999999999E-2</Data></Cell>
    <Cell><Data ss:Type="String"> </Data></Cell>
    <Cell><Data ss:Type="Number">0.115</Data></Cell>
    <Cell><Data ss:Type="String">FGF10,JUP,LGALS3,MMP14,PAK4,SERPINB5</Data></Cell>
    <Cell><Data ss:Type="Number">6</Data></Cell>
   </Row>
   <Row>
    <Cell><Data ss:Type="String">Cancer, Organismal Injury and Abnormalities</Data></Cell>
    <Cell><Data ss:Type="String">neoplasia of epithelial tissue</Data></Cell>
    <Cell ss:StyleID="s62"><Data ss:Type="Number">2.4399999999999999E-6</Data></Cell>
    <Cell><Data ss:Type="String"> </Data></Cell>
    <Cell><Data ss:Type="Number">0.127</Data></Cell>
    <Cell><Data ss:Type="String">A2M,AASS,AATF,ABCA1,ABCA10,ABCA5,ABCA6,ABCA9,ABCB1,ABCB5,ABCC5,ABCC6,ABCD4,ABCG2,ABHD17C,ABHD6,ABLIM3,ABO,ACAA2,ACACB,ACADS,ACBD3,ACCS,ACKR4,ACO1,ACOT7,ACR,ACSBG2,ACSL4,ACSL6,ACSS2,ACTA2,ACTG2,ACTR3,ACVRL1,ADAD2,ADAM11,ADAM19,ADAM33,ADAMTS1,ADAMTS12,ADAMTS14,ADAMTS18,ADAMTS5,ADAMTS6,ADAMTS9,ADAMTSL4,ADAR,ADCK3,ADCY4,ADCY5,ADD3,ADGRA2,ADGRB3,ADGRD1,ADGRF1,ADGRF5,ADGRG3,ADGRL3,ADGRL4,ADH1B,ADH5,ADH6,ADHFE1,ADIPOR1,ADRA1A,ADRA2A,ADRA2B,ADRB2,ADRBK2,ADSS,AFAP1L1,AGO4,AGPAT2,AHNAK,AIFM2,AIM1L,AK4,AK5,AK8,AKAP12,AKAP2,ALAD,ALDH1A1,ALDH1A2,ALDH1A3,ALDH2,ALG6,ALK,ALPK3,ALPL,AMIGO2,AMOTL2,AMT,ANGPTL1,ANGPTL4,ANK2,ANKDD1A,ANKK1,ANKRD22,ANKRD35,ANKRD53,ANO6,ANPEP,ANTXR2,ANTXRL,ANXA1,ANXA3,ANXA9,AOC3,AOX1,AP1M2,AP1S1,AP3B1,APBA1,APBB1,APBB1IP,APCDD1,APOD,AQP1,ARAP3,ARC,ARF1,ARFGEF1,ARFGEF3,ARGLU1,ARHGAP10,ARHGAP11A,ARHGAP19,ARHGAP20,ARHGAP32,ARHGAP39,ARHGAP6,ARHGAP8/PRR5-ARHGAP8,ARHGEF10,ARHGEF15,ARHGEF25,ARHGEF4,ARHGEF40,ARHGEF6,ARID4B,ARID5B,ARL6IP1,ARMC9,ARNT2,ARRDC3,ARRDC4,ARSB,ART4,ART5,ASPA,ASUN,ASXL3,ATAD2,ATAD5,ATF6,ATIC,ATP1A3,ATP1B2,ATP2C2,ATP6AP1,ATP6V0B,ATP8B1,AURKA,AURKB,AVPI1,AVPR1A,AVPR2,AXIN1,AXIN2,B3GALT1,B4GALNT4,B4GALT6,BAALC,BACH2,BAIAP2L1,BARD1,BATF,BAZ1A,BCAS4,BCHE,BCL11A,BCL6,BCL6B,BCL9,BDH2,BEND5,BEND7,BGN,BIK,BIRC5,BLM,BLNK,BMP2,BMP5,BMP6,BMPER,BMX,BOC,BPI,BPNT1,BRCA1,BRCA2,BRIP1,BSPRY,BTNL9,BUB1B,BZW2,C10orf90,C11orf49,C11orf80,C11orf96,C15orf52,C16orf59,C16orf89,C17orf51,C19orf45,C1QTNF1,C1QTNF2,C1R,C1S,C20orf194,C21orf58,C2orf40,C2orf71,C3,C5orf49,C7orf31,CA12,CA4,CAB39L,CABP1,CACFD1,CACHD1,CACNA1D,CACNA1E,CACNA2D1,CACNB3,CACNG4,CACYBP,CADM3,CALCR,CALD1,CALR,CAMK1,CAMK4,CAMSAP3,CANT1,CAPN5,CAPN9,CARD6,CASC5,CASP10,CATSPER1,CAV1,CBX2,CBX3,CBX4,CBX6,CCDC116,CCDC136,CCDC138,CCDC158,CCDC167,CCDC36,CCDC50,CCDC58,CCDC64,CCDC69,CCDC78,CCDC8,CCDC82,CCDC85A,CCL14,CCL21,CCL28,CCM2L,CCNA2,CCNB1,CCNB2,CCND2,CCNE1,CCNF,CCR10,CCT5,CCT6A,CCT8,CD200,CD209,CD244,CD248,CD300LF,CD34,CD36,CD93,CDC20,CDC25A,CDC42EP3,CDC45,CDC7,CDC73,CDCA2,CDCA3,CDCP1,CDH1,CDH11,CDH12,CDH13,CDH19,CDH23,CDH4,CDH5,CDKL2,CDKN2A,CDS1,CDYL2,CEBPA,CELF2,CELSR1,CELSR3,CENPA,CENPE,CENPF,CENPH,CENPI,CENPL,CENPN,CENPP,CENPU,CEP126,CEP350,CEP68,CEP70,CERKL,CERS3,CFB,CFH,CFI,CFL2,CFLAR,CFP,CGN,CHAF1B,CHEK1,CHL1,CHMP4C,CHRM1,CHST11,CHST2,CHST4,CHST7,CHST9,CHSY3,CHTF18,CIB2,CILP2,CISD2,CIT,CKAP5,CLCA4,CLCN2,CLCNKA,CLDN11,CLDN3,CLDN4,CLDN5,CLDN7,CLEC14A,CLEC1A,CLEC3B,CLEC4F,CLGN,CLIC2,CLIP4,CLK4,CLSPN,CLTC,CNGA1,CNKSR2,CNN1,CNR1,CNRIP1,CNTN2,CNTN6,CNTNAP3,COG2,COL11A1,COL11A2,COL12A1,COL14A1,COL17A1,COL1A1,COL24A1,COL25A1,COL3A1,COL4A6,COL5A1,COL5A2,COL6A6,COL7A1,COMP,COPA,COPB2,COPE,CORIN,CORO2A,CORO2B,COX17,COX6C,CPA1,CPAMD8,CPE,CPEB1,CPNE7,CPXM2,CRABP1,CRABP2,CRB2,CRB3,CREB5,CREBRF,CRHBP,CRHR1,CRHR2,CRIM1,CRISPLD1,CRTAC1,CRTAP,CRYBG3,CSE1L,CSMD3,CSNK1G1,CSRNP3,CSRP2,CSTA,CSTF2,CSTF3,CTHRC1,CTNNAL1,CTPS1,CTSG,CTTNBP2,CUBN,CUTC,CX3CL1,CX3CR1,CXCL1,CXCL12,CXCR2,CYB561,CYFIP2,CYGB,CYP11A1,CYP4F12,CYR61,CYTL1,DAAM2,DAB2,DAB2IP,DACT2,DAP3,DARS2,DCAF10,DCAF13,DCK,DCN,DCTPP1,DDAH1,DDR2,DDX25,DDX39A,DDX58,DDX60,DEGS2,DENND2A,DEPDC1B,DEPDC7,DFNA5,DHTKD1,DIAPH3,DIO3,DIRAS3,DIXDC1,DKK4,DLC1,DLG3,DLGAP5,DLL1,DMD,DMTN,DNA2,DNAH1,DNAH14,DNAH8,DNAJB11,DNASE1L3,DNER,DNMT1,DNMT3A,DNMT3B,DOCK11,DOCK6,DOPEY2,DPP4,DPP6,DPY19L2,DPYD,DPYSL2,DRD1,DRD2,DRP2,DSC3,DSEL,DSG3,DSN1,DSP,DST,DTX1,DUOX2,DUSP1,DZIP1,DZIP1L,E2F2,E2F3,E2F5,EBF1,EBF2,EBF3,EBP,ECE2,ECT2,EDEM3,EDN3,EDNRB,EFCAB1,EFCAB11,EFEMP1,EFEMP2,EFNB1,EFR3A,EGFL7,EGFR,EGR1,EGR2,EGR3,EHD2,EIF2AK1,ELAC1,ELMOD3,ELOVL3,EMCN,EME1,EMILIN3,ENAH,ENPP2,ENTPD7,EOGT,EPB41L2,EPHA2,EPHA4,EPHB1,EPHB2,EPHB6,EPRS,EPS8L1,EPSTI1,ERBB2,ERBB3,ERG,ERGIC1,ERICH5,ERMP1,ERRFI1,ERVFRD-1,ESCO2,ESPL1,ESPN,ESR2,ESRP1,ESYT1,ESYT3,ETFB,ETV5,EVC2,EVL,EVPL,EXOC6,EZH1,EZH2,EZR,F10,F12,F2RL2,F3,F8,FAAH2,FADS3,FAM102A,FAM110D,FAM124A,FAM124B,FAM126A,FAM13A,FAM13C,FAM150B,FAM171A1,FAM174B,FAM184A,FAM189A2,FAM208B,FAM20A,FAM227B,FAM234B,FAM43A,FAM49A,FAM72A,FAM83D,FAM83H,FAM91A1,FANCC,FANCD2,FANCF,FANCI,FAP,FARP1,FAT1,FAT4,FBLN1,FBLN2,FBLN5,FBN2,FBXL16,FBXL19,FBXO16,FBXO45,FBXO5,FCER1A,FCN1,FEN1,FERMT2,FES,FEZ1,FFAR3,FFAR4,FGD3,FGD5,FGF2,FGF7,FGF9,FGFBP1,FGFR1,FGL2,FH,FHOD3,FIGN,FLG,FLI1,FLNA,FLRT2,FLT4,FLVCR1,FMO2,FN1,FNIP2,FOLR2,FOSB,FOXA1,FOXM1,FOXN3,FOXO1,FOXO4,FOXP2,FOXP3,FPR3,FREM1,FRMPD1,FSD1L,FSTL1,FUT8,FXYD1,FZD7,FZD9,GAB3,GABRP,GAL3ST1,GALE,GALNT12,GALNT16,GALNT6,GALNT7,GARS,GAS1,GAS2L2,GAS2L3,GAS6,GATA3,GATS,GBP2,GCNT4,GDF5,GEM,GEN1,GFAP,GIMAP4,GIMAP5,GIMAP6,GIMAP8,GINS1,GINS4,GIPC2,GJB2,GLB1,GLI1,GLYCTK,GMPS,GNAL,GNG7,GNPNAT1,GOLGA6A (includes others),GOLGA6L9 (includes others),GOLGA8A/GOLGA8B,GOLGA8EP/GOLGA8G,GOLM1,GPATCH2,GPC3,GPD2,GPER1,GPIHBP1,GPM6A,GPR12,GPR146,GPR158,GPR17,GPR18,GPR19,GPR34,GPR39,GPR62,GPR68,GPR75,GPR84,GPR87,GPRASP1,GPRC5A,GPSM2,GPT,GRAMD2,GRAMD3,GRHL2,GRIA4,GRIK5,GRIN2D,GRIP1,GRM8,GSG2,GSK3B,GSN,GSPT2,GSTCD,GTF2IRD1,GTF3C1,GTSE1,GUCY1A3,H2AFX,H2AFY,H3F3A/H3F3B,H6PD,HABP4,HAGHL,HAND2,HAP1,HAPLN4,HDGF,HEG1,HELLS,HES6,HIC1,HIF3A,HIST1H1C,HIST1H1E,HIST1H2BG,HIST1H2BK,HIST1H3D,HIST2H2BE,HIST2H3C,HLF,HM13,HMGA1,HMGB3,HMMR,HNMT,HOOK1,HOXA4,HOXA5,HOXA6,HOXA7,HOXA9,HOXC11,HOXD3,HOXD4,HPN,HRC,HRCT1,HRNR,HS3ST3A1,HSD17B11,HSD17B3,HSD17B6,HSD17B7,HSPA12A,HSPA12B,HSPA14,HSPB6,HSPH1,HYLS1,ICA1,ICAM5,ID1,ID4,IFFO1,IFFO2,IFIH1,IFNGR1,IGF1,IGF2BP2,IGFBP6,IGSF10,IGSF3,IL18,IL18RAP,IL1RL2,IL22RA1,IL33,IL34,IL3RA,IL6R,ILF2,INHBA,INHBB,INMT,INPP1,INPP5K,INSRR,INTS7,IQGAP3,IRS1,IRS2,IRS4,IRX1,IRX4,IRX6,ISG15,ITGA10,ITGA6,ITGA9,ITGB3,ITGB4,ITGBL1,ITM2A,ITPR1,ITPRIP,ITPRIPL1,ITSN1,JADE1,JAG2,JAKMIP2,JAM2,JAM3,JARID2,JCHAIN,JPH4,KANK1,KANK2,KANK3,KAT2B,KCNA5,KCNAB1,KCNB1,KCNB2,KCNC4,KCNE5,KCNH3,KCNH4,KCNH8,KCNIP1,KCNJ8,KCNK3,KCNK7,KCNMB1,KCNMB2,KCNQ4,KCNS3,KCTD12,KDF1,KDM4B,KDM5B,KDR,KIAA0754,KIAA0895,KIAA1109,KIAA1211,KIAA1257,KIAA1524,KIAA1614,KIF11,KIF15,KIF17,KIF18B,KIF19,KIF20A,KIF20B,KIF21A,KIF23,KIF24,KIF26B,KIF2C,KIF4A,KIFAP3,KIFC1,KIRREL,KISS1,KL,KLF10,KLF11,KLF14,KLF4,KLF5,KLF6,KLHL10,KLHL13,KLHL29,KLHL3,KLHL30,KLHL4,KLK1,KLK10,KLK11,KLK6,KLK8,KLK9,KNOP1,KNSTRN,KNTC1,KPNA2,KRAS,KRT14,KRT15,KRT16,KRT18,KRT19,KRT5,KRT6A,KRT6B,KRT6C,KRT8,KRT9,LAMA2,LAMA3,LAMA4,LAMB3,LAMC1,LAMC2,LAMTOR2,LARP4B,LATS2,LAYN,LCA5,LCLAT1,LCN10,LCTL,LDB2,LEF1,LEFTY2,LENG8,LEPR,LETMD1,LGALS3,LGI4,LGR4,LGR6,LHFP,LIFR,LIG1,LILRB5,LIMCH1,LIN9,LINGO1,LIX1L,LLGL2,LMLN,LMNB1,LMNB2,LMO2,LMOD1,LOXL1,LPAR6,LPCAT1,LPCAT2,LPIN1,LRBA,LRIG3,LRP1,LRP4,LRP8,LRRC15,LRRC3B,LRRC46,LRRC4B,LRRC59,LRRC6,LRRC8C,LRRC8E,LRRCC1,LRRN2,LRRN3,LRRN4CL,LRRTM2,LSR,LTBP2,LTBP4,LTK,LY75,LYPLA1,MAB21L1,MAF,MAGEB4,MAGED1,MAGOHB,MALL,MAMDC2,MAML2,MAN2A2,MAOB,MAP1A,MAP1B,MAP3K8,MAP7,MAPK10,MAPK13,MAPK4,MAPK8IP2,MARC1,MARCKSL1,MASP2,MAST2,MATN2,MATN3,MAZ,MBNL1,MBNL2,MBOAT2,MBOAT7,MCM10,MCM2,MCM3,MCM4,MCM6,MCOLN2,MCRIP2,MDFIC,MED12L,MEDAG,MEIS2,MELK,MEMO1,MEOX2,MERTK,MET,MEX3A,MFAP4,MFGE8,MFNG,MFSD12,MGARP,MGAT3,MIA,MICAL2,MICU3,MID1,MISP,MKI67,MLLT11,MLXIPL,MLYCD,MME,MMP11,MMP14,MMP19,MMP27,MMP28,MMRN2,MOB3B,MOXD1,MPDZ,MPO,MPPED1,MRAS,MRGPRE,MROH8,MRPL13,MRPL42,MRPL47,MRPS30,MRPS35,MRVI1,MSH6,MSI2,MSRB3,MTBP,MTERF3,MTHFD2,MTURN,MUC1,MUC15,MUSTN1,MXI1,MXRA5,MYADM,MYBL1,MYC,MYCBP2,MYCT1,MYH11,MYH7B,MYL9,MYLK,MYO19,MYO1C,MYO1D,MYO5B,MYO6,MYO7B,MYRIP,MZT1,N4BP2L1,N4BP3,NAA15,NAALAD2,NAALADL1,NAB1,NANS,NAP1L2,NAV2,NAXE,NCALD,NCAM1,NCAPG,NCMAP,NCOA7,NDC1,NDN,NDNF,NEBL,NECTIN3,NECTIN4,NEDD9,NEIL1,NEIL3,NEK2,NELL2,NES,NEUROG2,NEXN,NFAT5,NFIB,NFIL3,NFIX,NGFR,NIPSNAP3B,NKAPL,NLGN1,NLGN4X,NLK,NLRP1,NLRP3,NLRX1,NMB,NMNAT2,NMT2,NMUR1,NOD1,NODAL,NOG,NOSTRIN,NOTCH1,NOTCH4,NOV,NOVA1,NOVA2,NOX4,NPAS3,NPAS4,NPHP3,NPR2,NPY5R,NR0B1,NR1H3,NR3C1,NR3C2,NR4A1,NR5A2,NRG1,NRG2,NRP1,NRXN1,NSF,NSMCE2,NT5E,NTF3,NTF4,NTN4,NTRK2,NTRK3,NUCB2,NUDCD1,NUDT7,NUF2,NUP210,NYAP1,NYNRIN,OAS1,OAS3,OASL,OCA2,ODF2,OLA1,OLFML1,OLFML2A,OLFML2B,OLR1,OMD,OR2A1/OR2A42,OR2L13,ORC1,OSBP2,OSR1,P2RY12,P2RY14,P3H2,P4HB,PAICS,PAK3,PAK4,PAK7,PALM2-AKAP2,PALMD,PAMR1,PARP1,PARP3,PARP9,PBX1,PCDH17,PCDH18,PCDH19,PCDHGC3,PCDHGC5,PCNA,PCNX1,PCSK5,PDE11A,PDE1B,PDE1C,PDE2A,PDE3B,PDE7B,PDE8B,PDE9A,PDGFD,PDGFRA,PDGFRL,PDIA3,PDIA4,PDK2,PDK3,PDLIM1,PDLIM4,PDP2,PDXDC1,PDZD2,PDZRN3,PEAR1,PEG3,PELI1,PEMT,PER1,PER2,PGM1,PGM5,PHEX,PHF24,PHLDB1,PHTF1,PHYHD1,PHYHIPL,PI16,PI3,PID1,PIK3C2G,PIK3IP1,PIK3R1,PIK3R2,PIK3R3,PIP5K1B,PITX1,PIWIL4,PJA2,PKD1,PKD1L2,PKD2,PKDCC,PKDREJ,PKP1,PKP3,PLA2G4A,PLA2G5,PLA2R1,PLAGL1,PLAUR,PLCD1,PLCH2,PLEKHB2,PLEKHF2,PLEKHG5,PLEKHG6,PLEKHH2,PLEKHM3,PLIN4,PLK1,PLK3,PLK4,PLLP,PLP1,PLPP2,PLPP7,PLS1,PLTP,PLXNA4,PM20D1,PMAIP1,PNISR,PNMA3,PNPLA7,PODN,POLQ,POP1,POPDC2,POSTN,POU2F1,POU6F1,PPL,PPM1E,PPM1F,PPME1,PPP1R12B,PPP1R15A,PPP1R16B,PPP1R1B,PPP2R1B,PPP2R2B,PPP4C,PRC1,PRCC,PRDM16,PRDM8,PRELP,PREX1,PRICKLE2,PRIM2,PRKCZ,PRKDC,PROM1,PROS1,PROX1,PRR15,PRRG3,PRSS12,PRSS50,PRSS8,PRUNE2,PRX,PSD2,PSMD1,PSMD12,PSMD14,PSME4,PTCH1,PTCH2,PTCHD1,PTGDR,PTGDR2,PTGFR,PTGIS,PTK2,PTK7,PTPN14,PTPN21,PTPRB,PTPRM,PTPRZ1,PTRF,PTRH2,PTTG1,PTX3,PXDC1,PYCRL,PYGO1,PYROXD2,PZP,R3HDM1,RAB10,RAB11FIP4,RAB17,RABEP2,RAD21,RAD51AP1,RAD54B,RAD54L,RAE1,RAG1,RAI14,RAI2,RALGPS2,RALY,RAMP2,RANBP17,RANBP9,RAP1GAP,RAP2C,RAPGEF3,RARRES2,RASA3,RASA4,RASEF,RASIP1,RASL12,RASSF9,RBM47,RCBTB2,RCC2,RCSD1,RCVRN,RDH5,RECK,RECQL4,REEP2,RELN,REM1,REPS2,RETSAT,RFC2,RFC3,RFTN2,RGCC,RGL1,RGMA,RGS2,RGS4,RGS5,RGS6,RHOJ,RHOQ,RHOU,RIMBP2,RIPK2,RNASE4,RNASEH2A,RNF112,RNF125,RNF145,RNF150,RNFT2,RNPEP,ROBO4,ROCK2,ROR1,ROR2,RP1L1,RPA3,RPL26L1,RPN2,RPS6KA3,RPS6KC1,RRAD,RRAS2,RRM2,RRP12,RSPH1,RTKN2,RUNX1T1,RUNX2,RUSC1,RUVBL1,RYR3,S100A11,S100A14,S100B,S1PR1,SACS,SALL4,SAMD14,SAMD4A,SAMSN1,SASH1,SASS6,SATB1,SCARF1,SCN2A,SCN3A,SCN3B,SCN5A,SCN7A,SCN9A,SCRN2,SDPR,SDS,SEC16B,SEC61G,SELP,SEMA3C,SEMA3D,SEMA5A,SEMA6A,SEMA6C,SEMA6D,SEPP1,SEPT10,SEPT9,SERINC2,SERPINB5,SERPINF1,SERPING1,SFPQ,SFRP1,SFXN1,SGCB,SGCE,SGK1,SGO1,SGO2,SGPL1,SH3BP2,SH3BP5,SH3GLB1,SH3TC2,SHE,SHISA3,SHROOM2,SHTN1,SIAH2,SIGLEC7,SIK2,SIPA1L3,SIRPA,SIX4,SKA3,SKAP1,SLAIN1,SLC12A4,SLC16A12,SLC16A3,SLC16A7,SLC20A1,SLC22A3,SLC25A18,SLC25A42,SLC27A6,SLC28A3,SLC2A1,SLC34A2,SLC35G1,SLC35G2,SLC44A1,SLC44A4,SLC47A2,SLC4A5,SLC4A8,SLC50A1,SLC52A2,SLC5A4,SLC5A9,SLC6A15,SLC6A16,SLC6A2,SLC6A9,SLC7A11,SLC7A3,SLC7A5,SLC9A6,SLC9A9,SLCO1C1,SLCO4A1,SLFN5,SLIT3,SLPI,SMAD9,SMARCA4,SMARCC1,SMC4,SMC6,SMG7,SMOC1,SMPDL3B,SMYD3,SMYD4,SNCAIP,SND1,SNED1,SNRPB,SNRPC,SNRPD1,SNTG2,SNX27,SNX32,SOBP,SOCS2,SOCS3,SOD3,SORBS1,SORBS2,SOX10,SOX17,SOX5,SOX7,SOX8,SPAG1,SPARCL1,SPATA17,SPATA18,SPATA25,SPATS2,SPC25,SPDL1,SPG20,SPINT2,SPRY1,SPRY2,SPTB,SPTBN1,SRMS,SRP54,SRPK2,SRPRB,SRPX,SRSF5,SSX2IP,ST14,ST3GAL6,ST6GAL2,ST6GALNAC1,ST6GALNAC3,ST6GALNAC6,STAB1,STAB2,STAC,STARD8,STAT1,STAT5A,STAT5B,STAU2,STBD1,STIL,STK32A,STMN1,STON1,STON1-GTF2A1L,STRBP,STX11,STX3,STXBP1,STXBP2,STXBP6,SUCO,SUGCT,SULF1,SULT1C4,SUSD4,SV2B,SVEP1,SYCP2,SYN2,SYNDIG1,SYNE1,SYNE3,SYNE4,SYNGR3,SYNPO,SYT15,SYT8,TACC1,TACR1,TADA1,TAF2,TAL1,TANC2,TARBP1,TARS,TARS2,TBC1D13,TBC1D31,TBC1D4,TBC1D7,TBCE,TBKBP1,TBL1XR1,TBX15,TBX18,TCEAL5,TCF15,TCF7,TCF7L1,TCF7L2,TCTEX1D2,TDRD6,TDRKH,TEK,TEKT5,TENM2,TESC,TET3,TEX11,TFAP2A,TFB2M,TFG,TFR2,TFRC,TG,TGFB1I1,TGFBR2,TGFBR3,TGM1,TGM5,THBD,THOC3,THRB,THSD1,THSD7B,TICRR,TIE1,TIGD3,TIMELESS,TIPARP,TJP3,TK1,TKTL1,TLCD1,TLE2,TLN1,TLN2,TLR3,TLR4,TMC4,TMCC3,TMCO1,TMEM145,TMEM206,TMEM220,TMEM237,TMEM245,TMEM255A,TMEM37,TMEM47,TMEM55A,TMEM57,TMEM63B,TMEM71,TMEM79,TMEM9,TMEM97,TMPO,TMTC1,TNFRSF1B,TNFRSF8,TNFSF12,TNFSF4,TNS1,TNS2,TNS4,TNXB,TONSL,TOP1,TOR3A,TOX3,TP53AIP1,TPD52,TPO,TPRN,TPX2,TRAF2,TRAIP,TRAPPC9,TRERF1,TRIB3,TRIM11,TRIM2,TRIM24,TRIM37,TRIM59,TRIM68,TRIP10,TRIP13,TRO,TROAP,TRPA1,TRPC1,TRPS1,TSEN15,TSHZ2,TSPAN13,TSPAN2,TSPAN4,TSPAN7,TSPOAP1,TSPYL2,TTC13,TTC28,TTC38,TTK,TTLL10,TTYH1,TTYH3,TUB,TUBB2B,TUBB3,TULP4,TYMP,TYMS,TYRO3,UACA,UBAP2L,UBE2C,UBE2S,UBL4B,UBQLN4,UCK2,UGP2,UHRF1,UMODL1,UNC5B,USHBP1,USP43,USP44,USP53,UST,UTRN,VAMP8,VANGL1,VAV2,VAV3,VCAN,VGF,VGLL1,VGLL3,VIM,VIPR1,VIT,VLDLR,VMP1,VRK1,VWCE,VWF,WASF3,WDHD1,WDR12,WDR34,WDR62,WDR76,WDR86,WHSC1,WISP1,WISP2,WISP3,WLS,WNT11,XBP1,YAP1,YBX3,ZBED9,ZBTB16,ZBTB4,ZBTB41,ZC3H12C,ZCCHC12,ZCCHC24,ZDBF2,ZEB2,ZFP2,ZFP36L2,ZIM2,ZKSCAN7,ZMAT1,ZMYND10,ZNF106,ZNF154,ZNF25,ZNF334,ZNF354C,ZNF365,ZNF366,ZNF367,ZNF462,ZNF502,ZNF540,ZNF559,ZNF662,ZNF667,ZNF668,ZNF675,ZNF677,ZNF681,ZNF781,ZNF804A,ZNRF2,ZSCAN12,ZWILCH</Data></Cell>
    <Cell><Data ss:Type="Number">1914</Data></Cell>
   </Row>
   <Row>
    <Cell><Data ss:Type="String">Cellular Movement</Data></Cell>
    <Cell><Data ss:Type="String">invasion of breast cancer cell lines</Data></Cell>
    <Cell ss:StyleID="s62"><Data ss:Type="Number">6.4499999999999996E-5</Data></Cell>
    <Cell><Data ss:Type="String"> </Data></Cell>
    <Cell><Data ss:Type="Number">0.13200000000000001</Data></Cell>
    <Cell><Data ss:Type="String">ACSL4,ADAM12,ADRB2,ANGPTL4,BMP2,BMP6,BRCA1,CALR,CASP3,CAV1,CCNA2,CDH1,CDH4,CNR1,EPHB6,ERBB2,ESR2,EZH2,EZR,FN1,GLI1,GSK3B,HIC1,HMMR,ID1,IGF1,ITGB3,ITGB4,JUN,KLF8,LIMK1,MET,MMP14,MUC1,MYC,NFAT5,NRG1,PAK4,PLAUR,PTK2,PTTG1,ROR1,SEPT9,SERPINB5,SLC9A3R1,STMN1,TGFBR2,TRIP10,WISP3,ZEB2</Data></Cell>
    <Cell><Data ss:Type="Number">50</Data></Cell>
   </Row>
   <Row>
    <Cell><Data ss:Type="String">Cellular Movement, Hematological System Development and Function, Immune Cell Trafficking</Data></Cell>
    <Cell><Data ss:Type="String">transendothelial migration of lymphocytes</Data></Cell>
    <Cell ss:StyleID="s62"><Data ss:Type="Number">7.9399999999999991E-3</Data></Cell>
    <Cell><Data ss:Type="String"> </Data></Cell>
    <Cell><Data ss:Type="Number">0.14899999999999999</Data></Cell>
    <Cell><Data ss:Type="String">AOC3,CXCL11,CXCL12,FN1,PTGDR2,STAB1</Data></Cell>
    <Cell><Data ss:Type="Number">6</Data></Cell>
   </Row>
   <Row>
    <Cell><Data ss:Type="String">Cell-mediated Immune Response, Cellular Movement, Hematological System Development and Function, Immune Cell Trafficking</Data></Cell>
    <Cell><Data ss:Type="String">transmigration of T lymphocytes</Data></Cell>
    <Cell ss:StyleID="s62"><Data ss:Type="Number">1.9099999999999999E-2</Data></Cell>
    <Cell><Data ss:Type="String"> </Data></Cell>
    <Cell><Data ss:Type="Number">0.14899999999999999</Data></Cell>
    <Cell><Data ss:Type="String">AOC3,CD86,CXCL11,CXCL12,PTGDR2,STAB1</Data></Cell>
    <Cell><Data ss:Type="Number">6</Data></Cell>
   </Row>
   <Row>
    <Cell><Data ss:Type="String">Cell-To-Cell Signaling and Interaction, Hematological System Development and Function</Data></Cell>
    <Cell><Data ss:Type="String">binding of leukocytes</Data></Cell>
    <Cell ss:StyleID="s62"><Data ss:Type="Number">3.3799999999999997E-2</Data></Cell>
    <Cell><Data ss:Type="String"> </Data></Cell>
    <Cell><Data ss:Type="Number">0.17699999999999999</Data></Cell>
    <Cell><Data ss:Type="String">A2M,BPI,CALR,CCL20,CCL21,CCL28,CD209,CD86,CTSG,CX3CL1,CXCL10,CXCL11,CXCL12,CXCR2,ERG,FCGR1A,FCGR3A/FCGR3B,FGF1,FGF2,ITGB3,JAM3,NT5E,SELP</Data></Cell>
    <Cell><Data ss:Type="Number">23</Data></Cell>
   </Row>
   <Row>
    <Cell><Data ss:Type="String">Cellular Assembly and Organization, DNA Replication, Recombination, and Repair</Data></Cell>
    <Cell><Data ss:Type="String">amplification of centrosome</Data></Cell>
    <Cell ss:StyleID="s62"><Data ss:Type="Number">3.0700000000000002E-2</Data></Cell>
    <Cell><Data ss:Type="String"> </Data></Cell>
    <Cell><Data ss:Type="Number">0.218</Data></Cell>
    <Cell><Data ss:Type="String">BRCA1,CCNE1,CDC25C,OLA1</Data></Cell>
    <Cell><Data ss:Type="Number">4</Data></Cell>
   </Row>
   <Row>
    <Cell><Data ss:Type="String">Cellular Movement, Hair and Skin Development and Function</Data></Cell>
    <Cell><Data ss:Type="String">cell movement of keratinocytes</Data></Cell>
    <Cell ss:StyleID="s62"><Data ss:Type="Number">4.0600000000000001E-6</Data></Cell>
    <Cell><Data ss:Type="String"> </Data></Cell>
    <Cell><Data ss:Type="Number">0.23499999999999999</Data></Cell>
    <Cell><Data ss:Type="String">ADRB2,ARHGAP19,COL17A1,COL7A1,EGFR,FERMT1,FGF10,FGF7,HBEGF,ITGB4,KRT16,LAMA3,MYC,PAK4,PROC,PTPRZ1,S1PR1,TGFBR2</Data></Cell>
    <Cell><Data ss:Type="Number">18</Data></Cell>
   </Row>
   <Row>
    <Cell><Data ss:Type="String">Cell-mediated Immune Response, Cellular Movement, Hematological System Development and Function, Immune Cell Trafficking, Inflammatory Response</Data></Cell>
    <Cell><Data ss:Type="String">chemotaxis of T lymphocytes</Data></Cell>
    <Cell ss:StyleID="s62"><Data ss:Type="Number">2.1299999999999999E-2</Data></Cell>
    <Cell><Data ss:Type="String"> </Data></Cell>
    <Cell><Data ss:Type="Number">0.23799999999999999</Data></Cell>
    <Cell><Data ss:Type="String">ACKR3,CCL14,CCL20,CCL21,CCL28,CCR4,CXCL10,CXCL11,CXCL12,CXCR2,DEFB1,DPP4,MIF,PTGDR2,S1PR1,SOCS3</Data></Cell>
    <Cell><Data ss:Type="Number">16</Data></Cell>
   </Row>
   <Row>
    <Cell><Data ss:Type="String">Cell Cycle</Data></Cell>
    <Cell><Data ss:Type="String">interphase</Data></Cell>
    <Cell ss:StyleID="s62"><Data ss:Type="Number">1.33E-6</Data></Cell>
    <Cell><Data ss:Type="String"> </Data></Cell>
    <Cell><Data ss:Type="Number">0.23899999999999999</Data></Cell>
    <Cell><Data ss:Type="String">ABCB1,AURKA,BIRC5,BLM,BRCA1,CAMK1,CCNA2,CCNB1,CCND2,CCNE1,CCNE2,CDC25A,CDC25C,CDC7,CDCA5,CDH1,CDK1,CDKN1C,CDKN2A,CDKN3,CEBPD,CHEK1,CKS2,CSF1,DCN,E2F1,E2F3,E2F5,EGFR,ELAVL1,ELF5,ERBB2,ERBB3,ESR2,FANCC,FANCD2,FBXO5,FEN1,FGF2,FLNA,FN1,FOXM1,FOXN3,HBEGF,HOXA10,IGF1,INHBA,JUN,KLF6,KRAS,LATS2,LGALS3,MELK,MEOX2,MYC,NES,NRG1,PKD1,PLK1,PLK3,RAD51,RCC1,RFWD2,RUNX2,STAT1,SULF1,TAF2,TONSL,TYMS,VIP,ZBTB16</Data></Cell>
    <Cell><Data ss:Type="Number">71</Data></Cell>
   </Row>
   <Row>
    <Cell><Data ss:Type="String">Cancer, Organismal Injury and Abnormalities</Data></Cell>
    <Cell><Data ss:Type="String">epithelial cancer</Data></Cell>
    <Cell ss:StyleID="s62"><Data ss:Type="Number">2.0099999999999998E-6</Data></Cell>
    <Cell><Data ss:Type="String"> </Data></Cell>
    <Cell><Data ss:Type="Number">0.26400000000000001</Data></Cell>
    <Cell><Data ss:Type="String">A2M,AASS,AATF,ABCA1,ABCA10,ABCA5,ABCA6,ABCA9,ABCB1,ABCB5,ABCC5,ABCC6,ABCD4,ABCG2,ABHD17C,ABHD6,ABLIM3,ABO,ACAA2,ACACB,ACADS,ACBD3,ACCS,ACKR4,ACO1,ACOT7,ACR,ACSBG2,ACSL4,ACSL6,ACSS2,ACTA2,ACTG2,ACTR3,ACVRL1,ADAD2,ADAM11,ADAM19,ADAM33,ADAMTS1,ADAMTS12,ADAMTS14,ADAMTS18,ADAMTS5,ADAMTS6,ADAMTS9,ADAMTSL4,ADAR,ADCK3,ADCY4,ADCY5,ADD3,ADGRA2,ADGRB3,ADGRD1,ADGRF1,ADGRF5,ADGRG3,ADGRL3,ADGRL4,ADH1B,ADH5,ADH6,ADHFE1,ADIPOR1,ADRA1A,ADRA2A,ADRA2B,ADRB2,ADRBK2,ADSS,AFAP1L1,AGO4,AGPAT2,AHNAK,AIFM2,AIM1L,AK4,AK5,AK8,AKAP12,AKAP2,ALAD,ALDH1A1,ALDH1A2,ALDH1A3,ALDH2,ALG6,ALK,ALPK3,ALPL,AMIGO2,AMOTL2,AMT,ANGPTL1,ANGPTL4,ANK2,ANKDD1A,ANKK1,ANKRD22,ANKRD35,ANKRD53,ANO6,ANPEP,ANTXR2,ANTXRL,ANXA1,ANXA3,ANXA9,AOC3,AOX1,AP1M2,AP1S1,AP3B1,APBA1,APBB1,APBB1IP,APCDD1,APOD,AQP1,ARAP3,ARC,ARF1,ARFGEF1,ARFGEF3,ARGLU1,ARHGAP10,ARHGAP11A,ARHGAP19,ARHGAP20,ARHGAP32,ARHGAP39,ARHGAP6,ARHGAP8/PRR5-ARHGAP8,ARHGEF10,ARHGEF15,ARHGEF25,ARHGEF4,ARHGEF40,ARHGEF6,ARID4B,ARID5B,ARL6IP1,ARMC9,ARNT2,ARRDC3,ARRDC4,ARSB,ART4,ART5,ASPA,ASUN,ASXL3,ATAD2,ATAD5,ATF6,ATIC,ATP1A3,ATP1B2,ATP2C2,ATP6AP1,ATP6V0B,ATP8B1,AURKA,AURKB,AVPI1,AVPR1A,AVPR2,AXIN1,AXIN2,B3GALT1,B4GALNT4,B4GALT6,BAALC,BACH2,BAIAP2L1,BARD1,BATF,BAZ1A,BCAS4,BCHE,BCL11A,BCL6,BCL6B,BCL9,BDH2,BEND5,BEND7,BGN,BIK,BIRC5,BLM,BLNK,BMP2,BMP5,BMP6,BMPER,BMX,BOC,BPI,BPNT1,BRCA1,BRCA2,BRIP1,BSPRY,BTNL9,BUB1B,BZW2,C10orf90,C11orf49,C11orf80,C11orf96,C15orf52,C16orf59,C16orf89,C17orf51,C19orf45,C1QTNF1,C1QTNF2,C1R,C1S,C20orf194,C21orf58,C2orf40,C2orf71,C3,C5orf49,C7orf31,CA12,CA4,CAB39L,CABP1,CACFD1,CACHD1,CACNA1D,CACNA1E,CACNA2D1,CACNB3,CACNG4,CACYBP,CADM3,CALCR,CALD1,CAMK1,CAMK4,CAMSAP3,CANT1,CAPN5,CAPN9,CARD6,CASC5,CASP10,CATSPER1,CAV1,CBX2,CBX3,CBX4,CBX6,CCDC116,CCDC136,CCDC138,CCDC158,CCDC167,CCDC36,CCDC50,CCDC58,CCDC64,CCDC69,CCDC78,CCDC8,CCDC82,CCDC85A,CCL14,CCL21,CCL28,CCM2L,CCNA2,CCNB1,CCNB2,CCND2,CCNE1,CCNF,CCR10,CCT5,CCT6A,CCT8,CD200,CD209,CD244,CD248,CD300LF,CD34,CD36,CD93,CDC20,CDC25A,CDC42EP3,CDC45,CDC7,CDC73,CDCA2,CDCA3,CDCP1,CDH1,CDH11,CDH12,CDH13,CDH19,CDH23,CDH4,CDH5,CDKL2,CDKN2A,CDS1,CDYL2,CEBPA,CELF2,CELSR1,CELSR3,CENPA,CENPE,CENPF,CENPH,CENPI,CENPL,CENPN,CENPP,CENPU,CEP126,CEP350,CEP68,CEP70,CERKL,CERS3,CFB,CFH,CFI,CFL2,CFLAR,CFP,CGN,CHAF1B,CHEK1,CHL1,CHMP4C,CHRM1,CHST11,CHST2,CHST4,CHST7,CHST9,CHSY3,CHTF18,CIB2,CILP2,CISD2,CIT,CKAP5,CLCA4,CLCN2,CLCNKA,CLDN11,CLDN3,CLDN4,CLDN5,CLDN7,CLEC14A,CLEC1A,CLEC3B,CLEC4F,CLGN,CLIC2,CLIP4,CLK4,CLSPN,CLTC,CNGA1,CNKSR2,CNN1,CNR1,CNRIP1,CNTN2,CNTN6,CNTNAP3,COG2,COL11A1,COL11A2,COL12A1,COL14A1,COL17A1,COL1A1,COL24A1,COL25A1,COL3A1,COL4A6,COL5A1,COL5A2,COL6A6,COL7A1,COMP,COPA,COPB2,COPE,CORIN,CORO2A,CORO2B,COX17,COX6C,CPA1,CPAMD8,CPE,CPEB1,CPNE7,CPXM2,CRABP1,CRABP2,CRB2,CRB3,CREB5,CREBRF,CRHBP,CRHR1,CRHR2,CRIM1,CRISPLD1,CRTAC1,CRTAP,CRYBG3,CSE1L,CSMD3,CSNK1G1,CSRNP3,CSRP2,CSTA,CSTF2,CSTF3,CTHRC1,CTNNAL1,CTPS1,CTSG,CTTNBP2,CUBN,CUTC,CX3CL1,CX3CR1,CXCL1,CXCL12,CXCR2,CYB561,CYFIP2,CYGB,CYP11A1,CYP4F12,CYR61,CYTL1,DAAM2,DAB2,DAB2IP,DACT2,DAP3,DARS2,DCAF10,DCAF13,DCK,DCN,DCTPP1,DDAH1,DDR2,DDX25,DDX39A,DDX58,DDX60,DEGS2,DENND2A,DEPDC1B,DEPDC7,DFNA5,DHTKD1,DIAPH3,DIO3,DIRAS3,DIXDC1,DKK4,DLC1,DLG3,DLGAP5,DLL1,DMD,DMTN,DNA2,DNAH1,DNAH14,DNAH8,DNAJB11,DNASE1L3,DNER,DNMT1,DNMT3A,DNMT3B,DOCK11,DOCK6,DOPEY2,DPP4,DPP6,DPY19L2,DPYD,DPYSL2,DRD1,DRD2,DRP2,DSC3,DSEL,DSG3,DSN1,DSP,DST,DTX1,DUOX2,DUSP1,DZIP1,DZIP1L,E2F2,E2F3,E2F5,EBF1,EBF2,EBF3,EBP,ECE2,ECT2,EDEM3,EDN3,EDNRB,EFCAB1,EFCAB11,EFEMP1,EFEMP2,EFNB1,EFR3A,EGFL7,EGFR,EGR1,EGR2,EGR3,EHD2,EIF2AK1,ELAC1,ELMOD3,ELOVL3,EMCN,EME1,EMILIN3,ENAH,ENPP2,ENTPD7,EOGT,EPB41L2,EPHA2,EPHA4,EPHB1,EPHB2,EPHB6,EPRS,EPS8L1,EPSTI1,ERBB2,ERBB3,ERG,ERGIC1,ERICH5,ERMP1,ERRFI1,ERVFRD-1,ESCO2,ESPL1,ESPN,ESR2,ESRP1,ESYT1,ESYT3,ETFB,ETV5,EVC2,EVL,EVPL,EXOC6,EZH1,EZH2,EZR,F10,F12,F2RL2,F3,F8,FAAH2,FADS3,FAM102A,FAM110D,FAM124A,FAM124B,FAM126A,FAM13A,FAM13C,FAM150B,FAM171A1,FAM174B,FAM184A,FAM189A2,FAM208B,FAM20A,FAM227B,FAM234B,FAM43A,FAM49A,FAM72A,FAM83D,FAM83H,FAM91A1,FANCC,FANCD2,FANCF,FANCI,FAP,FARP1,FAT1,FAT4,FBLN1,FBLN2,FBLN5,FBN2,FBXL16,FBXL19,FBXO16,FBXO45,FBXO5,FCER1A,FCN1,FEN1,FERMT2,FES,FEZ1,FFAR3,FFAR4,FGD3,FGD5,FGF2,FGF7,FGF9,FGFBP1,FGFR1,FGL2,FH,FHOD3,FIGN,FLG,FLI1,FLNA,FLRT2,FLT4,FLVCR1,FMO2,FN1,FNIP2,FOLR2,FOSB,FOXA1,FOXM1,FOXN3,FOXO1,FOXO4,FOXP2,FOXP3,FPR3,FREM1,FRMPD1,FSD1L,FSTL1,FUT8,FXYD1,FZD7,FZD9,GAB3,GABRP,GAL3ST1,GALE,GALNT12,GALNT16,GALNT6,GALNT7,GARS,GAS1,GAS2L2,GAS2L3,GAS6,GATA3,GATS,GBP2,GCNT4,GDF5,GEM,GEN1,GFAP,GIMAP4,GIMAP5,GIMAP6,GIMAP8,GINS1,GINS4,GIPC2,GJB2,GLB1,GLI1,GLYCTK,GMPS,GNAL,GNG7,GNPNAT1,GOLGA6A (includes others),GOLGA6L9 (includes others),GOLGA8A/GOLGA8B,GOLGA8EP/GOLGA8G,GOLM1,GPATCH2,GPC3,GPD2,GPER1,GPIHBP1,GPM6A,GPR12,GPR146,GPR158,GPR17,GPR18,GPR19,GPR34,GPR39,GPR62,GPR68,GPR75,GPR84,GPR87,GPRASP1,GPRC5A,GPSM2,GPT,GRAMD2,GRAMD3,GRHL2,GRIA4,GRIK5,GRIN2D,GRIP1,GRM8,GSG2,GSK3B,GSN,GSPT2,GSTCD,GTF2IRD1,GTF3C1,GTSE1,GUCY1A3,H2AFX,H2AFY,H3F3A/H3F3B,H6PD,HABP4,HAGHL,HAND2,HAP1,HAPLN4,HDGF,HEG1,HELLS,HES6,HIC1,HIF3A,HIST1H1C,HIST1H1E,HIST1H2BG,HIST1H2BK,HIST1H3D,HIST2H2BE,HIST2H3C,HLF,HM13,HMGA1,HMGB3,HMMR,HNMT,HOOK1,HOXA4,HOXA5,HOXA6,HOXA7,HOXA9,HOXC11,HOXD3,HOXD4,HPN,HRC,HRCT1,HRNR,HS3ST3A1,HSD17B11,HSD17B3,HSD17B6,HSD17B7,HSPA12A,HSPA12B,HSPA14,HSPB6,HSPH1,HYLS1,ICA1,ICAM5,ID1,ID4,IFFO1,IFFO2,IFIH1,IFNGR1,IGF1,IGF2BP2,IGFBP6,IGSF10,IGSF3,IL18,IL18RAP,IL1RL2,IL22RA1,IL33,IL34,IL3RA,IL6R,ILF2,INHBA,INHBB,INMT,INPP1,INPP5K,INSRR,INTS7,IQGAP3,IRS1,IRS2,IRS4,IRX1,IRX4,IRX6,ISG15,ITGA10,ITGA6,ITGA9,ITGB3,ITGB4,ITGBL1,ITM2A,ITPR1,ITPRIP,ITPRIPL1,ITSN1,JADE1,JAG2,JAKMIP2,JAM2,JAM3,JARID2,JCHAIN,JPH4,KANK1,KANK2,KANK3,KAT2B,KCNA5,KCNAB1,KCNB1,KCNB2,KCNC4,KCNE5,KCNH3,KCNH4,KCNH8,KCNIP1,KCNJ8,KCNK3,KCNK7,KCNMB1,KCNMB2,KCNQ4,KCNS3,KCTD12,KDF1,KDM4B,KDM5B,KDR,KIAA0754,KIAA0895,KIAA1109,KIAA1211,KIAA1257,KIAA1524,KIAA1614,KIF11,KIF15,KIF17,KIF18B,KIF19,KIF20A,KIF20B,KIF21A,KIF23,KIF24,KIF26B,KIF2C,KIF4A,KIFAP3,KIFC1,KIRREL,KISS1,KL,KLF10,KLF11,KLF14,KLF4,KLF5,KLF6,KLHL10,KLHL13,KLHL29,KLHL3,KLHL30,KLHL4,KLK1,KLK10,KLK11,KLK6,KLK8,KLK9,KNOP1,KNSTRN,KNTC1,KPNA2,KRAS,KRT14,KRT16,KRT18,KRT19,KRT5,KRT6A,KRT6B,KRT6C,KRT8,KRT9,LAMA2,LAMA3,LAMA4,LAMB3,LAMC1,LAMC2,LAMTOR2,LARP4B,LATS2,LAYN,LCA5,LCLAT1,LCN10,LCTL,LDB2,LEF1,LEFTY2,LENG8,LEPR,LETMD1,LGALS3,LGI4,LGR4,LGR6,LHFP,LIFR,LIG1,LILRB5,LIMCH1,LIN9,LINGO1,LIX1L,LLGL2,LMLN,LMNB1,LMNB2,LMO2,LMOD1,LOXL1,LPAR6,LPCAT1,LPCAT2,LPIN1,LRBA,LRIG3,LRP1,LRP4,LRP8,LRRC15,LRRC3B,LRRC46,LRRC4B,LRRC59,LRRC6,LRRC8C,LRRC8E,LRRCC1,LRRN2,LRRN3,LRRN4CL,LRRTM2,LSR,LTBP2,LTBP4,LTK,LY75,LYPLA1,MAB21L1,MAF,MAGEB4,MAGED1,MAGOHB,MALL,MAMDC2,MAML2,MAN2A2,MAOB,MAP1A,MAP1B,MAP3K8,MAP7,MAPK10,MAPK13,MAPK4,MAPK8IP2,MARC1,MARCKSL1,MASP2,MAST2,MATN2,MATN3,MAZ,MBNL1,MBNL2,MBOAT2,MBOAT7,MCM10,MCM2,MCM3,MCM4,MCM6,MCOLN2,MCRIP2,MDFIC,MED12L,MEDAG,MEIS2,MELK,MEMO1,MEOX2,MERTK,MET,MEX3A,MFAP4,MFGE8,MFNG,MFSD12,MGARP,MGAT3,MIA,MICAL2,MICU3,MID1,MISP,MKI67,MLLT11,MLXIPL,MLYCD,MME,MMP11,MMP14,MMP19,MMP27,MMP28,MMRN2,MOB3B,MOXD1,MPDZ,MPO,MPPED1,MRAS,MRGPRE,MROH8,MRPL13,MRPL42,MRPL47,MRPS30,MRPS35,MRVI1,MSH6,MSI2,MSRB3,MTBP,MTERF3,MTHFD2,MTURN,MUC1,MUC15,MUSTN1,MXI1,MXRA5,MYADM,MYBL1,MYC,MYCBP2,MYCT1,MYH11,MYH7B,MYL9,MYLK,MYO19,MYO1C,MYO1D,MYO5B,MYO6,MYO7B,MYRIP,MZT1,N4BP2L1,N4BP3,NAA15,NAALAD2,NAALADL1,NAB1,NANS,NAP1L2,NAV2,NAXE,NCALD,NCAM1,NCAPG,NCMAP,NCOA7,NDC1,NDN,NDNF,NEBL,NECTIN3,NECTIN4,NEDD9,NEIL1,NEIL3,NEK2,NELL2,NES,NEUROG2,NEXN,NFAT5,NFIB,NFIL3,NFIX,NGFR,NIPSNAP3B,NKAPL,NLGN1,NLGN4X,NLK,NLRP1,NLRP3,NLRX1,NMB,NMNAT2,NMT2,NMUR1,NOD1,NODAL,NOG,NOSTRIN,NOTCH1,NOTCH4,NOV,NOVA1,NOVA2,NOX4,NPAS3,NPAS4,NPHP3,NPR2,NPY5R,NR0B1,NR1H3,NR3C1,NR3C2,NR4A1,NR5A2,NRG1,NRG2,NRP1,NRXN1,NSF,NSMCE2,NT5E,NTF3,NTF4,NTN4,NTRK2,NTRK3,NUCB2,NUDCD1,NUDT7,NUF2,NUP210,NYAP1,NYNRIN,OAS1,OAS3,OASL,OCA2,ODF2,OLA1,OLFML1,OLFML2A,OLFML2B,OLR1,OMD,OR2A1/OR2A42,OR2L13,ORC1,OSBP2,OSR1,P2RY12,P2RY14,P3H2,P4HB,PAICS,PAK3,PAK4,PAK7,PALM2-AKAP2,PALMD,PAMR1,PARP1,PARP3,PARP9,PBX1,PCDH17,PCDH18,PCDH19,PCDHGC3,PCDHGC5,PCNA,PCNX1,PCSK5,PDE11A,PDE1B,PDE1C,PDE2A,PDE3B,PDE7B,PDE8B,PDE9A,PDGFD,PDGFRA,PDGFRL,PDIA3,PDIA4,PDK2,PDK3,PDLIM1,PDLIM4,PDP2,PDXDC1,PDZD2,PDZRN3,PEAR1,PEG3,PELI1,PEMT,PER1,PER2,PGM1,PGM5,PHEX,PHF24,PHLDB1,PHTF1,PHYHD1,PHYHIPL,PI16,PI3,PID1,PIK3C2G,PIK3IP1,PIK3R1,PIK3R2,PIK3R3,PIP5K1B,PITX1,PIWIL4,PJA2,PKD1,PKD1L2,PKD2,PKDCC,PKDREJ,PKP1,PKP3,PLA2G4A,PLA2G5,PLA2R1,PLAGL1,PLAUR,PLCD1,PLCH2,PLEKHB2,PLEKHF2,PLEKHG5,PLEKHG6,PLEKHH2,PLEKHM3,PLIN4,PLK1,PLK3,PLK4,PLLP,PLP1,PLPP2,PLPP7,PLS1,PLTP,PLXNA4,PM20D1,PMAIP1,PNISR,PNMA3,PNPLA7,PODN,POLQ,POP1,POPDC2,POSTN,POU2F1,POU6F1,PPL,PPM1E,PPM1F,PPME1,PPP1R12B,PPP1R15A,PPP1R16B,PPP1R1B,PPP2R1B,PPP2R2B,PPP4C,PRC1,PRCC,PRDM16,PRDM8,PRELP,PREX1,PRICKLE2,PRIM2,PRKCZ,PRKDC,PROM1,PROS1,PROX1,PRR15,PRRG3,PRSS12,PRSS50,PRSS8,PRUNE2,PRX,PSD2,PSMD1,PSMD12,PSMD14,PSME4,PTCH1,PTCH2,PTCHD1,PTGDR,PTGDR2,PTGFR,PTGIS,PTK2,PTK7,PTPN14,PTPN21,PTPRB,PTPRM,PTPRZ1,PTRF,PTRH2,PTTG1,PTX3,PXDC1,PYCRL,PYGO1,PYROXD2,PZP,R3HDM1,RAB10,RAB11FIP4,RAB17,RABEP2,RAD21,RAD51AP1,RAD54B,RAD54L,RAE1,RAG1,RAI14,RAI2,RALGPS2,RALY,RAMP2,RANBP17,RANBP9,RAP1GAP,RAP2C,RAPGEF3,RARRES2,RASA3,RASA4,RASEF,RASIP1,RASL12,RASSF9,RBM47,RCBTB2,RCC2,RCSD1,RCVRN,RDH5,RECK,RECQL4,REEP2,RELN,REM1,REPS2,RETSAT,RFC2,RFC3,RFTN2,RGCC,RGL1,RGMA,RGS2,RGS4,RGS5,RGS6,RHOJ,RHOQ,RHOU,RIMBP2,RIPK2,RNASE4,RNASEH2A,RNF112,RNF125,RNF145,RNF150,RNFT2,RNPEP,ROBO4,ROCK2,ROR1,ROR2,RP1L1,RPA3,RPL26L1,RPN2,RPS6KA3,RPS6KC1,RRAD,RRAS2,RRM2,RRP12,RSPH1,RTKN2,RUNX1T1,RUNX2,RUSC1,RUVBL1,RYR3,S100A11,S100A14,S100B,S1PR1,SACS,SALL4,SAMD14,SAMD4A,SAMSN1,SASH1,SASS6,SATB1,SCARF1,SCN2A,SCN3A,SCN3B,SCN5A,SCN7A,SCN9A,SCRN2,SDPR,SDS,SEC16B,SEC61G,SELP,SEMA3C,SEMA3D,SEMA5A,SEMA6A,SEMA6C,SEMA6D,SEPP1,SEPT10,SEPT9,SERINC2,SERPINB5,SERPINF1,SERPING1,SFPQ,SFRP1,SFXN1,SGCB,SGCE,SGK1,SGO1,SGO2,SGPL1,SH3BP2,SH3BP5,SH3GLB1,SH3TC2,SHE,SHISA3,SHROOM2,SHTN1,SIAH2,SIGLEC7,SIK2,SIPA1L3,SIRPA,SIX4,SKA3,SKAP1,SLAIN1,SLC12A4,SLC16A12,SLC16A3,SLC16A7,SLC20A1,SLC22A3,SLC25A18,SLC25A42,SLC27A6,SLC28A3,SLC2A1,SLC34A2,SLC35G1,SLC35G2,SLC44A1,SLC44A4,SLC47A2,SLC4A5,SLC4A8,SLC50A1,SLC52A2,SLC5A4,SLC5A9,SLC6A15,SLC6A16,SLC6A2,SLC6A9,SLC7A11,SLC7A3,SLC7A5,SLC9A6,SLC9A9,SLCO1C1,SLCO4A1,SLFN5,SLIT3,SLPI,SMAD9,SMARCA4,SMARCC1,SMC4,SMC6,SMG7,SMOC1,SMPDL3B,SMYD3,SMYD4,SNCAIP,SND1,SNED1,SNRPB,SNRPC,SNRPD1,SNTG2,SNX27,SNX32,SOBP,SOCS2,SOCS3,SOD3,SORBS1,SORBS2,SOX10,SOX17,SOX5,SOX7,SOX8,SPAG1,SPARCL1,SPATA17,SPATA18,SPATA25,SPATS2,SPC25,SPDL1,SPG20,SPINT2,SPRY1,SPRY2,SPTB,SPTBN1,SRMS,SRP54,SRPK2,SRPRB,SRPX,SRSF5,SSX2IP,ST14,ST3GAL6,ST6GAL2,ST6GALNAC1,ST6GALNAC3,ST6GALNAC6,STAB1,STAB2,STAC,STARD8,STAT1,STAT5A,STAT5B,STAU2,STBD1,STIL,STK32A,STMN1,STON1,STON1-GTF2A1L,STRBP,STX11,STX3,STXBP1,STXBP2,STXBP6,SUCO,SUGCT,SULF1,SULT1C4,SUSD4,SV2B,SVEP1,SYCP2,SYN2,SYNDIG1,SYNE1,SYNE3,SYNE4,SYNGR3,SYNPO,SYT15,SYT8,TACC1,TACR1,TADA1,TAF2,TAL1,TANC2,TARBP1,TARS,TARS2,TBC1D13,TBC1D31,TBC1D4,TBC1D7,TBCE,TBKBP1,TBL1XR1,TBX15,TBX18,TCEAL5,TCF15,TCF7,TCF7L1,TCF7L2,TCTEX1D2,TDRD6,TDRKH,TEK,TEKT5,TENM2,TESC,TET3,TEX11,TFAP2A,TFB2M,TFG,TFR2,TFRC,TG,TGFB1I1,TGFBR2,TGFBR3,TGM1,TGM5,THBD,THOC3,THRB,THSD1,THSD7B,TICRR,TIE1,TIGD3,TIMELESS,TIPARP,TJP3,TK1,TKTL1,TLCD1,TLE2,TLN1,TLN2,TLR3,TLR4,TMC4,TMCC3,TMCO1,TMEM145,TMEM206,TMEM220,TMEM237,TMEM245,TMEM255A,TMEM37,TMEM47,TMEM55A,TMEM57,TMEM63B,TMEM71,TMEM79,TMEM9,TMEM97,TMPO,TMTC1,TNFRSF1B,TNFRSF8,TNFSF12,TNFSF4,TNS1,TNS2,TNS4,TNXB,TONSL,TOP1,TOR3A,TOX3,TP53AIP1,TPD52,TPO,TPRN,TPX2,TRAF2,TRAIP,TRAPPC9,TRERF1,TRIB3,TRIM11,TRIM2,TRIM24,TRIM37,TRIM59,TRIM68,TRIP10,TRIP13,TRO,TROAP,TRPA1,TRPC1,TRPS1,TSEN15,TSHZ2,TSPAN13,TSPAN2,TSPAN4,TSPAN7,TSPOAP1,TSPYL2,TTC13,TTC28,TTC38,TTK,TTLL10,TTYH1,TTYH3,TUB,TUBB2B,TUBB3,TULP4,TYMP,TYMS,TYRO3,UACA,UBAP2L,UBE2C,UBE2S,UBL4B,UBQLN4,UCK2,UGP2,UHRF1,UMODL1,UNC5B,USHBP1,USP43,USP44,USP53,UST,UTRN,VAMP8,VANGL1,VAV2,VAV3,VCAN,VGF,VGLL1,VGLL3,VIM,VIPR1,VIT,VLDLR,VMP1,VRK1,VWCE,VWF,WASF3,WDHD1,WDR12,WDR34,WDR62,WDR76,WDR86,WHSC1,WISP1,WISP2,WISP3,WLS,WNT11,XBP1,YAP1,YBX3,ZBED9,ZBTB16,ZBTB4,ZBTB41,ZC3H12C,ZCCHC12,ZCCHC24,ZDBF2,ZEB2,ZFP2,ZFP36L2,ZIM2,ZKSCAN7,ZMAT1,ZMYND10,ZNF106,ZNF154,ZNF25,ZNF334,ZNF354C,ZNF365,ZNF366,ZNF367,ZNF462,ZNF502,ZNF540,ZNF559,ZNF662,ZNF667,ZNF668,ZNF675,ZNF677,ZNF681,ZNF781,ZNF804A,ZNRF2,ZSCAN12,ZWILCH</Data></Cell>
    <Cell><Data ss:Type="Number">1912</Data></Cell>
   </Row>
   <Row>
    <Cell><Data ss:Type="String">Cancer, Organismal Injury and Abnormalities</Data></Cell>
    <Cell><Data ss:Type="String">abdominal neoplasm</Data></Cell>
    <Cell ss:StyleID="s62"><Data ss:Type="Number">3.5100000000000003E-8</Data></Cell>
    <Cell><Data ss:Type="String"> </Data></Cell>
    <Cell><Data ss:Type="Number">0.27700000000000002</Data></Cell>
    <Cell><Data ss:Type="String">A2M,AASS,AATF,ABCA1,ABCA10,ABCA5,ABCA6,ABCA9,ABCB1,ABCB5,ABCC5,ABCC6,ABCD4,ABCG2,ABHD17C,ABHD6,ABLIM3,ABO,ACAA2,ACACB,ACADS,ACBD3,ACCS,ACKR3,ACKR4,ACO1,ACOT7,ACR,ACSBG2,ACSL4,ACSL6,ACSS2,ACTA2,ACTG2,ACTR3,ACVRL1,ADAD2,ADAM11,ADAM19,ADAM33,ADAMTS1,ADAMTS12,ADAMTS14,ADAMTS18,ADAMTS5,ADAMTS6,ADAMTS9,ADAMTSL4,ADAR,ADCK3,ADCY4,ADCY5,ADD3,ADGRA2,ADGRB3,ADGRD1,ADGRF1,ADGRF5,ADGRG3,ADGRL3,ADGRL4,ADH1B,ADH5,ADH6,ADHFE1,ADIPOR1,ADIRF,ADRA1A,ADRA2A,ADRA2B,ADRB2,ADRBK2,ADSS,AFAP1L1,AGO4,AGPAT2,AHNAK,AIFM2,AIM1L,AK4,AK5,AKAP12,AKAP2,ALAD,ALDH1A1,ALDH1A2,ALDH1A3,ALDH2,ALG6,ALK,ALPK3,ALPL,AMIGO2,AMOTL2,AMT,ANGPTL1,ANGPTL2,ANGPTL4,ANK2,ANKDD1A,ANKK1,ANKRD35,ANKRD53,ANO6,ANPEP,ANTXR2,ANTXRL,ANXA1,ANXA3,ANXA9,AOC3,AOX1,AP1M2,AP1S1,AP3B1,APBA1,APBB1,APBB1IP,APCDD1,APOD,AQP1,ARAP3,ARC,ARF1,ARFGEF1,ARFGEF3,ARGLU1,ARHGAP10,ARHGAP11A,ARHGAP19,ARHGAP20,ARHGAP32,ARHGAP39,ARHGAP6,ARHGAP8/PRR5-ARHGAP8,ARHGEF10,ARHGEF15,ARHGEF25,ARHGEF4,ARHGEF40,ARHGEF6,ARID4B,ARID5B,ARL6IP1,ARMC9,ARNT2,ARRDC3,ARRDC4,ARSB,ART4,ART5,ASPA,ASUN,ASXL3,ATAD2,ATAD5,ATF6,ATIC,ATP1A3,ATP1B2,ATP2C2,ATP6AP1,ATP6V0B,ATP8B1,AURKA,AURKB,AVPR1A,AVPR2,AXIN1,AXIN2,B3GALT1,B4GALNT4,B4GALT6,BAALC,BACH2,BAIAP2L1,BATF,BAZ1A,BCAS4,BCHE,BCL11A,BCL6,BCL6B,BCL9,BDH2,BEND5,BEND7,BIK,BIRC5,BLM,BMP5,BMP6,BMPER,BMX,BOC,BPI,BPNT1,BRCA1,BRCA2,BRIP1,BSPRY,BTNL9,BUB1B,BZW2,C10orf90,C11orf49,C11orf80,C11orf96,C16orf59,C16orf89,C17orf51,C1QTNF1,C1QTNF2,C1R,C1S,C20orf194,C21orf58,C2orf40,C2orf71,C3,C5orf49,C7orf31,CA12,CA4,CAB39L,CABP1,CACFD1,CACHD1,CACNA1D,CACNA1E,CACNA2D1,CACNB3,CACNG4,CACYBP,CADM3,CALCR,CALD1,CAMK1,CAMK4,CAMSAP3,CANT1,CAPN5,CAPN9,CARD6,CASC5,CASP10,CATSPER1,CAV1,CBX2,CBX3,CBX4,CBX6,CCDC116,CCDC136,CCDC138,CCDC158,CCDC167,CCDC36,CCDC50,CCDC58,CCDC64,CCDC69,CCDC78,CCDC8,CCDC82,CCDC85A,CCL14,CCL21,CCL28,CCM2L,CCNA2,CCNB1,CCNB2,CCND2,CCNE1,CCNF,CCR10,CCT5,CCT6A,CCT8,CD200,CD209,CD244,CD248,CD300LF,CD34,CD36,CD93,CDC20,CDC25A,CDC42EP3,CDC45,CDC7,CDC73,CDCA3,CDCP1,CDH1,CDH11,CDH12,CDH13,CDH19,CDH23,CDH4,CDH5,CDKL2,CDKN2A,CDS1,CDYL2,CEBPA,CEBPD,CELF2,CELSR1,CELSR3,CEMIP,CENPA,CENPE,CENPF,CENPH,CENPI,CENPL,CENPN,CENPP,CENPU,CEP126,CEP350,CEP68,CEP70,CERKL,CERS3,CFB,CFH,CFI,CFL2,CFLAR,CFP,CGN,CHAF1B,CHEK1,CHL1,CHMP4C,CHRM1,CHST11,CHST2,CHST4,CHST9,CHSY3,CHTF18,CIB2,CILP2,CISD2,CIT,CKAP5,CLCA4,CLCN2,CLCNKA,CLDN11,CLDN3,CLDN4,CLDN5,CLDN7,CLEC14A,CLEC1A,CLEC3B,CLEC4F,CLGN,CLIC2,CLIP4,CLK4,CLSPN,CLTC,CNGA1,CNKSR2,CNN1,CNR1,CNRIP1,CNTN2,CNTN6,CNTNAP3,COG2,COL11A1,COL11A2,COL12A1,COL14A1,COL17A1,COL1A1,COL24A1,COL25A1,COL3A1,COL4A6,COL5A1,COL5A2,COL6A6,COL7A1,COMP,COPA,COPB2,COPE,CORIN,CORO2A,CORO2B,COX6C,CPA1,CPAMD8,CPEB1,CPXM2,CRABP1,CRABP2,CRB2,CRB3,CREB5,CREBRF,CRHBP,CRHR1,CRHR2,CRIM1,CRISPLD1,CRTAC1,CRTAP,CRYBG3,CSE1L,CSMD3,CSNK1G1,CSRNP3,CSRP2,CSTF2,CSTF3,CTHRC1,CTNNAL1,CTPS1,CTTNBP2,CUBN,CUTC,CX3CL1,CX3CR1,CXCL1,CXCL12,CXCR2,CYB561,CYFIP2,CYGB,CYP11A1,CYP4F12,CYR61,CYTL1,DAAM2,DAB2,DAB2IP,DACT2,DAP3,DARS2,DCAF10,DCAF13,DCK,DCN,DCTPP1,DDAH1,DDR2,DDX25,DDX39A,DDX58,DDX60,DEGS2,DENND2A,DEPDC1B,DEPDC7,DFNA5,DHTKD1,DIAPH3,DIO3,DIRAS3,DIXDC1,DKK4,DLC1,DLG3,DLGAP5,DLL1,DMD,DMTN,DNA2,DNAH1,DNAH14,DNAH8,DNAJB11,DNASE1L3,DNER,DNMT1,DNMT3A,DNMT3B,DOCK11,DOCK6,DOPEY2,DPP4,DPP6,DPY19L2,DPYD,DPYSL2,DRD1,DRD2,DRP2,DSC3,DSEL,DSG3,DSN1,DSP,DST,DTX1,DUOX2,DUSP1,DUSP6,DZIP1,DZIP1L,E2F2,E2F3,E2F5,EBF1,EBF2,EBF3,EBP,ECE2,ECT2,EDEM3,EDN3,EDNRB,EFCAB1,EFCAB11,EFEMP1,EFEMP2,EFNB1,EFR3A,EGFL7,EGFR,EGR1,EGR2,EGR3,EHD2,EIF2AK1,ELAC1,ELMOD3,ELOVL3,EMCN,EME1,EMILIN3,EMP1,EMX2,ENAH,ENPP2,ENTPD7,EOGT,EPB41L2,EPCAM,EPHA2,EPHA4,EPHB1,EPHB2,EPHB6,EPRS,EPS8L1,EPSTI1,ERBB2,ERBB3,ERG,ERGIC1,ERICH5,ERMP1,ERRFI1,ERVFRD-1,ESCO2,ESPL1,ESPN,ESR2,ESRP1,ESYT1,ETV5,EVC2,EVL,EVPL,EXOC6,EZH1,EZH2,F10,F12,F2RL2,F3,F8,FAAH2,FADS3,FAM102A,FAM110D,FAM124A,FAM124B,FAM126A,FAM13A,FAM13C,FAM150B,FAM171A1,FAM174B,FAM184A,FAM189A2,FAM208B,FAM20A,FAM227B,FAM234B,FAM43A,FAM72A,FAM83D,FAM83H,FAM91A1,FANCC,FANCD2,FANCF,FANCI,FAP,FARP1,FAT1,FAT4,FBLN1,FBLN2,FBLN5,FBN2,FBXL16,FBXL19,FBXO45,FBXO5,FCER1A,FCN1,FEN1,FERMT2,FES,FEZ1,FFAR3,FFAR4,FGD3,FGF1,FGF2,FGF7,FGF9,FGFBP1,FGFR1,FGL2,FH,FHOD3,FIGN,FLG,FLI1,FLNA,FLRT2,FLT4,FLVCR1,FMO2,FN1,FNIP2,FOLR2,FOSB,FOXM1,FOXN3,FOXO1,FOXO4,FOXP2,FPR3,FREM1,FRMPD1,FSD1L,FSTL1,FUT8,FXYD1,FZD7,FZD9,GAB3,GABRP,GALE,GALNT12,GALNT16,GALNT6,GALNT7,GARS,GAS1,GAS2L2,GAS2L3,GAS6,GATA3,GATS,GBP2,GCNT4,GDF5,GEM,GEN1,GFAP,GIMAP4,GIMAP5,GIMAP6,GIMAP8,GINS1,GINS4,GIPC2,GJB2,GLB1,GLI1,GLYCTK,GMPS,GNAL,GNG7,GNPNAT1,GOLGA6A (includes others),GOLGA6L9 (includes others),GOLGA8A/GOLGA8B,GOLM1,GPATCH2,GPC3,GPD2,GPER1,GPIHBP1,GPM6A,GPR12,GPR146,GPR158,GPR17,GPR18,GPR19,GPR34,GPR39,GPR62,GPR68,GPR75,GPR84,GPR87,GPRASP1,GPRC5A,GPSM2,GPT,GRAMD2,GRAMD3,GREM2,GRHL2,GRIA4,GRIK5,GRIN2D,GRIP1,GRM8,GSG2,GSK3B,GSPT2,GSTCD,GTF2IRD1,GTF3C1,GTSE1,GUCY1A3,H2AFY,H3F3A/H3F3B,H6PD,HABP4,HAGHL,HAND2,HAP1,HDGF,HEG1,HELLS,HES6,HIC1,HIF3A,HIST1H1C,HIST1H1E,HIST1H2BG,HIST1H3D,HIST2H3C,HLF,HM13,HMGA1,HMGB3,HMMR,HNMT,HOOK1,HOXA10,HOXA4,HOXA5,HOXA6,HOXA7,HOXA9,HOXC11,HOXD3,HOXD4,HPN,HRC,HRCT1,HRNR,HS3ST3A1,HSD17B11,HSD17B3,HSD17B6,HSD17B7,HSPA12A,HSPA12B,HSPA14,HSPB6,HSPH1,HYLS1,ICA1,ICAM5,ID4,IFFO1,IFFO2,IFIH1,IFNGR1,IGF1,IGFBP6,IGSF10,IGSF3,IL18,IL1RL2,IL33,IL34,IL3RA,IL6R,ILF2,INHBA,INHBB,INPP1,INPP5K,INSRR,INTS7,IQGAP3,IRS1,IRS2,IRS4,IRX1,IRX4,IRX6,ISG15,ITGA10,ITGA6,ITGA9,ITGB3,ITGB4,ITGBL1,ITM2A,ITPR1,ITPRIP,ITPRIPL1,ITSN1,JADE1,JAG2,JAKMIP2,JAM2,JAM3,JARID2,JCHAIN,JPH4,JUN,KANK1,KANK2,KANK3,KAT2B,KCNA5,KCNAB1,KCNB1,KCNB2,KCNC4,KCNE5,KCNH3,KCNH4,KCNH8,KCNIP1,KCNJ2,KCNJ8,KCNK3,KCNK7,KCNMB1,KCNMB2,KCNQ4,KCNS3,KCTD12,KDF1,KDM4B,KDM5B,KDR,KIAA0101,KIAA0754,KIAA0895,KIAA1109,KIAA1211,KIAA1257,KIAA1524,KIAA1614,KIF11,KIF15,KIF17,KIF19,KIF20A,KIF20B,KIF21A,KIF23,KIF24,KIF26B,KIF2C,KIF4A,KIFAP3,KIFC1,KIRREL,KISS1,KL,KLF10,KLF11,KLF14,KLF4,KLF6,KLHL10,KLHL13,KLHL29,KLHL3,KLHL30,KLHL4,KLK10,KLK11,KLK6,KLK8,KLK9,KNOP1,KNSTRN,KNTC1,KPNA2,KRAS,KRT14,KRT15,KRT18,KRT19,KRT5,KRT6A,KRT6B,KRT6C,KRT8,KRT9,LAMA2,LAMA3,LAMA4,LAMB3,LAMC1,LAMC2,LAMTOR2,LARP4B,LATS2,LAYN,LCA5,LCN10,LCTL,LDB2,LEF1,LEFTY2,LENG8,LEPR,LETMD1,LGALS3,LGI4,LGR4,LHFP,LIFR,LIG1,LILRB5,LIMCH1,LIN9,LINGO1,LLGL2,LMLN,LMNB1,LMNB2,LMO2,LMOD1,LOXL1,LPAR6,LPCAT1,LPCAT2,LPIN1,LRBA,LRIG3,LRP1,LRP4,LRP8,LRRC15,LRRC3B,LRRC46,LRRC4B,LRRC59,LRRC6,LRRC8C,LRRC8E,LRRCC1,LRRN2,LRRN3,LRRN4CL,LRRTM2,LSR,LTBP2,LTBP4,LTK,LY75,LYPLA1,MAB21L1,MAF,MAGEB4,MAGED1,MAGOHB,MALL,MAML2,MAN2A2,MAOB,MAP1A,MAP1B,MAP7,MAPK10,MAPK13,MAPK4,MAPK8IP2,MARC1,MARCKSL1,MASP2,MAST2,MATN2,MATN3,MAZ,MBNL1,MBNL2,MBOAT2,MBOAT7,MCM10,MCM3,MCM4,MCM6,MCOLN2,MCRIP2,MDFIC,MED12L,MEDAG,MEIS2,MELK,MEMO1,MEOX2,MERTK,MEST,MET,MEX3A,MFAP4,MFGE8,MFNG,MFSD12,MGARP,MGAT3,MICAL2,MICU3,MID1,MISP,MKI67,MLLT11,MLXIPL,MLYCD,MME,MMP11,MMP14,MMP19,MMP27,MMP28,MMRN2,MOB3B,MOXD1,MPDZ,MPO,MPPED1,MRAS,MRGPRE,MROH8,MRPL13,MRPL42,MRPL47,MRPS23,MRPS30,MRPS35,MRVI1,MSH6,MSI2,MSRB3,MTBP,MTERF3,MTHFD2,MTURN,MUC1,MUC15,MUSTN1,MXI1,MXRA5,MYADM,MYBL1,MYC,MYCBP2,MYCT1,MYH11,MYH7B,MYL9,MYLK,MYO19,MYO1C,MYO1D,MYO5B,MYO6,MYO7B,MYRIP,MZT1,N4BP2L1,N4BP3,NAA15,NAALAD2,NAALADL1,NAB1,NANS,NAP1L2,NAV2,NAXE,NCALD,NCAM1,NCAPG,NCMAP,NCOA7,NDC1,NDN,NDNF,NEBL,NECTIN3,NECTIN4,NEDD9,NEIL1,NEIL3,NEK2,NELL2,NES,NEUROG2,NEXN,NFAT5,NFIB,NFIL3,NFIX,NGFR,NIPSNAP3B,NKAPL,NLGN1,NLGN4X,NLK,NLRP1,NLRP3,NLRX1,NMB,NMNAT2,NMT2,NMUR1,NOD1,NODAL,NOG,NOSTRIN,NOTCH1,NOTCH4,NOV,NOVA1,NOVA2,NOX4,NPAS3,NPHP3,NPR2,NPY5R,NR0B1,NR1H3,NR2F1,NR3C1,NR3C2,NR4A1,NRG1,NRG2,NRN1,NRP1,NRXN1,NSF,NSMCE2,NT5E,NTF3,NTF4,NTN4,NTRK2,NTRK3,NUCB2,NUDCD1,NUDT7,NUF2,NUP210,NYAP1,NYNRIN,OAS1,OAS3,OASL,OCA2,OLA1,OLFML1,OLFML2A,OLFML2B,OLR1,OMD,OR2A1/OR2A42,OR2L13,ORC1,OSBP2,OSR1,P2RY12,P2RY14,P3H2,P4HB,PAICS,PAK3,PAK4,PAK7,PALM2-AKAP2,PALMD,PAMR1,PARP1,PARP3,PARP9,PBK,PBX1,PCDH17,PCDH18,PCDH19,PCDHGC3,PCDHGC5,PCNA,PCNX1,PCSK5,PDE11A,PDE1B,PDE1C,PDE2A,PDE3B,PDE7B,PDE8B,PDE9A,PDGFA,PDGFD,PDGFRA,PDIA3,PDIA4,PDK2,PDK3,PDLIM1,PDLIM4,PDP2,PDXDC1,PDZD2,PDZRN3,PEAR1,PEG3,PELI1,PEMT,PER1,PER2,PGM1,PGM5,PHEX,PHF24,PHLDB1,PHTF1,PHYHD1,PHYHIPL,PI16,PI3,PIK3C2G,PIK3IP1,PIK3R1,PIK3R2,PIK3R3,PIP5K1B,PITX1,PIWIL4,PKD1,PKD1L2,PKD2,PKDCC,PKDREJ,PKP1,PKP3,PLA2G4A,PLA2G5,PLA2R1,PLAGL1,PLAUR,PLCD1,PLCH2,PLEKHB2,PLEKHF2,PLEKHG5,PLEKHG6,PLEKHH2,PLIN4,PLK1,PLK3,PLK4,PLLP,PLP1,PLPP2,PLPP7,PLS1,PLSCR4,PLTP,PLXNA4,PM20D1,PMAIP1,PNISR,PNMA3,PNPLA7,POLQ,POP1,POPDC2,POSTN,POU2F1,POU6F1,PPAP2B,PPL,PPM1E,PPM1F,PPME1,PPP1R12B,PPP1R15A,PPP1R16B,PPP1R1B,PPP2R1B,PPP2R2B,PPP4C,PRC1,PRCC,PRDM16,PRDM8,PREX1,PRICKLE2,PRIM2,PRKCZ,PRKDC,PRNP,PROM1,PROS1,PROX1,PRR15,PRRG3,PRSS12,PRSS50,PRSS8,PRUNE2,PRX,PSD2,PSMD1,PSMD12,PSMD14,PSME4,PTCH1,PTCH2,PTCHD1,PTGDR,PTGDR2,PTGFR,PTGIS,PTK2,PTK7,PTPN14,PTPN21,PTPRB,PTPRM,PTPRZ1,PTRF,PTRH2,PTTG1,PTX3,PXDC1,PYCRL,PYGO1,PYROXD2,PZP,R3HDM1,RAB10,RAB11FIP4,RAB17,RAB31,RABEP2,RAD21,RAD51AP1,RAD54B,RAD54L,RAE1,RAG1,RAI14,RAI2,RALGPS2,RALY,RAMP2,RANBP17,RANBP9,RAP1GAP,RAPGEF3,RARRES2,RASA3,RASA4,RASEF,RASIP1,RASL12,RASSF9,RBM47,RCBTB2,RCC2,RCSD1,RCVRN,RDH5,RECK,RECQL4,REEP2,RELN,REM1,REPS2,RETSAT,RFC2,RFC3,RFTN2,RGCC,RGL1,RGMA,RGS2,RGS4,RGS5,RGS6,RHOJ,RHOQ,RHOU,RIMBP2,RIPK2,RNASE4,RNF112,RNF125,RNF145,RNF150,RNFT2,RNPEP,ROBO4,ROCK2,ROR1,ROR2,RP1L1,RPA3,RPL26L1,RPN2,RPS6KA3,RPS6KC1,RRAD,RRAS2,RRM2,RRP12,RSPH1,RTKN2,RUNX1T1,RUNX2,RUSC1,RYR3,S100A4,S100B,S1PR1,SACS,SALL4,SAMD14,SAMD4A,SAMSN1,SASH1,SASS6,SATB1,SCARF1,SCN2A,SCN3A,SCN3B,SCN5A,SCN7A,SCN9A,SCRN2,SDC1,SDPR,SDS,SEC16B,SEC61G,SELP,SEMA3C,SEMA3D,SEMA5A,SEMA6A,SEMA6C,SEMA6D,SEPP1,SEPT10,SEPT9,SERINC2,SERPINF1,SERPING1,SFPQ,SFRP1,SFXN1,SGCB,SGCE,SGK1,SGO1,SGO2,SGPL1,SH3BP2,SH3BP5,SH3GLB1,SH3TC2,SHE,SHISA3,SHROOM2,SHTN1,SIAH2,SIGLEC7,SIK2,SIPA1L3,SIRPA,SIX4,SKA3,SKAP1,SLAIN1,SLC12A4,SLC12A8,SLC16A12,SLC16A3,SLC16A7,SLC20A1,SLC22A3,SLC25A18,SLC25A42,SLC27A6,SLC28A3,SLC2A1,SLC34A2,SLC35G1,SLC35G2,SLC44A1,SLC44A4,SLC47A2,SLC4A5,SLC4A8,SLC50A1,SLC5A4,SLC5A9,SLC6A15,SLC6A16,SLC6A2,SLC6A9,SLC7A11,SLC7A3,SLC7A5,SLC9A6,SLC9A9,SLCO1C1,SLCO4A1,SLFN5,SLIT3,SLPI,SMARCA4,SMARCC1,SMC4,SMC6,SMG7,SMOC1,SMPDL3B,SMYD3,SMYD4,SNCAIP,SND1,SNED1,SNRPC,SNRPD1,SNTG2,SNX27,SNX32,SOBP,SOCS2,SOCS3,SOD2,SOD3,SORBS1,SORBS2,SOX10,SOX17,SOX5,SOX7,SOX8,SPAG1,SPARCL1,SPATA17,SPATA18,SPATA25,SPATS2,SPC25,SPDL1,SPG20,SPINT2,SPRY1,SPRY2,SPTB,SPTBN1,SRMS,SRP54,SRPK2,SRPRB,SRPX,SRSF5,SSX2IP,ST14,ST3GAL6,ST6GAL2,ST6GALNAC1,ST6GALNAC3,ST6GALNAC6,STAB1,STAB2,STAC,STARD8,STAT1,STAT5B,STAU2,STBD1,STIL,STK32A,STON1,STON1-GTF2A1L,STRBP,STX11,STX3,STXBP1,STXBP2,STXBP6,SUCO,SUGCT,SULF1,SULT1C4,SUSD4,SV2B,SVEP1,SYCP2,SYN2,SYNDIG1,SYNE1,SYNE4,SYNGR3,SYNPO,SYT15,SYT8,TACC1,TACR1,TADA1,TAF2,TAL1,TANC2,TARS,TBC1D13,TBC1D31,TBC1D4,TBC1D7,TBCE,TBKBP1,TBL1XR1,TBX15,TBX18,TCEAL5,TCF15,TCF7,TCF7L1,TCF7L2,TCTEX1D2,TDRD6,TDRKH,TEK,TEKT5,TENM2,TESC,TET3,TEX11,TFAP2A,TFB2M,TFG,TFPI,TFR2,TFRC,TG,TGFB1I1,TGFBR2,TGFBR3,TGM1,TGM5,THBD,THOC3,THRB,THSD1,THSD7B,TICRR,TIE1,TIMELESS,TIPARP,TJP3,TK1,TKTL1,TLCD1,TLE2,TLN1,TLN2,TLR3,TLR4,TMC4,TMCC3,TMCO1,TMEM145,TMEM206,TMEM220,TMEM237,TMEM245,TMEM255A,TMEM37,TMEM47,TMEM55A,TMEM57,TMEM63B,TMEM71,TMEM79,TMEM9,TMEM97,TMPO,TMTC1,TNFRSF1B,TNFRSF8,TNFSF12,TNFSF4,TNS1,TNS2,TNS4,TNXB,TONSL,TOP1,TOR3A,TOX3,TP53AIP1,TPD52,TPO,TPRN,TPX2,TRAF2,TRAIP,TRAPPC9,TRERF1,TRIB3,TRIM11,TRIM2,TRIM24,TRIM37,TRIM59,TRIM68,TRIP10,TRIP13,TRO,TROAP,TRPA1,TRPC1,TRPS1,TSEN15,TSHZ2,TSPAN2,TSPAN4,TSPAN7,TSPAN8,TSPOAP1,TSPYL2,TTC13,TTC28,TTC38,TTK,TTLL10,TTYH1,TTYH3,TUB,TUBB2B,TUBB3,TULP4,TYMP,TYMS,TYRO3,UACA,UBE2C,UBE2S,UBL4B,UBQLN4,UCK2,UGP2,UHRF1,UMODL1,UNC5B,USHBP1,USP43,USP44,USP53,UST,UTRN,VAMP8,VANGL1,VAV2,VAV3,VCAN,VGF,VGLL1,VGLL3,VIM,VIPR1,VIT,VLDLR,VMP1,VRK1,VWCE,VWF,WASF3,WDHD1,WDR12,WDR34,WDR62,WDR76,WDR86,WHSC1,WISP1,WISP2,WISP3,WLS,WNT11,XBP1,YAP1,YBX3,ZBED9,ZBTB16,ZBTB4,ZBTB41,ZC3H12C,ZCCHC12,ZCCHC24,ZDBF2,ZEB2,ZFP2,ZFP36,ZFP36L2,ZIM2,ZKSCAN7,ZMAT1,ZMYND10,ZNF106,ZNF25,ZNF334,ZNF354C,ZNF365,ZNF366,ZNF367,ZNF462,ZNF502,ZNF540,ZNF559,ZNF662,ZNF667,ZNF668,ZNF675,ZNF677,ZNF681,ZNF781,ZNF804A,ZNRF2,ZSCAN12,ZWILCH</Data></Cell>
    <Cell><Data ss:Type="Number">1871</Data></Cell>
   </Row>
   <Row>
    <Cell><Data ss:Type="String">Cell Cycle, DNA Replication, Recombination, and Repair</Data></Cell>
    <Cell><Data ss:Type="String">checkpoint control</Data></Cell>
    <Cell ss:StyleID="s62"><Data ss:Type="Number">1.1599999999999999E-2</Data></Cell>
    <Cell><Data ss:Type="String"> </Data></Cell>
    <Cell><Data ss:Type="Number">0.27700000000000002</Data></Cell>
    <Cell><Data ss:Type="String">BUB1B,CDC25C,CDC7,CHEK1,CKS2,KNTC1,MAD2L1,PLK3,PRCC,ZWILCH,ZWINT</Data></Cell>
    <Cell><Data ss:Type="Number">11</Data></Cell>
   </Row>
   <Row>
    <Cell><Data ss:Type="String">Cellular Development, Cellular Growth and Proliferation</Data></Cell>
    <Cell><Data ss:Type="String">proliferation of breast cancer cell lines</Data></Cell>
    <Cell ss:StyleID="s62"><Data ss:Type="Number">7.9300000000000003E-6</Data></Cell>
    <Cell><Data ss:Type="String"> </Data></Cell>
    <Cell><Data ss:Type="Number">0.27800000000000002</Data></Cell>
    <Cell><Data ss:Type="String">ACKR3,ACSL4,APBB1,ARF1,ARRDC3,ARTN,ATAD2,BIRC5,BMX,BRCA1,BRCA2,CASP3,CAT,CAV1,CCND2,CCNE1,CCNE2,CD59,CDH1,CDK1,CDKN2A,CEBPA,CEBPD,CISD2,CSE1L,CSF1,CX3CL1,CXCL10,CYR61,DAB2,DCN,DEGS2,DLC1,DLGAP5,E2F1,EGFR,ELAVL1,ELF3,ELF5,ENAH,EPHA2,ERBB2,ERBB3,ESR2,ETS2,FGF1,FGF2,FGF7,FGFR1,FN1,FOXC1,FOXM1,FOXO1,GLI1,GPER1,GRHL2,H2AFZ,HBEGF,HIC1,HMGA1,ID1,IGF1,IGF2,INHBA,IRS1,IRS2,ITGB4,JUN,KIAA1524,KISS1,KLF4,KLF5,KPNA2,KRAS,KRT19,KRT8,LGALS3,MAGED1,MEMO1,MET,MMP14,MRAS,MYB,MYC,NME1,NR1H3,NRG1,NRP1,OAS3,PBK,PDIA3,PECAM1,PIK3R3,PLAUR,PLK1,PPP1R1B,PPP2R2B,PTK2,RFC3,RRAD,RTKN,S100A4,SEPT9,SH2D3C,SNCG,SOD2,STAT5B,TFAP2A,TGFBR2,TNS4,TRAIP,TXN,TYMS,UTRN,XBP1,ZFP36,ZNF668</Data></Cell>
    <Cell><Data ss:Type="Number">117</Data></Cell>
   </Row>
   <Row>
    <Cell><Data ss:Type="String">Cell Death and Survival</Data></Cell>
    <Cell><Data ss:Type="String">apoptosis of epithelial cells</Data></Cell>
    <Cell ss:StyleID="s62"><Data ss:Type="Number">4.4099999999999999E-3</Data></Cell>
    <Cell><Data ss:Type="String"> </Data></Cell>
    <Cell><Data ss:Type="Number">0.29499999999999998</Data></Cell>
    <Cell><Data ss:Type="String">ALDH1A1,BIK,CASP3,CDH1,CFLAR,DSG3,EGFR,EPHA2,FGF2,FGFR1,IGF1,JUN,KRAS,LGALS7/LGALS7B,MET,MYC,MYLK,PLAUR,PROC,PTK2,RND3,SFRP1,SOD2,TLR3</Data></Cell>
    <Cell><Data ss:Type="Number">24</Data></Cell>
   </Row>
   <Row>
    <Cell><Data ss:Type="String">Cellular Growth and Proliferation</Data></Cell>
    <Cell><Data ss:Type="String">colony formation of cells</Data></Cell>
    <Cell ss:StyleID="s62"><Data ss:Type="Number">1.2300000000000001E-4</Data></Cell>
    <Cell><Data ss:Type="String"> </Data></Cell>
    <Cell><Data ss:Type="Number">0.308</Data></Cell>
    <Cell><Data ss:Type="String">ANXA1,BIRC5,CAT,CAV1,CHEK1,CXCL12,DCN,DIRAS3,DLC1,E2F1,EGFR,ELF3,EPAS1,ERBB2,ESR2,EZR,FEN1,FGF2,GPC3,HCAR2,HDGF,HOXA9,IGF1,IL6R,ITGB4,JUN,KPNA2,KRAS,KRT19,KRT8,MCAM,MET,MLLT11,NRG1,NTRK2,NTRK3,PBK,PDGFRA,PLAGL1,PPP1R15A,RASD1,RUNX1T1,RUNX2,SFRP1,SLPI,TAL1,TGFB1I1,TWIST2</Data></Cell>
    <Cell><Data ss:Type="Number">48</Data></Cell>
   </Row>
   <Row>
    <Cell><Data ss:Type="String">Cellular Movement, Hematological System Development and Function, Immune Cell Trafficking, Inflammatory Response</Data></Cell>
    <Cell><Data ss:Type="String">chemotaxis of lymphocytes</Data></Cell>
    <Cell ss:StyleID="s62"><Data ss:Type="Number">1.9900000000000001E-2</Data></Cell>
    <Cell><Data ss:Type="String"> </Data></Cell>
    <Cell><Data ss:Type="Number">0.312</Data></Cell>
    <Cell><Data ss:Type="String">ACKR3,CCL13,CCL14,CCL20,CCL21,CCL28,CCR4,CXCL10,CXCL11,CXCL12,CXCR2,DEFB1,DPP4,GNAZ,MIF,MYLK,PPIA,PTGDR,PTGDR2,S1PR1,SOCS3</Data></Cell>
    <Cell><Data ss:Type="Number">21</Data></Cell>
   </Row>
   <Row>
    <Cell><Data ss:Type="String">Lipid Metabolism, Small Molecule Biochemistry, Vitamin and Mineral Metabolism</Data></Cell>
    <Cell><Data ss:Type="String">synthesis of terpenoid</Data></Cell>
    <Cell ss:StyleID="s62"><Data ss:Type="Number">6.7499999999999999E-3</Data></Cell>
    <Cell><Data ss:Type="String"> </Data></Cell>
    <Cell><Data ss:Type="Number">0.34200000000000003</Data></Cell>
    <Cell><Data ss:Type="String">ALDH1A3,ATP8B1,BMP6,CRHR1,CRHR2,FGF2,IGF1,IGF2,ITGA6,PPARA,RDH5</Data></Cell>
    <Cell><Data ss:Type="Number">11</Data></Cell>
   </Row>
   <Row>
    <Cell><Data ss:Type="String">Cell-To-Cell Signaling and Interaction, Hematological System Development and Function, Inflammatory Response</Data></Cell>
    <Cell><Data ss:Type="String">aggregation of blood platelets</Data></Cell>
    <Cell ss:StyleID="s62"><Data ss:Type="Number">7.8399999999999997E-3</Data></Cell>
    <Cell><Data ss:Type="String"> </Data></Cell>
    <Cell><Data ss:Type="Number">0.34799999999999998</Data></Cell>
    <Cell><Data ss:Type="String">ADAMTS18,ADRA2A,C1QTNF1,CANT1,CCR4,CSRP1,DAB2,F12,FLNA,GAS6,GSN,ITGB3,MPL,MYL9,P2RY12,PDGFRA,PEAR1,PECAM1,PROC,RASGRP1,STXBP1,TLN1,VWF</Data></Cell>
    <Cell><Data ss:Type="Number">23</Data></Cell>
   </Row>
   <Row>
    <Cell><Data ss:Type="String">Cardiovascular System Development and Function, Cell-To-Cell Signaling and Interaction</Data></Cell>
    <Cell><Data ss:Type="String">binding of vascular endothelial cells</Data></Cell>
    <Cell ss:StyleID="s62"><Data ss:Type="Number">3.4299999999999999E-4</Data></Cell>
    <Cell><Data ss:Type="String"> </Data></Cell>
    <Cell><Data ss:Type="Number">0.38700000000000001</Data></Cell>
    <Cell><Data ss:Type="String">BGN,CX3CL1,CXCR2,DCN,ERG,F10,FGF1,FGF2,FN1,ITGB3,NT5E,PECAM1,PLAUR,STAB1,VWF</Data></Cell>
    <Cell><Data ss:Type="Number">15</Data></Cell>
   </Row>
   <Row>
    <Cell><Data ss:Type="String">Organismal Injury and Abnormalities, Tissue Morphology</Data></Cell>
    <Cell><Data ss:Type="String">permeability of epithelial tissue</Data></Cell>
    <Cell ss:StyleID="s62"><Data ss:Type="Number">3.3300000000000003E-2</Data></Cell>
    <Cell><Data ss:Type="String"> </Data></Cell>
    <Cell><Data ss:Type="Number">0.39600000000000002</Data></Cell>
    <Cell><Data ss:Type="String">CASP3,CDH5,MYADM,NR4A1,PROC,PROCR,S1PR1,TEK,ZG16B</Data></Cell>
    <Cell><Data ss:Type="Number">9</Data></Cell>
   </Row>
   <Row>
    <Cell><Data ss:Type="String">Cell Cycle</Data></Cell>
    <Cell><Data ss:Type="String">G1 phase</Data></Cell>
    <Cell ss:StyleID="s62"><Data ss:Type="Number">0.01</Data></Cell>
    <Cell><Data ss:Type="String"> </Data></Cell>
    <Cell><Data ss:Type="Number">0.39600000000000002</Data></Cell>
    <Cell><Data ss:Type="String">BIRC5,BRCA1,CAMK1,CCNE1,CCNE2,CDC25A,CDCA5,CDKN2A,CDKN3,CEBPD,DCN,E2F1,ELAVL1,ELF5,ERBB2,ERBB3,FBXO5,FN1,HOXA10,INHBA,JUN,KLF6,LATS2,LGALS3,MYC,NRG1,PLK3,RCC1,RFWD2,VIP</Data></Cell>
    <Cell><Data ss:Type="Number">30</Data></Cell>
   </Row>
   <Row>
    <Cell><Data ss:Type="String">Cellular Development, Cellular Growth and Proliferation, Hair and Skin Development and Function, Organ Development, Tissue Development</Data></Cell>
    <Cell><Data ss:Type="String">proliferation of keratinocytes</Data></Cell>
    <Cell ss:StyleID="s62"><Data ss:Type="Number">2.7799999999999998E-2</Data></Cell>
    <Cell><Data ss:Type="String"> </Data></Cell>
    <Cell><Data ss:Type="Number">0.41</Data></Cell>
    <Cell><Data ss:Type="String">CDH13,EGFR,FERMT1,FGF10,FGF7,KLF9,MAPKAPK2,MKI67,NOTCH1,OVOL2,PROC,PTPRZ1,S100A11,VIP,YAP1</Data></Cell>
    <Cell><Data ss:Type="Number">15</Data></Cell>
   </Row>
   <Row>
    <Cell><Data ss:Type="String">Cellular Development, Cellular Growth and Proliferation, Digestive System Development and Function, Hepatic System Development and Function, Organ Development</Data></Cell>
    <Cell><Data ss:Type="String">proliferation of liver cells</Data></Cell>
    <Cell ss:StyleID="s62"><Data ss:Type="Number">1.5599999999999999E-2</Data></Cell>
    <Cell><Data ss:Type="String"> </Data></Cell>
    <Cell><Data ss:Type="Number">0.44700000000000001</Data></Cell>
    <Cell><Data ss:Type="String">CCNE1,COL1A1,CXCL12,DLC1,EDN1,INHBA,LGALS3,MET</Data></Cell>
    <Cell><Data ss:Type="Number">8</Data></Cell>
   </Row>
   <Row>
    <Cell><Data ss:Type="String">Cellular Compromise</Data></Cell>
    <Cell><Data ss:Type="String">destabilization of filaments</Data></Cell>
    <Cell ss:StyleID="s62"><Data ss:Type="Number">1.2899999999999999E-4</Data></Cell>
    <Cell><Data ss:Type="String"> </Data></Cell>
    <Cell><Data ss:Type="Number">0.44700000000000001</Data></Cell>
    <Cell><Data ss:Type="String">CKAP5,KIF2C,LIMK1,S100A4,TACC3</Data></Cell>
    <Cell><Data ss:Type="Number">5</Data></Cell>
   </Row>
   <Row>
    <Cell><Data ss:Type="String">Cellular Growth and Proliferation</Data></Cell>
    <Cell><Data ss:Type="String">proliferation of cells</Data></Cell>
    <Cell ss:StyleID="s62"><Data ss:Type="Number">5.1599999999999998E-10</Data></Cell>
    <Cell><Data ss:Type="String"> </Data></Cell>
    <Cell><Data ss:Type="Number">0.45100000000000001</Data></Cell>
    <Cell><Data ss:Type="String">A2M,AATF,ABCB1,ABTB1,ACER2,ACKR3,ACSL4,ACVRL1,ADAM12,ADAMTS1,ADAR,ADM,ADRA1A,ADRA2A,AFAP1L1,AK4,ALDH1A2,ALK,ANG,ANGPTL1,ANPEP,ANXA1,APBB1,APCDD1,AQP1,ARF1,ARHGAP32,ARRDC3,ARTN,ATAD2,ATF3,ATPIF1,AURKB,AXIN2,BATF,BCL6,BIK,BIRC5,BLM,BMP2,BMP5,BMP6,BMPER,BMX,BPI,BRCA1,BRCA2,BTNL9,BUB1B,C10orf54,C3,CACNB3,CALR,CAPS,CAPZA1,CASP3,CAT,CAV1,CBX7,CCL14,CCL20,CCL21,CCNA2,CCNB1,CCND2,CCNE1,CCNE2,CCT3,CCT5,CD209,CD24,CD244,CD248,CD34,CD36,CD59,CD80,CD86,CDC25A,CDC25C,CDC45,CDC7,CDC73,CDH1,CDH13,CDH23,CDH5,CDK1,CDK7,CDKN1C,CDKN2A,CDKN3,CEBPA,CEBPD,CHEK1,CHRM1,CIRBP,CISD2,CKS2,CLSPN,COL14A1,COL1A1,COPE,COPZ2,COX17,CRABP2,CRIP1,CSE1L,CSF1,CTF1,CTPS1,CX3CL1,CXCL1,CXCL10,CXCL11,CXCL12,CXCL2,CXCR2,CYR61,DAB2,DAB2IP,DAP3,DBF4,DCN,DCUN1D3,DEFB1,DEGS2,DFNA5,DKK3,DLC1,DLGAP5,DLL1,DLL4,DNMT3B,DPP4,DSG3,DSP,DUSP22,DUSP6,E2F1,EBNA1BP2,EDN1,EDN2,EDN3,EDNRB,EGFL7,EGFR,EGR1,EGR2,EGR3,ELAVL1,ELF3,ELF5,EMP1,ENAH,EPAS1,EPCAM,EPHA2,EPHB2,EPHB6,ERBB2,ERBB3,ERG,ESM1,ESR2,ETFB,ETS2,EZH2,EZR,F12,F3,FADS3,FANCA,FBN2,FERMT1,FES,FGF1,FGF10,FGF2,FGF7,FGF9,FGFBP1,FGFR1,FIGF,FKBP4,FLI1,FLT4,FN1,FOLR2,FOXC1,FOXM1,FOXO1,FOXO4,FOXP3,FXYD1,FZD7,GAS6,GDF5,GJB2,GLI1,GLTSCR2,GNRH1,GPC3,GPER1,GPX3,GRHL2,GSK3B,GSN,H2AFZ,H3F3A/H3F3B,HAS3,HBEGF,HDGF,HIC1,HIST1H2AC,HMGA1,HOXA5,HOXA9,HPN,HYAL1,ICAM5,ID1,IFI30,IGF1,IGF2,IGFBP6,IL18,IL1R1,IL34,IL4I1,IL6R,IL9R,ILF2,INHBA,INHBB,IRS1,IRS2,ISG15,ITGA6,ITGB1BP1,ITGB3,ITGB4,JAG2,JUN,JUP,KANK2,KAT2B,KCNK3,KDR,KIAA1524,KIF11,KIF15,KIF2C,KISS1,KLF10,KLF11,KLF4,KLF5,KLF6,KLF9,KLK8,KPNA2,KRAS,KRT16,KRT19,KRT8,LAMA2,LAMA3,LAMC1,LAMTOR2,LATS2,LEF1,LGALS3,LGALS7/LGALS7B,LIF,LIFR,LIMK1,LMNB1,LTBP4,LTK,LY75,MAFF,MAGED1,MAPKAPK2,MCAM,MCM2,MCM3,MELK,MEMO1,MERTK,MEST,MET,MGAT3,MIA,MIF,MKI67,MLXIPL,MMP11,MMP14,MPL,MRAS,MUC1,MXI1,MYB,MYC,NACC1,NDNF,NES,NGFR,NME1,NODAL,NOG,NOTCH1,NOX4,NR1H3,NR4A1,NRG1,NRP1,NTF3,NTRK3,OAS3,OVOL2,P3H2,PAK4,PAK7,PARP1,PBK,PCNA,PDCD1LG2,PDE2A,PDE5A,PDGFA,PDGFD,PDGFRA,PDIA3,PECAM1,PEMT,PER1,PGK1,PIK3R2,PIK3R3,PKD2,PKM,PKP1,PKP3,PLAUR,PLCD1,PLIN2,PLK1,PLK4,PLP1,PLXNA4,PODN,PPAT,PPIA,PPP1R15A,PPP1R1B,PPP2R2B,PRDX4,PRKCZ,PROC,PROCR,PROS1,PROX1,PSRC1,PTGFR,PTK2,PTPN14,PTPRM,PTPRO,PTPRZ1,PTTG1,RAB25,RAP1GAP,RAPGEF3,RASL10A,RFC3,RGCC,RGS4,RGS5,ROR2,RPS6KA3,RRAD,RTKN,RUNX1T1,RUNX2,RUVBL1,S100A11,S100A4,S100B,SCN5A,SEMA6A,SEPT9,SERPINB5,SERPINF1,SERPINF2,SFRP1,SGK1,SH2D3C,SIRPA,SKI,SLC12A4,SLC44A4,SLC7A4,SLC9A3R1,SLIT3,SMARCA4,SNCG,SOCS3,SOD2,SOX17,SOX7,SPINT2,SPRY2,SRPK2,SSTR1,STAT1,STAT5A,STAT5B,STIL,STX3,SULF1,TCF7L2,TCN2,TEK,TESC,TFAP2A,TFG,TGFB1I1,TGFBR2,TGFBR3,TIMELESS,TJP3,TNFRSF1B,TNFRSF8,TNFSF12,TNFSF13B,TNFSF4,TNS2,TNS4,TPO,TPX2,TRAF2,TRAIP,TSLP,TSPAN1,TSPYL2,TTK,TXN,TYMS,UTRN,VAMP8,VAV3,VCAN,VIP,VIPR1,WDR12,WISP1,WISP2,WNT11,XBP1,YAP1,ZBTB16,ZFP36,ZFP36L2,ZG16B,ZNF668</Data></Cell>
    <Cell><Data ss:Type="Number">467</Data></Cell>
   </Row>
   <Row>
    <Cell><Data ss:Type="String">Cellular Movement, Hematological System Development and Function, Immune Cell Trafficking</Data></Cell>
    <Cell><Data ss:Type="String">transmigration of lymphocytes</Data></Cell>
    <Cell ss:StyleID="s62"><Data ss:Type="Number">1.01E-2</Data></Cell>
    <Cell><Data ss:Type="String"> </Data></Cell>
    <Cell><Data ss:Type="Number">0.45800000000000002</Data></Cell>
    <Cell><Data ss:Type="String">AOC3,CD86,CXCL11,CXCL12,FN1,PTGDR2,STAB1</Data></Cell>
    <Cell><Data ss:Type="Number">7</Data></Cell>
   </Row>
   <Row>
    <Cell><Data ss:Type="String">Cell Death and Survival</Data></Cell>
    <Cell><Data ss:Type="String">apoptosis of endothelial cells</Data></Cell>
    <Cell ss:StyleID="s62"><Data ss:Type="Number">6.1300000000000005E-4</Data></Cell>
    <Cell><Data ss:Type="String"> </Data></Cell>
    <Cell><Data ss:Type="Number">0.51</Data></Cell>
    <Cell><Data ss:Type="String">ADM,ALDH2,ATF3,BPI,CASP3,CAV1,CD36,CFLAR,DAB2IP,FGF2,FLT4,FOXO4,GAS6,IL18,ITSN1,KDR,KLF5,LRP1,MCAM,MEOX2,OLR1,PLA2G5,PMAIP1,PROC,PROCR,RGS5,SERPINB5,SERPINF1,TLR3,TXN,TYMP</Data></Cell>
    <Cell><Data ss:Type="Number">31</Data></Cell>
   </Row>
   <Row>
    <Cell><Data ss:Type="String">Cell Death and Survival</Data></Cell>
    <Cell><Data ss:Type="String">cell death of melanoma cell lines</Data></Cell>
    <Cell ss:StyleID="s62"><Data ss:Type="Number">1.47E-2</Data></Cell>
    <Cell><Data ss:Type="String"> </Data></Cell>
    <Cell><Data ss:Type="Number">0.52200000000000002</Data></Cell>
    <Cell><Data ss:Type="String">CDK1,CHEK1,DAB2,JUN,NME1,SERPINB5,TFAP2A</Data></Cell>
    <Cell><Data ss:Type="Number">7</Data></Cell>
   </Row>
   <Row>
    <Cell><Data ss:Type="String">Cellular Growth and Proliferation</Data></Cell>
    <Cell><Data ss:Type="String">colony formation of breast cancer cell lines</Data></Cell>
    <Cell ss:StyleID="s62"><Data ss:Type="Number">5.44E-4</Data></Cell>
    <Cell><Data ss:Type="String"> </Data></Cell>
    <Cell><Data ss:Type="Number">0.54300000000000004</Data></Cell>
    <Cell><Data ss:Type="String">ANXA1,DIRAS3,DLC1,E2F1,EGFR,ELF3,EPAS1,ERBB2,ESR2,HCAR2,HDGF,ITGB4,JUN,KPNA2,KRT19,KRT8,MCAM,NRG1,PBK,RASD1,RUNX2,SLPI,TWIST2</Data></Cell>
    <Cell><Data ss:Type="Number">23</Data></Cell>
   </Row>
   <Row>
    <Cell><Data ss:Type="String">Cardiovascular System Development and Function, Cellular Development, Tissue Development</Data></Cell>
    <Cell><Data ss:Type="String">differentiation of endothelial cells</Data></Cell>
    <Cell ss:StyleID="s62"><Data ss:Type="Number">1.6899999999999999E-4</Data></Cell>
    <Cell><Data ss:Type="String"> </Data></Cell>
    <Cell><Data ss:Type="Number">0.57899999999999996</Data></Cell>
    <Cell><Data ss:Type="String">BHLHE41,CALR,CDKN2A,CSF1,CXCL10,DCN,FGF2,FN1,IL22RA1,LRP1,MESP1,NOTCH1</Data></Cell>
    <Cell><Data ss:Type="Number">12</Data></Cell>
   </Row>
   <Row>
    <Cell><Data ss:Type="String">Cell Death and Survival</Data></Cell>
    <Cell><Data ss:Type="String">apoptosis of breast cancer cell lines</Data></Cell>
    <Cell ss:StyleID="s62"><Data ss:Type="Number">2.37E-5</Data></Cell>
    <Cell><Data ss:Type="String"> </Data></Cell>
    <Cell><Data ss:Type="Number">0.59699999999999998</Data></Cell>
    <Cell><Data ss:Type="String">ADM,BARD1,BCL2L10,BCL2L2,BIK,BIRC5,BMX,BRCA1,CASP3,CAV1,CDH1,CDK1,CFLAR,CHEK1,CRABP2,CSE1L,CYR61,DAB2,DIRAS3,DUSP1,E2F1,EGFR,ELF5,EPHA2,ERBB2,ETS2,FBLN1,FBXO5,FGF2,FGFR1,FN1,GPX2,GRHL2,GSK3B,HCAR2,HOXA5,IGF1,ITGB4,JUN,KANK2,KLF5,KPNA2,KRT18,LGALS3,MELK,MIF,MMP14,MUC1,NEDD9,NLRP1,NME1,NOD1,NRG1,OAS3,PARP1,PI3,PLK1,PMAIP1,PRNP,PTK2,PTTG1,RIPK2,SDC1,SDHC,SERPINB5,SFRP1,SND1,SOD2,SPAG5,SRPK1,STAT1,STAT5A,TFRC,TGFBR3,TGM1,TLR3,TNS4,TRAIP,TYMS,WNT11,XBP1</Data></Cell>
    <Cell><Data ss:Type="Number">81</Data></Cell>
   </Row>
   <Row>
    <Cell><Data ss:Type="String">Cellular Development, Cellular Growth and Proliferation, Lymphoid Tissue Structure and Development, Tissue Development</Data></Cell>
    <Cell><Data ss:Type="String">proliferation of bone marrow cells</Data></Cell>
    <Cell ss:StyleID="s62"><Data ss:Type="Number">9.4200000000000002E-4</Data></Cell>
    <Cell><Data ss:Type="String"> </Data></Cell>
    <Cell><Data ss:Type="Number">0.59899999999999998</Data></Cell>
    <Cell><Data ss:Type="String">AFAP1L1,AURKB,BIRC5,BMP2,CCL20,CCNB1,CDC25A,FANCA,FGF2,FOXM1,HOXA9,IGF1,MPL,PTPRO,S100A4</Data></Cell>
    <Cell><Data ss:Type="Number">15</Data></Cell>
   </Row>
   <Row>
    <Cell><Data ss:Type="String">Cell-To-Cell Signaling and Interaction</Data></Cell>
    <Cell><Data ss:Type="String">aggregation of cells</Data></Cell>
    <Cell ss:StyleID="s62"><Data ss:Type="Number">2.2200000000000002E-3</Data></Cell>
    <Cell><Data ss:Type="String"> </Data></Cell>
    <Cell><Data ss:Type="Number">0.61399999999999999</Data></Cell>
    <Cell><Data ss:Type="String">ADAMTS18,ADRA2A,C1QTNF1,CANT1,CCR4,CDH1,CDH11,CSRP1,CXCL10,DAB2,EGFR,F12,FLNA,GAS6,GSN,ITGB3,MPL,MYL9,NECTIN2,NRG1,P2RY12,PDGFRA,PEAR1,PECAM1,PPAP2B,PROC,PTX3,RASGRP1,SELP,SERPINF1,STXBP1,TLN1,VWF</Data></Cell>
    <Cell><Data ss:Type="Number">33</Data></Cell>
   </Row>
   <Row>
    <Cell><Data ss:Type="String">Cell-To-Cell Signaling and Interaction</Data></Cell>
    <Cell><Data ss:Type="String">adhesion of epithelial cells</Data></Cell>
    <Cell ss:StyleID="s62"><Data ss:Type="Number">6.2100000000000002E-4</Data></Cell>
    <Cell><Data ss:Type="String"> </Data></Cell>
    <Cell><Data ss:Type="Number">0.63200000000000001</Data></Cell>
    <Cell><Data ss:Type="String">ARHGAP19,CDH1,DSG3,EGFR,EPCAM,FERMT1,FN1,HBEGF,JUP,KRT16,PAK4,PI3,POSTN,SLPI</Data></Cell>
    <Cell><Data ss:Type="Number">14</Data></Cell>
   </Row>
   <Row>
    <Cell><Data ss:Type="String">Cell Cycle</Data></Cell>
    <Cell><Data ss:Type="String">mitosis of breast cancer cell lines</Data></Cell>
    <Cell ss:StyleID="s62"><Data ss:Type="Number">1.01E-2</Data></Cell>
    <Cell><Data ss:Type="String"> </Data></Cell>
    <Cell><Data ss:Type="Number">0.65500000000000003</Data></Cell>
    <Cell><Data ss:Type="String">BMP2,BMP6,BRCA1,CCNE1,CDK1,INHBA,NRG1</Data></Cell>
    <Cell><Data ss:Type="Number">7</Data></Cell>
   </Row>
   <Row>
    <Cell><Data ss:Type="String">Organismal Injury and Abnormalities</Data></Cell>
    <Cell><Data ss:Type="String">damage of epithelial tissue</Data></Cell>
    <Cell ss:StyleID="s62"><Data ss:Type="Number">2.4899999999999999E-2</Data></Cell>
    <Cell><Data ss:Type="String"> </Data></Cell>
    <Cell><Data ss:Type="Number">0.66400000000000003</Data></Cell>
    <Cell><Data ss:Type="String">CASP3,CDH5,FGF7,MYADM,NR4A1,PROC,PROCR,S1PR1,TEK,ZG16B</Data></Cell>
    <Cell><Data ss:Type="Number">10</Data></Cell>
   </Row>
   <Row>
    <Cell><Data ss:Type="String">Lipid Metabolism, Small Molecule Biochemistry, Vitamin and Mineral Metabolism</Data></Cell>
    <Cell><Data ss:Type="String">synthesis of steroid</Data></Cell>
    <Cell ss:StyleID="s62"><Data ss:Type="Number">2.64E-2</Data></Cell>
    <Cell><Data ss:Type="String"> </Data></Cell>
    <Cell><Data ss:Type="Number">0.70399999999999996</Data></Cell>
    <Cell><Data ss:Type="String">ATP8B1,BMP6,CRHR1,CRHR2,FGF2,IGF1,IGF2,ITGA6,PPARA</Data></Cell>
    <Cell><Data ss:Type="Number">9</Data></Cell>
   </Row>
   <Row>
    <Cell><Data ss:Type="String">Cell Cycle</Data></Cell>
    <Cell><Data ss:Type="String">M phase</Data></Cell>
    <Cell ss:StyleID="s62"><Data ss:Type="Number">2.1700000000000001E-3</Data></Cell>
    <Cell><Data ss:Type="String"> </Data></Cell>
    <Cell><Data ss:Type="Number">0.70599999999999996</Data></Cell>
    <Cell><Data ss:Type="String">AURKA,AURKB,BIRC5,BRCA2,BUB1B,CCNB1,CCNE1,CDC20,CDK1,CIT,DRD2,ECT2,KIF20A,KIF23,KIFC1,KLHL13,KLHL21,MAD2L1,MRGPRX2,NME1,NUSAP1,PLK1,PLK3,PRC1,RAB11FIP4,RACGAP1,SEPT9,SH3GLB1,TRIP13,UBE2C</Data></Cell>
    <Cell><Data ss:Type="Number">30</Data></Cell>
   </Row>
   <Row>
    <Cell><Data ss:Type="String">Cell Death and Survival</Data></Cell>
    <Cell><Data ss:Type="String">apoptosis</Data></Cell>
    <Cell ss:StyleID="s62"><Data ss:Type="Number">5.6400000000000002E-7</Data></Cell>
    <Cell><Data ss:Type="String"> </Data></Cell>
    <Cell><Data ss:Type="Number">0.73399999999999999</Data></Cell>
    <Cell><Data ss:Type="String">AATF,ACSL4,ADAM12,ADAMTSL4,ADM,ADRA1A,AIFM2,ALDH1A1,ALDH2,ALK,AMIGO2,ANGPTL4,ANPEP,ANXA1,APBB1,AQP1,ARHGEF6,ARRB1,ATF3,AURKB,BARD1,BCL2L10,BCL2L2,BCL6,BIK,BIRC5,BLM,BMP2,BMX,BOK,BPI,BRCA1,BRCA2,CALR,CASP10,CASP3,CAT,CAV1,CBX4,CCNB1,CCNE1,CD24,CD36,CD59,CDC20,CDC25C,CDC45,CDH1,CDIP1,CDK1,CDKN1C,CDKN2A,CERKL,CFL1,CFLAR,CHEK1,CLIP3,COL1A1,COMP,CRABP2,CSE1L,CSF1,CSTA,CTF1,CXCL1,CXCL12,CYFIP2,CYR61,DAB2,DAB2IP,DAP3,DCUN1D3,DDX58,DIRAS3,DKK3,DLC1,DLL1,DLL4,DNMT3B,DSG3,DUSP1,DUSP22,DUSP6,E2F1,ECT2,EDAR,EDN1,EGFR,EGR3,ELF5,EPHA2,ERBB2,ERBB3,ESPL1,ETS2,EZR,FAM162A,FANCA,FANCC,FBLN1,FBXO5,FCER1A,FCGR1A,FCGR3A/FCGR3B,FGF10,FGF2,FGFR1,FLI1,FLNA,FLT4,FN1,FOXO1,FOXO4,GAS6,GIMAP5,GLI1,GPX2,GRHL2,GSK3B,HBEGF,HCAR2,HIST1H1C,HOXA5,HPN,HSPB2,ICAM2,IGF1,IL18,IL33,IL6R,IL9R,INHBA,ITGA6,ITGB4,ITPR1,ITSN1,JUN,KANK2,KDR,KLF11,KLF4,KLF5,KPNA2,KRAS,KRT18,LCMT1,LEF1,LEPR,LGALS3,LGALS7/LGALS7B,LIF,LRP1,LTK,MAD2L1,MAGED1,MCAM,MCM2,MELK,MEOX2,MET,MIF,MLLT11,MMP14,MPO,MRPS30,MUC1,MYC,MYLK,NAA15,NDC80,NDNF,NEDD9,NLRP1,NLRP3,NME1,NOD1,NOTCH1,NR3C1,NR4A1,NRG1,NRG2,NRP1,NTF3,NUAK2,OAS1,OAS3,OLR1,PAK4,PAK7,PARP1,PDE1B,PDGFD,PECAM1,PI3,PIK3R1,PKM,PKMYT1,PLA2G5,PLAGL1,PLAUR,PLK1,PLK3,PMAIP1,PPIA,PPM1F,PPP1R15A,PPP2R2B,PRKCZ,PRKDC,PRNP,PROC,PROCR,PTK2,PTTG1,RAD51,RGS5,RIPK2,RND3,RPS6KA3,S1PR1,SDC1,SDHC,SEPT4,SERPINB5,SERPINF1,SFRP1,SGK1,SIAH2,SNCA,SNCG,SND1,SOCS2,SOD2,SORBS2,SPAG5,SPDEF,SPRY2,SRPK1,STAT1,STAT5A,STAT5B,TEK,TFAP2A,TFRC,TGFBR2,TGFBR3,TGM1,TLR3,TLR4,TNFRSF10D,TNFRSF18,TNFRSF1B,TNFRSF8,TNFSF12,TNFSF13B,TNS4,TOP1,TOX3,TP53AIP1,TRAF2,TRAIP,TRIM24,TXN,TYMP,TYMS,UNC5B,VAV3,WISP1,WNT11,XBP1,ZBTB16</Data></Cell>
    <Cell><Data ss:Type="Number">271</Data></Cell>
   </Row>
   <Row>
    <Cell><Data ss:Type="String">Cell Death and Survival</Data></Cell>
    <Cell><Data ss:Type="String">cell death of endothelial cells</Data></Cell>
    <Cell ss:StyleID="s62"><Data ss:Type="Number">1.32E-3</Data></Cell>
    <Cell><Data ss:Type="String"> </Data></Cell>
    <Cell><Data ss:Type="Number">0.77</Data></Cell>
    <Cell><Data ss:Type="String">ADM,ALDH2,ATF3,BPI,CASP3,CAV1,CD36,CFLAR,DAB2IP,FGF2,FLT4,FOXO4,GAS6,IL18,ITSN1,KDR,KLF5,LRP1,MCAM,MEOX2,OLR1,PLA2G5,PMAIP1,PROC,PROCR,RGS5,SEMA6A,SERPINB5,SERPINF1,TLR3,TXN,TYMP</Data></Cell>
    <Cell><Data ss:Type="Number">32</Data></Cell>
   </Row>
   <Row>
    <Cell><Data ss:Type="String">Cell Death and Survival</Data></Cell>
    <Cell><Data ss:Type="String">cell death of epithelial cells</Data></Cell>
    <Cell ss:StyleID="s62"><Data ss:Type="Number">8.6599999999999993E-3</Data></Cell>
    <Cell><Data ss:Type="String"> </Data></Cell>
    <Cell><Data ss:Type="Number">0.77300000000000002</Data></Cell>
    <Cell><Data ss:Type="String">ALDH1A1,BIK,CASP3,CDH1,CFLAR,DSG3,EGFR,EPHA2,FGF2,FGF7,FGFR1,IGF1,JUN,KRAS,LGALS7/LGALS7B,MET,MYC,MYLK,PLAUR,PROC,PTK2,RND3,SFRP1,SOD2,TLR3</Data></Cell>
    <Cell><Data ss:Type="Number">25</Data></Cell>
   </Row>
   <Row>
    <Cell><Data ss:Type="String">Cell-To-Cell Signaling and Interaction, Hematological System Development and Function</Data></Cell>
    <Cell><Data ss:Type="String">aggregation of blood cells</Data></Cell>
    <Cell ss:StyleID="s62"><Data ss:Type="Number">1.21E-2</Data></Cell>
    <Cell><Data ss:Type="String"> </Data></Cell>
    <Cell><Data ss:Type="Number">0.872</Data></Cell>
    <Cell><Data ss:Type="String">ADAMTS18,ADRA2A,C1QTNF1,CANT1,CCR4,CDH1,CSRP1,CXCL10,DAB2,F12,FLNA,GAS6,GSN,ITGB3,MPL,MYL9,P2RY12,PDGFRA,PEAR1,PECAM1,PROC,PTX3,RASGRP1,SELP,STXBP1,TLN1,VWF</Data></Cell>
    <Cell><Data ss:Type="Number">27</Data></Cell>
   </Row>
   <Row>
    <Cell><Data ss:Type="String">Cellular Assembly and Organization, Cellular Compromise, Cellular Function and Maintenance</Data></Cell>
    <Cell><Data ss:Type="String">destabilization of microtubules</Data></Cell>
    <Cell ss:StyleID="s62"><Data ss:Type="Number">7.7300000000000003E-4</Data></Cell>
    <Cell><Data ss:Type="String"> </Data></Cell>
    <Cell><Data ss:Type="Number">1</Data></Cell>
    <Cell><Data ss:Type="String">CKAP5,KIF2C,LIMK1,TACC3</Data></Cell>
    <Cell><Data ss:Type="Number">4</Data></Cell>
   </Row>
   <Row>
    <Cell><Data ss:Type="String">Cancer, Cellular Development, Cellular Growth and Proliferation, Organismal Injury and Abnormalities, Tumor Morphology</Data></Cell>
    <Cell><Data ss:Type="String">proliferation of colon carcinoma cells</Data></Cell>
    <Cell ss:StyleID="s62"><Data ss:Type="Number">1.77E-2</Data></Cell>
    <Cell><Data ss:Type="String"> </Data></Cell>
    <Cell><Data ss:Type="Number">1</Data></Cell>
    <Cell><Data ss:Type="String">APCDD1,DCN,PLAUR,RUVBL1</Data></Cell>
    <Cell><Data ss:Type="Number">4</Data></Cell>
   </Row>
   <Row>
    <Cell><Data ss:Type="String">Cell Death and Survival, Respiratory Disease</Data></Cell>
    <Cell><Data ss:Type="String">apoptosis of lung cells</Data></Cell>
    <Cell ss:StyleID="s62"><Data ss:Type="Number">3.6400000000000002E-2</Data></Cell>
    <Cell><Data ss:Type="String"> </Data></Cell>
    <Cell><Data ss:Type="Number">1</Data></Cell>
    <Cell><Data ss:Type="String">BIK,CFLAR,EGFR,IGF1,TLR3</Data></Cell>
    <Cell><Data ss:Type="Number">5</Data></Cell>
   </Row>
   <Row>
    <Cell><Data ss:Type="String">Cell Death and Survival</Data></Cell>
    <Cell><Data ss:Type="String">cell death of breast cancer cell lines</Data></Cell>
    <Cell ss:StyleID="s62"><Data ss:Type="Number">2.09E-5</Data></Cell>
    <Cell><Data ss:Type="String"> </Data></Cell>
    <Cell><Data ss:Type="Number">1.032</Data></Cell>
    <Cell><Data ss:Type="String">ABCG2,ADM,BARD1,BCL2L10,BCL2L2,BIK,BIRC5,BMX,BRCA1,CASP3,CAV1,CCND2,CDH1,CDK1,CFLAR,CHEK1,CRABP2,CSE1L,CYR61,DAB2,DIRAS3,DUSP1,E2F1,EGFR,ELF5,EPHA2,ERBB2,ETS2,FBLN1,FBXO5,FGF2,FGF7,FGFR1,FN1,GPX2,GRHL2,GSK3B,HCAR2,HOXA5,IGF1,ITGB4,JUN,KANK2,KLF5,KLF8,KPNA2,KRT18,LGALS3,MAD2L1,MELK,MIF,MMP14,MUC1,NEDD9,NFIL3,NLRP1,NME1,NOD1,NRG1,OAS3,PARP1,PI3,PLK1,PMAIP1,PRKDC,PRNP,PTK2,PTTG1,RIPK2,RTKN,SDC1,SDHC,SERPINB5,SFRP1,SGK1,SND1,SOD2,SPAG5,SRPK1,STAT1,STAT5A,STMN1,SULF1,TFAP2A,TFRC,TGFBR3,TGM1,TLR3,TNS4,TRAIP,TYMS,WNT11,XBP1</Data></Cell>
    <Cell><Data ss:Type="Number">93</Data></Cell>
   </Row>
   <Row>
    <Cell><Data ss:Type="String">Lipid Metabolism, Small Molecule Biochemistry, Vitamin and Mineral Metabolism</Data></Cell>
    <Cell><Data ss:Type="String">metabolism of terpenoid</Data></Cell>
    <Cell ss:StyleID="s62"><Data ss:Type="Number">2.06E-2</Data></Cell>
    <Cell><Data ss:Type="String"> </Data></Cell>
    <Cell><Data ss:Type="Number">1.044</Data></Cell>
    <Cell><Data ss:Type="String">ALDH1A3,BMP6,CRHR1,CRHR2,FGF2,IGF1,IGF2,ITGA6,RDH5</Data></Cell>
    <Cell><Data ss:Type="Number">9</Data></Cell>
   </Row>
   <Row>
    <Cell><Data ss:Type="String">Cell Death and Survival</Data></Cell>
    <Cell><Data ss:Type="String">necrosis of epithelial tissue</Data></Cell>
    <Cell ss:StyleID="s62"><Data ss:Type="Number">1.4399999999999999E-5</Data></Cell>
    <Cell><Data ss:Type="String"> </Data></Cell>
    <Cell><Data ss:Type="Number">1.0509999999999999</Data></Cell>
    <Cell><Data ss:Type="String">ADM,ALDH1A1,ALDH2,ATF3,BIK,BPI,CASP3,CAV1,CD36,CDH1,CFLAR,DAB2IP,DSG3,EGFR,EPHA2,FGF2,FGF7,FGFR1,FLT4,FOXO4,GAS6,IGF1,IL18,ITSN1,JUN,KDR,KLF5,KRAS,LGALS7/LGALS7B,LRP1,MCAM,MEOX2,MET,MYC,MYLK,OLR1,PLA2G5,PLAUR,PMAIP1,PROC,PROCR,PTK2,RGS5,RND3,SEMA6A,SERPINB5,SERPINF1,SFRP1,SOD2,TLR3,TXN,TYMP</Data></Cell>
    <Cell><Data ss:Type="Number">52</Data></Cell>
   </Row>
   <Row>
    <Cell><Data ss:Type="String">Cell Death and Survival</Data></Cell>
    <Cell><Data ss:Type="String">anoikis of breast cancer cell lines</Data></Cell>
    <Cell ss:StyleID="s62"><Data ss:Type="Number">3.6400000000000002E-2</Data></Cell>
    <Cell><Data ss:Type="String"> </Data></Cell>
    <Cell><Data ss:Type="Number">1.109</Data></Cell>
    <Cell><Data ss:Type="String">CAV1,DAB2,GRHL2,IGF1,LGALS3</Data></Cell>
    <Cell><Data ss:Type="Number">5</Data></Cell>
   </Row>
   <Row>
    <Cell><Data ss:Type="String">Cell Death and Survival</Data></Cell>
    <Cell><Data ss:Type="String">anoikis</Data></Cell>
    <Cell ss:StyleID="s62"><Data ss:Type="Number">3.3300000000000003E-2</Data></Cell>
    <Cell><Data ss:Type="String"> </Data></Cell>
    <Cell><Data ss:Type="Number">1.274</Data></Cell>
    <Cell><Data ss:Type="String">CAV1,CDKN2A,DAB2,EGFR,GRHL2,IGF1,LGALS3,PLAUR,PTK2</Data></Cell>
    <Cell><Data ss:Type="Number">9</Data></Cell>
   </Row>
   <Row>
    <Cell><Data ss:Type="String">Cardiovascular System Development and Function, Cell-To-Cell Signaling and Interaction</Data></Cell>
    <Cell><Data ss:Type="String">binding of endothelial cells</Data></Cell>
    <Cell ss:StyleID="s62"><Data ss:Type="Number">2.9199999999999999E-3</Data></Cell>
    <Cell><Data ss:Type="String"> </Data></Cell>
    <Cell><Data ss:Type="Number">1.35</Data></Cell>
    <Cell><Data ss:Type="String">ANGPTL1,BGN,CD86,CX3CL1,CXCL11,CXCR2,DCN,ERG,F10,FGF1,FGF2,FN1,ITGB3,NRP1,NT5E,PECAM1,PLA2G5,PLAUR,STAB1,VWF</Data></Cell>
    <Cell><Data ss:Type="Number">20</Data></Cell>
   </Row>
   <Row>
    <Cell><Data ss:Type="String">Drug Metabolism, Endocrine System Development and Function, Lipid Metabolism, Small Molecule Biochemistry, Vitamin and Mineral Metabolism</Data></Cell>
    <Cell><Data ss:Type="String">synthesis of progesterone</Data></Cell>
    <Cell ss:StyleID="s62"><Data ss:Type="Number">1.47E-2</Data></Cell>
    <Cell><Data ss:Type="String"> </Data></Cell>
    <Cell><Data ss:Type="Number">1.399</Data></Cell>
    <Cell><Data ss:Type="String">BMP6,CRHR1,CRHR2,FGF2,IGF1,IGF2,ITGA6</Data></Cell>
    <Cell><Data ss:Type="Number">7</Data></Cell>
   </Row>
   <Row>
    <Cell><Data ss:Type="String">Inflammatory Response</Data></Cell>
    <Cell><Data ss:Type="String">inflammation of organ</Data></Cell>
    <Cell ss:StyleID="s62"><Data ss:Type="Number">5.3899999999999998E-4</Data></Cell>
    <Cell><Data ss:Type="String"> </Data></Cell>
    <Cell><Data ss:Type="Number">1.9510000000000001</Data></Cell>
    <Cell><Data ss:Type="String">ACKR4,AHNAK,CCL20,CCL21,CCR10,CCR4,CDH1,CDH11,CX3CL1,CYP11A1,DPP4,DUSP1,FCER1A,FLG,H3F3A/H3F3B,HN1,IFI30,IGF1,IL1R1,ITGB3,JUN,KLK13,KLK7,KRT14,KRT16,KRT17,KRT5,MCAM,MKI67,MMP19,MPO,MUC1,MXI1,NR5A2,PER1,PROC,PTGDR2,S100A11,S100A4,SELP,SOCS3,SPAG1,STAB1,THBD,TLR4,TNFRSF8,TYMS,ZFP36,ZNF395</Data></Cell>
    <Cell><Data ss:Type="Number">49</Data></Cell>
   </Row>
   <Row>
    <Cell><Data ss:Type="String">Cell Cycle</Data></Cell>
    <Cell><Data ss:Type="String">G2/M phase</Data></Cell>
    <Cell ss:StyleID="s62"><Data ss:Type="Number">1.31E-3</Data></Cell>
    <Cell><Data ss:Type="String">Increased</Data></Cell>
    <Cell><Data ss:Type="Number">2.1859999999999999</Data></Cell>
    <Cell><Data ss:Type="String">ABCB1,AURKA,BIRC5,BLM,BRCA1,CCNA2,CCNB1,CCNE1,CDC25C,CDK1,CHEK1,FANCC,FANCD2,FOXM1,FOXN3,MELK,NES,NRG1,PLK1,PLK3,RUNX2,SULF1,TAF2</Data></Cell>
    <Cell><Data ss:Type="Number">23</Data></Cell>
   </Row>
   <Row>
    <Cell><Data ss:Type="String">Cell Cycle</Data></Cell>
    <Cell><Data ss:Type="String">G2 phase</Data></Cell>
    <Cell ss:StyleID="s62"><Data ss:Type="Number">6.6600000000000006E-5</Data></Cell>
    <Cell><Data ss:Type="String">Increased</Data></Cell>
    <Cell><Data ss:Type="Number">2.19</Data></Cell>
    <Cell><Data ss:Type="String">ABCB1,AURKA,BIRC5,BLM,BRCA1,CCNA2,CCNB1,CCNE1,CDC25C,CDK1,CDKN2A,CHEK1,E2F5,EGFR,FANCC,FANCD2,FLNA,FOXM1,FOXN3,MELK,MYC,NES,NRG1,PLK1,PLK3,RAD51,RUNX2,SULF1,TAF2,TONSL</Data></Cell>
    <Cell><Data ss:Type="Number">30</Data></Cell>
   </Row>
   <Row>
    <Cell><Data ss:Type="String">Cancer, Organismal Injury and Abnormalities, Reproductive System Disease</Data></Cell>
    <Cell><Data ss:Type="String">female genital tract serous cancer</Data></Cell>
    <Cell ss:StyleID="s62"><Data ss:Type="Number">4.9600000000000003E-47</Data></Cell>
    <Cell><Data ss:Type="String"> </Data></Cell>
    <Cell><Data ss:Type="String"> </Data></Cell>
    <Cell><Data ss:Type="String">ABCB1,ACTG2,ADH1B,ALDH1A1,ANXA3,AOC3,APOD,AQP1,AURKA,BIK,BUB1B,CCL21,CCNA2,CCNB1,CCNB2,CCNE1,CDC20,CDH11,CDH13,CDKN2A,CENPA,CFB,CIT,CLDN3,CLDN4,CLDN5,CLDN7,CLEC3B,CLIC2,CNN1,COL14A1,COL3A1,COL4A6,CRABP1,CXCL12,DDR2,DPP6,DST,EDNRB,ENPP2,EPHB2,ERBB2,ERBB3,ERG,ESPL1,F3,FBLN1,FBLN5,FEN1,FGF7,FGL2,FLG,FLRT2,FOXM1,FXYD1,GALE,GAS1,GEM,GLI1,GPM6A,GPRASP1,GPRC5A,GUCY1A3,HIST1H1C,HLF,HMGA1,HMMR,HSD17B6,HSPB6,IGF1,IL18,IL33,ISG15,ITM2A,ITPR1,JAM3,KCNB1,KCNMB1,KDR,KIF11,KIF2C,KIFC1,KLK10,KLK6,KPNA2,KRAS,KRT18,LAMA4,LAMB3,LAMC2,LDB2,LEFTY2,LMOD1,MAF,MAPK10,MAPK13,MATN2,MEOX2,MFAP4,MOXD1,MYH11,MYLK,P2RY14,PDE8B,PDGFRA,PDZRN3,PEG3,PI3,PLAUR,PLK1,PLLP,PLP1,PMAIP1,PPP1R12B,PRSS8,PRUNE2,PTGIS,PTTG1,RECK,RGS2,RGS5,RNASE4,RUNX1T1,SFRP1,SLC16A3,SLC7A5,SLIT3,SLPI,SOCS2,SPARCL1,SPC25,SPINT2,STAT1,STON1,TEK,TFAP2A,TGFB1I1,TGFBR3,TK1,TNS2,TNXB,TPX2,TRIP13,TTK,UBE2C,UBE2S,VAMP8,VGLL1,ZBTB16</Data></Cell>
    <Cell><Data ss:Type="Number">149</Data></Cell>
   </Row>
   <Row>
    <Cell><Data ss:Type="String">Cancer, Organismal Injury and Abnormalities, Reproductive System Disease</Data></Cell>
    <Cell><Data ss:Type="String">uterine serous papillary cancer</Data></Cell>
    <Cell ss:StyleID="s62"><Data ss:Type="Number">1.6800000000000001E-46</Data></Cell>
    <Cell><Data ss:Type="String"> </Data></Cell>
    <Cell><Data ss:Type="String"> </Data></Cell>
    <Cell><Data ss:Type="String">ABCB1,ACTG2,ADH1B,ALDH1A1,ANXA3,AOC3,APOD,AQP1,AURKA,BIK,BUB1B,CCL21,CCNA2,CCNB1,CCNB2,CCNE1,CDC20,CDH11,CDH13,CDKN2A,CENPA,CFB,CIT,CLDN3,CLDN4,CLDN5,CLDN7,CLEC3B,CLIC2,CNN1,COL14A1,COL3A1,COL4A6,CRABP1,CXCL12,DDR2,DPP6,DST,EDNRB,ENPP2,EPHB2,ERBB2,ERBB3,ERG,ESPL1,FBLN1,FBLN5,FEN1,FGF7,FGL2,FLG,FLRT2,FOXM1,FXYD1,GALE,GAS1,GEM,GPM6A,GPRASP1,GPRC5A,GUCY1A3,HIST1H1C,HLF,HMGA1,HMMR,HSD17B6,HSPB6,IGF1,IL18,IL33,ISG15,ITM2A,ITPR1,JAM3,KCNB1,KCNMB1,KDR,KIF11,KIF2C,KIFC1,KLK10,KLK6,KPNA2,KRT18,LAMA4,LAMB3,LAMC2,LDB2,LEFTY2,LMOD1,MAF,MAPK10,MAPK13,MATN2,MEOX2,MFAP4,MOXD1,MYH11,MYLK,P2RY14,PDE8B,PDGFRA,PDZRN3,PEG3,PI3,PLAUR,PLK1,PLLP,PLP1,PMAIP1,PPP1R12B,PRSS8,PRUNE2,PTGIS,PTTG1,RECK,RGS2,RGS5,RNASE4,RUNX1T1,SFRP1,SLC16A3,SLC7A5,SLIT3,SLPI,SOCS2,SPARCL1,SPC25,SPINT2,STAT1,STON1,TEK,TFAP2A,TGFB1I1,TGFBR3,TK1,TNS2,TNXB,TPX2,TRIP13,TTK,UBE2C,UBE2S,VAMP8,VGLL1,ZBTB16</Data></Cell>
    <Cell><Data ss:Type="Number">146</Data></Cell>
   </Row>
   <Row>
    <Cell><Data ss:Type="String">Cancer, Organismal Injury and Abnormalities</Data></Cell>
    <Cell><Data ss:Type="String">serous neoplasm</Data></Cell>
    <Cell ss:StyleID="s62"><Data ss:Type="Number">1.1800000000000001E-31</Data></Cell>
    <Cell><Data ss:Type="String"> </Data></Cell>
    <Cell><Data ss:Type="String"> </Data></Cell>
    <Cell><Data ss:Type="String">ABCB1,ACTG2,ADH1B,ADRB2,AGPAT2,AKAP2,ALDH1A1,ANXA3,AOC3,APBA1,APCDD1,APOD,AQP1,AURKA,BEND5,BIK,BRCA1,BUB1B,CCL21,CCNA2,CCNB1,CCNB2,CCNE1,CDC20,CDH11,CDH13,CDKN2A,CELSR1,CENPA,CFB,CHEK1,CIT,CLDN3,CLDN4,CLDN5,CLDN7,CLEC3B,CLIC2,CNN1,COL14A1,COL3A1,COL4A6,CORIN,CRABP1,CREB5,CXCL12,CYFIP2,DDR2,DDX39A,DPP6,DST,EDNRB,EFNB1,ENPP2,ENTPD7,EPHB2,ERBB2,ERBB3,ERG,ESPL1,EVL,F3,FAM234B,FARP1,FAT4,FBLN1,FBLN5,FEN1,FGF7,FGF9,FGL2,FLG,FLRT2,FN1,FOXM1,FOXO4,FXYD1,GALE,GAS1,GEM,GLI1,GOLGA6A (includes others),GPM6A,GPRASP1,GPRC5A,GTF2IRD1,GUCY1A3,HIST1H1C,HLF,HMGA1,HMMR,HOXA5,HRNR,HSD17B6,HSPB6,IFIH1,IGF1,IL18,IL33,ISG15,ITGA9,ITM2A,ITPR1,JAM3,KCNB1,KCNMB1,KDR,KIF11,KIF2C,KIFC1,KLHL29,KLK10,KLK6,KPNA2,KRAS,KRT18,KRT6B,LAMA4,LAMB3,LAMC2,LDB2,LEFTY2,LIG1,LMOD1,LPAR6,MAF,MAPK10,MAPK13,MATN2,MEOX2,MET,MFAP4,MOXD1,MSH6,MUC15,MYCBP2,MYH11,MYLK,P2RY14,PAK7,PALM2-AKAP2,PDE8B,PDGFRA,PDZRN3,PEAR1,PEG3,PI3,PKD2,PLAUR,PLEKHG6,PLK1,PLLP,PLP1,PMAIP1,PPP1R12B,PREX1,PRKDC,PRSS8,PRUNE2,PTGIS,PTTG1,RAD54B,RECK,RGS2,RGS5,RNASE4,RUNX1T1,RYR3,SCN5A,SDS,SFRP1,SIK2,SLC16A3,SLC7A5,SLFN5,SLIT3,SLPI,SNCAIP,SOCS2,SPARCL1,SPC25,SPINT2,STAT1,STON1,TEK,TFAP2A,TG,TGFB1I1,TGFBR3,THSD7B,TIPARP,TK1,TNS2,TNXB,TPX2,TRIP13,TRO,TRPA1,TTK,UBE2C,UBE2S,UBL4B,VAMP8,VGLL1,WNT11,ZBTB16,ZC3H12C,ZDBF2,ZNF668</Data></Cell>
    <Cell><Data ss:Type="Number">209</Data></Cell>
   </Row>
   <Row>
    <Cell><Data ss:Type="String">Cancer, Organismal Injury and Abnormalities, Reproductive System Disease</Data></Cell>
    <Cell><Data ss:Type="String">endometrial cancer</Data></Cell>
    <Cell ss:StyleID="s62"><Data ss:Type="Number">4.1199999999999997E-14</Data></Cell>
    <Cell><Data ss:Type="String"> </Data></Cell>
    <Cell><Data ss:Type="String"> </Data></Cell>
    <Cell><Data ss:Type="String">AASS,ABCA10,ABCA5,ABCA6,ABCA9,ABCB1,ABCB5,ABCC6,ABCD4,ABHD6,ABLIM3,ACACB,ACSBG2,ACSL4,ACSS2,ACTG2,ADAM19,ADAMTS1,ADAMTS12,ADAMTSL4,ADD3,ADGRB3,ADGRD1,ADGRF1,ADGRF5,ADH1B,ADRA1A,ADRA2B,ADRBK2,AGPAT2,AHNAK,AK5,ALDH1A1,ALPK3,AMOTL2,ANK2,ANKDD1A,ANKK1,ANXA3,AOC3,AP3B1,APBB1IP,APOD,AQP1,ARAP3,ARFGEF1,ARHGAP11A,ARHGAP19,ARHGAP20,ARHGAP6,ARHGEF10,ARHGEF15,ARHGEF6,ARID4B,ARID5B,ARMC9,ARRDC3,ASPA,ASUN,ATAD2,ATF6,ATIC,ATP1B2,ATP8B1,AURKA,AVPR1A,AVPR2,AXIN1,B4GALNT4,BAIAP2L1,BCL11A,BCL6,BCL6B,BIK,BMP5,BMP6,BMPER,BMX,BRCA2,BRIP1,BUB1B,BZW2,C10orf90,C11orf80,C1S,C20orf194,C2orf40,C2orf71,C3,CAB39L,CABP1,CACNA1D,CACNA1E,CAMK1,CAPN5,CAPN9,CASC5,CASP10,CATSPER1,CCDC116,CCDC136,CCDC167,CCDC36,CCDC58,CCDC82,CCL21,CCNA2,CCNB1,CCNB2,CCNE1,CCT5,CD209,CDC20,CDC25A,CDC42EP3,CDC7,CDC73,CDH1,CDH11,CDH12,CDH13,CDH4,CDKN2A,CELSR3,CENPA,CENPE,CENPF,CENPI,CENPN,CEP126,CEP70,CERKL,CERS3,CFB,CFI,CGN,CHAF1B,CHL1,CHST11,CISD2,CIT,CKAP5,CLDN3,CLDN4,CLDN5,CLDN7,CLEC14A,CLEC3B,CLGN,CLIC2,CNN1,CNTN6,COL12A1,COL14A1,COL17A1,COL3A1,COL4A6,COL5A1,COPE,CPAMD8,CRABP1,CRABP2,CREBRF,CRIM1,CRTAC1,CRYBG3,CSE1L,CSMD3,CSTF2,CTNNAL1,CTPS1,CTTNBP2,CUBN,CX3CL1,CXCL12,CXCR2,CYP4F12,DAB2,DARS2,DCAF13,DCN,DDR2,DDX25,DDX58,DDX60,DENND2A,DEPDC1B,DEPDC7,DHTKD1,DIAPH3,DIO3,DLC1,DLG3,DMD,DNAH1,DNAH14,DNAH8,DNER,DNMT1,DOPEY2,DPP4,DPP6,DPY19L2,DRD2,DRP2,DSC3,DSEL,DSG3,DSP,DST,DTX1,DUOX2,DZIP1L,EBF2,EBF3,ECE2,ECT2,EDEM3,EDNRB,EFR3A,EGFR,EMCN,ENPP2,ENTPD7,EOGT,EPB41L2,EPHB1,EPHB2,EPRS,ERBB2,ERBB3,ERG,ERICH5,ERMP1,ESPL1,ESRP1,EXOC6,EZH1,EZH2,F10,F3,F8,FAAH2,FAM171A1,FAM189A2,FAM208B,FAM20A,FAM227B,FAM72A,FAM83D,FAM91A1,FAP,FARP1,FAT1,FAT4,FBLN1,FBLN5,FBN2,FBXO5,FCN1,FEN1,FERMT2,FES,FFAR3,FGF7,FGF9,FGL2,FHOD3,FLG,FLNA,FLRT2,FN1,FNIP2,FOXM1,FOXO1,FOXP2,FRMPD1,FSD1L,FUT8,FXYD1,FZD7,GAB3,GABRP,GALE,GALNT7,GAS1,GAS6,GDF5,GEM,GEN1,GFAP,GINS4,GLI1,GNAL,GOLGA8A/GOLGA8B,GOLM1,GPM6A,GPR146,GPR158,GPR39,GPR75,GPRASP1,GPRC5A,GRIA4,GRIP1,GRM8,GSG2,GSPT2,GSTCD,GUCY1A3,H6PD,HABP4,HIST1H1C,HLF,HMGA1,HMMR,HRNR,HSD17B6,HSD17B7,HSPB6,HSPH1,HYLS1,IGF1,IGSF10,IGSF3,IL18,IL33,INSRR,INTS7,IRX1,ISG15,ITGA6,ITGB3,ITM2A,ITPR1,ITSN1,JAKMIP2,JAM2,JAM3,JARID2,JPH4,KAT2B,KCNA5,KCNAB1,KCNB1,KCNH8,KCNMB1,KCNS3,KDF1,KDM5B,KDR,KIAA1109,KIAA1211,KIF11,KIF15,KIF17,KIF19,KIF20A,KIF20B,KIF21A,KIF23,KIF2C,KIF4A,KIFC1,KIRREL,KL,KLF4,KLF6,KLHL10,KLHL13,KLK10,KLK6,KLK8,KPNA2,KRAS,KRT18,KRT6A,KRT6B,KRT8,LAMA2,LAMA4,LAMB3,LAMC1,LAMC2,LCN10,LDB2,LEFTY2,LENG8,LETMD1,LGR4,LIFR,LIMCH1,LIN9,LMLN,LMNB2,LMOD1,LRBA,LRP1,LRRC4B,LRRC8C,LRRCC1,LRRN3,LRRTM2,LSR,LTBP4,MAF,MAGED1,MAML2,MAN2A2,MAP1A,MAP1B,MAPK10,MAPK13,MAPK4,MARC1,MARCKSL1,MATN2,MBNL1,MBOAT2,MCOLN2,MED12L,MEIS2,MEMO1,MEOX2,MET,MFAP4,MFGE8,MGAT3,MICAL2,MKI67,MLLT11,MME,MMP14,MOXD1,MPDZ,MPO,MPPED1,MRPL47,MRPS30,MRPS35,MSH6,MTERF3,MTHFD2,MYBL1,MYCBP2,MYH11,MYLK,MYO19,MYO1D,MYO5B,NAA15,NAP1L2,NAV2,NCAPG,NCOA7,NECTIN4,NEK2,NELL2,NES,NFIL3,NFIX,NLRP3,NMNAT2,NOD1,NOTCH4,NOVA2,NPHP3,NR0B1,NR3C1,NRG1,NRP1,NRXN1,NUF2,NYNRIN,OAS3,OLFML1,OLFML2A,OLFML2B,OR2A1/OR2A42,OSBP2,P2RY12,P2RY14,PAK7,PALMD,PARP3,PBX1,PCDH17,PCDH18,PCDH19,PCDHGC3,PCNX1,PCSK5,PDE1C,PDE2A,PDE3B,PDE7B,PDE8B,PDGFRA,PDIA3,PDLIM1,PDZRN3,PEG3,PGM1,PGM5,PHEX,PI3,PIK3R1,PIK3R2,PIWIL4,PKP1,PLA2G5,PLA2R1,PLAUR,PLCD1,PLEKHH2,PLK1,PLLP,PLP1,PLXNA4,PMAIP1,PNPLA7,POLQ,POP1,POPDC2,PPP1R12B,PPP2R2B,PPP4C,PREX1,PRKDC,PROS1,PROX1,PRSS12,PRSS8,PRUNE2,PSD2,PSMD12,PSME4,PTCH1,PTCH2,PTGFR,PTGIS,PTPN14,PTPRB,PTPRM,PTPRZ1,PTTG1,PXDC1,PYGO1,PYROXD2,PZP,RAB11FIP4,RAI2,RALGPS2,RALY,RASSF9,RCVRN,RDH5,RECK,RELN,REM1,RFTN2,RGS2,RGS4,RGS5,RGS6,RHOJ,RIMBP2,RNASE4,RNF125,RNF145,RP1L1,RPL26L1,RPS6KA3,RTKN2,RUNX1T1,RYR3,S100B,SACS,SALL4,SAMD4A,SAMSN1,SCN2A,SCN3A,SCN5A,SCN7A,SCN9A,SDS,SELP,SEMA3C,SEMA3D,SEMA6D,SEPT10,SEPT9,SFRP1,SGK1,SGO2,SGPL1,SIRPA,SKA3,SLC16A12,SLC16A3,SLC16A7,SLC20A1,SLC22A3,SLC28A3,SLC35G1,SLC44A1,SLC4A8,SLC6A2,SLC7A5,SLC9A9,SLFN5,SLIT3,SLPI,SMC4,SMPDL3B,SNX27,SNX32,SOCS2,SORBS2,SOX17,SPAG1,SPARCL1,SPATS2,SPC25,SPDL1,SPG20,SPINT2,SPTB,SPTBN1,SRMS,SRSF5,ST6GALNAC6,STAB1,STAB2,STAT1,STIL,STK32A,STON1,STX3,STXBP1,STXBP2,STXBP6,SUCO,SULF1,SULT1C4,SUSD4,SVEP1,SYCP2,SYNE1,SYNPO,TACC1,TACR1,TADA1,TANC2,TBC1D4,TBCE,TBX15,TEK,TEKT5,TESC,TFAP2A,TG,TGFB1I1,TGFBR3,TGM1,THRB,THSD7B,TICRR,TIE1,TK1,TLN2,TMC4,TMCC3,TMEM9,TMPO,TNFRSF8,TNFSF4,TNS1,TNS2,TNXB,TOP1,TOX3,TPRN,TPX2,TRIM11,TRIM37,TRIM59,TRIP13,TRO,TRPA1,TRPS1,TSPAN2,TTC28,TTC38,TTK,TTYH1,TUBB2B,TUBB3,TULP4,UACA,UBE2C,UBE2S,UCK2,UGP2,USP53,UTRN,VAMP8,VAV2,VCAN,VGLL1,VGLL3,VIT,VLDLR,VMP1,VRK1,VWF,WISP1,WISP3,ZBED9,ZBTB16,ZBTB41,ZCCHC12,ZCCHC24,ZDBF2,ZEB2,ZNF25,ZNF334,ZNF354C,ZNF367,ZNF462,ZNF502,ZNF559,ZNF662,ZNF667,ZNF675,ZNF677,ZNF781,ZNF804A,ZWILCH</Data></Cell>
    <Cell><Data ss:Type="Number">740</Data></Cell>
   </Row>
   <Row>
    <Cell><Data ss:Type="String">Cancer, Organismal Injury and Abnormalities, Reproductive System Disease</Data></Cell>
    <Cell><Data ss:Type="String">genital tract cancer</Data></Cell>
    <Cell ss:StyleID="s62"><Data ss:Type="Number">1.5599999999999999E-13</Data></Cell>
    <Cell><Data ss:Type="String"> </Data></Cell>
    <Cell><Data ss:Type="String"> </Data></Cell>
    <Cell><Data ss:Type="String">AASS,ABCA10,ABCA5,ABCA6,ABCA9,ABCB1,ABCB5,ABCC6,ABCD4,ABHD6,ABLIM3,ABO,ACACB,ACADS,ACSBG2,ACSL4,ACSS2,ACTG2,ADAM19,ADAMTS1,ADAMTS12,ADAMTS18,ADAMTSL4,ADD3,ADGRB3,ADGRD1,ADGRF1,ADGRF5,ADH1B,ADRA1A,ADRA2B,ADRB2,ADRBK2,AGO4,AGPAT2,AHNAK,AK5,AKAP2,ALDH1A1,ALDH1A2,ALK,ALPK3,AMOTL2,ANK2,ANKDD1A,ANKK1,ANXA3,AOC3,AP3B1,APBA1,APBB1IP,APCDD1,APOD,AQP1,ARAP3,ARFGEF1,ARHGAP11A,ARHGAP19,ARHGAP20,ARHGAP6,ARHGEF10,ARHGEF15,ARHGEF6,ARID4B,ARID5B,ARMC9,ARRDC3,ART4,ASPA,ASUN,ATAD2,ATF6,ATIC,ATP1B2,ATP2C2,ATP8B1,AURKA,AVPR1A,AVPR2,AXIN1,B4GALNT4,BAIAP2L1,BCL11A,BCL6,BCL6B,BEND5,BIK,BMP5,BMP6,BMPER,BMX,BRCA1,BRCA2,BRIP1,BUB1B,BZW2,C10orf90,C11orf49,C11orf80,C1S,C20orf194,C2orf40,C2orf71,C3,CAB39L,CABP1,CACNA1D,CACNA1E,CACNB3,CALCR,CAMK1,CAPN5,CAPN9,CASC5,CASP10,CATSPER1,CCDC116,CCDC136,CCDC167,CCDC36,CCDC58,CCDC82,CCL21,CCNA2,CCNB1,CCNB2,CCNE1,CCNF,CCT5,CD209,CDC20,CDC25A,CDC42EP3,CDC7,CDC73,CDH1,CDH11,CDH12,CDH13,CDH4,CDH5,CDKN2A,CELSR1,CELSR3,CENPA,CENPE,CENPF,CENPI,CENPL,CENPN,CEP126,CEP68,CEP70,CERKL,CERS3,CFB,CFI,CGN,CHAF1B,CHEK1,CHL1,CHST11,CHST2,CISD2,CIT,CKAP5,CLDN11,CLDN3,CLDN4,CLDN5,CLDN7,CLEC14A,CLEC3B,CLGN,CLIC2,CNN1,CNTN2,CNTN6,COL12A1,COL14A1,COL17A1,COL3A1,COL4A6,COL5A1,COL6A6,COPE,CORIN,CPAMD8,CRABP1,CRABP2,CREB5,CREBRF,CRIM1,CRTAC1,CRYBG3,CSE1L,CSMD3,CSTF2,CTNNAL1,CTPS1,CTTNBP2,CUBN,CX3CL1,CXCL12,CXCR2,CYFIP2,CYP4F12,DAB2,DARS2,DCAF13,DCN,DDR2,DDX25,DDX39A,DDX58,DDX60,DENND2A,DEPDC1B,DEPDC7,DFNA5,DHTKD1,DIAPH3,DIO3,DLC1,DLG3,DLL1,DMD,DNAH1,DNAH14,DNAH8,DNER,DNMT1,DOPEY2,DPP4,DPP6,DPY19L2,DRD2,DRP2,DSC3,DSEL,DSG3,DSP,DST,DTX1,DUOX2,DZIP1L,EBF2,EBF3,ECE2,ECT2,EDEM3,EDNRB,EFNB1,EFR3A,EGFR,EMCN,EME1,ENPP2,ENTPD7,EOGT,EPB41L2,EPHA4,EPHB1,EPHB2,EPRS,ERBB2,ERBB3,ERG,ERICH5,ERMP1,ESPL1,ESRP1,EVL,EVPL,EXOC6,EZH1,EZH2,F10,F3,F8,FAAH2,FAM13A,FAM171A1,FAM189A2,FAM208B,FAM20A,FAM227B,FAM234B,FAM72A,FAM83D,FAM91A1,FANCD2,FAP,FARP1,FAT1,FAT4,FBLN1,FBLN5,FBN2,FBXO5,FCN1,FEN1,FERMT2,FES,FFAR3,FGF7,FGF9,FGL2,FHOD3,FLG,FLNA,FLRT2,FN1,FNIP2,FOXM1,FOXO1,FOXO4,FOXP2,FRMPD1,FSD1L,FUT8,FXYD1,FZD7,GAB3,GABRP,GALE,GALNT7,GAS1,GAS2L2,GAS6,GATS,GDF5,GEM,GEN1,GFAP,GINS4,GLI1,GNAL,GOLGA6A (includes others),GOLGA8A/GOLGA8B,GOLM1,GPM6A,GPR146,GPR158,GPR39,GPR75,GPRASP1,GPRC5A,GRIA4,GRIP1,GRM8,GSG2,GSPT2,GSTCD,GTF2IRD1,GUCY1A3,H6PD,HABP4,HIST1H1C,HLF,HMGA1,HMGB3,HMMR,HOXA5,HRNR,HS3ST3A1,HSD17B6,HSD17B7,HSPB6,HSPH1,HYLS1,IFIH1,IGF1,IGSF10,IGSF3,IL18,IL22RA1,IL33,INHBA,INSRR,INTS7,IRX1,ISG15,ITGA6,ITGA9,ITGB3,ITM2A,ITPR1,ITSN1,JAKMIP2,JAM2,JAM3,JARID2,JPH4,KANK3,KAT2B,KCNA5,KCNAB1,KCNB1,KCNH8,KCNMB1,KCNS3,KDF1,KDM5B,KDR,KIAA0754,KIAA0895,KIAA1109,KIAA1211,KIF11,KIF15,KIF17,KIF19,KIF20A,KIF20B,KIF21A,KIF23,KIF2C,KIF4A,KIFC1,KIRREL,KL,KLF4,KLF6,KLHL10,KLHL13,KLHL29,KLK10,KLK6,KLK8,KPNA2,KRAS,KRT14,KRT16,KRT18,KRT6A,KRT6B,KRT8,LAMA2,LAMA4,LAMB3,LAMC1,LAMC2,LAYN,LCN10,LCTL,LDB2,LEFTY2,LENG8,LEPR,LETMD1,LGR4,LIFR,LIG1,LILRB5,LIMCH1,LIN9,LIX1L,LMLN,LMNB2,LMOD1,LPAR6,LRBA,LRP1,LRP4,LRRC4B,LRRC8C,LRRCC1,LRRN3,LRRTM2,LSR,LTBP4,LY75,MAF,MAGED1,MAML2,MAN2A2,MAOB,MAP1A,MAP1B,MAPK10,MAPK13,MAPK4,MARC1,MARCKSL1,MATN2,MBNL1,MBOAT2,MCOLN2,MED12L,MEIS2,MEMO1,MEOX2,MET,MFAP4,MFGE8,MGAT3,MICAL2,MKI67,MLLT11,MME,MMP14,MMRN2,MOXD1,MPDZ,MPO,MPPED1,MROH8,MRPL47,MRPS30,MRPS35,MSH6,MTERF3,MTHFD2,MUC15,MYBL1,MYC,MYCBP2,MYH11,MYLK,MYO19,MYO1D,MYO5B,NAA15,NAP1L2,NAV2,NCAM1,NCAPG,NCOA7,NDN,NECTIN4,NEK2,NELL2,NES,NEXN,NFIL3,NFIX,NLRP3,NMNAT2,NOD1,NOTCH4,NOVA2,NPHP3,NR0B1,NR3C1,NRG1,NRP1,NRXN1,NUF2,NYNRIN,OAS3,OCA2,OLFML1,OLFML2A,OLFML2B,OR2A1/OR2A42,OSBP2,P2RY12,P2RY14,PAK7,PALM2-AKAP2,PALMD,PARP3,PBX1,PCDH17,PCDH18,PCDH19,PCDHGC3,PCNX1,PCSK5,PDE1C,PDE2A,PDE3B,PDE7B,PDE8B,PDGFRA,PDIA3,PDLIM1,PDZRN3,PEAR1,PEG3,PEMT,PGM1,PGM5,PHEX,PHF24,PHYHD1,PI3,PIK3R1,PIK3R2,PIP5K1B,PIWIL4,PKD1L2,PKD2,PKDREJ,PKP1,PLA2G5,PLA2R1,PLAUR,PLCD1,PLEKHG6,PLEKHH2,PLIN4,PLK1,PLLP,PLP1,PLXNA4,PMAIP1,PNPLA7,POLQ,POP1,POPDC2,PPP1R12B,PPP2R2B,PPP4C,PREX1,PRIM2,PRKDC,PROS1,PROX1,PRSS12,PRSS8,PRUNE2,PSD2,PSMD12,PSME4,PTCH1,PTCH2,PTGFR,PTGIS,PTK7,PTPN14,PTPRB,PTPRM,PTPRZ1,PTTG1,PXDC1,PYGO1,PYROXD2,PZP,RAB11FIP4,RAD54B,RAI2,RALGPS2,RALY,RANBP17,RAP2C,RASSF9,RCBTB2,RCVRN,RDH5,RECK,RELN,REM1,RFTN2,RGS2,RGS4,RGS5,RGS6,RHOJ,RIMBP2,RNASE4,RNF125,RNF145,ROBO4,RP1L1,RPL26L1,RPS6KA3,RSPH1,RTKN2,RUNX1T1,RYR3,S100A14,S100B,SACS,SALL4,SAMD4A,SAMSN1,SCN2A,SCN3A,SCN5A,SCN7A,SCN9A,SDS,SELP,SEMA3C,SEMA3D,SEMA6D,SEPT10,SEPT9,SFRP1,SGK1,SGO2,SGPL1,SIK2,SIPA1L3,SIRPA,SKA3,SLC12A4,SLC16A12,SLC16A3,SLC16A7,SLC20A1,SLC22A3,SLC28A3,SLC35G1,SLC44A1,SLC4A8,SLC6A2,SLC7A5,SLC9A9,SLFN5,SLIT3,SLPI,SMC4,SMPDL3B,SNCAIP,SND1,SNX27,SNX32,SOCS2,SOCS3,SORBS2,SOX17,SPAG1,SPARCL1,SPATS2,SPC25,SPDL1,SPG20,SPINT2,SPTB,SPTBN1,SRMS,SRPX,SRSF5,ST6GAL2,ST6GALNAC6,STAB1,STAB2,STAT1,STIL,STK32A,STON1,STON1-GTF2A1L,STX3,STXBP1,STXBP2,STXBP6,SUCO,SULF1,SULT1C4,SUSD4,SVEP1,SYCP2,SYNE1,SYNPO,TACC1,TACR1,TADA1,TANC2,TBC1D4,TBCE,TBX15,TEK,TEKT5,TENM2,TESC,TFAP2A,TG,TGFB1I1,TGFBR2,TGFBR3,TGM1,THRB,THSD7B,TICRR,TIE1,TIPARP,TK1,TLN2,TMC4,TMCC3,TMEM71,TMEM9,TMPO,TNFRSF8,TNFSF4,TNS1,TNS2,TNXB,TOP1,TOX3,TPO,TPRN,TPX2,TRIM11,TRIM37,TRIM59,TRIP13,TRO,TRPA1,TRPS1,TSPAN2,TSPAN4,TTC28,TTC38,TTK,TTYH1,TUBB2B,TUBB3,TULP4,UACA,UBE2C,UBE2S,UBL4B,UCK2,UGP2,USHBP1,USP53,UTRN,VAMP8,VAV2,VCAN,VGLL1,VGLL3,VIT,VLDLR,VMP1,VRK1,VWF,WDR62,WISP1,WISP3,WNT11,ZBED9,ZBTB16,ZBTB4,ZBTB41,ZC3H12C,ZCCHC12,ZCCHC24,ZDBF2,ZEB2,ZFP36,ZNF25,ZNF334,ZNF354C,ZNF365,ZNF367,ZNF462,ZNF502,ZNF559,ZNF662,ZNF667,ZNF668,ZNF675,ZNF677,ZNF781,ZNF804A,ZWILCH</Data></Cell>
    <Cell><Data ss:Type="Number">861</Data></Cell>
   </Row>
   <Row>
    <Cell><Data ss:Type="String">Cancer, Organismal Injury and Abnormalities, Reproductive System Disease</Data></Cell>
    <Cell><Data ss:Type="String">genital tumor</Data></Cell>
    <Cell ss:StyleID="s62"><Data ss:Type="Number">2.37E-13</Data></Cell>
    <Cell><Data ss:Type="String"> </Data></Cell>
    <Cell><Data ss:Type="String"> </Data></Cell>
    <Cell><Data ss:Type="String">AASS,ABCA10,ABCA5,ABCA6,ABCA9,ABCB1,ABCB5,ABCC6,ABCD4,ABHD6,ABLIM3,ABO,ACACB,ACADS,ACSBG2,ACSL4,ACSS2,ACTG2,ADAM19,ADAMTS1,ADAMTS12,ADAMTS18,ADAMTSL4,ADD3,ADGRB3,ADGRD1,ADGRF1,ADGRF5,ADH1B,ADRA1A,ADRA2B,ADRB2,ADRBK2,AGO4,AGPAT2,AHNAK,AK5,AKAP2,ALDH1A1,ALDH1A2,ALK,ALPK3,AMOTL2,ANK2,ANKDD1A,ANKK1,ANXA3,AOC3,AP3B1,APBA1,APBB1IP,APCDD1,APOD,AQP1,ARAP3,ARFGEF1,ARHGAP11A,ARHGAP19,ARHGAP20,ARHGAP6,ARHGEF10,ARHGEF15,ARHGEF6,ARID4B,ARID5B,ARMC9,ARRDC3,ART4,ASPA,ASUN,ATAD2,ATF6,ATIC,ATP1B2,ATP2C2,ATP8B1,AURKA,AVPR1A,AVPR2,AXIN1,B4GALNT4,BAIAP2L1,BCL11A,BCL6,BCL6B,BEND5,BIK,BMP5,BMP6,BMPER,BMX,BRCA1,BRCA2,BRIP1,BUB1B,BZW2,C10orf90,C11orf49,C11orf80,C1S,C20orf194,C2orf40,C2orf71,C3,CAB39L,CABP1,CACNA1D,CACNA1E,CACNB3,CALCR,CAMK1,CAPN5,CAPN9,CASC5,CASP10,CATSPER1,CCDC116,CCDC136,CCDC167,CCDC36,CCDC58,CCDC82,CCL21,CCNA2,CCNB1,CCNB2,CCNE1,CCNF,CCT5,CD209,CDC20,CDC25A,CDC42EP3,CDC7,CDC73,CDH1,CDH11,CDH12,CDH13,CDH4,CDH5,CDKN2A,CELSR1,CELSR3,CENPA,CENPE,CENPF,CENPI,CENPL,CENPN,CEP126,CEP68,CEP70,CERKL,CERS3,CFB,CFI,CGN,CHAF1B,CHEK1,CHL1,CHST11,CHST2,CISD2,CIT,CKAP5,CLDN11,CLDN3,CLDN4,CLDN5,CLDN7,CLEC14A,CLEC3B,CLGN,CLIC2,CNN1,CNTN2,CNTN6,COL12A1,COL14A1,COL17A1,COL3A1,COL4A6,COL5A1,COL6A6,COPE,CORIN,CPAMD8,CRABP1,CRABP2,CREB5,CREBRF,CRIM1,CRTAC1,CRYBG3,CSE1L,CSMD3,CSTF2,CTNNAL1,CTPS1,CTTNBP2,CUBN,CX3CL1,CXCL12,CXCR2,CYFIP2,CYP4F12,DAB2,DARS2,DCAF13,DCN,DDR2,DDX25,DDX39A,DDX58,DDX60,DENND2A,DEPDC1B,DEPDC7,DFNA5,DHTKD1,DIAPH3,DIO3,DLC1,DLG3,DLL1,DMD,DNAH1,DNAH14,DNAH8,DNER,DNMT1,DOPEY2,DPP4,DPP6,DPY19L2,DRD2,DRP2,DSC3,DSEL,DSG3,DSP,DST,DTX1,DUOX2,DZIP1L,EBF2,EBF3,ECE2,ECT2,EDEM3,EDNRB,EFNB1,EFR3A,EGFR,EMCN,EME1,ENPP2,ENTPD7,EOGT,EPB41L2,EPHA4,EPHB1,EPHB2,EPRS,ERBB2,ERBB3,ERG,ERICH5,ERMP1,ESPL1,ESRP1,EVL,EVPL,EXOC6,EZH1,EZH2,F10,F3,F8,FAAH2,FAM13A,FAM171A1,FAM189A2,FAM208B,FAM20A,FAM227B,FAM234B,FAM72A,FAM83D,FAM91A1,FANCD2,FAP,FARP1,FAT1,FAT4,FBLN1,FBLN5,FBN2,FBXO5,FCN1,FEN1,FERMT2,FES,FFAR3,FGF7,FGF9,FGL2,FHOD3,FLG,FLNA,FLRT2,FN1,FNIP2,FOXM1,FOXO1,FOXO4,FOXP2,FRMPD1,FSD1L,FUT8,FXYD1,FZD7,GAB3,GABRP,GALE,GALNT7,GAS1,GAS2L2,GAS6,GATS,GDF5,GEM,GEN1,GFAP,GINS4,GLI1,GNAL,GOLGA6A (includes others),GOLGA8A/GOLGA8B,GOLM1,GPM6A,GPR146,GPR158,GPR39,GPR75,GPRASP1,GPRC5A,GRIA4,GRIP1,GRM8,GSG2,GSPT2,GSTCD,GTF2IRD1,GUCY1A3,H6PD,HABP4,HIST1H1C,HLF,HMGA1,HMGB3,HMMR,HOXA5,HRNR,HS3ST3A1,HSD17B6,HSD17B7,HSPB6,HSPH1,HYLS1,IFIH1,IGF1,IGSF10,IGSF3,IL18,IL22RA1,IL33,INHBA,INSRR,INTS7,IRX1,ISG15,ITGA6,ITGA9,ITGB3,ITGB4,ITM2A,ITPR1,ITSN1,JAKMIP2,JAM2,JAM3,JARID2,JPH4,KANK3,KAT2B,KCNA5,KCNAB1,KCNB1,KCNH8,KCNMB1,KCNS3,KDF1,KDM5B,KDR,KIAA0754,KIAA0895,KIAA1109,KIAA1211,KIF11,KIF15,KIF17,KIF19,KIF20A,KIF20B,KIF21A,KIF23,KIF2C,KIF4A,KIFC1,KIRREL,KL,KLF4,KLF6,KLHL10,KLHL13,KLHL29,KLK10,KLK6,KLK8,KPNA2,KRAS,KRT14,KRT15,KRT16,KRT18,KRT6A,KRT6B,KRT8,LAMA2,LAMA4,LAMB3,LAMC1,LAMC2,LAYN,LCN10,LCTL,LDB2,LEFTY2,LENG8,LEPR,LETMD1,LGR4,LIFR,LIG1,LILRB5,LIMCH1,LIN9,LIX1L,LMLN,LMNB2,LMOD1,LPAR6,LRBA,LRP1,LRP4,LRRC4B,LRRC8C,LRRCC1,LRRN3,LRRTM2,LSR,LTBP4,LY75,MAF,MAGED1,MAML2,MAN2A2,MAOB,MAP1A,MAP1B,MAPK10,MAPK13,MAPK4,MARC1,MARCKSL1,MATN2,MBNL1,MBOAT2,MCOLN2,MED12L,MEIS2,MEMO1,MEOX2,MEST,MET,MFAP4,MFGE8,MGAT3,MICAL2,MKI67,MLLT11,MME,MMP14,MMRN2,MOXD1,MPDZ,MPO,MPPED1,MROH8,MRPL47,MRPS23,MRPS30,MRPS35,MSH6,MTERF3,MTHFD2,MUC15,MYBL1,MYC,MYCBP2,MYH11,MYLK,MYO19,MYO1D,MYO5B,NAA15,NAP1L2,NAV2,NCAM1,NCAPG,NCOA7,NDN,NECTIN4,NEK2,NELL2,NES,NEXN,NFIL3,NFIX,NLRP3,NMNAT2,NOD1,NOTCH4,NOVA2,NPHP3,NR0B1,NR3C1,NRG1,NRP1,NRXN1,NUF2,NYNRIN,OAS3,OCA2,OLFML1,OLFML2A,OLFML2B,OR2A1/OR2A42,OSBP2,P2RY12,P2RY14,PAK7,PALM2-AKAP2,PALMD,PARP3,PBX1,PCDH17,PCDH18,PCDH19,PCDHGC3,PCNX1,PCSK5,PDE1C,PDE2A,PDE3B,PDE7B,PDE8B,PDGFRA,PDIA3,PDLIM1,PDZRN3,PEAR1,PEG3,PEMT,PGM1,PGM5,PHEX,PHF24,PHYHD1,PI3,PIK3R1,PIK3R2,PIP5K1B,PIWIL4,PKD1L2,PKD2,PKDREJ,PKP1,PLA2G5,PLA2R1,PLAUR,PLCD1,PLEKHG6,PLEKHH2,PLIN4,PLK1,PLLP,PLP1,PLXNA4,PMAIP1,PNPLA7,POLQ,POP1,POPDC2,PPP1R12B,PPP2R2B,PPP4C,PREX1,PRIM2,PRKDC,PROS1,PROX1,PRSS12,PRSS8,PRUNE2,PSD2,PSMD12,PSME4,PTCH1,PTCH2,PTGFR,PTGIS,PTK7,PTPN14,PTPRB,PTPRM,PTPRZ1,PTTG1,PXDC1,PYGO1,PYROXD2,PZP,RAB11FIP4,RAD54B,RAI2,RALGPS2,RALY,RANBP17,RAP2C,RASSF9,RCBTB2,RCVRN,RDH5,RECK,RELN,REM1,RFTN2,RGS2,RGS4,RGS5,RGS6,RHOJ,RIMBP2,RNASE4,RNF125,RNF145,ROBO4,RP1L1,RPL26L1,RPS6KA3,RSPH1,RTKN2,RUNX1T1,RYR3,S100A14,S100B,SACS,SALL4,SAMD4A,SAMSN1,SCN2A,SCN3A,SCN5A,SCN7A,SCN9A,SDS,SELP,SEMA3C,SEMA3D,SEMA6D,SEPT10,SEPT9,SFRP1,SGK1,SGO2,SGPL1,SIK2,SIPA1L3,SIRPA,SKA3,SLC12A4,SLC16A12,SLC16A3,SLC16A7,SLC20A1,SLC22A3,SLC28A3,SLC35G1,SLC44A1,SLC4A8,SLC6A2,SLC7A5,SLC9A9,SLFN5,SLIT3,SLPI,SMC4,SMPDL3B,SNCAIP,SND1,SNX27,SNX32,SOCS2,SOCS3,SOD2,SORBS2,SOX17,SPAG1,SPARCL1,SPATS2,SPC25,SPDL1,SPG20,SPINT2,SPTB,SPTBN1,SRMS,SRPX,SRSF5,ST6GAL2,ST6GALNAC6,STAB1,STAB2,STAT1,STIL,STK32A,STON1,STON1-GTF2A1L,STX3,STXBP1,STXBP2,STXBP6,SUCO,SULF1,SULT1C4,SUSD4,SVEP1,SYCP2,SYNE1,SYNPO,TACC1,TACR1,TADA1,TANC2,TBC1D4,TBCE,TBX15,TEK,TEKT5,TENM2,TESC,TFAP2A,TG,TGFB1I1,TGFBR2,TGFBR3,TGM1,THRB,THSD7B,TICRR,TIE1,TIPARP,TK1,TLN2,TMC4,TMCC3,TMEM71,TMEM9,TMPO,TNFRSF8,TNFSF4,TNS1,TNS2,TNXB,TOP1,TOX3,TPO,TPRN,TPX2,TRIM11,TRIM37,TRIM59,TRIP13,TRO,TRPA1,TRPS1,TSPAN2,TSPAN4,TTC28,TTC38,TTK,TTYH1,TUBB2B,TUBB3,TULP4,UACA,UBE2C,UBE2S,UBL4B,UCK2,UGP2,USHBP1,USP53,UTRN,VAMP8,VAV2,VCAN,VGLL1,VGLL3,VIT,VLDLR,VMP1,VRK1,VWF,WDR62,WISP1,WISP3,WNT11,ZBED9,ZBTB16,ZBTB4,ZBTB41,ZC3H12C,ZCCHC12,ZCCHC24,ZDBF2,ZEB2,ZFP36,ZNF25,ZNF334,ZNF354C,ZNF365,ZNF367,ZNF462,ZNF502,ZNF559,ZNF662,ZNF667,ZNF668,ZNF675,ZNF677,ZNF781,ZNF804A,ZWILCH</Data></Cell>
    <Cell><Data ss:Type="Number">866</Data></Cell>
   </Row>
   <Row>
    <Cell><Data ss:Type="String">Cancer, Organismal Injury and Abnormalities, Reproductive System Disease</Data></Cell>
    <Cell><Data ss:Type="String">tumorigenesis of genital organ</Data></Cell>
    <Cell ss:StyleID="s62"><Data ss:Type="Number">2.9300000000000001E-13</Data></Cell>
    <Cell><Data ss:Type="String"> </Data></Cell>
    <Cell><Data ss:Type="String"> </Data></Cell>
    <Cell><Data ss:Type="String">AASS,ABCA10,ABCA5,ABCA6,ABCA9,ABCB1,ABCB5,ABCC6,ABCD4,ABHD6,ABLIM3,ABO,ACACB,ACADS,ACSBG2,ACSL4,ACSS2,ACTG2,ADAM19,ADAMTS1,ADAMTS12,ADAMTS18,ADAMTSL4,ADD3,ADGRB3,ADGRD1,ADGRF1,ADGRF5,ADH1B,ADRA1A,ADRA2B,ADRB2,ADRBK2,AGO4,AGPAT2,AHNAK,AK5,AKAP2,ALDH1A1,ALDH1A2,ALK,ALPK3,AMOTL2,ANK2,ANKDD1A,ANKK1,ANXA3,AOC3,AP3B1,APBA1,APBB1IP,APCDD1,APOD,AQP1,ARAP3,ARFGEF1,ARHGAP11A,ARHGAP19,ARHGAP20,ARHGAP6,ARHGEF10,ARHGEF15,ARHGEF6,ARID4B,ARID5B,ARMC9,ARRDC3,ART4,ASPA,ASUN,ATAD2,ATF6,ATIC,ATP1B2,ATP2C2,ATP8B1,AURKA,AVPR1A,AVPR2,AXIN1,B4GALNT4,BAIAP2L1,BCL11A,BCL6,BCL6B,BEND5,BIK,BMP5,BMP6,BMPER,BMX,BRCA1,BRCA2,BRIP1,BUB1B,BZW2,C10orf90,C11orf49,C11orf80,C1S,C20orf194,C2orf40,C2orf71,C3,CAB39L,CABP1,CACNA1D,CACNA1E,CACNB3,CALCR,CAMK1,CAPN5,CAPN9,CASC5,CASP10,CATSPER1,CCDC116,CCDC136,CCDC167,CCDC36,CCDC58,CCDC82,CCL21,CCNA2,CCNB1,CCNB2,CCNE1,CCNF,CCT5,CD209,CDC20,CDC25A,CDC42EP3,CDC7,CDC73,CDH1,CDH11,CDH12,CDH13,CDH4,CDH5,CDKN2A,CELSR1,CELSR3,CENPA,CENPE,CENPF,CENPI,CENPL,CENPN,CEP126,CEP68,CEP70,CERKL,CERS3,CFB,CFI,CGN,CHAF1B,CHEK1,CHL1,CHST11,CHST2,CISD2,CIT,CKAP5,CLDN11,CLDN3,CLDN4,CLDN5,CLDN7,CLEC14A,CLEC3B,CLGN,CLIC2,CNN1,CNTN2,CNTN6,COL12A1,COL14A1,COL17A1,COL3A1,COL4A6,COL5A1,COL6A6,COPE,CORIN,CPAMD8,CRABP1,CRABP2,CREB5,CREBRF,CRIM1,CRTAC1,CRYBG3,CSE1L,CSMD3,CSTF2,CTNNAL1,CTPS1,CTTNBP2,CUBN,CX3CL1,CXCL12,CXCR2,CYFIP2,CYP4F12,DAB2,DARS2,DCAF13,DCN,DDR2,DDX25,DDX39A,DDX58,DDX60,DENND2A,DEPDC1B,DEPDC7,DFNA5,DHTKD1,DIAPH3,DIO3,DLC1,DLG3,DLL1,DMD,DNAH1,DNAH14,DNAH8,DNER,DNMT1,DOPEY2,DPP4,DPP6,DPY19L2,DRD2,DRP2,DSC3,DSEL,DSG3,DSP,DST,DTX1,DUOX2,DZIP1L,EBF2,EBF3,ECE2,ECT2,EDEM3,EDNRB,EFNB1,EFR3A,EGFR,EMCN,EME1,ENPP2,ENTPD7,EOGT,EPB41L2,EPHA4,EPHB1,EPHB2,EPRS,ERBB2,ERBB3,ERG,ERICH5,ERMP1,ESPL1,ESRP1,EVL,EVPL,EXOC6,EZH1,EZH2,F10,F3,F8,FAAH2,FAM13A,FAM171A1,FAM189A2,FAM208B,FAM20A,FAM227B,FAM234B,FAM72A,FAM83D,FAM91A1,FANCD2,FAP,FARP1,FAT1,FAT4,FBLN1,FBLN5,FBN2,FBXO5,FCN1,FEN1,FERMT2,FES,FFAR3,FGF7,FGF9,FGL2,FHOD3,FLG,FLNA,FLRT2,FN1,FNIP2,FOXM1,FOXO1,FOXO4,FOXP2,FRMPD1,FSD1L,FUT8,FXYD1,FZD7,GAB3,GABRP,GALE,GALNT7,GAS1,GAS2L2,GAS6,GATS,GDF5,GEM,GEN1,GFAP,GINS4,GLI1,GNAL,GOLGA6A (includes others),GOLGA8A/GOLGA8B,GOLM1,GPM6A,GPR146,GPR158,GPR39,GPR75,GPRASP1,GPRC5A,GRIA4,GRIP1,GRM8,GSG2,GSPT2,GSTCD,GTF2IRD1,GUCY1A3,H6PD,HABP4,HIST1H1C,HLF,HMGA1,HMGB3,HMMR,HOXA5,HRNR,HS3ST3A1,HSD17B6,HSD17B7,HSPB6,HSPH1,HYLS1,IFIH1,IGF1,IGSF10,IGSF3,IL18,IL22RA1,IL33,INHBA,INSRR,INTS7,IRX1,ISG15,ITGA6,ITGA9,ITGB3,ITM2A,ITPR1,ITSN1,JAKMIP2,JAM2,JAM3,JARID2,JPH4,KANK3,KAT2B,KCNA5,KCNAB1,KCNB1,KCNH8,KCNMB1,KCNS3,KDF1,KDM5B,KDR,KIAA0754,KIAA0895,KIAA1109,KIAA1211,KIF11,KIF15,KIF17,KIF19,KIF20A,KIF20B,KIF21A,KIF23,KIF2C,KIF4A,KIFC1,KIRREL,KL,KLF4,KLF6,KLHL10,KLHL13,KLHL29,KLK10,KLK6,KLK8,KPNA2,KRAS,KRT14,KRT15,KRT16,KRT18,KRT6A,KRT6B,KRT8,LAMA2,LAMA4,LAMB3,LAMC1,LAMC2,LAYN,LCN10,LCTL,LDB2,LEFTY2,LENG8,LEPR,LETMD1,LGR4,LIFR,LIG1,LILRB5,LIMCH1,LIN9,LIX1L,LMLN,LMNB2,LMOD1,LPAR6,LRBA,LRP1,LRP4,LRRC4B,LRRC8C,LRRCC1,LRRN3,LRRTM2,LSR,LTBP4,LY75,MAF,MAGED1,MAML2,MAN2A2,MAOB,MAP1A,MAP1B,MAPK10,MAPK13,MAPK4,MARC1,MARCKSL1,MATN2,MBNL1,MBOAT2,MCOLN2,MED12L,MEIS2,MEMO1,MEOX2,MET,MFAP4,MFGE8,MGAT3,MICAL2,MKI67,MLLT11,MME,MMP14,MMRN2,MOXD1,MPDZ,MPO,MPPED1,MROH8,MRPL47,MRPS30,MRPS35,MSH6,MTERF3,MTHFD2,MUC15,MYBL1,MYC,MYCBP2,MYH11,MYLK,MYO19,MYO1D,MYO5B,NAA15,NAP1L2,NAV2,NCAM1,NCAPG,NCOA7,NDN,NECTIN4,NEK2,NELL2,NES,NEXN,NFIL3,NFIX,NLRP3,NMNAT2,NOD1,NOTCH4,NOVA2,NPHP3,NR0B1,NR3C1,NRG1,NRP1,NRXN1,NUF2,NYNRIN,OAS3,OCA2,OLFML1,OLFML2A,OLFML2B,OR2A1/OR2A42,OSBP2,P2RY12,P2RY14,PAK7,PALM2-AKAP2,PALMD,PARP3,PBX1,PCDH17,PCDH18,PCDH19,PCDHGC3,PCNX1,PCSK5,PDE1C,PDE2A,PDE3B,PDE7B,PDE8B,PDGFRA,PDIA3,PDLIM1,PDZRN3,PEAR1,PEG3,PEMT,PGM1,PGM5,PHEX,PHF24,PHYHD1,PI3,PIK3R1,PIK3R2,PIP5K1B,PIWIL4,PKD1L2,PKD2,PKDREJ,PKP1,PLA2G5,PLA2R1,PLAUR,PLCD1,PLEKHG6,PLEKHH2,PLIN4,PLK1,PLLP,PLP1,PLXNA4,PMAIP1,PNPLA7,POLQ,POP1,POPDC2,PPP1R12B,PPP2R2B,PPP4C,PREX1,PRIM2,PRKDC,PROS1,PROX1,PRSS12,PRSS8,PRUNE2,PSD2,PSMD12,PSME4,PTCH1,PTCH2,PTGFR,PTGIS,PTK7,PTPN14,PTPRB,PTPRM,PTPRZ1,PTTG1,PXDC1,PYGO1,PYROXD2,PZP,RAB11FIP4,RAD54B,RAI2,RALGPS2,RALY,RANBP17,RAP2C,RASSF9,RCBTB2,RCVRN,RDH5,RECK,RELN,REM1,RFTN2,RGS2,RGS4,RGS5,RGS6,RHOJ,RIMBP2,RNASE4,RNF125,RNF145,ROBO4,RP1L1,RPL26L1,RPS6KA3,RSPH1,RTKN2,RUNX1T1,RYR3,S100A14,S100B,SACS,SALL4,SAMD4A,SAMSN1,SCN2A,SCN3A,SCN5A,SCN7A,SCN9A,SDS,SELP,SEMA3C,SEMA3D,SEMA6D,SEPT10,SEPT9,SFRP1,SGK1,SGO2,SGPL1,SIK2,SIPA1L3,SIRPA,SKA3,SLC12A4,SLC16A12,SLC16A3,SLC16A7,SLC20A1,SLC22A3,SLC28A3,SLC35G1,SLC44A1,SLC4A8,SLC6A2,SLC7A5,SLC9A9,SLFN5,SLIT3,SLPI,SMC4,SMPDL3B,SNCAIP,SND1,SNX27,SNX32,SOCS2,SOCS3,SORBS2,SOX17,SPAG1,SPARCL1,SPATS2,SPC25,SPDL1,SPG20,SPINT2,SPTB,SPTBN1,SRMS,SRPX,SRSF5,ST6GAL2,ST6GALNAC6,STAB1,STAB2,STAT1,STIL,STK32A,STON1,STON1-GTF2A1L,STX3,STXBP1,STXBP2,STXBP6,SUCO,SULF1,SULT1C4,SUSD4,SVEP1,SYCP2,SYNE1,SYNPO,TACC1,TACR1,TADA1,TANC2,TBC1D4,TBCE,TBX15,TEK,TEKT5,TENM2,TESC,TFAP2A,TG,TGFB1I1,TGFBR2,TGFBR3,TGM1,THRB,THSD7B,TICRR,TIE1,TIPARP,TK1,TLN2,TMC4,TMCC3,TMEM71,TMEM9,TMPO,TNFRSF8,TNFSF4,TNS1,TNS2,TNXB,TOP1,TOX3,TPO,TPRN,TPX2,TRIM11,TRIM37,TRIM59,TRIP13,TRO,TRPA1,TRPS1,TSPAN2,TSPAN4,TTC28,TTC38,TTK,TTYH1,TUBB2B,TUBB3,TULP4,UACA,UBE2C,UBE2S,UBL4B,UCK2,UGP2,USHBP1,USP53,UTRN,VAMP8,VAV2,VCAN,VGLL1,VGLL3,VIT,VLDLR,VMP1,VRK1,VWF,WDR62,WISP1,WISP3,WNT11,ZBED9,ZBTB16,ZBTB4,ZBTB41,ZC3H12C,ZCCHC12,ZCCHC24,ZDBF2,ZEB2,ZFP36,ZNF25,ZNF334,ZNF354C,ZNF365,ZNF367,ZNF462,ZNF502,ZNF559,ZNF662,ZNF667,ZNF668,ZNF675,ZNF677,ZNF781,ZNF804A,ZWILCH</Data></Cell>
    <Cell><Data ss:Type="Number">862</Data></Cell>
   </Row>
   <Row>
    <Cell><Data ss:Type="String">Cancer, Organismal Injury and Abnormalities, Reproductive System Disease</Data></Cell>
    <Cell><Data ss:Type="String">female genital tract cancer</Data></Cell>
    <Cell ss:StyleID="s62"><Data ss:Type="Number">2.9500000000000001E-13</Data></Cell>
    <Cell><Data ss:Type="String"> </Data></Cell>
    <Cell><Data ss:Type="String"> </Data></Cell>
    <Cell><Data ss:Type="String">AASS,ABCA10,ABCA5,ABCA6,ABCA9,ABCB1,ABCB5,ABCC6,ABCD4,ABHD6,ABLIM3,ACACB,ACSBG2,ACSL4,ACSS2,ACTG2,ADAM19,ADAMTS1,ADAMTS12,ADAMTSL4,ADD3,ADGRB3,ADGRD1,ADGRF1,ADGRF5,ADH1B,ADRA1A,ADRA2B,ADRB2,ADRBK2,AGO4,AGPAT2,AHNAK,AK5,AKAP2,ALDH1A1,ALPK3,AMOTL2,ANK2,ANKDD1A,ANKK1,ANXA3,AOC3,AP3B1,APBA1,APBB1IP,APCDD1,APOD,AQP1,ARAP3,ARFGEF1,ARHGAP11A,ARHGAP19,ARHGAP20,ARHGAP6,ARHGEF10,ARHGEF15,ARHGEF6,ARID4B,ARID5B,ARMC9,ARRDC3,ASPA,ASUN,ATAD2,ATF6,ATIC,ATP1B2,ATP8B1,AURKA,AVPR1A,AVPR2,AXIN1,B4GALNT4,BAIAP2L1,BCL11A,BCL6,BCL6B,BEND5,BIK,BMP5,BMP6,BMPER,BMX,BRCA1,BRCA2,BRIP1,BUB1B,BZW2,C10orf90,C11orf80,C1S,C20orf194,C2orf40,C2orf71,C3,CAB39L,CABP1,CACNA1D,CACNA1E,CAMK1,CAPN5,CAPN9,CASC5,CASP10,CATSPER1,CCDC116,CCDC136,CCDC167,CCDC36,CCDC58,CCDC82,CCL21,CCNA2,CCNB1,CCNB2,CCNE1,CCT5,CD209,CDC20,CDC25A,CDC42EP3,CDC7,CDC73,CDH1,CDH11,CDH12,CDH13,CDH4,CDKN2A,CELSR1,CELSR3,CENPA,CENPE,CENPF,CENPI,CENPN,CEP126,CEP70,CERKL,CERS3,CFB,CFI,CGN,CHAF1B,CHEK1,CHL1,CHST11,CISD2,CIT,CKAP5,CLDN3,CLDN4,CLDN5,CLDN7,CLEC14A,CLEC3B,CLGN,CLIC2,CNN1,CNTN6,COL12A1,COL14A1,COL17A1,COL3A1,COL4A6,COL5A1,COPE,CORIN,CPAMD8,CRABP1,CRABP2,CREB5,CREBRF,CRIM1,CRTAC1,CRYBG3,CSE1L,CSMD3,CSTF2,CTNNAL1,CTPS1,CTTNBP2,CUBN,CX3CL1,CXCL12,CXCR2,CYFIP2,CYP4F12,DAB2,DARS2,DCAF13,DCN,DDR2,DDX25,DDX39A,DDX58,DDX60,DENND2A,DEPDC1B,DEPDC7,DHTKD1,DIAPH3,DIO3,DLC1,DLG3,DLL1,DMD,DNAH1,DNAH14,DNAH8,DNER,DNMT1,DOPEY2,DPP4,DPP6,DPY19L2,DRD2,DRP2,DSC3,DSEL,DSG3,DSP,DST,DTX1,DUOX2,DZIP1L,EBF2,EBF3,ECE2,ECT2,EDEM3,EDNRB,EFNB1,EFR3A,EGFR,EMCN,ENPP2,ENTPD7,EOGT,EPB41L2,EPHB1,EPHB2,EPRS,ERBB2,ERBB3,ERG,ERICH5,ERMP1,ESPL1,ESRP1,EVL,EXOC6,EZH1,EZH2,F10,F3,F8,FAAH2,FAM171A1,FAM189A2,FAM208B,FAM20A,FAM227B,FAM234B,FAM72A,FAM83D,FAM91A1,FAP,FARP1,FAT1,FAT4,FBLN1,FBLN5,FBN2,FBXO5,FCN1,FEN1,FERMT2,FES,FFAR3,FGF7,FGF9,FGL2,FHOD3,FLG,FLNA,FLRT2,FN1,FNIP2,FOXM1,FOXO1,FOXO4,FOXP2,FRMPD1,FSD1L,FUT8,FXYD1,FZD7,GAB3,GABRP,GALE,GALNT7,GAS1,GAS6,GDF5,GEM,GEN1,GFAP,GINS4,GLI1,GNAL,GOLGA6A (includes others),GOLGA8A/GOLGA8B,GOLM1,GPM6A,GPR146,GPR158,GPR39,GPR75,GPRASP1,GPRC5A,GRIA4,GRIP1,GRM8,GSG2,GSPT2,GSTCD,GTF2IRD1,GUCY1A3,H6PD,HABP4,HIST1H1C,HLF,HMGA1,HMMR,HOXA5,HRNR,HSD17B6,HSD17B7,HSPB6,HSPH1,HYLS1,IFIH1,IGF1,IGSF10,IGSF3,IL18,IL33,INHBA,INSRR,INTS7,IRX1,ISG15,ITGA6,ITGA9,ITGB3,ITM2A,ITPR1,ITSN1,JAKMIP2,JAM2,JAM3,JARID2,JPH4,KANK3,KAT2B,KCNA5,KCNAB1,KCNB1,KCNH8,KCNMB1,KCNS3,KDF1,KDM5B,KDR,KIAA1109,KIAA1211,KIF11,KIF15,KIF17,KIF19,KIF20A,KIF20B,KIF21A,KIF23,KIF2C,KIF4A,KIFC1,KIRREL,KL,KLF4,KLF6,KLHL10,KLHL13,KLHL29,KLK10,KLK6,KLK8,KPNA2,KRAS,KRT18,KRT6A,KRT6B,KRT8,LAMA2,LAMA4,LAMB3,LAMC1,LAMC2,LCN10,LDB2,LEFTY2,LENG8,LETMD1,LGR4,LIFR,LIG1,LIMCH1,LIN9,LMLN,LMNB2,LMOD1,LPAR6,LRBA,LRP1,LRRC4B,LRRC8C,LRRCC1,LRRN3,LRRTM2,LSR,LTBP4,MAF,MAGED1,MAML2,MAN2A2,MAOB,MAP1A,MAP1B,MAPK10,MAPK13,MAPK4,MARC1,MARCKSL1,MATN2,MBNL1,MBOAT2,MCOLN2,MED12L,MEIS2,MEMO1,MEOX2,MET,MFAP4,MFGE8,MGAT3,MICAL2,MKI67,MLLT11,MME,MMP14,MOXD1,MPDZ,MPO,MPPED1,MRPL47,MRPS30,MRPS35,MSH6,MTERF3,MTHFD2,MUC15,MYBL1,MYCBP2,MYH11,MYLK,MYO19,MYO1D,MYO5B,NAA15,NAP1L2,NAV2,NCAPG,NCOA7,NECTIN4,NEK2,NELL2,NES,NFIL3,NFIX,NLRP3,NMNAT2,NOD1,NOTCH4,NOVA2,NPHP3,NR0B1,NR3C1,NRG1,NRP1,NRXN1,NUF2,NYNRIN,OAS3,OCA2,OLFML1,OLFML2A,OLFML2B,OR2A1/OR2A42,OSBP2,P2RY12,P2RY14,PAK7,PALM2-AKAP2,PALMD,PARP3,PBX1,PCDH17,PCDH18,PCDH19,PCDHGC3,PCNX1,PCSK5,PDE1C,PDE2A,PDE3B,PDE7B,PDE8B,PDGFRA,PDIA3,PDLIM1,PDZRN3,PEAR1,PEG3,PGM1,PGM5,PHEX,PI3,PIK3R1,PIK3R2,PIP5K1B,PIWIL4,PKD1L2,PKD2,PKP1,PLA2G5,PLA2R1,PLAUR,PLCD1,PLEKHG6,PLEKHH2,PLK1,PLLP,PLP1,PLXNA4,PMAIP1,PNPLA7,POLQ,POP1,POPDC2,PPP1R12B,PPP2R2B,PPP4C,PREX1,PRKDC,PROS1,PROX1,PRSS12,PRSS8,PRUNE2,PSD2,PSMD12,PSME4,PTCH1,PTCH2,PTGFR,PTGIS,PTPN14,PTPRB,PTPRM,PTPRZ1,PTTG1,PXDC1,PYGO1,PYROXD2,PZP,RAB11FIP4,RAD54B,RAI2,RALGPS2,RALY,RASSF9,RCVRN,RDH5,RECK,RELN,REM1,RFTN2,RGS2,RGS4,RGS5,RGS6,RHOJ,RIMBP2,RNASE4,RNF125,RNF145,RP1L1,RPL26L1,RPS6KA3,RTKN2,RUNX1T1,RYR3,S100B,SACS,SALL4,SAMD4A,SAMSN1,SCN2A,SCN3A,SCN5A,SCN7A,SCN9A,SDS,SELP,SEMA3C,SEMA3D,SEMA6D,SEPT10,SEPT9,SFRP1,SGK1,SGO2,SGPL1,SIK2,SIRPA,SKA3,SLC16A12,SLC16A3,SLC16A7,SLC20A1,SLC22A3,SLC28A3,SLC35G1,SLC44A1,SLC4A8,SLC6A2,SLC7A5,SLC9A9,SLFN5,SLIT3,SLPI,SMC4,SMPDL3B,SNCAIP,SNX27,SNX32,SOCS2,SORBS2,SOX17,SPAG1,SPARCL1,SPATS2,SPC25,SPDL1,SPG20,SPINT2,SPTB,SPTBN1,SRMS,SRSF5,ST6GALNAC6,STAB1,STAB2,STAT1,STIL,STK32A,STON1,STX3,STXBP1,STXBP2,STXBP6,SUCO,SULF1,SULT1C4,SUSD4,SVEP1,SYCP2,SYNE1,SYNPO,TACC1,TACR1,TADA1,TANC2,TBC1D4,TBCE,TBX15,TEK,TEKT5,TESC,TFAP2A,TG,TGFB1I1,TGFBR2,TGFBR3,TGM1,THRB,THSD7B,TICRR,TIE1,TIPARP,TK1,TLN2,TMC4,TMCC3,TMEM9,TMPO,TNFRSF8,TNFSF4,TNS1,TNS2,TNXB,TOP1,TOX3,TPRN,TPX2,TRIM11,TRIM37,TRIM59,TRIP13,TRO,TRPA1,TRPS1,TSPAN2,TTC28,TTC38,TTK,TTYH1,TUBB2B,TUBB3,TULP4,UACA,UBE2C,UBE2S,UBL4B,UCK2,UGP2,USP53,UTRN,VAMP8,VAV2,VCAN,VGLL1,VGLL3,VIT,VLDLR,VMP1,VRK1,VWF,WISP1,WISP3,WNT11,ZBED9,ZBTB16,ZBTB41,ZC3H12C,ZCCHC12,ZCCHC24,ZDBF2,ZEB2,ZFP36,ZNF25,ZNF334,ZNF354C,ZNF367,ZNF462,ZNF502,ZNF559,ZNF662,ZNF667,ZNF668,ZNF675,ZNF677,ZNF781,ZNF804A,ZWILCH</Data></Cell>
    <Cell><Data ss:Type="Number">787</Data></Cell>
   </Row>
   <Row>
    <Cell><Data ss:Type="String">Cancer, Organismal Injury and Abnormalities, Reproductive System Disease</Data></Cell>
    <Cell><Data ss:Type="String">uterine tumor</Data></Cell>
    <Cell ss:StyleID="s62"><Data ss:Type="Number">3.2399999999999998E-13</Data></Cell>
    <Cell><Data ss:Type="String"> </Data></Cell>
    <Cell><Data ss:Type="String"> </Data></Cell>
    <Cell><Data ss:Type="String">AASS,ABCA10,ABCA5,ABCA6,ABCA9,ABCB1,ABCB5,ABCC6,ABCD4,ABHD6,ABLIM3,ACACB,ACSBG2,ACSL4,ACSS2,ACTG2,ADAM19,ADAMTS1,ADAMTS12,ADAMTSL4,ADD3,ADGRB3,ADGRD1,ADGRF1,ADGRF5,ADH1B,ADRA1A,ADRA2B,ADRBK2,AGPAT2,AHNAK,AK5,ALDH1A1,ALPK3,AMOTL2,ANK2,ANKDD1A,ANKK1,ANXA3,AOC3,AP3B1,APBB1IP,APOD,AQP1,ARAP3,ARFGEF1,ARHGAP11A,ARHGAP19,ARHGAP20,ARHGAP6,ARHGEF10,ARHGEF15,ARHGEF6,ARID4B,ARID5B,ARMC9,ARRDC3,ASPA,ASUN,ATAD2,ATF6,ATIC,ATP1B2,ATP8B1,AURKA,AVPR1A,AVPR2,AXIN1,B4GALNT4,BAIAP2L1,BCL11A,BCL6,BCL6B,BIK,BMP5,BMP6,BMPER,BMX,BRCA2,BRIP1,BUB1B,BZW2,C10orf90,C11orf80,C1S,C20orf194,C2orf40,C2orf71,C3,CAB39L,CABP1,CACNA1D,CACNA1E,CAMK1,CAPN5,CAPN9,CASC5,CASP10,CATSPER1,CCDC116,CCDC136,CCDC167,CCDC36,CCDC58,CCDC82,CCL21,CCNA2,CCNB1,CCNB2,CCNE1,CCT5,CD209,CDC20,CDC25A,CDC42EP3,CDC7,CDC73,CDH1,CDH11,CDH12,CDH13,CDH4,CDKN2A,CELSR3,CENPA,CENPE,CENPF,CENPI,CENPN,CEP126,CEP70,CERKL,CERS3,CFB,CFI,CGN,CHAF1B,CHL1,CHST11,CISD2,CIT,CKAP5,CLDN3,CLDN4,CLDN5,CLDN7,CLEC14A,CLEC3B,CLGN,CLIC2,CNN1,CNTN6,COL12A1,COL14A1,COL17A1,COL3A1,COL4A6,COL5A1,COPE,CPAMD8,CRABP1,CRABP2,CREBRF,CRIM1,CRTAC1,CRYBG3,CSE1L,CSMD3,CSTF2,CTNNAL1,CTPS1,CTTNBP2,CUBN,CX3CL1,CXCL12,CXCR2,CYP4F12,DAB2,DARS2,DCAF13,DCN,DDR2,DDX25,DDX58,DDX60,DENND2A,DEPDC1B,DEPDC7,DHTKD1,DIAPH3,DIO3,DLC1,DLG3,DMD,DNAH1,DNAH14,DNAH8,DNER,DNMT1,DOPEY2,DPP4,DPP6,DPY19L2,DRD2,DRP2,DSC3,DSEL,DSG3,DSP,DST,DTX1,DUOX2,DZIP1L,EBF2,EBF3,ECE2,ECT2,EDEM3,EDNRB,EFR3A,EGFR,EMCN,ENPP2,ENTPD7,EOGT,EPB41L2,EPHB1,EPHB2,EPRS,ERBB2,ERBB3,ERG,ERICH5,ERMP1,ESPL1,ESRP1,EXOC6,EZH1,EZH2,F10,F3,F8,FAAH2,FAM171A1,FAM189A2,FAM208B,FAM20A,FAM227B,FAM72A,FAM83D,FAM91A1,FAP,FARP1,FAT1,FAT4,FBLN1,FBLN5,FBN2,FBXO5,FCN1,FEN1,FERMT2,FES,FFAR3,FGF7,FGF9,FGL2,FHOD3,FLG,FLNA,FLRT2,FN1,FNIP2,FOXM1,FOXO1,FOXP2,FRMPD1,FSD1L,FUT8,FXYD1,FZD7,GAB3,GABRP,GALE,GALNT7,GAS1,GAS6,GDF5,GEM,GEN1,GFAP,GINS4,GLI1,GNAL,GOLGA8A/GOLGA8B,GOLM1,GPM6A,GPR146,GPR158,GPR39,GPR75,GPRASP1,GPRC5A,GRIA4,GRIP1,GRM8,GSG2,GSPT2,GSTCD,GUCY1A3,H6PD,HABP4,HIST1H1C,HLF,HMGA1,HMMR,HRNR,HSD17B6,HSD17B7,HSPB6,HSPH1,HYLS1,IGF1,IGSF10,IGSF3,IL18,IL33,INSRR,INTS7,IRX1,ISG15,ITGA6,ITGB3,ITGB4,ITM2A,ITPR1,ITSN1,JAKMIP2,JAM2,JAM3,JARID2,JPH4,KAT2B,KCNA5,KCNAB1,KCNB1,KCNH8,KCNMB1,KCNS3,KDF1,KDM5B,KDR,KIAA1109,KIAA1211,KIF11,KIF15,KIF17,KIF19,KIF20A,KIF20B,KIF21A,KIF23,KIF2C,KIF4A,KIFC1,KIRREL,KL,KLF4,KLF6,KLHL10,KLHL13,KLK10,KLK6,KLK8,KPNA2,KRAS,KRT18,KRT6A,KRT6B,KRT8,LAMA2,LAMA4,LAMB3,LAMC1,LAMC2,LCN10,LDB2,LEFTY2,LENG8,LETMD1,LGR4,LIFR,LIMCH1,LIN9,LMLN,LMNB2,LMOD1,LRBA,LRP1,LRRC4B,LRRC8C,LRRCC1,LRRN3,LRRTM2,LSR,LTBP4,MAF,MAGED1,MAML2,MAN2A2,MAP1A,MAP1B,MAPK10,MAPK13,MAPK4,MARC1,MARCKSL1,MATN2,MBNL1,MBOAT2,MCOLN2,MED12L,MEIS2,MEMO1,MEOX2,MEST,MET,MFAP4,MFGE8,MGAT3,MICAL2,MKI67,MLLT11,MME,MMP14,MOXD1,MPDZ,MPO,MPPED1,MRPL47,MRPS23,MRPS30,MRPS35,MSH6,MTERF3,MTHFD2,MYBL1,MYCBP2,MYH11,MYLK,MYO19,MYO1D,MYO5B,NAA15,NAP1L2,NAV2,NCAPG,NCOA7,NECTIN4,NEK2,NELL2,NES,NFIL3,NFIX,NLRP3,NMNAT2,NOD1,NOTCH4,NOVA2,NPHP3,NR0B1,NR3C1,NRG1,NRP1,NRXN1,NUF2,NYNRIN,OAS3,OLFML1,OLFML2A,OLFML2B,OR2A1/OR2A42,OSBP2,P2RY12,P2RY14,PAK7,PALMD,PARP3,PBX1,PCDH17,PCDH18,PCDH19,PCDHGC3,PCNX1,PCSK5,PDE1C,PDE2A,PDE3B,PDE7B,PDE8B,PDGFRA,PDIA3,PDLIM1,PDZRN3,PEG3,PGM1,PGM5,PHEX,PI3,PIK3R1,PIK3R2,PIWIL4,PKP1,PLA2G5,PLA2R1,PLAUR,PLCD1,PLEKHH2,PLK1,PLLP,PLP1,PLXNA4,PMAIP1,PNPLA7,POLQ,POP1,POPDC2,PPP1R12B,PPP2R2B,PPP4C,PREX1,PRKDC,PROS1,PROX1,PRSS12,PRSS8,PRUNE2,PSD2,PSMD12,PSME4,PTCH1,PTCH2,PTGFR,PTGIS,PTPN14,PTPRB,PTPRM,PTPRZ1,PTTG1,PXDC1,PYGO1,PYROXD2,PZP,RAB11FIP4,RAI2,RALGPS2,RALY,RASSF9,RCVRN,RDH5,RECK,RELN,REM1,RFTN2,RGS2,RGS4,RGS5,RGS6,RHOJ,RIMBP2,RNASE4,RNF125,RNF145,RP1L1,RPL26L1,RPS6KA3,RTKN2,RUNX1T1,RYR3,S100B,SACS,SALL4,SAMD4A,SAMSN1,SCN2A,SCN3A,SCN5A,SCN7A,SCN9A,SDS,SELP,SEMA3C,SEMA3D,SEMA6D,SEPT10,SEPT9,SFRP1,SGK1,SGO2,SGPL1,SIRPA,SKA3,SLC16A12,SLC16A3,SLC16A7,SLC20A1,SLC22A3,SLC28A3,SLC35G1,SLC44A1,SLC4A8,SLC6A2,SLC7A5,SLC9A9,SLFN5,SLIT3,SLPI,SMC4,SMPDL3B,SNX27,SNX32,SOCS2,SOD2,SORBS2,SOX17,SPAG1,SPARCL1,SPATS2,SPC25,SPDL1,SPG20,SPINT2,SPTB,SPTBN1,SRMS,SRSF5,ST6GALNAC6,STAB1,STAB2,STAT1,STIL,STK32A,STON1,STX3,STXBP1,STXBP2,STXBP6,SUCO,SULF1,SULT1C4,SUSD4,SVEP1,SYCP2,SYNE1,SYNPO,TACC1,TACR1,TADA1,TANC2,TBC1D4,TBCE,TBX15,TEK,TEKT5,TESC,TFAP2A,TG,TGFB1I1,TGFBR3,TGM1,THRB,THSD7B,TICRR,TIE1,TK1,TLN2,TMC4,TMCC3,TMEM9,TMPO,TNFRSF8,TNFSF4,TNS1,TNS2,TNXB,TOP1,TOX3,TPRN,TPX2,TRIM11,TRIM37,TRIM59,TRIP13,TRO,TRPA1,TRPS1,TSPAN2,TTC28,TTC38,TTK,TTYH1,TUBB2B,TUBB3,TULP4,UACA,UBE2C,UBE2S,UCK2,UGP2,USP53,UTRN,VAMP8,VAV2,VCAN,VGLL1,VGLL3,VIT,VLDLR,VMP1,VRK1,VWF,WISP1,WISP3,ZBED9,ZBTB16,ZBTB41,ZCCHC12,ZCCHC24,ZDBF2,ZEB2,ZFP36,ZNF25,ZNF334,ZNF354C,ZNF367,ZNF462,ZNF502,ZNF559,ZNF662,ZNF667,ZNF675,ZNF677,ZNF781,ZNF804A,ZWILCH</Data></Cell>
    <Cell><Data ss:Type="Number">745</Data></Cell>
   </Row>
   <Row>
    <Cell><Data ss:Type="String">Cancer, Organismal Injury and Abnormalities, Reproductive System Disease</Data></Cell>
    <Cell><Data ss:Type="String">uterine cancer</Data></Cell>
    <Cell ss:StyleID="s62"><Data ss:Type="Number">4.2300000000000002E-13</Data></Cell>
    <Cell><Data ss:Type="String"> </Data></Cell>
    <Cell><Data ss:Type="String"> </Data></Cell>
    <Cell><Data ss:Type="String">AASS,ABCA10,ABCA5,ABCA6,ABCA9,ABCB1,ABCB5,ABCC6,ABCD4,ABHD6,ABLIM3,ACACB,ACSBG2,ACSL4,ACSS2,ACTG2,ADAM19,ADAMTS1,ADAMTS12,ADAMTSL4,ADD3,ADGRB3,ADGRD1,ADGRF1,ADGRF5,ADH1B,ADRA1A,ADRA2B,ADRBK2,AGPAT2,AHNAK,AK5,ALDH1A1,ALPK3,AMOTL2,ANK2,ANKDD1A,ANKK1,ANXA3,AOC3,AP3B1,APBB1IP,APOD,AQP1,ARAP3,ARFGEF1,ARHGAP11A,ARHGAP19,ARHGAP20,ARHGAP6,ARHGEF10,ARHGEF15,ARHGEF6,ARID4B,ARID5B,ARMC9,ARRDC3,ASPA,ASUN,ATAD2,ATF6,ATIC,ATP1B2,ATP8B1,AURKA,AVPR1A,AVPR2,AXIN1,B4GALNT4,BAIAP2L1,BCL11A,BCL6,BCL6B,BIK,BMP5,BMP6,BMPER,BMX,BRCA2,BRIP1,BUB1B,BZW2,C10orf90,C11orf80,C1S,C20orf194,C2orf40,C2orf71,C3,CAB39L,CABP1,CACNA1D,CACNA1E,CAMK1,CAPN5,CAPN9,CASC5,CASP10,CATSPER1,CCDC116,CCDC136,CCDC167,CCDC36,CCDC58,CCDC82,CCL21,CCNA2,CCNB1,CCNB2,CCNE1,CCT5,CD209,CDC20,CDC25A,CDC42EP3,CDC7,CDC73,CDH1,CDH11,CDH12,CDH13,CDH4,CDKN2A,CELSR3,CENPA,CENPE,CENPF,CENPI,CENPN,CEP126,CEP70,CERKL,CERS3,CFB,CFI,CGN,CHAF1B,CHL1,CHST11,CISD2,CIT,CKAP5,CLDN3,CLDN4,CLDN5,CLDN7,CLEC14A,CLEC3B,CLGN,CLIC2,CNN1,CNTN6,COL12A1,COL14A1,COL17A1,COL3A1,COL4A6,COL5A1,COPE,CPAMD8,CRABP1,CRABP2,CREBRF,CRIM1,CRTAC1,CRYBG3,CSE1L,CSMD3,CSTF2,CTNNAL1,CTPS1,CTTNBP2,CUBN,CX3CL1,CXCL12,CXCR2,CYP4F12,DAB2,DARS2,DCAF13,DCN,DDR2,DDX25,DDX58,DDX60,DENND2A,DEPDC1B,DEPDC7,DHTKD1,DIAPH3,DIO3,DLC1,DLG3,DMD,DNAH1,DNAH14,DNAH8,DNER,DNMT1,DOPEY2,DPP4,DPP6,DPY19L2,DRD2,DRP2,DSC3,DSEL,DSG3,DSP,DST,DTX1,DUOX2,DZIP1L,EBF2,EBF3,ECE2,ECT2,EDEM3,EDNRB,EFR3A,EGFR,EMCN,ENPP2,ENTPD7,EOGT,EPB41L2,EPHB1,EPHB2,EPRS,ERBB2,ERBB3,ERG,ERICH5,ERMP1,ESPL1,ESRP1,EXOC6,EZH1,EZH2,F10,F3,F8,FAAH2,FAM171A1,FAM189A2,FAM208B,FAM20A,FAM227B,FAM72A,FAM83D,FAM91A1,FAP,FARP1,FAT1,FAT4,FBLN1,FBLN5,FBN2,FBXO5,FCN1,FEN1,FERMT2,FES,FFAR3,FGF7,FGF9,FGL2,FHOD3,FLG,FLNA,FLRT2,FN1,FNIP2,FOXM1,FOXO1,FOXP2,FRMPD1,FSD1L,FUT8,FXYD1,FZD7,GAB3,GABRP,GALE,GALNT7,GAS1,GAS6,GDF5,GEM,GEN1,GFAP,GINS4,GLI1,GNAL,GOLGA8A/GOLGA8B,GOLM1,GPM6A,GPR146,GPR158,GPR39,GPR75,GPRASP1,GPRC5A,GRIA4,GRIP1,GRM8,GSG2,GSPT2,GSTCD,GUCY1A3,H6PD,HABP4,HIST1H1C,HLF,HMGA1,HMMR,HRNR,HSD17B6,HSD17B7,HSPB6,HSPH1,HYLS1,IGF1,IGSF10,IGSF3,IL18,IL33,INSRR,INTS7,IRX1,ISG15,ITGA6,ITGB3,ITM2A,ITPR1,ITSN1,JAKMIP2,JAM2,JAM3,JARID2,JPH4,KAT2B,KCNA5,KCNAB1,KCNB1,KCNH8,KCNMB1,KCNS3,KDF1,KDM5B,KDR,KIAA1109,KIAA1211,KIF11,KIF15,KIF17,KIF19,KIF20A,KIF20B,KIF21A,KIF23,KIF2C,KIF4A,KIFC1,KIRREL,KL,KLF4,KLF6,KLHL10,KLHL13,KLK10,KLK6,KLK8,KPNA2,KRAS,KRT18,KRT6A,KRT6B,KRT8,LAMA2,LAMA4,LAMB3,LAMC1,LAMC2,LCN10,LDB2,LEFTY2,LENG8,LETMD1,LGR4,LIFR,LIMCH1,LIN9,LMLN,LMNB2,LMOD1,LRBA,LRP1,LRRC4B,LRRC8C,LRRCC1,LRRN3,LRRTM2,LSR,LTBP4,MAF,MAGED1,MAML2,MAN2A2,MAP1A,MAP1B,MAPK10,MAPK13,MAPK4,MARC1,MARCKSL1,MATN2,MBNL1,MBOAT2,MCOLN2,MED12L,MEIS2,MEMO1,MEOX2,MET,MFAP4,MFGE8,MGAT3,MICAL2,MKI67,MLLT11,MME,MMP14,MOXD1,MPDZ,MPO,MPPED1,MRPL47,MRPS30,MRPS35,MSH6,MTERF3,MTHFD2,MYBL1,MYCBP2,MYH11,MYLK,MYO19,MYO1D,MYO5B,NAA15,NAP1L2,NAV2,NCAPG,NCOA7,NECTIN4,NEK2,NELL2,NES,NFIL3,NFIX,NLRP3,NMNAT2,NOD1,NOTCH4,NOVA2,NPHP3,NR0B1,NR3C1,NRG1,NRP1,NRXN1,NUF2,NYNRIN,OAS3,OLFML1,OLFML2A,OLFML2B,OR2A1/OR2A42,OSBP2,P2RY12,P2RY14,PAK7,PALMD,PARP3,PBX1,PCDH17,PCDH18,PCDH19,PCDHGC3,PCNX1,PCSK5,PDE1C,PDE2A,PDE3B,PDE7B,PDE8B,PDGFRA,PDIA3,PDLIM1,PDZRN3,PEG3,PGM1,PGM5,PHEX,PI3,PIK3R1,PIK3R2,PIWIL4,PKP1,PLA2G5,PLA2R1,PLAUR,PLCD1,PLEKHH2,PLK1,PLLP,PLP1,PLXNA4,PMAIP1,PNPLA7,POLQ,POP1,POPDC2,PPP1R12B,PPP2R2B,PPP4C,PREX1,PRKDC,PROS1,PROX1,PRSS12,PRSS8,PRUNE2,PSD2,PSMD12,PSME4,PTCH1,PTCH2,PTGFR,PTGIS,PTPN14,PTPRB,PTPRM,PTPRZ1,PTTG1,PXDC1,PYGO1,PYROXD2,PZP,RAB11FIP4,RAI2,RALGPS2,RALY,RASSF9,RCVRN,RDH5,RECK,RELN,REM1,RFTN2,RGS2,RGS4,RGS5,RGS6,RHOJ,RIMBP2,RNASE4,RNF125,RNF145,RP1L1,RPL26L1,RPS6KA3,RTKN2,RUNX1T1,RYR3,S100B,SACS,SALL4,SAMD4A,SAMSN1,SCN2A,SCN3A,SCN5A,SCN7A,SCN9A,SDS,SELP,SEMA3C,SEMA3D,SEMA6D,SEPT10,SEPT9,SFRP1,SGK1,SGO2,SGPL1,SIRPA,SKA3,SLC16A12,SLC16A3,SLC16A7,SLC20A1,SLC22A3,SLC28A3,SLC35G1,SLC44A1,SLC4A8,SLC6A2,SLC7A5,SLC9A9,SLFN5,SLIT3,SLPI,SMC4,SMPDL3B,SNX27,SNX32,SOCS2,SORBS2,SOX17,SPAG1,SPARCL1,SPATS2,SPC25,SPDL1,SPG20,SPINT2,SPTB,SPTBN1,SRMS,SRSF5,ST6GALNAC6,STAB1,STAB2,STAT1,STIL,STK32A,STON1,STX3,STXBP1,STXBP2,STXBP6,SUCO,SULF1,SULT1C4,SUSD4,SVEP1,SYCP2,SYNE1,SYNPO,TACC1,TACR1,TADA1,TANC2,TBC1D4,TBCE,TBX15,TEK,TEKT5,TESC,TFAP2A,TG,TGFB1I1,TGFBR3,TGM1,THRB,THSD7B,TICRR,TIE1,TK1,TLN2,TMC4,TMCC3,TMEM9,TMPO,TNFRSF8,TNFSF4,TNS1,TNS2,TNXB,TOP1,TOX3,TPRN,TPX2,TRIM11,TRIM37,TRIM59,TRIP13,TRO,TRPA1,TRPS1,TSPAN2,TTC28,TTC38,TTK,TTYH1,TUBB2B,TUBB3,TULP4,UACA,UBE2C,UBE2S,UCK2,UGP2,USP53,UTRN,VAMP8,VAV2,VCAN,VGLL1,VGLL3,VIT,VLDLR,VMP1,VRK1,VWF,WISP1,WISP3,ZBED9,ZBTB16,ZBTB41,ZCCHC12,ZCCHC24,ZDBF2,ZEB2,ZFP36,ZNF25,ZNF334,ZNF354C,ZNF367,ZNF462,ZNF502,ZNF559,ZNF662,ZNF667,ZNF675,ZNF677,ZNF781,ZNF804A,ZWILCH</Data></Cell>
    <Cell><Data ss:Type="Number">741</Data></Cell>
   </Row>
   <Row>
    <Cell><Data ss:Type="String">Cancer, Organismal Injury and Abnormalities, Reproductive System Disease</Data></Cell>
    <Cell><Data ss:Type="String">female genital neoplasm</Data></Cell>
    <Cell ss:StyleID="s62"><Data ss:Type="Number">4.4800000000000001E-13</Data></Cell>
    <Cell><Data ss:Type="String"> </Data></Cell>
    <Cell><Data ss:Type="String"> </Data></Cell>
    <Cell><Data ss:Type="String">AASS,ABCA10,ABCA5,ABCA6,ABCA9,ABCB1,ABCB5,ABCC6,ABCD4,ABHD6,ABLIM3,ACACB,ACSBG2,ACSL4,ACSS2,ACTG2,ADAM19,ADAMTS1,ADAMTS12,ADAMTSL4,ADD3,ADGRB3,ADGRD1,ADGRF1,ADGRF5,ADH1B,ADRA1A,ADRA2B,ADRB2,ADRBK2,AGO4,AGPAT2,AHNAK,AK5,AKAP2,ALDH1A1,ALPK3,AMOTL2,ANK2,ANKDD1A,ANKK1,ANXA3,AOC3,AP3B1,APBA1,APBB1IP,APCDD1,APOD,AQP1,ARAP3,ARFGEF1,ARHGAP11A,ARHGAP19,ARHGAP20,ARHGAP6,ARHGEF10,ARHGEF15,ARHGEF6,ARID4B,ARID5B,ARMC9,ARRDC3,ASPA,ASUN,ATAD2,ATF6,ATIC,ATP1B2,ATP8B1,AURKA,AVPR1A,AVPR2,AXIN1,B4GALNT4,BAIAP2L1,BCL11A,BCL6,BCL6B,BEND5,BIK,BMP5,BMP6,BMPER,BMX,BRCA1,BRCA2,BRIP1,BUB1B,BZW2,C10orf90,C11orf80,C1S,C20orf194,C2orf40,C2orf71,C3,CAB39L,CABP1,CACNA1D,CACNA1E,CAMK1,CAPN5,CAPN9,CASC5,CASP10,CATSPER1,CCDC116,CCDC136,CCDC167,CCDC36,CCDC58,CCDC82,CCL21,CCNA2,CCNB1,CCNB2,CCNE1,CCT5,CD209,CDC20,CDC25A,CDC42EP3,CDC7,CDC73,CDH1,CDH11,CDH12,CDH13,CDH4,CDKN2A,CELSR1,CELSR3,CENPA,CENPE,CENPF,CENPI,CENPN,CEP126,CEP70,CERKL,CERS3,CFB,CFI,CGN,CHAF1B,CHEK1,CHL1,CHST11,CISD2,CIT,CKAP5,CLDN3,CLDN4,CLDN5,CLDN7,CLEC14A,CLEC3B,CLGN,CLIC2,CNN1,CNTN6,COL12A1,COL14A1,COL17A1,COL3A1,COL4A6,COL5A1,COPE,CORIN,CPAMD8,CRABP1,CRABP2,CREB5,CREBRF,CRIM1,CRTAC1,CRYBG3,CSE1L,CSMD3,CSTF2,CTNNAL1,CTPS1,CTTNBP2,CUBN,CX3CL1,CXCL12,CXCR2,CYFIP2,CYP4F12,DAB2,DARS2,DCAF13,DCN,DDR2,DDX25,DDX39A,DDX58,DDX60,DENND2A,DEPDC1B,DEPDC7,DHTKD1,DIAPH3,DIO3,DLC1,DLG3,DLL1,DMD,DNAH1,DNAH14,DNAH8,DNER,DNMT1,DOPEY2,DPP4,DPP6,DPY19L2,DRD2,DRP2,DSC3,DSEL,DSG3,DSP,DST,DTX1,DUOX2,DZIP1L,EBF2,EBF3,ECE2,ECT2,EDEM3,EDNRB,EFNB1,EFR3A,EGFR,EMCN,ENPP2,ENTPD7,EOGT,EPB41L2,EPHB1,EPHB2,EPRS,ERBB2,ERBB3,ERG,ERICH5,ERMP1,ESPL1,ESRP1,EVL,EXOC6,EZH1,EZH2,F10,F3,F8,FAAH2,FAM171A1,FAM189A2,FAM208B,FAM20A,FAM227B,FAM234B,FAM72A,FAM83D,FAM91A1,FAP,FARP1,FAT1,FAT4,FBLN1,FBLN5,FBN2,FBXO5,FCN1,FEN1,FERMT2,FES,FFAR3,FGF7,FGF9,FGL2,FHOD3,FLG,FLNA,FLRT2,FN1,FNIP2,FOXM1,FOXO1,FOXO4,FOXP2,FRMPD1,FSD1L,FUT8,FXYD1,FZD7,GAB3,GABRP,GALE,GALNT7,GAS1,GAS6,GDF5,GEM,GEN1,GFAP,GINS4,GLI1,GNAL,GOLGA6A (includes others),GOLGA8A/GOLGA8B,GOLM1,GPM6A,GPR146,GPR158,GPR39,GPR75,GPRASP1,GPRC5A,GRIA4,GRIP1,GRM8,GSG2,GSPT2,GSTCD,GTF2IRD1,GUCY1A3,H6PD,HABP4,HIST1H1C,HLF,HMGA1,HMMR,HOXA5,HRNR,HSD17B6,HSD17B7,HSPB6,HSPH1,HYLS1,IFIH1,IGF1,IGSF10,IGSF3,IL18,IL33,INHBA,INSRR,INTS7,IRX1,ISG15,ITGA6,ITGA9,ITGB3,ITGB4,ITM2A,ITPR1,ITSN1,JAKMIP2,JAM2,JAM3,JARID2,JPH4,KANK3,KAT2B,KCNA5,KCNAB1,KCNB1,KCNH8,KCNMB1,KCNS3,KDF1,KDM5B,KDR,KIAA1109,KIAA1211,KIF11,KIF15,KIF17,KIF19,KIF20A,KIF20B,KIF21A,KIF23,KIF2C,KIF4A,KIFC1,KIRREL,KL,KLF4,KLF6,KLHL10,KLHL13,KLHL29,KLK10,KLK6,KLK8,KPNA2,KRAS,KRT18,KRT6A,KRT6B,KRT8,LAMA2,LAMA4,LAMB3,LAMC1,LAMC2,LCN10,LDB2,LEFTY2,LENG8,LETMD1,LGR4,LIFR,LIG1,LIMCH1,LIN9,LMLN,LMNB2,LMOD1,LPAR6,LRBA,LRP1,LRRC4B,LRRC8C,LRRCC1,LRRN3,LRRTM2,LSR,LTBP4,MAF,MAGED1,MAML2,MAN2A2,MAOB,MAP1A,MAP1B,MAPK10,MAPK13,MAPK4,MARC1,MARCKSL1,MATN2,MBNL1,MBOAT2,MCOLN2,MED12L,MEIS2,MEMO1,MEOX2,MEST,MET,MFAP4,MFGE8,MGAT3,MICAL2,MKI67,MLLT11,MME,MMP14,MOXD1,MPDZ,MPO,MPPED1,MRPL47,MRPS23,MRPS30,MRPS35,MSH6,MTERF3,MTHFD2,MUC15,MYBL1,MYCBP2,MYH11,MYLK,MYO19,MYO1D,MYO5B,NAA15,NAP1L2,NAV2,NCAPG,NCOA7,NECTIN4,NEK2,NELL2,NES,NFIL3,NFIX,NLRP3,NMNAT2,NOD1,NOTCH4,NOVA2,NPHP3,NR0B1,NR3C1,NRG1,NRP1,NRXN1,NUF2,NYNRIN,OAS3,OCA2,OLFML1,OLFML2A,OLFML2B,OR2A1/OR2A42,OSBP2,P2RY12,P2RY14,PAK7,PALM2-AKAP2,PALMD,PARP3,PBX1,PCDH17,PCDH18,PCDH19,PCDHGC3,PCNX1,PCSK5,PDE1C,PDE2A,PDE3B,PDE7B,PDE8B,PDGFRA,PDIA3,PDLIM1,PDZRN3,PEAR1,PEG3,PGM1,PGM5,PHEX,PI3,PIK3R1,PIK3R2,PIP5K1B,PIWIL4,PKD1L2,PKD2,PKP1,PLA2G5,PLA2R1,PLAUR,PLCD1,PLEKHG6,PLEKHH2,PLK1,PLLP,PLP1,PLXNA4,PMAIP1,PNPLA7,POLQ,POP1,POPDC2,PPP1R12B,PPP2R2B,PPP4C,PREX1,PRKDC,PROS1,PROX1,PRSS12,PRSS8,PRUNE2,PSD2,PSMD12,PSME4,PTCH1,PTCH2,PTGFR,PTGIS,PTPN14,PTPRB,PTPRM,PTPRZ1,PTTG1,PXDC1,PYGO1,PYROXD2,PZP,RAB11FIP4,RAD54B,RAI2,RALGPS2,RALY,RASSF9,RCVRN,RDH5,RECK,RELN,REM1,RFTN2,RGS2,RGS4,RGS5,RGS6,RHOJ,RIMBP2,RNASE4,RNF125,RNF145,RP1L1,RPL26L1,RPS6KA3,RTKN2,RUNX1T1,RYR3,S100B,SACS,SALL4,SAMD4A,SAMSN1,SCN2A,SCN3A,SCN5A,SCN7A,SCN9A,SDS,SELP,SEMA3C,SEMA3D,SEMA6D,SEPT10,SEPT9,SFRP1,SGK1,SGO2,SGPL1,SIK2,SIRPA,SKA3,SLC16A12,SLC16A3,SLC16A7,SLC20A1,SLC22A3,SLC28A3,SLC35G1,SLC44A1,SLC4A8,SLC6A2,SLC7A5,SLC9A9,SLFN5,SLIT3,SLPI,SMC4,SMPDL3B,SNCAIP,SNX27,SNX32,SOCS2,SOD2,SORBS2,SOX17,SPAG1,SPARCL1,SPATS2,SPC25,SPDL1,SPG20,SPINT2,SPTB,SPTBN1,SRMS,SRSF5,ST6GALNAC6,STAB1,STAB2,STAT1,STIL,STK32A,STON1,STX3,STXBP1,STXBP2,STXBP6,SUCO,SULF1,SULT1C4,SUSD4,SVEP1,SYCP2,SYNE1,SYNPO,TACC1,TACR1,TADA1,TANC2,TBC1D4,TBCE,TBX15,TEK,TEKT5,TESC,TFAP2A,TG,TGFB1I1,TGFBR2,TGFBR3,TGM1,THRB,THSD7B,TICRR,TIE1,TIPARP,TK1,TLN2,TMC4,TMCC3,TMEM9,TMPO,TNFRSF8,TNFSF4,TNS1,TNS2,TNXB,TOP1,TOX3,TPRN,TPX2,TRIM11,TRIM37,TRIM59,TRIP13,TRO,TRPA1,TRPS1,TSPAN2,TTC28,TTC38,TTK,TTYH1,TUBB2B,TUBB3,TULP4,UACA,UBE2C,UBE2S,UBL4B,UCK2,UGP2,USP53,UTRN,VAMP8,VAV2,VCAN,VGLL1,VGLL3,VIT,VLDLR,VMP1,VRK1,VWF,WISP1,WISP3,WNT11,ZBED9,ZBTB16,ZBTB41,ZC3H12C,ZCCHC12,ZCCHC24,ZDBF2,ZEB2,ZFP36,ZNF25,ZNF334,ZNF354C,ZNF367,ZNF462,ZNF502,ZNF559,ZNF662,ZNF667,ZNF668,ZNF675,ZNF677,ZNF781,ZNF804A,ZWILCH</Data></Cell>
    <Cell><Data ss:Type="Number">791</Data></Cell>
   </Row>
   <Row>
    <Cell><Data ss:Type="String">Cancer, Organismal Injury and Abnormalities, Reproductive System Disease</Data></Cell>
    <Cell><Data ss:Type="String">tumorigenesis of reproductive tract</Data></Cell>
    <Cell ss:StyleID="s62"><Data ss:Type="Number">5.8500000000000003E-13</Data></Cell>
    <Cell><Data ss:Type="String"> </Data></Cell>
    <Cell><Data ss:Type="String"> </Data></Cell>
    <Cell><Data ss:Type="String">AASS,ABCA10,ABCA5,ABCA6,ABCA9,ABCB1,ABCB5,ABCC6,ABCD4,ABHD6,ABLIM3,ACACB,ACSBG2,ACSL4,ACSS2,ACTG2,ADAM19,ADAMTS1,ADAMTS12,ADAMTSL4,ADD3,ADGRB3,ADGRD1,ADGRF1,ADGRF5,ADH1B,ADRA1A,ADRA2B,ADRB2,ADRBK2,AGO4,AGPAT2,AHNAK,AK5,AKAP2,ALDH1A1,ALPK3,AMOTL2,ANK2,ANKDD1A,ANKK1,ANXA3,AOC3,AP3B1,APBA1,APBB1IP,APCDD1,APOD,AQP1,ARAP3,ARFGEF1,ARHGAP11A,ARHGAP19,ARHGAP20,ARHGAP6,ARHGEF10,ARHGEF15,ARHGEF6,ARID4B,ARID5B,ARMC9,ARRDC3,ASPA,ASUN,ATAD2,ATF6,ATIC,ATP1B2,ATP8B1,AURKA,AVPR1A,AVPR2,AXIN1,B4GALNT4,BAIAP2L1,BCL11A,BCL6,BCL6B,BEND5,BIK,BMP5,BMP6,BMPER,BMX,BRCA1,BRCA2,BRIP1,BUB1B,BZW2,C10orf90,C11orf80,C1S,C20orf194,C2orf40,C2orf71,C3,CAB39L,CABP1,CACNA1D,CACNA1E,CAMK1,CAPN5,CAPN9,CASC5,CASP10,CATSPER1,CCDC116,CCDC136,CCDC167,CCDC36,CCDC58,CCDC82,CCL21,CCNA2,CCNB1,CCNB2,CCNE1,CCT5,CD209,CDC20,CDC25A,CDC42EP3,CDC7,CDC73,CDH1,CDH11,CDH12,CDH13,CDH4,CDKN2A,CELSR1,CELSR3,CENPA,CENPE,CENPF,CENPI,CENPN,CEP126,CEP70,CERKL,CERS3,CFB,CFI,CGN,CHAF1B,CHEK1,CHL1,CHST11,CISD2,CIT,CKAP5,CLDN3,CLDN4,CLDN5,CLDN7,CLEC14A,CLEC3B,CLGN,CLIC2,CNN1,CNTN6,COL12A1,COL14A1,COL17A1,COL3A1,COL4A6,COL5A1,COPE,CORIN,CPAMD8,CRABP1,CRABP2,CREB5,CREBRF,CRIM1,CRTAC1,CRYBG3,CSE1L,CSMD3,CSTF2,CTNNAL1,CTPS1,CTTNBP2,CUBN,CX3CL1,CXCL12,CXCR2,CYFIP2,CYP4F12,DAB2,DARS2,DCAF13,DCN,DDR2,DDX25,DDX39A,DDX58,DDX60,DENND2A,DEPDC1B,DEPDC7,DHTKD1,DIAPH3,DIO3,DLC1,DLG3,DLL1,DMD,DNAH1,DNAH14,DNAH8,DNER,DNMT1,DOPEY2,DPP4,DPP6,DPY19L2,DRD2,DRP2,DSC3,DSEL,DSG3,DSP,DST,DTX1,DUOX2,DZIP1L,EBF2,EBF3,ECE2,ECT2,EDEM3,EDNRB,EFNB1,EFR3A,EGFR,EMCN,ENPP2,ENTPD7,EOGT,EPB41L2,EPHB1,EPHB2,EPRS,ERBB2,ERBB3,ERG,ERICH5,ERMP1,ESPL1,ESRP1,EVL,EXOC6,EZH1,EZH2,F10,F3,F8,FAAH2,FAM171A1,FAM189A2,FAM208B,FAM20A,FAM227B,FAM234B,FAM72A,FAM83D,FAM91A1,FAP,FARP1,FAT1,FAT4,FBLN1,FBLN5,FBN2,FBXO5,FCN1,FEN1,FERMT2,FES,FFAR3,FGF7,FGF9,FGL2,FHOD3,FLG,FLNA,FLRT2,FN1,FNIP2,FOXM1,FOXO1,FOXO4,FOXP2,FRMPD1,FSD1L,FUT8,FXYD1,FZD7,GAB3,GABRP,GALE,GALNT7,GAS1,GAS6,GDF5,GEM,GEN1,GFAP,GINS4,GLI1,GNAL,GOLGA6A (includes others),GOLGA8A/GOLGA8B,GOLM1,GPM6A,GPR146,GPR158,GPR39,GPR75,GPRASP1,GPRC5A,GRIA4,GRIP1,GRM8,GSG2,GSPT2,GSTCD,GTF2IRD1,GUCY1A3,H6PD,HABP4,HIST1H1C,HLF,HMGA1,HMMR,HOXA5,HRNR,HSD17B6,HSD17B7,HSPB6,HSPH1,HYLS1,IFIH1,IGF1,IGSF10,IGSF3,IL18,IL33,INHBA,INSRR,INTS7,IRX1,ISG15,ITGA6,ITGA9,ITGB3,ITM2A,ITPR1,ITSN1,JAKMIP2,JAM2,JAM3,JARID2,JPH4,KANK3,KAT2B,KCNA5,KCNAB1,KCNB1,KCNH8,KCNMB1,KCNS3,KDF1,KDM5B,KDR,KIAA1109,KIAA1211,KIF11,KIF15,KIF17,KIF19,KIF20A,KIF20B,KIF21A,KIF23,KIF2C,KIF4A,KIFC1,KIRREL,KL,KLF4,KLF6,KLHL10,KLHL13,KLHL29,KLK10,KLK6,KLK8,KPNA2,KRAS,KRT18,KRT6A,KRT6B,KRT8,LAMA2,LAMA4,LAMB3,LAMC1,LAMC2,LCN10,LDB2,LEFTY2,LENG8,LETMD1,LGR4,LIFR,LIG1,LIMCH1,LIN9,LMLN,LMNB2,LMOD1,LPAR6,LRBA,LRP1,LRRC4B,LRRC8C,LRRCC1,LRRN3,LRRTM2,LSR,LTBP4,MAF,MAGED1,MAML2,MAN2A2,MAOB,MAP1A,MAP1B,MAPK10,MAPK13,MAPK4,MARC1,MARCKSL1,MATN2,MBNL1,MBOAT2,MCOLN2,MED12L,MEIS2,MEMO1,MEOX2,MET,MFAP4,MFGE8,MGAT3,MICAL2,MKI67,MLLT11,MME,MMP14,MOXD1,MPDZ,MPO,MPPED1,MRPL47,MRPS30,MRPS35,MSH6,MTERF3,MTHFD2,MUC15,MYBL1,MYCBP2,MYH11,MYLK,MYO19,MYO1D,MYO5B,NAA15,NAP1L2,NAV2,NCAPG,NCOA7,NECTIN4,NEK2,NELL2,NES,NFIL3,NFIX,NLRP3,NMNAT2,NOD1,NOTCH4,NOVA2,NPHP3,NR0B1,NR3C1,NRG1,NRP1,NRXN1,NUF2,NYNRIN,OAS3,OCA2,OLFML1,OLFML2A,OLFML2B,OR2A1/OR2A42,OSBP2,P2RY12,P2RY14,PAK7,PALM2-AKAP2,PALMD,PARP3,PBX1,PCDH17,PCDH18,PCDH19,PCDHGC3,PCNX1,PCSK5,PDE1C,PDE2A,PDE3B,PDE7B,PDE8B,PDGFRA,PDIA3,PDLIM1,PDZRN3,PEAR1,PEG3,PGM1,PGM5,PHEX,PI3,PIK3R1,PIK3R2,PIP5K1B,PIWIL4,PKD1L2,PKD2,PKP1,PLA2G5,PLA2R1,PLAUR,PLCD1,PLEKHG6,PLEKHH2,PLK1,PLLP,PLP1,PLXNA4,PMAIP1,PNPLA7,POLQ,POP1,POPDC2,PPP1R12B,PPP2R2B,PPP4C,PREX1,PRKDC,PROS1,PROX1,PRSS12,PRSS8,PRUNE2,PSD2,PSMD12,PSME4,PTCH1,PTCH2,PTGFR,PTGIS,PTPN14,PTPRB,PTPRM,PTPRZ1,PTTG1,PXDC1,PYGO1,PYROXD2,PZP,RAB11FIP4,RAD54B,RAI2,RALGPS2,RALY,RASSF9,RCVRN,RDH5,RECK,RELN,REM1,RFTN2,RGS2,RGS4,RGS5,RGS6,RHOJ,RIMBP2,RNASE4,RNF125,RNF145,RP1L1,RPL26L1,RPS6KA3,RTKN2,RUNX1T1,RYR3,S100B,SACS,SALL4,SAMD4A,SAMSN1,SCN2A,SCN3A,SCN5A,SCN7A,SCN9A,SDS,SELP,SEMA3C,SEMA3D,SEMA6D,SEPT10,SEPT9,SFRP1,SGK1,SGO2,SGPL1,SIK2,SIRPA,SKA3,SLC16A12,SLC16A3,SLC16A7,SLC20A1,SLC22A3,SLC28A3,SLC35G1,SLC44A1,SLC4A8,SLC6A2,SLC7A5,SLC9A9,SLFN5,SLIT3,SLPI,SMC4,SMPDL3B,SNCAIP,SNX27,SNX32,SOCS2,SORBS2,SOX17,SPAG1,SPARCL1,SPATS2,SPC25,SPDL1,SPG20,SPINT2,SPTB,SPTBN1,SRMS,SRSF5,ST6GALNAC6,STAB1,STAB2,STAT1,STIL,STK32A,STON1,STX3,STXBP1,STXBP2,STXBP6,SUCO,SULF1,SULT1C4,SUSD4,SVEP1,SYCP2,SYNE1,SYNPO,TACC1,TACR1,TADA1,TANC2,TBC1D4,TBCE,TBX15,TEK,TEKT5,TESC,TFAP2A,TG,TGFB1I1,TGFBR2,TGFBR3,TGM1,THRB,THSD7B,TICRR,TIE1,TIPARP,TK1,TLN2,TMC4,TMCC3,TMEM9,TMPO,TNFRSF8,TNFSF4,TNS1,TNS2,TNXB,TOP1,TOX3,TPRN,TPX2,TRIM11,TRIM37,TRIM59,TRIP13,TRO,TRPA1,TRPS1,TSPAN2,TTC28,TTC38,TTK,TTYH1,TUBB2B,TUBB3,TULP4,UACA,UBE2C,UBE2S,UBL4B,UCK2,UGP2,USP53,UTRN,VAMP8,VAV2,VCAN,VGLL1,VGLL3,VIT,VLDLR,VMP1,VRK1,VWF,WISP1,WISP3,WNT11,ZBED9,ZBTB16,ZBTB41,ZC3H12C,ZCCHC12,ZCCHC24,ZDBF2,ZEB2,ZFP36,ZNF25,ZNF334,ZNF354C,ZNF367,ZNF462,ZNF502,ZNF559,ZNF662,ZNF667,ZNF668,ZNF675,ZNF677,ZNF781,ZNF804A,ZWILCH</Data></Cell>
    <Cell><Data ss:Type="Number">787</Data></Cell>
   </Row>
   <Row>
    <Cell><Data ss:Type="String">Cancer, Gastrointestinal Disease, Organismal Injury and Abnormalities</Data></Cell>
    <Cell><Data ss:Type="String">metastatic colorectal cancer</Data></Cell>
    <Cell ss:StyleID="s62"><Data ss:Type="Number">3.65E-12</Data></Cell>
    <Cell><Data ss:Type="String"> </Data></Cell>
    <Cell><Data ss:Type="String"> </Data></Cell>
    <Cell><Data ss:Type="String">ACKR3,ACTA2,ADIRF,ANGPTL2,ANPEP,C1R,CAV1,CCND2,CD248,CD36,CDKN2A,CEBPD,CEMIP,CLGN,CRABP2,CXCL12,DLGAP5,DMD,DPYSL2,DUSP6,EFEMP1,EMP1,EMX2,ENPP2,FBN2,FGF1,FLRT2,FZD7,GREM2,HOXA10,HOXA9,IRS1,KCNJ2,KIF20A,KRT18,LAMA3,MAB21L1,MEST,MET,MME,NCAPG,NLRP1,NR2F1,NRN1,PBK,PDGFA,PDZRN3,PEG3,PLSCR4,PPAP2B,PRNP,PTX3,RAB31,RGS4,RRM2,S100A4,SDC1,SLC12A8,SLC16A3,SLC7A11,SRPX,TFPI,TGFBR3,TYMS,WLS,ZFP36L2</Data></Cell>
    <Cell><Data ss:Type="Number">66</Data></Cell>
   </Row>
   <Row>
    <Cell><Data ss:Type="String">Cancer, Organismal Injury and Abnormalities</Data></Cell>
    <Cell><Data ss:Type="String">pelvic tumor</Data></Cell>
    <Cell ss:StyleID="s62"><Data ss:Type="Number">1.39E-11</Data></Cell>
    <Cell><Data ss:Type="String"> </Data></Cell>
    <Cell><Data ss:Type="String"> </Data></Cell>
    <Cell><Data ss:Type="String">AASS,ABCA10,ABCA5,ABCA6,ABCA9,ABCB1,ABCB5,ABCC6,ABCD4,ABHD6,ABLIM3,ABO,ACACB,ACADS,ACR,ACSBG2,ACSL4,ACSS2,ACTG2,ADAD2,ADAM19,ADAMTS1,ADAMTS12,ADAMTS14,ADAMTS18,ADAMTSL4,ADD3,ADGRB3,ADGRD1,ADGRF1,ADGRF5,ADH1B,ADRA1A,ADRA2B,ADRB2,ADRBK2,AFAP1L1,AGO4,AGPAT2,AHNAK,AK5,AKAP2,ALDH1A1,ALDH1A2,ALK,ALPK3,AMOTL2,ANK2,ANKDD1A,ANKK1,ANXA3,AOC3,AP3B1,APBA1,APBB1IP,APCDD1,APOD,AQP1,ARAP3,ARC,ARFGEF1,ARHGAP10,ARHGAP11A,ARHGAP19,ARHGAP20,ARHGAP32,ARHGAP6,ARHGEF10,ARHGEF15,ARHGEF6,ARID4B,ARID5B,ARMC9,ARRDC3,ARRDC4,ART4,ART5,ASPA,ASUN,ATAD2,ATF6,ATIC,ATP1B2,ATP2C2,ATP8B1,AURKA,AVPR1A,AVPR2,AXIN1,B4GALNT4,BAIAP2L1,BCAS4,BCL11A,BCL6,BCL6B,BEND5,BIK,BMP5,BMP6,BMPER,BMX,BRCA1,BRCA2,BRIP1,BTNL9,BUB1B,BZW2,C10orf90,C11orf49,C11orf80,C1S,C20orf194,C2orf40,C2orf71,C3,CAB39L,CABP1,CACNA1D,CACNA1E,CACNB3,CALCR,CAMK1,CAPN5,CAPN9,CASC5,CASP10,CATSPER1,CCDC116,CCDC136,CCDC167,CCDC36,CCDC58,CCDC69,CCDC82,CCDC85A,CCL21,CCNA2,CCNB1,CCNB2,CCNE1,CCNF,CCT5,CD209,CDC20,CDC25A,CDC42EP3,CDC7,CDC73,CDH1,CDH11,CDH12,CDH13,CDH23,CDH4,CDH5,CDKN2A,CELSR1,CELSR3,CENPA,CENPE,CENPF,CENPI,CENPL,CENPN,CEP126,CEP68,CEP70,CERKL,CERS3,CFB,CFH,CFI,CGN,CHAF1B,CHEK1,CHL1,CHST11,CHST2,CHST4,CHST9,CHTF18,CISD2,CIT,CKAP5,CLDN3,CLDN4,CLDN5,CLDN7,CLEC14A,CLEC3B,CLGN,CLIC2,CNKSR2,CNN1,CNTN2,CNTN6,CNTNAP3,COL12A1,COL14A1,COL17A1,COL3A1,COL4A6,COL5A1,COL6A6,COPB2,COPE,CORIN,CPAMD8,CPXM2,CRABP1,CRABP2,CRB2,CREB5,CREBRF,CRIM1,CRTAC1,CRYBG3,CSE1L,CSMD3,CSTF2,CTNNAL1,CTPS1,CTTNBP2,CUBN,CX3CL1,CXCL12,CXCR2,CYFIP2,CYP4F12,DAB2,DARS2,DCAF13,DCN,DDR2,DDX25,DDX39A,DDX58,DDX60,DENND2A,DEPDC1B,DEPDC7,DFNA5,DHTKD1,DIAPH3,DIO3,DIRAS3,DIXDC1,DKK4,DLC1,DLG3,DLL1,DMD,DNAH1,DNAH14,DNAH8,DNER,DNMT1,DOPEY2,DPP4,DPP6,DPY19L2,DRD2,DRP2,DSC3,DSEL,DSG3,DSP,DST,DTX1,DUOX2,DZIP1L,EBF2,EBF3,ECE2,ECT2,EDEM3,EDNRB,EFNB1,EFR3A,EGFR,EMCN,EME1,ENPP2,ENTPD7,EOGT,EPB41L2,EPHA4,EPHB1,EPHB2,EPRS,ERBB2,ERBB3,ERG,ERICH5,ERMP1,ESPL1,ESRP1,EVL,EVPL,EXOC6,EZH1,EZH2,F10,F3,F8,FAAH2,FADS3,FAM13A,FAM171A1,FAM189A2,FAM208B,FAM20A,FAM227B,FAM234B,FAM43A,FAM72A,FAM83D,FAM83H,FAM91A1,FANCD2,FANCF,FAP,FARP1,FAT1,FAT4,FBLN1,FBLN5,FBN2,FBXO45,FBXO5,FCN1,FEN1,FERMT2,FES,FFAR3,FGD3,FGF7,FGF9,FGL2,FHOD3,FIGN,FLG,FLNA,FLRT2,FLVCR1,FN1,FNIP2,FOSB,FOXM1,FOXO1,FOXO4,FOXP2,FRMPD1,FSD1L,FUT8,FXYD1,FZD7,GAB3,GABRP,GALE,GALNT7,GAS1,GAS2L2,GAS6,GATS,GDF5,GEM,GEN1,GFAP,GIMAP5,GINS4,GIPC2,GLI1,GNAL,GOLGA6A (includes others),GOLGA8A/GOLGA8B,GOLM1,GPM6A,GPR146,GPR158,GPR39,GPR68,GPR75,GPRASP1,GPRC5A,GRIA4,GRIP1,GRM8,GSG2,GSPT2,GSTCD,GTF2IRD1,GUCY1A3,H6PD,HABP4,HIST1H1C,HIST2H3C,HLF,HMGA1,HMGB3,HMMR,HOXA5,HOXC11,HOXD3,HRC,HRCT1,HRNR,HSD17B6,HSD17B7,HSPB6,HSPH1,HYLS1,IFIH1,IGF1,IGSF10,IGSF3,IL18,IL33,INHBA,INSRR,INTS7,IRS2,IRX1,ISG15,ITGA6,ITGA9,ITGB3,ITM2A,ITPR1,ITSN1,JAKMIP2,JAM2,JAM3,JARID2,JCHAIN,JPH4,KANK3,KAT2B,KCNA5,KCNAB1,KCNB1,KCNH8,KCNMB1,KCNS3,KDF1,KDM5B,KDR,KIAA0754,KIAA0895,KIAA1109,KIAA1211,KIF11,KIF15,KIF17,KIF19,KIF20A,KIF20B,KIF21A,KIF23,KIF2C,KIF4A,KIFC1,KIRREL,KISS1,KL,KLF14,KLF4,KLF6,KLHL10,KLHL13,KLHL29,KLHL30,KLK10,KLK6,KLK8,KPNA2,KRAS,KRT14,KRT15,KRT18,KRT19,KRT5,KRT6A,KRT6B,KRT6C,KRT8,LAMA2,LAMA4,LAMB3,LAMC1,LAMC2,LATS2,LAYN,LCN10,LCTL,LDB2,LEFTY2,LENG8,LEPR,LETMD1,LGR4,LIFR,LIG1,LILRB5,LIMCH1,LIN9,LMLN,LMNB1,LMNB2,LMOD1,LPAR6,LPIN1,LRBA,LRP1,LRP4,LRRC4B,LRRC8C,LRRCC1,LRRN3,LRRTM2,LSR,LTBP4,LTK,LY75,MAF,MAGED1,MAML2,MAN2A2,MAOB,MAP1A,MAP1B,MAP7,MAPK10,MAPK13,MAPK4,MARC1,MARCKSL1,MATN2,MBNL1,MBOAT2,MBOAT7,MCOLN2,MED12L,MEIS2,MEMO1,MEOX2,MET,MFAP4,MFGE8,MGAT3,MICAL2,MKI67,MLLT11,MME,MMP11,MMP14,MMRN2,MOXD1,MPDZ,MPO,MPPED1,MROH8,MRPL47,MRPS30,MRPS35,MSH6,MTERF3,MTHFD2,MUC15,MYBL1,MYC,MYCBP2,MYH11,MYLK,MYO19,MYO1D,MYO5B,NAA15,NAP1L2,NAV2,NCAM1,NCAPG,NCOA7,NDN,NECTIN4,NEK2,NELL2,NES,NEXN,NFIL3,NFIX,NLRP1,NLRP3,NMNAT2,NMT2,NOD1,NOG,NOTCH4,NOVA2,NPHP3,NR0B1,NR3C1,NRG1,NRP1,NRXN1,NTN4,NTRK3,NUF2,NYNRIN,OAS3,OCA2,OLFML1,OLFML2A,OLFML2B,OMD,OR2A1/OR2A42,OSBP2,P2RY12,P2RY14,PAK7,PALM2-AKAP2,PALMD,PARP3,PBX1,PCDH17,PCDH18,PCDH19,PCDHGC3,PCNA,PCNX1,PCSK5,PDE11A,PDE1C,PDE2A,PDE3B,PDE7B,PDE8B,PDGFRA,PDIA3,PDLIM1,PDLIM4,PDXDC1,PDZD2,PDZRN3,PEAR1,PEG3,PEMT,PGM1,PGM5,PHEX,PHF24,PHYHD1,PI3,PIK3R1,PIK3R2,PIP5K1B,PIWIL4,PKD1,PKD1L2,PKD2,PKDCC,PKDREJ,PKP1,PLA2G5,PLA2R1,PLAUR,PLCD1,PLEKHG6,PLEKHH2,PLIN4,PLK1,PLLP,PLP1,PLXNA4,PMAIP1,PNPLA7,POLQ,POP1,POPDC2,PPL,PPM1E,PPP1R12B,PPP1R15A,PPP2R2B,PPP4C,PRDM16,PREX1,PRIM2,PRKDC,PROS1,PROX1,PRSS12,PRSS8,PRUNE2,PSD2,PSMD12,PSME4,PTCH1,PTCH2,PTGFR,PTGIS,PTK7,PTPN14,PTPRB,PTPRM,PTPRZ1,PTTG1,PXDC1,PYGO1,PYROXD2,PZP,RAB11FIP4,RAD54B,RAI2,RALGPS2,RALY,RANBP17,RARRES2,RASA4,RASSF9,RCBTB2,RCSD1,RCVRN,RDH5,RECK,RELN,REM1,RFTN2,RGS2,RGS4,RGS5,RGS6,RHOJ,RIMBP2,RNASE4,RNF125,RNF145,ROBO4,RP1L1,RPL26L1,RPS6KA3,RSPH1,RTKN2,RUNX1T1,RYR3,S100B,SACS,SALL4,SAMD4A,SAMSN1,SCN2A,SCN3A,SCN5A,SCN7A,SCN9A,SDS,SELP,SEMA3C,SEMA3D,SEMA5A,SEMA6D,SEPT10,SEPT9,SERINC2,SFRP1,SGK1,SGO2,SGPL1,SIK2,SIPA1L3,SIRPA,SKA3,SLC12A4,SLC16A12,SLC16A3,SLC16A7,SLC20A1,SLC22A3,SLC28A3,SLC35G1,SLC44A1,SLC4A8,SLC6A2,SLC6A9,SLC7A5,SLC9A9,SLFN5,SLIT3,SLPI,SMC4,SMPDL3B,SNCAIP,SND1,SNRPC,SNX27,SNX32,SOCS2,SOCS3,SOD3,SORBS2,SOX17,SPAG1,SPARCL1,SPATS2,SPC25,SPDL1,SPG20,SPINT2,SPTB,SPTBN1,SRMS,SRPRB,SRPX,SRSF5,ST6GAL2,ST6GALNAC6,STAB1,STAB2,STAT1,STIL,STK32A,STON1,STON1-GTF2A1L,STX3,STXBP1,STXBP2,STXBP6,SUCO,SULF1,SULT1C4,SUSD4,SVEP1,SYCP2,SYNE1,SYNPO,SYT8,TACC1,TACR1,TADA1,TANC2,TBC1D4,TBCE,TBX15,TDRD6,TEK,TEKT5,TENM2,TESC,TFAP2A,TG,TGFB1I1,TGFBR2,TGFBR3,TGM1,THRB,THSD7B,TICRR,TIE1,TIPARP,TK1,TLN1,TLN2,TLR4,TMC4,TMCC3,TMEM206,TMEM37,TMEM63B,TMEM71,TMEM9,TMEM97,TMPO,TNFRSF8,TNFSF4,TNS1,TNS2,TNXB,TONSL,TOP1,TOX3,TPO,TPRN,TPX2,TRIM11,TRIM37,TRIM59,TRIP13,TRO,TROAP,TRPA1,TRPS1,TSPAN2,TSPAN4,TTC28,TTC38,TTK,TTYH1,TUBB2B,TUBB3,TULP4,UACA,UBE2C,UBE2S,UBL4B,UCK2,UGP2,UHRF1,USHBP1,USP53,UTRN,VAMP8,VANGL1,VAV2,VCAN,VGF,VGLL1,VGLL3,VIT,VLDLR,VMP1,VRK1,VWF,WDR62,WDR76,WISP1,WISP2,WISP3,WNT11,ZBED9,ZBTB16,ZBTB4,ZBTB41,ZC3H12C,ZCCHC12,ZCCHC24,ZDBF2,ZEB2,ZFP2,ZFP36,ZKSCAN7,ZNF106,ZNF25,ZNF334,ZNF354C,ZNF365,ZNF367,ZNF462,ZNF502,ZNF559,ZNF662,ZNF667,ZNF668,ZNF675,ZNF677,ZNF781,ZNF804A,ZWILCH</Data></Cell>
    <Cell><Data ss:Type="Number">957</Data></Cell>
   </Row>
   <Row>
    <Cell><Data ss:Type="String">Cancer, Organismal Injury and Abnormalities</Data></Cell>
    <Cell><Data ss:Type="String">pelvic cancer</Data></Cell>
    <Cell ss:StyleID="s62"><Data ss:Type="Number">1.44E-11</Data></Cell>
    <Cell><Data ss:Type="String"> </Data></Cell>
    <Cell><Data ss:Type="String"> </Data></Cell>
    <Cell><Data ss:Type="String">AASS,ABCA10,ABCA5,ABCA6,ABCA9,ABCB1,ABCB5,ABCC6,ABCD4,ABHD6,ABLIM3,ABO,ACACB,ACADS,ACR,ACSBG2,ACSL4,ACSS2,ACTG2,ADAD2,ADAM19,ADAMTS1,ADAMTS12,ADAMTS14,ADAMTS18,ADAMTSL4,ADD3,ADGRB3,ADGRD1,ADGRF1,ADGRF5,ADH1B,ADRA1A,ADRA2B,ADRB2,ADRBK2,AFAP1L1,AGO4,AGPAT2,AHNAK,AK5,AKAP2,ALDH1A1,ALDH1A2,ALK,ALPK3,AMOTL2,ANK2,ANKDD1A,ANKK1,ANXA3,AOC3,AP3B1,APBA1,APBB1IP,APCDD1,APOD,AQP1,ARAP3,ARC,ARFGEF1,ARHGAP10,ARHGAP11A,ARHGAP19,ARHGAP20,ARHGAP32,ARHGAP6,ARHGEF10,ARHGEF15,ARHGEF6,ARID4B,ARID5B,ARMC9,ARRDC3,ARRDC4,ART4,ART5,ASPA,ASUN,ATAD2,ATF6,ATIC,ATP1B2,ATP2C2,ATP8B1,AURKA,AVPR1A,AVPR2,AXIN1,B4GALNT4,BAIAP2L1,BCAS4,BCL11A,BCL6,BCL6B,BEND5,BIK,BMP5,BMP6,BMPER,BMX,BRCA1,BRCA2,BRIP1,BTNL9,BUB1B,BZW2,C10orf90,C11orf49,C11orf80,C1S,C20orf194,C2orf40,C2orf71,C3,CAB39L,CABP1,CACNA1D,CACNA1E,CACNB3,CALCR,CAMK1,CAPN5,CAPN9,CASC5,CASP10,CATSPER1,CCDC116,CCDC136,CCDC167,CCDC36,CCDC58,CCDC69,CCDC82,CCDC85A,CCL21,CCNA2,CCNB1,CCNB2,CCNE1,CCNF,CCT5,CD209,CDC20,CDC25A,CDC42EP3,CDC7,CDC73,CDH1,CDH11,CDH12,CDH13,CDH23,CDH4,CDH5,CDKN2A,CELSR1,CELSR3,CENPA,CENPE,CENPF,CENPI,CENPL,CENPN,CEP126,CEP68,CEP70,CERKL,CERS3,CFB,CFH,CFI,CGN,CHAF1B,CHEK1,CHL1,CHST11,CHST2,CHST4,CHST9,CHTF18,CISD2,CIT,CKAP5,CLDN3,CLDN4,CLDN5,CLDN7,CLEC14A,CLEC3B,CLGN,CLIC2,CNKSR2,CNN1,CNTN2,CNTN6,CNTNAP3,COL12A1,COL14A1,COL17A1,COL3A1,COL4A6,COL5A1,COL6A6,COPB2,COPE,CORIN,CPAMD8,CPXM2,CRABP1,CRABP2,CRB2,CREB5,CREBRF,CRIM1,CRTAC1,CRYBG3,CSE1L,CSMD3,CSTF2,CTNNAL1,CTPS1,CTTNBP2,CUBN,CX3CL1,CXCL12,CXCR2,CYFIP2,CYP4F12,DAB2,DARS2,DCAF13,DCN,DDR2,DDX25,DDX39A,DDX58,DDX60,DENND2A,DEPDC1B,DEPDC7,DFNA5,DHTKD1,DIAPH3,DIO3,DIRAS3,DIXDC1,DKK4,DLC1,DLG3,DLL1,DMD,DNAH1,DNAH14,DNAH8,DNER,DNMT1,DOPEY2,DPP4,DPP6,DPY19L2,DRD2,DRP2,DSC3,DSEL,DSG3,DSP,DST,DTX1,DUOX2,DZIP1L,EBF2,EBF3,ECE2,ECT2,EDEM3,EDNRB,EFNB1,EFR3A,EGFR,EMCN,EME1,ENPP2,ENTPD7,EOGT,EPB41L2,EPHA4,EPHB1,EPHB2,EPRS,ERBB2,ERBB3,ERG,ERICH5,ERMP1,ESPL1,ESRP1,EVL,EVPL,EXOC6,EZH1,EZH2,F10,F3,F8,FAAH2,FADS3,FAM13A,FAM171A1,FAM189A2,FAM208B,FAM20A,FAM227B,FAM234B,FAM43A,FAM72A,FAM83D,FAM83H,FAM91A1,FANCD2,FANCF,FAP,FARP1,FAT1,FAT4,FBLN1,FBLN5,FBN2,FBXO45,FBXO5,FCN1,FEN1,FERMT2,FES,FFAR3,FGD3,FGF7,FGF9,FGL2,FHOD3,FIGN,FLG,FLNA,FLRT2,FLVCR1,FN1,FNIP2,FOSB,FOXM1,FOXO1,FOXO4,FOXP2,FRMPD1,FSD1L,FUT8,FXYD1,FZD7,GAB3,GABRP,GALE,GALNT7,GAS1,GAS2L2,GAS6,GATS,GDF5,GEM,GEN1,GFAP,GIMAP5,GINS4,GIPC2,GLI1,GNAL,GOLGA6A (includes others),GOLGA8A/GOLGA8B,GOLM1,GPM6A,GPR146,GPR158,GPR39,GPR68,GPR75,GPRASP1,GPRC5A,GRIA4,GRIP1,GRM8,GSG2,GSPT2,GSTCD,GTF2IRD1,GUCY1A3,H6PD,HABP4,HIST1H1C,HIST2H3C,HLF,HMGA1,HMGB3,HMMR,HOXA5,HOXC11,HOXD3,HRC,HRCT1,HRNR,HSD17B6,HSD17B7,HSPB6,HSPH1,HYLS1,IFIH1,IGF1,IGSF10,IGSF3,IL18,IL33,INHBA,INSRR,INTS7,IRS2,IRX1,ISG15,ITGA6,ITGA9,ITGB3,ITM2A,ITPR1,ITSN1,JAKMIP2,JAM2,JAM3,JARID2,JCHAIN,JPH4,KANK3,KAT2B,KCNA5,KCNAB1,KCNB1,KCNH8,KCNMB1,KCNS3,KDF1,KDM5B,KDR,KIAA0754,KIAA0895,KIAA1109,KIAA1211,KIF11,KIF15,KIF17,KIF19,KIF20A,KIF20B,KIF21A,KIF23,KIF2C,KIF4A,KIFC1,KIRREL,KISS1,KL,KLF14,KLF4,KLF6,KLHL10,KLHL13,KLHL29,KLHL30,KLK10,KLK6,KLK8,KPNA2,KRAS,KRT14,KRT18,KRT19,KRT5,KRT6A,KRT6B,KRT6C,KRT8,LAMA2,LAMA4,LAMB3,LAMC1,LAMC2,LATS2,LAYN,LCN10,LCTL,LDB2,LEFTY2,LENG8,LEPR,LETMD1,LGR4,LIFR,LIG1,LILRB5,LIMCH1,LIN9,LMLN,LMNB1,LMNB2,LMOD1,LPAR6,LPIN1,LRBA,LRP1,LRP4,LRRC4B,LRRC8C,LRRCC1,LRRN3,LRRTM2,LSR,LTBP4,LTK,LY75,MAF,MAGED1,MAML2,MAN2A2,MAOB,MAP1A,MAP1B,MAP7,MAPK10,MAPK13,MAPK4,MARC1,MARCKSL1,MATN2,MBNL1,MBOAT2,MBOAT7,MCOLN2,MED12L,MEIS2,MEMO1,MEOX2,MET,MFAP4,MFGE8,MGAT3,MICAL2,MKI67,MLLT11,MME,MMP11,MMP14,MMRN2,MOXD1,MPDZ,MPO,MPPED1,MROH8,MRPL47,MRPS30,MRPS35,MSH6,MTERF3,MTHFD2,MUC15,MYBL1,MYC,MYCBP2,MYH11,MYLK,MYO19,MYO1D,MYO5B,NAA15,NAP1L2,NAV2,NCAM1,NCAPG,NCOA7,NDN,NECTIN4,NEK2,NELL2,NES,NEXN,NFIL3,NFIX,NLRP1,NLRP3,NMNAT2,NMT2,NOD1,NOG,NOTCH4,NOVA2,NPHP3,NR0B1,NR3C1,NRG1,NRP1,NRXN1,NTN4,NTRK3,NUF2,NYNRIN,OAS3,OCA2,OLFML1,OLFML2A,OLFML2B,OMD,OR2A1/OR2A42,OSBP2,P2RY12,P2RY14,PAK7,PALM2-AKAP2,PALMD,PARP3,PBX1,PCDH17,PCDH18,PCDH19,PCDHGC3,PCNA,PCNX1,PCSK5,PDE11A,PDE1C,PDE2A,PDE3B,PDE7B,PDE8B,PDGFRA,PDIA3,PDLIM1,PDLIM4,PDXDC1,PDZD2,PDZRN3,PEAR1,PEG3,PEMT,PGM1,PGM5,PHEX,PHF24,PHYHD1,PI3,PIK3R1,PIK3R2,PIP5K1B,PIWIL4,PKD1,PKD1L2,PKD2,PKDCC,PKDREJ,PKP1,PLA2G5,PLA2R1,PLAUR,PLCD1,PLEKHG6,PLEKHH2,PLIN4,PLK1,PLLP,PLP1,PLXNA4,PMAIP1,PNPLA7,POLQ,POP1,POPDC2,PPL,PPM1E,PPP1R12B,PPP1R15A,PPP2R2B,PPP4C,PRDM16,PREX1,PRIM2,PRKDC,PROS1,PROX1,PRSS12,PRSS8,PRUNE2,PSD2,PSMD12,PSME4,PTCH1,PTCH2,PTGFR,PTGIS,PTK7,PTPN14,PTPRB,PTPRM,PTPRZ1,PTTG1,PXDC1,PYGO1,PYROXD2,PZP,RAB11FIP4,RAD54B,RAI2,RALGPS2,RALY,RANBP17,RARRES2,RASA4,RASSF9,RCBTB2,RCSD1,RCVRN,RDH5,RECK,RELN,REM1,RFTN2,RGS2,RGS4,RGS5,RGS6,RHOJ,RIMBP2,RNASE4,RNF125,RNF145,ROBO4,RP1L1,RPL26L1,RPS6KA3,RSPH1,RTKN2,RUNX1T1,RYR3,S100B,SACS,SALL4,SAMD4A,SAMSN1,SCN2A,SCN3A,SCN5A,SCN7A,SCN9A,SDS,SELP,SEMA3C,SEMA3D,SEMA5A,SEMA6D,SEPT10,SEPT9,SERINC2,SFRP1,SGK1,SGO2,SGPL1,SIK2,SIPA1L3,SIRPA,SKA3,SLC12A4,SLC16A12,SLC16A3,SLC16A7,SLC20A1,SLC22A3,SLC28A3,SLC35G1,SLC44A1,SLC4A8,SLC6A2,SLC6A9,SLC7A5,SLC9A9,SLFN5,SLIT3,SLPI,SMC4,SMPDL3B,SNCAIP,SND1,SNRPC,SNX27,SNX32,SOCS2,SOCS3,SOD3,SORBS2,SOX17,SPAG1,SPARCL1,SPATS2,SPC25,SPDL1,SPG20,SPINT2,SPTB,SPTBN1,SRMS,SRPRB,SRPX,SRSF5,ST6GAL2,ST6GALNAC6,STAB1,STAB2,STAT1,STIL,STK32A,STON1,STON1-GTF2A1L,STX3,STXBP1,STXBP2,STXBP6,SUCO,SULF1,SULT1C4,SUSD4,SVEP1,SYCP2,SYNE1,SYNPO,SYT8,TACC1,TACR1,TADA1,TANC2,TBC1D4,TBCE,TBX15,TDRD6,TEK,TEKT5,TENM2,TESC,TFAP2A,TG,TGFB1I1,TGFBR2,TGFBR3,TGM1,THRB,THSD7B,TICRR,TIE1,TIPARP,TK1,TLN1,TLN2,TLR4,TMC4,TMCC3,TMEM206,TMEM37,TMEM63B,TMEM71,TMEM9,TMEM97,TMPO,TNFRSF8,TNFSF4,TNS1,TNS2,TNXB,TONSL,TOP1,TOX3,TPO,TPRN,TPX2,TRIM11,TRIM37,TRIM59,TRIP13,TRO,TROAP,TRPA1,TRPS1,TSPAN2,TSPAN4,TTC28,TTC38,TTK,TTYH1,TUBB2B,TUBB3,TULP4,UACA,UBE2C,UBE2S,UBL4B,UCK2,UGP2,UHRF1,USHBP1,USP53,UTRN,VAMP8,VANGL1,VAV2,VCAN,VGF,VGLL1,VGLL3,VIT,VLDLR,VMP1,VRK1,VWF,WDR62,WDR76,WISP1,WISP2,WISP3,WNT11,ZBED9,ZBTB16,ZBTB4,ZBTB41,ZC3H12C,ZCCHC12,ZCCHC24,ZDBF2,ZEB2,ZFP2,ZFP36,ZKSCAN7,ZNF106,ZNF25,ZNF334,ZNF354C,ZNF365,ZNF367,ZNF462,ZNF502,ZNF559,ZNF662,ZNF667,ZNF668,ZNF675,ZNF677,ZNF781,ZNF804A,ZWILCH</Data></Cell>
    <Cell><Data ss:Type="Number">956</Data></Cell>
   </Row>
   <Row>
    <Cell><Data ss:Type="String">Cancer, Organismal Injury and Abnormalities</Data></Cell>
    <Cell><Data ss:Type="String">urogenital cancer</Data></Cell>
    <Cell ss:StyleID="s62"><Data ss:Type="Number">1.1599999999999999E-9</Data></Cell>
    <Cell><Data ss:Type="String"> </Data></Cell>
    <Cell><Data ss:Type="String"> </Data></Cell>
    <Cell><Data ss:Type="String">AASS,ABCA10,ABCA5,ABCA6,ABCA9,ABCB1,ABCB5,ABCC6,ABCD4,ABHD6,ABLIM3,ABO,ACACB,ACADS,ACR,ACSBG2,ACSL4,ACSS2,ACTG2,ADAM19,ADAMTS1,ADAMTS12,ADAMTS14,ADAMTS18,ADAMTSL4,ADD3,ADGRB3,ADGRD1,ADGRF1,ADGRF5,ADH1B,ADRA1A,ADRA2B,ADRB2,ADRBK2,AGO4,AGPAT2,AHNAK,AK5,AKAP2,ALDH1A1,ALDH1A2,ALK,ALPK3,AMOTL2,ANK2,ANKDD1A,ANKK1,ANPEP,ANXA1,ANXA3,AOC3,AP3B1,APBA1,APBB1IP,APCDD1,APOD,AQP1,ARAP3,ARFGEF1,ARHGAP11A,ARHGAP19,ARHGAP20,ARHGAP6,ARHGEF10,ARHGEF15,ARHGEF6,ARID4B,ARID5B,ARMC9,ARRDC3,ART4,ASPA,ASUN,ATAD2,ATAD5,ATF6,ATIC,ATP1B2,ATP2C2,ATP6AP1,ATP8B1,AURKA,AVPR1A,AVPR2,AXIN1,B4GALNT4,BAIAP2L1,BCL11A,BCL6,BCL6B,BEND5,BIK,BLM,BMP5,BMP6,BMPER,BMX,BRCA1,BRCA2,BRIP1,BUB1B,BZW2,C10orf90,C11orf49,C11orf80,C1S,C20orf194,C2orf40,C2orf71,C3,CAB39L,CABP1,CACNA1D,CACNA1E,CACNB3,CALCR,CAMK1,CAMSAP3,CAPN5,CAPN9,CASC5,CASP10,CATSPER1,CCDC116,CCDC136,CCDC167,CCDC36,CCDC58,CCDC82,CCL21,CCNA2,CCNB1,CCNB2,CCNE1,CCNF,CCT5,CD209,CDC20,CDC25A,CDC42EP3,CDC7,CDC73,CDH1,CDH11,CDH12,CDH13,CDH23,CDH4,CDH5,CDKN2A,CELSR1,CELSR3,CENPA,CENPE,CENPF,CENPH,CENPI,CENPL,CENPN,CEP126,CEP68,CEP70,CERKL,CERS3,CFB,CFH,CFI,CGN,CHAF1B,CHEK1,CHL1,CHST11,CHST2,CHST4,CISD2,CIT,CKAP5,CLDN11,CLDN3,CLDN4,CLDN5,CLDN7,CLEC14A,CLEC3B,CLGN,CLIC2,CNKSR2,CNN1,CNTN2,CNTN6,CNTNAP3,COL12A1,COL14A1,COL17A1,COL3A1,COL4A6,COL5A1,COL6A6,COPE,CORIN,CPAMD8,CPXM2,CRABP1,CRABP2,CREB5,CREBRF,CRIM1,CRTAC1,CRYBG3,CSE1L,CSMD3,CSTF2,CTNNAL1,CTPS1,CTTNBP2,CUBN,CX3CL1,CXCL12,CXCR2,CYFIP2,CYP4F12,CYR61,DAB2,DARS2,DCAF13,DCN,DDR2,DDX25,DDX39A,DDX58,DDX60,DENND2A,DEPDC1B,DEPDC7,DFNA5,DHTKD1,DIAPH3,DIO3,DIRAS3,DLC1,DLG3,DLGAP5,DLL1,DMD,DNAH1,DNAH14,DNAH8,DNER,DNMT1,DOPEY2,DPP4,DPP6,DPY19L2,DRD2,DRP2,DSC3,DSEL,DSG3,DSP,DST,DTX1,DUOX2,DZIP1L,EBF2,EBF3,ECE2,ECT2,EDEM3,EDNRB,EFNB1,EFR3A,EGFR,EMCN,EME1,ENPP2,ENTPD7,EOGT,EPB41L2,EPHA4,EPHB1,EPHB2,EPRS,ERBB2,ERBB3,ERG,ERICH5,ERMP1,ESPL1,ESRP1,EVL,EVPL,EXOC6,EZH1,EZH2,F10,F2RL2,F3,F8,FAAH2,FAM13A,FAM171A1,FAM189A2,FAM208B,FAM20A,FAM227B,FAM234B,FAM72A,FAM83D,FAM91A1,FANCD2,FANCF,FAP,FARP1,FAT1,FAT4,FBLN1,FBLN5,FBN2,FBXO5,FCN1,FEN1,FERMT2,FES,FFAR3,FGD3,FGF7,FGF9,FGL2,FHOD3,FIGN,FLG,FLNA,FLRT2,FN1,FNIP2,FOSB,FOXM1,FOXO1,FOXO4,FOXP2,FRMPD1,FSD1L,FUT8,FXYD1,FZD7,GAB3,GABRP,GALE,GALNT7,GAS1,GAS2L2,GAS6,GATS,GDF5,GEM,GEN1,GFAP,GIMAP5,GINS4,GLI1,GNAL,GOLGA6A (includes others),GOLGA6L9 (includes others),GOLGA8A/GOLGA8B,GOLM1,GPM6A,GPR146,GPR158,GPR39,GPR68,GPR75,GPRASP1,GPRC5A,GRIA4,GRIP1,GRM8,GSG2,GSPT2,GSTCD,GTF2IRD1,GUCY1A3,H6PD,HABP4,HIST1H1C,HIST2H3C,HLF,HMGA1,HMGB3,HMMR,HOXA5,HOXC11,HOXD3,HRC,HRCT1,HRNR,HS3ST3A1,HSD17B6,HSD17B7,HSPB6,HSPH1,HYLS1,IFIH1,IGF1,IGSF10,IGSF3,IL18,IL22RA1,IL33,IL34,INHBA,INSRR,INTS7,IRS2,IRX1,ISG15,ITGA6,ITGA9,ITGB3,ITM2A,ITPR1,ITSN1,JAKMIP2,JAM2,JAM3,JARID2,JPH4,KANK3,KAT2B,KCNA5,KCNAB1,KCNB1,KCNH3,KCNH8,KCNMB1,KCNS3,KDF1,KDM5B,KDR,KIAA0754,KIAA0895,KIAA1109,KIAA1211,KIF11,KIF15,KIF17,KIF19,KIF20A,KIF20B,KIF21A,KIF23,KIF2C,KIF4A,KIFC1,KIRREL,KL,KLF4,KLF6,KLHL10,KLHL13,KLHL29,KLK10,KLK6,KLK8,KPNA2,KRAS,KRT14,KRT16,KRT18,KRT19,KRT6A,KRT6B,KRT6C,KRT8,LAMA2,LAMA4,LAMB3,LAMC1,LAMC2,LAYN,LCN10,LCTL,LDB2,LEFTY2,LENG8,LEPR,LETMD1,LGR4,LIFR,LIG1,LILRB5,LIMCH1,LIN9,LIX1L,LMLN,LMNB2,LMOD1,LPAR6,LPIN1,LRBA,LRP1,LRP4,LRRC4B,LRRC8C,LRRCC1,LRRN3,LRRTM2,LSR,LTBP4,LY75,MAF,MAGED1,MAML2,MAN2A2,MAOB,MAP1A,MAP1B,MAPK10,MAPK13,MAPK4,MARC1,MARCKSL1,MATN2,MBNL1,MBOAT2,MBOAT7,MCOLN2,MED12L,MEIS2,MEMO1,MEOX2,MET,MFAP4,MFGE8,MGAT3,MICAL2,MKI67,MLLT11,MLXIPL,MME,MMP14,MMRN2,MOXD1,MPDZ,MPO,MPPED1,MROH8,MRPL47,MRPS30,MRPS35,MSH6,MTERF3,MTHFD2,MUC15,MXI1,MYBL1,MYC,MYCBP2,MYH11,MYLK,MYO19,MYO1D,MYO5B,NAA15,NAP1L2,NAV2,NCAM1,NCAPG,NCOA7,NDN,NECTIN4,NEK2,NELL2,NES,NEXN,NFAT5,NFIL3,NFIX,NLRP3,NMNAT2,NMT2,NOD1,NOG,NOTCH4,NOVA2,NPAS3,NPHP3,NR0B1,NR3C1,NRG1,NRP1,NRXN1,NUF2,NYNRIN,OAS3,OCA2,OLFML1,OLFML2A,OLFML2B,OR2A1/OR2A42,OSBP2,P2RY12,P2RY14,PAK7,PALM2-AKAP2,PALMD,PARP1,PARP3,PBX1,PCDH17,PCDH18,PCDH19,PCDHGC3,PCNX1,PCSK5,PDE1C,PDE2A,PDE3B,PDE7B,PDE8B,PDGFRA,PDIA3,PDLIM1,PDLIM4,PDXDC1,PDZD2,PDZRN3,PEAR1,PEG3,PEMT,PGM1,PGM5,PHEX,PHF24,PHYHD1,PI3,PIK3R1,PIK3R2,PIP5K1B,PIWIL4,PKD1,PKD1L2,PKD2,PKDREJ,PKP1,PLA2G5,PLA2R1,PLAUR,PLCD1,PLEKHG6,PLEKHH2,PLIN4,PLK1,PLLP,PLP1,PLXNA4,PMAIP1,PNPLA7,POLQ,POP1,POPDC2,PPL,PPM1E,PPP1R12B,PPP1R15A,PPP1R16B,PPP2R2B,PPP4C,PRDM16,PREX1,PRIM2,PRKDC,PROS1,PROX1,PRSS12,PRSS8,PRUNE2,PRX,PSD2,PSMD12,PSME4,PTCH1,PTCH2,PTGFR,PTGIS,PTK7,PTPN14,PTPRB,PTPRM,PTPRZ1,PTTG1,PXDC1,PYGO1,PYROXD2,PZP,RAB11FIP4,RAD54B,RAE1,RAI14,RAI2,RALGPS2,RALY,RANBP17,RAP2C,RASA4,RASSF9,RCBTB2,RCC2,RCVRN,RDH5,RECK,RELN,REM1,RFTN2,RGS2,RGS4,RGS5,RGS6,RHOJ,RIMBP2,RNASE4,RNF125,RNF145,ROBO4,RP1L1,RPL26L1,RPS6KA3,RRAD,RRAS2,RSPH1,RTKN2,RUNX1T1,RUNX2,RYR3,S100A14,S100B,SACS,SALL4,SAMD4A,SAMSN1,SCN2A,SCN3A,SCN5A,SCN7A,SCN9A,SDS,SELP,SEMA3C,SEMA3D,SEMA5A,SEMA6D,SEPP1,SEPT10,SEPT9,SFRP1,SGK1,SGO2,SGPL1,SIK2,SIPA1L3,SIRPA,SKA3,SLC12A4,SLC16A12,SLC16A3,SLC16A7,SLC20A1,SLC22A3,SLC28A3,SLC35G1,SLC44A1,SLC4A8,SLC6A2,SLC6A9,SLC7A5,SLC9A9,SLFN5,SLIT3,SLPI,SMC4,SMG7,SMPDL3B,SNCAIP,SND1,SNRPC,SNX27,SNX32,SOCS2,SOCS3,SORBS2,SOX17,SPAG1,SPARCL1,SPATS2,SPC25,SPDL1,SPG20,SPINT2,SPTB,SPTBN1,SRMS,SRPK2,SRPRB,SRPX,SRSF5,ST6GAL2,ST6GALNAC6,STAB1,STAB2,STAT1,STIL,STK32A,STON1,STON1-GTF2A1L,STX3,STXBP1,STXBP2,STXBP6,SUCO,SULF1,SULT1C4,SUSD4,SVEP1,SYCP2,SYNE1,SYNPO,TACC1,TACR1,TADA1,TANC2,TBC1D4,TBCE,TBX15,TCF7,TEK,TEKT5,TENM2,TESC,TFAP2A,TFB2M,TG,TGFB1I1,TGFBR2,TGFBR3,TGM1,THRB,THSD7B,TICRR,TIE1,TIPARP,TK1,TLN1,TLN2,TMC4,TMCC3,TMEM145,TMEM47,TMEM63B,TMEM71,TMEM9,TMPO,TNFRSF8,TNFSF4,TNS1,TNS2,TNXB,TOP1,TOX3,TPO,TPRN,TPX2,TRIM11,TRIM37,TRIM59,TRIP13,TRO,TROAP,TRPA1,TRPS1,TSPAN2,TSPAN4,TTC28,TTC38,TTK,TTYH1,TUBB2B,TUBB3,TULP4,UACA,UBE2C,UBE2S,UBL4B,UCK2,UGP2,USHBP1,USP53,UTRN,VAMP8,VAV2,VCAN,VGF,VGLL1,VGLL3,VIT,VLDLR,VMP1,VRK1,VWF,WDR62,WISP1,WISP2,WISP3,WNT11,ZBED9,ZBTB16,ZBTB4,ZBTB41,ZC3H12C,ZCCHC12,ZCCHC24,ZDBF2,ZEB2,ZFP36,ZNF106,ZNF25,ZNF334,ZNF354C,ZNF365,ZNF367,ZNF462,ZNF502,ZNF559,ZNF662,ZNF667,ZNF668,ZNF675,ZNF677,ZNF781,ZNF804A,ZWILCH</Data></Cell>
    <Cell><Data ss:Type="Number">940</Data></Cell>
   </Row>
   <Row>
    <Cell><Data ss:Type="String">Organismal Injury and Abnormalities, Reproductive System Disease</Data></Cell>
    <Cell><Data ss:Type="String">endometriosis</Data></Cell>
    <Cell ss:StyleID="s62"><Data ss:Type="Number">1.6399999999999999E-9</Data></Cell>
    <Cell><Data ss:Type="String"> </Data></Cell>
    <Cell><Data ss:Type="String"> </Data></Cell>
    <Cell><Data ss:Type="String">ACKR1,ACTA2,ALDH1A3,AMY2B,APOBEC3B,ARF1,BCL6,BIRC5,BRCA2,BUB1B,C10orf10,C1S,CAV2,CCL21,CCL28,CCNA2,CCR10,CDK1,CEMIP,CX3CL1,CXCL10,CXCR2,CYR61,DCN,DNMT1,DNMT3A,DNMT3B,DUSP1,EGFR,EGR1,EMX2,ERBB2,ERRFI1,ESR2,EZR,FGF2,FGF7,FN1,FOXO1,G0S2,GAS6,GATA3,GPX3,HOXD3,HSD17B7,ID1,IL1R1,INHBA,INSRR,IRS2,ITGA6,ITGB3,ITGB4,JUN,KIF20A,KRT8,LAMA4,LCAT,LEFTY2,LEPR,LOXL1,MAN2A2,MAP3K8,MAPK4,MCM4,MEST,MMP11,MMP14,MPPED2,MT1M,MT1X,MUC1,NFIL3,NR4A1,NTRK2,P4HA1,PBK,PDGFA,PDGFD,PDGFRA,PIK3R1,PIK3R2,PIP5K1B,PKD1,PKD2,PLA2G4A,PLAUR,PPAP2B,RFC2,RGCC,ROCK2,SEMA3G,SGK1,SLC6A2,SLPI,SORBS1,SPRY2,SRPRB,TAL1,TEK,TFAP2A,TK1,TNFRSF1B,TNFSF13B,VIM,ZBTB16,ZFP36,ZNF25</Data></Cell>
    <Cell><Data ss:Type="Number">108</Data></Cell>
   </Row>
   <Row>
    <Cell><Data ss:Type="String">Cancer, Organismal Injury and Abnormalities</Data></Cell>
    <Cell><Data ss:Type="String">abdominal cancer</Data></Cell>
    <Cell ss:StyleID="s62"><Data ss:Type="Number">2.4200000000000002E-8</Data></Cell>
    <Cell><Data ss:Type="String"> </Data></Cell>
    <Cell><Data ss:Type="String"> </Data></Cell>
    <Cell><Data ss:Type="String">A2M,AASS,AATF,ABCA1,ABCA10,ABCA5,ABCA6,ABCA9,ABCB1,ABCB5,ABCC5,ABCC6,ABCD4,ABCG2,ABHD17C,ABHD6,ABLIM3,ABO,ACAA2,ACACB,ACADS,ACBD3,ACCS,ACKR3,ACKR4,ACO1,ACOT7,ACR,ACSBG2,ACSL4,ACSL6,ACSS2,ACTA2,ACTG2,ACTR3,ACVRL1,ADAD2,ADAM11,ADAM19,ADAM33,ADAMTS1,ADAMTS12,ADAMTS14,ADAMTS18,ADAMTS5,ADAMTS6,ADAMTS9,ADAMTSL4,ADAR,ADCK3,ADCY4,ADCY5,ADD3,ADGRA2,ADGRB3,ADGRD1,ADGRF1,ADGRF5,ADGRG3,ADGRL3,ADGRL4,ADH1B,ADH5,ADH6,ADHFE1,ADIPOR1,ADIRF,ADRA1A,ADRA2A,ADRA2B,ADRB2,ADRBK2,ADSS,AFAP1L1,AGO4,AGPAT2,AHNAK,AIFM2,AIM1L,AK4,AK5,AKAP12,AKAP2,ALAD,ALDH1A1,ALDH1A2,ALDH1A3,ALDH2,ALG6,ALK,ALPK3,ALPL,AMIGO2,AMOTL2,AMT,ANGPTL1,ANGPTL2,ANGPTL4,ANK2,ANKDD1A,ANKK1,ANKRD35,ANKRD53,ANO6,ANPEP,ANTXR2,ANTXRL,ANXA1,ANXA3,ANXA9,AOC3,AOX1,AP1M2,AP1S1,AP3B1,APBA1,APBB1,APBB1IP,APCDD1,APOD,AQP1,ARAP3,ARC,ARF1,ARFGEF1,ARFGEF3,ARGLU1,ARHGAP10,ARHGAP11A,ARHGAP19,ARHGAP20,ARHGAP32,ARHGAP39,ARHGAP6,ARHGAP8/PRR5-ARHGAP8,ARHGEF10,ARHGEF15,ARHGEF25,ARHGEF4,ARHGEF40,ARHGEF6,ARID4B,ARID5B,ARL6IP1,ARMC9,ARNT2,ARRDC3,ARRDC4,ARSB,ART4,ART5,ASPA,ASUN,ASXL3,ATAD2,ATAD5,ATF6,ATIC,ATP1A3,ATP1B2,ATP2C2,ATP6AP1,ATP6V0B,ATP8B1,AURKA,AURKB,AVPR1A,AVPR2,AXIN1,AXIN2,B3GALT1,B4GALNT4,B4GALT6,BAALC,BACH2,BAIAP2L1,BATF,BAZ1A,BCAS4,BCHE,BCL11A,BCL6,BCL6B,BCL9,BDH2,BEND5,BEND7,BIK,BIRC5,BLM,BMP5,BMP6,BMPER,BMX,BOC,BPI,BPNT1,BRCA1,BRCA2,BRIP1,BSPRY,BTNL9,BUB1B,BZW2,C10orf90,C11orf49,C11orf80,C11orf96,C16orf59,C16orf89,C17orf51,C1QTNF1,C1QTNF2,C1R,C1S,C20orf194,C21orf58,C2orf40,C2orf71,C3,C5orf49,C7orf31,CA12,CA4,CAB39L,CABP1,CACFD1,CACHD1,CACNA1D,CACNA1E,CACNA2D1,CACNB3,CACNG4,CACYBP,CADM3,CALCR,CALD1,CAMK1,CAMK4,CAMSAP3,CANT1,CAPN5,CAPN9,CARD6,CASC5,CASP10,CATSPER1,CAV1,CBX2,CBX3,CBX4,CBX6,CCDC116,CCDC136,CCDC138,CCDC158,CCDC167,CCDC36,CCDC50,CCDC58,CCDC64,CCDC69,CCDC78,CCDC8,CCDC82,CCDC85A,CCL14,CCL21,CCL28,CCM2L,CCNA2,CCNB1,CCNB2,CCND2,CCNE1,CCNF,CCR10,CCT5,CCT6A,CCT8,CD200,CD209,CD244,CD248,CD300LF,CD34,CD36,CD93,CDC20,CDC25A,CDC42EP3,CDC45,CDC7,CDC73,CDCA3,CDCP1,CDH1,CDH11,CDH12,CDH13,CDH19,CDH23,CDH4,CDH5,CDKL2,CDKN2A,CDS1,CDYL2,CEBPA,CEBPD,CELF2,CELSR1,CELSR3,CEMIP,CENPA,CENPE,CENPF,CENPH,CENPI,CENPL,CENPN,CENPP,CENPU,CEP126,CEP350,CEP68,CEP70,CERKL,CERS3,CFB,CFH,CFI,CFL2,CFLAR,CFP,CGN,CHAF1B,CHEK1,CHL1,CHMP4C,CHRM1,CHST11,CHST2,CHST4,CHST9,CHSY3,CHTF18,CIB2,CILP2,CISD2,CIT,CKAP5,CLCA4,CLCN2,CLCNKA,CLDN11,CLDN3,CLDN4,CLDN5,CLDN7,CLEC14A,CLEC1A,CLEC3B,CLEC4F,CLGN,CLIC2,CLIP4,CLK4,CLSPN,CLTC,CNGA1,CNKSR2,CNN1,CNR1,CNRIP1,CNTN2,CNTN6,CNTNAP3,COG2,COL11A1,COL11A2,COL12A1,COL14A1,COL17A1,COL1A1,COL24A1,COL25A1,COL3A1,COL4A6,COL5A1,COL5A2,COL6A6,COL7A1,COMP,COPA,COPB2,COPE,CORIN,CORO2A,CORO2B,COX6C,CPA1,CPAMD8,CPEB1,CPXM2,CRABP1,CRABP2,CRB2,CRB3,CREB5,CREBRF,CRHBP,CRHR1,CRHR2,CRIM1,CRISPLD1,CRTAC1,CRTAP,CRYBG3,CSE1L,CSMD3,CSNK1G1,CSRNP3,CSRP2,CSTF2,CSTF3,CTHRC1,CTNNAL1,CTPS1,CTTNBP2,CUBN,CUTC,CX3CL1,CX3CR1,CXCL1,CXCL12,CXCR2,CYB561,CYFIP2,CYGB,CYP11A1,CYP4F12,CYR61,CYTL1,DAAM2,DAB2,DAB2IP,DACT2,DAP3,DARS2,DCAF10,DCAF13,DCK,DCN,DCTPP1,DDAH1,DDR2,DDX25,DDX39A,DDX58,DDX60,DEGS2,DENND2A,DEPDC1B,DEPDC7,DFNA5,DHTKD1,DIAPH3,DIO3,DIRAS3,DIXDC1,DKK4,DLC1,DLG3,DLGAP5,DLL1,DMD,DMTN,DNA2,DNAH1,DNAH14,DNAH8,DNAJB11,DNASE1L3,DNER,DNMT1,DNMT3A,DNMT3B,DOCK11,DOCK6,DOPEY2,DPP4,DPP6,DPY19L2,DPYD,DPYSL2,DRD1,DRD2,DRP2,DSC3,DSEL,DSG3,DSN1,DSP,DST,DTX1,DUOX2,DUSP1,DUSP6,DZIP1,DZIP1L,E2F2,E2F3,E2F5,EBF1,EBF2,EBF3,EBP,ECE2,ECT2,EDEM3,EDN3,EDNRB,EFCAB1,EFCAB11,EFEMP1,EFEMP2,EFNB1,EFR3A,EGFL7,EGFR,EGR1,EGR2,EGR3,EHD2,EIF2AK1,ELAC1,ELMOD3,ELOVL3,EMCN,EME1,EMILIN3,EMP1,EMX2,ENAH,ENPP2,ENTPD7,EOGT,EPB41L2,EPCAM,EPHA2,EPHA4,EPHB1,EPHB2,EPHB6,EPRS,EPS8L1,EPSTI1,ERBB2,ERBB3,ERG,ERGIC1,ERICH5,ERMP1,ERRFI1,ERVFRD-1,ESCO2,ESPL1,ESPN,ESR2,ESRP1,ESYT1,ETV5,EVC2,EVL,EVPL,EXOC6,EZH1,EZH2,F10,F12,F2RL2,F3,F8,FAAH2,FADS3,FAM102A,FAM110D,FAM124A,FAM124B,FAM126A,FAM13A,FAM13C,FAM150B,FAM171A1,FAM174B,FAM184A,FAM189A2,FAM208B,FAM20A,FAM227B,FAM234B,FAM43A,FAM72A,FAM83D,FAM83H,FAM91A1,FANCC,FANCD2,FANCF,FANCI,FAP,FARP1,FAT1,FAT4,FBLN1,FBLN2,FBLN5,FBN2,FBXL16,FBXL19,FBXO45,FBXO5,FCER1A,FCN1,FEN1,FERMT2,FES,FEZ1,FFAR3,FFAR4,FGD3,FGF1,FGF2,FGF7,FGF9,FGFBP1,FGFR1,FGL2,FH,FHOD3,FIGN,FLG,FLI1,FLNA,FLRT2,FLT4,FLVCR1,FMO2,FN1,FNIP2,FOLR2,FOSB,FOXM1,FOXN3,FOXO1,FOXO4,FOXP2,FPR3,FREM1,FRMPD1,FSD1L,FSTL1,FUT8,FXYD1,FZD7,FZD9,GAB3,GABRP,GALE,GALNT12,GALNT16,GALNT6,GALNT7,GARS,GAS1,GAS2L2,GAS2L3,GAS6,GATA3,GATS,GBP2,GCNT4,GDF5,GEM,GEN1,GFAP,GIMAP4,GIMAP5,GIMAP6,GIMAP8,GINS1,GINS4,GIPC2,GJB2,GLB1,GLI1,GLYCTK,GMPS,GNAL,GNG7,GNPNAT1,GOLGA6A (includes others),GOLGA6L9 (includes others),GOLGA8A/GOLGA8B,GOLM1,GPATCH2,GPC3,GPD2,GPER1,GPIHBP1,GPM6A,GPR12,GPR146,GPR158,GPR17,GPR18,GPR19,GPR34,GPR39,GPR62,GPR68,GPR75,GPR84,GPR87,GPRASP1,GPRC5A,GPSM2,GPT,GRAMD2,GRAMD3,GREM2,GRHL2,GRIA4,GRIK5,GRIN2D,GRIP1,GRM8,GSG2,GSK3B,GSPT2,GSTCD,GTF2IRD1,GTF3C1,GTSE1,GUCY1A3,H2AFY,H3F3A/H3F3B,H6PD,HABP4,HAGHL,HAND2,HAP1,HDGF,HEG1,HELLS,HES6,HIC1,HIF3A,HIST1H1C,HIST1H1E,HIST1H2BG,HIST1H3D,HIST2H3C,HLF,HM13,HMGA1,HMGB3,HMMR,HNMT,HOOK1,HOXA10,HOXA4,HOXA5,HOXA6,HOXA7,HOXA9,HOXC11,HOXD3,HOXD4,HRC,HRCT1,HRNR,HS3ST3A1,HSD17B11,HSD17B3,HSD17B6,HSD17B7,HSPA12A,HSPA12B,HSPA14,HSPB6,HSPH1,HYLS1,ICA1,ICAM5,ID4,IFFO1,IFFO2,IFIH1,IFNGR1,IGF1,IGFBP6,IGSF10,IGSF3,IL18,IL1RL2,IL33,IL34,IL3RA,IL6R,ILF2,INHBA,INHBB,INPP1,INPP5K,INSRR,INTS7,IQGAP3,IRS1,IRS2,IRS4,IRX1,IRX4,IRX6,ISG15,ITGA10,ITGA6,ITGA9,ITGB3,ITGB4,ITGBL1,ITM2A,ITPR1,ITPRIP,ITPRIPL1,ITSN1,JADE1,JAG2,JAKMIP2,JAM2,JAM3,JARID2,JCHAIN,JPH4,JUN,KANK1,KANK2,KANK3,KAT2B,KCNA5,KCNAB1,KCNB1,KCNB2,KCNC4,KCNE5,KCNH3,KCNH4,KCNH8,KCNIP1,KCNJ2,KCNJ8,KCNK3,KCNK7,KCNMB1,KCNMB2,KCNQ4,KCNS3,KCTD12,KDF1,KDM4B,KDM5B,KDR,KIAA0101,KIAA0754,KIAA0895,KIAA1109,KIAA1211,KIAA1257,KIAA1524,KIAA1614,KIF11,KIF15,KIF17,KIF19,KIF20A,KIF20B,KIF21A,KIF23,KIF24,KIF26B,KIF2C,KIF4A,KIFAP3,KIFC1,KIRREL,KISS1,KL,KLF10,KLF11,KLF14,KLF4,KLF6,KLHL10,KLHL13,KLHL29,KLHL3,KLHL30,KLHL4,KLK10,KLK11,KLK6,KLK8,KLK9,KNOP1,KNSTRN,KNTC1,KPNA2,KRAS,KRT14,KRT18,KRT19,KRT5,KRT6A,KRT6B,KRT6C,KRT8,KRT9,LAMA2,LAMA3,LAMA4,LAMB3,LAMC1,LAMC2,LAMTOR2,LARP4B,LATS2,LAYN,LCA5,LCN10,LCTL,LDB2,LEF1,LEFTY2,LENG8,LEPR,LETMD1,LGALS3,LGI4,LGR4,LHFP,LIFR,LIG1,LILRB5,LIMCH1,LIN9,LINGO1,LLGL2,LMLN,LMNB1,LMNB2,LMO2,LMOD1,LOXL1,LPAR6,LPCAT1,LPCAT2,LPIN1,LRBA,LRIG3,LRP1,LRP4,LRP8,LRRC15,LRRC3B,LRRC46,LRRC4B,LRRC59,LRRC6,LRRC8C,LRRC8E,LRRCC1,LRRN2,LRRN3,LRRN4CL,LRRTM2,LSR,LTBP2,LTBP4,LTK,LY75,LYPLA1,MAB21L1,MAF,MAGEB4,MAGED1,MAGOHB,MALL,MAML2,MAN2A2,MAOB,MAP1A,MAP1B,MAP7,MAPK10,MAPK13,MAPK4,MAPK8IP2,MARC1,MARCKSL1,MASP2,MAST2,MATN2,MATN3,MAZ,MBNL1,MBNL2,MBOAT2,MBOAT7,MCM10,MCM3,MCM4,MCM6,MCOLN2,MCRIP2,MDFIC,MED12L,MEDAG,MEIS2,MELK,MEMO1,MEOX2,MERTK,MEST,MET,MEX3A,MFAP4,MFGE8,MFNG,MFSD12,MGARP,MGAT3,MICAL2,MICU3,MID1,MISP,MKI67,MLLT11,MLXIPL,MLYCD,MME,MMP11,MMP14,MMP19,MMP27,MMP28,MMRN2,MOB3B,MOXD1,MPDZ,MPO,MPPED1,MRAS,MRGPRE,MROH8,MRPL13,MRPL42,MRPL47,MRPS30,MRPS35,MRVI1,MSH6,MSI2,MSRB3,MTBP,MTERF3,MTHFD2,MTURN,MUC1,MUC15,MUSTN1,MXI1,MXRA5,MYADM,MYBL1,MYC,MYCBP2,MYCT1,MYH11,MYH7B,MYL9,MYLK,MYO19,MYO1C,MYO1D,MYO5B,MYO6,MYO7B,MYRIP,MZT1,N4BP2L1,N4BP3,NAA15,NAALAD2,NAALADL1,NAB1,NANS,NAP1L2,NAV2,NAXE,NCALD,NCAM1,NCAPG,NCMAP,NCOA7,NDC1,NDN,NDNF,NEBL,NECTIN3,NECTIN4,NEDD9,NEIL1,NEIL3,NEK2,NELL2,NES,NEUROG2,NEXN,NFAT5,NFIB,NFIL3,NFIX,NGFR,NIPSNAP3B,NKAPL,NLGN1,NLGN4X,NLK,NLRP1,NLRP3,NLRX1,NMB,NMNAT2,NMT2,NMUR1,NOD1,NODAL,NOG,NOSTRIN,NOTCH1,NOTCH4,NOV,NOVA1,NOVA2,NOX4,NPAS3,NPHP3,NPR2,NPY5R,NR0B1,NR1H3,NR2F1,NR3C1,NR3C2,NR4A1,NRG1,NRG2,NRN1,NRP1,NRXN1,NSF,NSMCE2,NT5E,NTF3,NTF4,NTN4,NTRK2,NTRK3,NUCB2,NUDCD1,NUDT7,NUF2,NUP210,NYAP1,NYNRIN,OAS1,OAS3,OASL,OCA2,OLA1,OLFML1,OLFML2A,OLFML2B,OLR1,OMD,OR2A1/OR2A42,OR2L13,ORC1,OSBP2,OSR1,P2RY12,P2RY14,P3H2,P4HB,PAICS,PAK3,PAK4,PAK7,PALM2-AKAP2,PALMD,PAMR1,PARP1,PARP3,PARP9,PBK,PBX1,PCDH17,PCDH18,PCDH19,PCDHGC3,PCDHGC5,PCNA,PCNX1,PCSK5,PDE11A,PDE1B,PDE1C,PDE2A,PDE3B,PDE7B,PDE8B,PDE9A,PDGFA,PDGFD,PDGFRA,PDIA3,PDIA4,PDK2,PDK3,PDLIM1,PDLIM4,PDP2,PDXDC1,PDZD2,PDZRN3,PEAR1,PEG3,PELI1,PEMT,PER1,PER2,PGM1,PGM5,PHEX,PHF24,PHLDB1,PHTF1,PHYHD1,PHYHIPL,PI16,PI3,PIK3C2G,PIK3IP1,PIK3R1,PIK3R2,PIK3R3,PIP5K1B,PITX1,PIWIL4,PKD1,PKD1L2,PKD2,PKDCC,PKDREJ,PKP1,PKP3,PLA2G4A,PLA2G5,PLA2R1,PLAGL1,PLAUR,PLCD1,PLCH2,PLEKHB2,PLEKHF2,PLEKHG5,PLEKHG6,PLEKHH2,PLIN4,PLK1,PLK3,PLK4,PLLP,PLP1,PLPP2,PLPP7,PLS1,PLSCR4,PLTP,PLXNA4,PM20D1,PMAIP1,PNISR,PNMA3,PNPLA7,POLQ,POP1,POPDC2,POSTN,POU2F1,POU6F1,PPAP2B,PPL,PPM1E,PPM1F,PPME1,PPP1R12B,PPP1R15A,PPP1R16B,PPP1R1B,PPP2R1B,PPP2R2B,PPP4C,PRC1,PRCC,PRDM16,PRDM8,PREX1,PRICKLE2,PRIM2,PRKCZ,PRKDC,PRNP,PROM1,PROS1,PROX1,PRR15,PRRG3,PRSS12,PRSS50,PRSS8,PRUNE2,PRX,PSD2,PSMD1,PSMD12,PSMD14,PSME4,PTCH1,PTCH2,PTCHD1,PTGDR,PTGDR2,PTGFR,PTGIS,PTK2,PTK7,PTPN14,PTPN21,PTPRB,PTPRM,PTPRZ1,PTRF,PTRH2,PTTG1,PTX3,PXDC1,PYCRL,PYGO1,PYROXD2,PZP,R3HDM1,RAB10,RAB11FIP4,RAB17,RAB31,RABEP2,RAD21,RAD51AP1,RAD54B,RAD54L,RAE1,RAG1,RAI14,RAI2,RALGPS2,RALY,RAMP2,RANBP17,RANBP9,RAP1GAP,RAPGEF3,RARRES2,RASA3,RASA4,RASEF,RASIP1,RASL12,RASSF9,RBM47,RCBTB2,RCC2,RCSD1,RCVRN,RDH5,RECK,RECQL4,REEP2,RELN,REM1,REPS2,RETSAT,RFC2,RFC3,RFTN2,RGCC,RGL1,RGMA,RGS2,RGS4,RGS5,RGS6,RHOJ,RHOQ,RHOU,RIMBP2,RIPK2,RNASE4,RNF112,RNF125,RNF145,RNF150,RNFT2,RNPEP,ROBO4,ROCK2,ROR1,ROR2,RP1L1,RPA3,RPL26L1,RPN2,RPS6KA3,RPS6KC1,RRAD,RRAS2,RRM2,RRP12,RSPH1,RTKN2,RUNX1T1,RUNX2,RUSC1,RYR3,S100A4,S100B,S1PR1,SACS,SALL4,SAMD14,SAMD4A,SAMSN1,SASH1,SASS6,SATB1,SCARF1,SCN2A,SCN3A,SCN3B,SCN5A,SCN7A,SCN9A,SCRN2,SDC1,SDPR,SDS,SEC16B,SEC61G,SELP,SEMA3C,SEMA3D,SEMA5A,SEMA6A,SEMA6C,SEMA6D,SEPP1,SEPT10,SEPT9,SERINC2,SERPINF1,SERPING1,SFPQ,SFRP1,SFXN1,SGCB,SGCE,SGK1,SGO1,SGO2,SGPL1,SH3BP2,SH3BP5,SH3GLB1,SH3TC2,SHE,SHISA3,SHROOM2,SHTN1,SIAH2,SIGLEC7,SIK2,SIPA1L3,SIRPA,SIX4,SKA3,SKAP1,SLAIN1,SLC12A4,SLC12A8,SLC16A12,SLC16A3,SLC16A7,SLC20A1,SLC22A3,SLC25A18,SLC25A42,SLC27A6,SLC28A3,SLC2A1,SLC34A2,SLC35G1,SLC35G2,SLC44A1,SLC44A4,SLC47A2,SLC4A5,SLC4A8,SLC50A1,SLC5A4,SLC5A9,SLC6A15,SLC6A16,SLC6A2,SLC6A9,SLC7A11,SLC7A3,SLC7A5,SLC9A6,SLC9A9,SLCO1C1,SLCO4A1,SLFN5,SLIT3,SLPI,SMARCA4,SMARCC1,SMC4,SMC6,SMG7,SMOC1,SMPDL3B,SMYD3,SMYD4,SNCAIP,SND1,SNED1,SNRPC,SNRPD1,SNTG2,SNX27,SNX32,SOBP,SOCS2,SOCS3,SOD3,SORBS1,SORBS2,SOX10,SOX17,SOX5,SOX7,SOX8,SPAG1,SPARCL1,SPATA17,SPATA18,SPATA25,SPATS2,SPC25,SPDL1,SPG20,SPINT2,SPRY1,SPRY2,SPTB,SPTBN1,SRMS,SRP54,SRPK2,SRPRB,SRPX,SRSF5,SSX2IP,ST14,ST3GAL6,ST6GAL2,ST6GALNAC1,ST6GALNAC3,ST6GALNAC6,STAB1,STAB2,STAC,STARD8,STAT1,STAT5B,STAU2,STBD1,STIL,STK32A,STON1,STON1-GTF2A1L,STRBP,STX11,STX3,STXBP1,STXBP2,STXBP6,SUCO,SUGCT,SULF1,SULT1C4,SUSD4,SV2B,SVEP1,SYCP2,SYN2,SYNDIG1,SYNE1,SYNE4,SYNGR3,SYNPO,SYT15,SYT8,TACC1,TACR1,TADA1,TAF2,TAL1,TANC2,TARS,TBC1D13,TBC1D31,TBC1D4,TBC1D7,TBCE,TBKBP1,TBL1XR1,TBX15,TBX18,TCEAL5,TCF15,TCF7,TCF7L1,TCF7L2,TCTEX1D2,TDRD6,TDRKH,TEK,TEKT5,TENM2,TESC,TET3,TEX11,TFAP2A,TFB2M,TFG,TFPI,TFR2,TFRC,TG,TGFB1I1,TGFBR2,TGFBR3,TGM1,TGM5,THBD,THOC3,THRB,THSD1,THSD7B,TICRR,TIE1,TIMELESS,TIPARP,TJP3,TK1,TKTL1,TLCD1,TLE2,TLN1,TLN2,TLR3,TLR4,TMC4,TMCC3,TMCO1,TMEM145,TMEM206,TMEM220,TMEM237,TMEM245,TMEM255A,TMEM37,TMEM47,TMEM55A,TMEM57,TMEM63B,TMEM71,TMEM79,TMEM9,TMEM97,TMPO,TMTC1,TNFRSF1B,TNFRSF8,TNFSF12,TNFSF4,TNS1,TNS2,TNS4,TNXB,TONSL,TOP1,TOR3A,TOX3,TP53AIP1,TPD52,TPO,TPRN,TPX2,TRAF2,TRAIP,TRAPPC9,TRERF1,TRIB3,TRIM11,TRIM2,TRIM24,TRIM37,TRIM59,TRIM68,TRIP10,TRIP13,TRO,TROAP,TRPA1,TRPC1,TRPS1,TSEN15,TSHZ2,TSPAN2,TSPAN4,TSPAN7,TSPAN8,TSPOAP1,TSPYL2,TTC13,TTC28,TTC38,TTK,TTLL10,TTYH1,TTYH3,TUB,TUBB2B,TUBB3,TULP4,TYMP,TYMS,TYRO3,UACA,UBE2C,UBE2S,UBL4B,UBQLN4,UCK2,UGP2,UHRF1,UMODL1,UNC5B,USHBP1,USP43,USP44,USP53,UST,UTRN,VAMP8,VANGL1,VAV2,VAV3,VCAN,VGF,VGLL1,VGLL3,VIM,VIPR1,VIT,VLDLR,VMP1,VRK1,VWCE,VWF,WASF3,WDHD1,WDR12,WDR34,WDR62,WDR76,WDR86,WHSC1,WISP1,WISP2,WISP3,WLS,WNT11,XBP1,YAP1,YBX3,ZBED9,ZBTB16,ZBTB4,ZBTB41,ZC3H12C,ZCCHC12,ZCCHC24,ZDBF2,ZEB2,ZFP2,ZFP36,ZFP36L2,ZIM2,ZKSCAN7,ZMAT1,ZMYND10,ZNF106,ZNF25,ZNF334,ZNF354C,ZNF365,ZNF366,ZNF367,ZNF462,ZNF502,ZNF540,ZNF559,ZNF662,ZNF667,ZNF668,ZNF675,ZNF677,ZNF681,ZNF781,ZNF804A,ZNRF2,ZSCAN12,ZWILCH</Data></Cell>
    <Cell><Data ss:Type="Number">1867</Data></Cell>
   </Row>
   <Row>
    <Cell><Data ss:Type="String">Cancer, Gastrointestinal Disease, Organismal Injury and Abnormalities</Data></Cell>
    <Cell><Data ss:Type="String">digestive organ tumor</Data></Cell>
    <Cell ss:StyleID="s62"><Data ss:Type="Number">7.8599999999999997E-7</Data></Cell>
    <Cell><Data ss:Type="String"> </Data></Cell>
    <Cell><Data ss:Type="String"> </Data></Cell>
    <Cell><Data ss:Type="String">A2M,AASS,AATF,ABCA1,ABCA10,ABCA5,ABCA6,ABCA9,ABCB1,ABCB5,ABCC5,ABCC6,ABCD4,ABCG2,ABHD17C,ABLIM3,ACAA2,ACACB,ACBD3,ACCS,ACKR3,ACKR4,ACO1,ACOT7,ACSBG2,ACSL6,ACTA2,ACTG2,ACTR3,ACVRL1,ADAD2,ADAM11,ADAM19,ADAM33,ADAMTS1,ADAMTS12,ADAMTS14,ADAMTS18,ADAMTS5,ADAMTS6,ADAMTS9,ADAMTSL4,ADAR,ADCK3,ADCY4,ADCY5,ADD3,ADGRA2,ADGRB3,ADGRF1,ADGRF5,ADGRG3,ADGRL3,ADGRL4,ADH1B,ADH5,ADH6,ADHFE1,ADIPOR1,ADIRF,ADRA1A,ADRA2A,ADRA2B,ADRB2,ADRBK2,ADSS,AFAP1L1,AGO4,AHNAK,AIFM2,AIM1L,AK4,AKAP12,AKAP2,ALAD,ALDH1A2,ALDH1A3,ALDH2,ALG6,ALK,ALPK3,ALPL,AMIGO2,AMT,ANGPTL1,ANGPTL2,ANGPTL4,ANK2,ANKK1,ANKRD35,ANKRD53,ANO6,ANPEP,ANTXR2,ANTXRL,ANXA1,ANXA3,ANXA9,AOC3,AOX1,AP1M2,AP1S1,APBA1,APBB1,APBB1IP,AQP1,ARAP3,ARC,ARF1,ARFGEF1,ARFGEF3,ARGLU1,ARHGAP10,ARHGAP20,ARHGAP32,ARHGAP39,ARHGAP8/PRR5-ARHGAP8,ARHGEF10,ARHGEF25,ARHGEF4,ARHGEF40,ARHGEF6,ARID4B,ARID5B,ARL6IP1,ARNT2,ARRDC3,ARRDC4,ARSB,ART5,ASPA,ASUN,ASXL3,ATAD2,ATAD5,ATF6,ATIC,ATP1A3,ATP2C2,ATP6AP1,ATP6V0B,ATP8B1,AURKA,AURKB,AVPR1A,AVPR2,AXIN1,AXIN2,B3GALT1,B4GALNT4,B4GALT6,BAALC,BACH2,BAIAP2L1,BATF,BAZ1A,BCAS4,BCHE,BCL11A,BCL6,BCL9,BDH2,BEND5,BEND7,BIRC5,BLM,BMP5,BMP6,BMX,BOC,BPI,BPNT1,BRCA1,BRCA2,BRIP1,BSPRY,BTNL9,BUB1B,C10orf90,C11orf80,C11orf96,C16orf59,C16orf89,C17orf51,C1QTNF1,C1QTNF2,C1R,C1S,C20orf194,C21orf58,C2orf40,C2orf71,C3,C5orf49,C7orf31,CA12,CA4,CAB39L,CABP1,CACFD1,CACHD1,CACNA1D,CACNA1E,CACNA2D1,CACNG4,CACYBP,CADM3,CALD1,CAMK1,CAMK4,CAMSAP3,CANT1,CAPN9,CARD6,CASC5,CASP10,CATSPER1,CAV1,CBX2,CBX3,CBX4,CBX6,CCDC116,CCDC136,CCDC138,CCDC158,CCDC50,CCDC64,CCDC69,CCDC78,CCDC8,CCDC82,CCDC85A,CCL14,CCL28,CCM2L,CCNA2,CCNB1,CCNB2,CCND2,CCR10,CCT5,CCT6A,CCT8,CD200,CD244,CD248,CD300LF,CD34,CD36,CD93,CDC20,CDC45,CDC7,CDC73,CDCA3,CDCP1,CDH1,CDH11,CDH12,CDH13,CDH19,CDH23,CDH4,CDH5,CDKL2,CDKN2A,CDS1,CDYL2,CEBPA,CEBPD,CELF2,CELSR1,CELSR3,CEMIP,CENPE,CENPF,CENPI,CENPN,CENPP,CENPU,CEP126,CEP350,CERKL,CERS3,CFB,CFH,CFI,CFL2,CFLAR,CFP,CHEK1,CHL1,CHMP4C,CHRM1,CHST11,CHST2,CHST9,CHSY3,CHTF18,CIB2,CILP2,CIT,CKAP5,CLCA4,CLCN2,CLCNKA,CLDN11,CLDN7,CLEC1A,CLEC4F,CLGN,CLIC2,CLIP4,CLK4,CLSPN,CLTC,CNGA1,CNKSR2,CNN1,CNR1,CNRIP1,CNTN6,CNTNAP3,COG2,COL11A1,COL11A2,COL12A1,COL14A1,COL17A1,COL1A1,COL24A1,COL25A1,COL3A1,COL4A6,COL5A1,COL5A2,COL6A6,COL7A1,COMP,COPA,COPB2,CORIN,CORO2A,CORO2B,COX6C,CPA1,CPAMD8,CPE,CPEB1,CPXM2,CRABP2,CRB2,CRB3,CREB5,CRHBP,CRHR1,CRHR2,CRISPLD1,CRTAC1,CRTAP,CRYBG3,CSE1L,CSMD3,CSNK1G1,CSRNP3,CSRP2,CSTF3,CTHRC1,CTPS1,CTTNBP2,CUBN,CUTC,CX3CR1,CXCL1,CXCL12,CXCR2,CYB561,CYFIP2,CYGB,CYP11A1,CYP4F12,CYR61,CYTL1,DAAM2,DAB2,DAB2IP,DACT2,DAP3,DARS2,DCAF10,DCAF13,DCK,DCN,DCTPP1,DDAH1,DDR2,DDX58,DEGS2,DENND2A,DEPDC7,DHTKD1,DIAPH3,DIRAS3,DIXDC1,DKK4,DLC1,DLG3,DLGAP5,DMD,DMTN,DNA2,DNAH1,DNAH14,DNAH8,DNAJB11,DNASE1L3,DNER,DNMT1,DNMT3A,DNMT3B,DOCK11,DOCK6,DOPEY2,DPP4,DPP6,DPY19L2,DPYD,DPYSL2,DRD1,DSC3,DSEL,DSG3,DSN1,DSP,DST,DUSP1,DUSP6,DZIP1,DZIP1L,E2F2,E2F3,E2F5,EBF1,EBF3,EBP,ECE2,ECT2,EDN3,EDNRB,EFCAB1,EFCAB11,EFEMP1,EFEMP2,EFNB1,EFR3A,EGFL7,EGFR,EGR1,EGR2,EGR3,EHD2,EIF2AK1,ELAC1,ELMOD3,ELOVL3,EMILIN3,EMP1,EMX2,ENAH,ENPP2,EOGT,EPCAM,EPHA2,EPHA4,EPHB1,EPHB2,EPHB6,EPRS,EPS8L1,EPSTI1,ERBB2,ERBB3,ERG,ERGIC1,ERICH5,ERMP1,ERRFI1,ERVFRD-1,ESCO2,ESPL1,ESPN,ESR2,ESRP1,ESYT1,ETFB,ETV5,EVC2,EVL,EVPL,EXOC6,EZH2,F10,F12,F8,FADS3,FAM102A,FAM110D,FAM124A,FAM124B,FAM126A,FAM13A,FAM13C,FAM150B,FAM171A1,FAM174B,FAM184A,FAM208B,FAM227B,FAM234B,FAM43A,FAM49A,FAM83D,FAM83H,FAM91A1,FANCC,FANCD2,FANCF,FANCI,FAP,FARP1,FAT1,FAT4,FBLN1,FBLN2,FBN2,FBXL16,FBXL19,FBXO45,FBXO5,FCER1A,FCN1,FEZ1,FFAR3,FFAR4,FGD3,FGD5,FGF1,FGF2,FGFBP1,FGFR1,FH,FHOD3,FLG,FLI1,FLNA,FLRT2,FLT4,FLVCR1,FMO2,FN1,FNIP2,FOLR2,FOXM1,FOXN3,FOXO1,FOXP2,FPR3,FREM1,FRMPD1,FSTL1,FUT8,FZD7,FZD9,GABRP,GAL3ST1,GALE,GALNT12,GALNT16,GALNT6,GALNT7,GARS,GAS2L2,GAS2L3,GAS6,GATA3,GBP2,GCNT4,GDF5,GEM,GIMAP4,GIMAP6,GIMAP8,GINS1,GIPC2,GJB2,GLB1,GLI1,GLYCTK,GMPS,GNG7,GNPNAT1,GPATCH2,GPC3,GPD2,GPER1,GPIHBP1,GPM6A,GPR12,GPR146,GPR158,GPR17,GPR18,GPR19,GPR34,GPR62,GPR68,GPR75,GPR84,GPR87,GPRASP1,GPRC5A,GPSM2,GPT,GRAMD2,GRAMD3,GREM2,GRHL2,GRIA4,GRIK5,GRIN2D,GRIP1,GRM8,GSG2,GSK3B,GTF2IRD1,GTF3C1,GTSE1,GUCY1A3,H2AFY,H3F3A/H3F3B,H6PD,HAGHL,HAND2,HAP1,HDGF,HEG1,HELLS,HES6,HIC1,HIF3A,HIST1H1C,HIST1H1E,HIST1H2BG,HIST1H3D,HLF,HM13,HMMR,HNMT,HOOK1,HOXA10,HOXA4,HOXA6,HOXA7,HOXA9,HOXD3,HOXD4,HPN,HRC,HRNR,HS3ST3A1,HSD17B11,HSD17B3,HSD17B6,HSPA12A,HSPA12B,HSPA14,HSPH1,ICA1,ICAM5,ID4,IFFO1,IFFO2,IFIH1,IFNGR1,IGFBP6,IGSF10,IGSF3,IL18RAP,IL1RL2,IL3RA,IL6R,ILF2,INHBA,INHBB,INMT,INPP1,INPP5K,INSRR,INTS7,IQGAP3,IRS1,IRS2,IRS4,IRX1,IRX4,IRX6,ITGA10,ITGA9,ITGB4,ITGBL1,ITM2A,ITPR1,ITPRIP,ITPRIPL1,ITSN1,JADE1,JAG2,JAKMIP2,JAM3,JARID2,JCHAIN,JPH4,JUN,KANK1,KANK2,KANK3,KAT2B,KCNA5,KCNAB1,KCNB1,KCNB2,KCNC4,KCNE5,KCNH4,KCNH8,KCNIP1,KCNJ2,KCNJ8,KCNK3,KCNK7,KCNMB2,KCNQ4,KCNS3,KCTD12,KDM4B,KDM5B,KDR,KIAA0101,KIAA0754,KIAA0895,KIAA1109,KIAA1211,KIAA1257,KIAA1524,KIAA1614,KIF11,KIF15,KIF17,KIF19,KIF20A,KIF20B,KIF21A,KIF23,KIF24,KIF26B,KIF2C,KIF4A,KIFAP3,KIFC1,KIRREL,KISS1,KLF10,KLF11,KLF14,KLF6,KLHL10,KLHL3,KLHL30,KLHL4,KLK1,KLK10,KLK11,KLK8,KLK9,KNOP1,KNSTRN,KNTC1,KPNA2,KRAS,KRT14,KRT18,KRT19,KRT5,KRT6A,KRT6C,KRT8,KRT9,LAMA2,LAMA3,LAMA4,LAMB3,LAMC1,LAMC2,LAMTOR2,LARP4B,LATS2,LCA5,LCTL,LEF1,LEPR,LGALS3,LGI4,LGR4,LGR6,LHFP,LIFR,LIG1,LILRB5,LIMCH1,LINGO1,LLGL2,LMLN,LMNB1,LMNB2,LMO2,LMOD1,LOXL1,LPCAT1,LPCAT2,LRBA,LRIG3,LRP1,LRP4,LRP8,LRRC15,LRRC3B,LRRC46,LRRC4B,LRRC59,LRRC6,LRRC8E,LRRN2,LRRN3,LRRN4CL,LSR,LTBP2,LTBP4,LTK,LY75,LYPLA1,MAB21L1,MAGEB4,MAGOHB,MALL,MAML2,MAOB,MAP1A,MAP1B,MAP7,MAPK4,MAPK8IP2,MARC1,MARCKSL1,MASP2,MAST2,MATN2,MATN3,MAZ,MBNL2,MBOAT2,MCM10,MCM3,MCM4,MCM6,MCOLN2,MCRIP2,MDFIC,MED12L,MEDAG,MEIS2,MELK,MEMO1,MEOX2,MERTK,MEST,MET,MEX3A,MFNG,MFSD12,MGARP,MGAT3,MICAL2,MICU3,MID1,MISP,MKI67,MLXIPL,MLYCD,MME,MMP11,MMP19,MMP27,MMP28,MMRN2,MOB3B,MOXD1,MPDZ,MPO,MRAS,MRGPRE,MRPL13,MRPL42,MRPS30,MRPS35,MRVI1,MSH6,MSI2,MSRB3,MTBP,MTURN,MUC1,MUC15,MUSTN1,MXRA5,MYADM,MYBL1,MYC,MYCBP2,MYCT1,MYH11,MYH7B,MYL9,MYLK,MYO1C,MYO1D,MYO5B,MYO6,MYO7B,MYRIP,MZT1,N4BP2L1,N4BP3,NAA15,NAALAD2,NAALADL1,NAB1,NANS,NAV2,NAXE,NCALD,NCAM1,NCAPG,NCMAP,NCOA7,NDC1,NDNF,NEBL,NECTIN3,NECTIN4,NEDD9,NEIL1,NEIL3,NELL2,NES,NEUROG2,NEXN,NFAT5,NFIB,NFIX,NGFR,NIPSNAP3B,NKAPL,NLGN1,NLGN4X,NLK,NLRP1,NLRP3,NLRX1,NMB,NMUR1,NOD1,NODAL,NOSTRIN,NOTCH1,NOTCH4,NOV,NOVA1,NOVA2,NOX4,NPAS3,NPR2,NPY5R,NR1H3,NR2F1,NR3C1,NR3C2,NR4A1,NR5A2,NRG1,NRG2,NRN1,NRP1,NRXN1,NSF,NSMCE2,NT5E,NTF3,NTF4,NTN4,NTRK2,NTRK3,NUCB2,NUDCD1,NUDT7,NUF2,NUP210,NYAP1,OAS1,OAS3,OASL,OCA2,OLA1,OLFML1,OLFML2B,OLR1,OMD,OR2L13,ORC1,OSR1,P2RY12,P2RY14,P3H2,P4HB,PAICS,PAK3,PAK4,PAK7,PALM2-AKAP2,PAMR1,PARP1,PARP9,PBK,PCDH17,PCDH18,PCDH19,PCDHGC3,PCDHGC5,PCNA,PCNX1,PCSK5,PDE11A,PDE1B,PDE1C,PDE2A,PDE3B,PDE9A,PDGFA,PDGFD,PDGFRA,PDGFRL,PDIA4,PDK2,PDK3,PDLIM4,PDP2,PDXDC1,PDZD2,PDZRN3,PEAR1,PEG3,PELI1,PER1,PER2,PGM1,PGM5,PHEX,PHF24,PHLDB1,PHTF1,PHYHD1,PHYHIPL,PI16,PI3,PIK3C2G,PIK3IP1,PIK3R1,PIK3R2,PIK3R3,PITX1,PIWIL4,PKD1,PKD1L2,PKD2,PKDCC,PKDREJ,PKP1,PKP3,PLA2G4A,PLA2R1,PLAGL1,PLAUR,PLCH2,PLEKHB2,PLEKHF2,PLEKHG5,PLEKHG6,PLEKHH2,PLIN4,PLK1,PLK3,PLK4,PLP1,PLPP2,PLPP7,PLS1,PLSCR4,PLTP,PLXNA4,PM20D1,PMAIP1,PNISR,PNMA3,PNPLA7,POLQ,POP1,POSTN,POU2F1,POU6F1,PPAP2B,PPL,PPM1E,PPM1F,PPME1,PPP1R15A,PPP1R16B,PPP1R1B,PPP2R1B,PPP2R2B,PRC1,PRCC,PRDM16,PRDM8,PREX1,PRICKLE2,PRIM2,PRKCZ,PRKDC,PRNP,PROM1,PROX1,PRR15,PRRG3,PRSS50,PRUNE2,PRX,PSMD1,PSMD12,PSMD14,PSME4,PTCH1,PTCH2,PTCHD1,PTGDR,PTGDR2,PTGFR,PTGIS,PTK2,PTPN14,PTPN21,PTPRB,PTPRM,PTPRZ1,PTRF,PTRH2,PTTG1,PTX3,PYCRL,PYROXD2,PZP,R3HDM1,RAB10,RAB17,RAB31,RABEP2,RAD21,RAD51AP1,RAD54B,RAD54L,RAE1,RAG1,RAI2,RALGPS2,RALY,RAMP2,RANBP17,RANBP9,RAP1GAP,RAPGEF3,RARRES2,RASA3,RASEF,RASIP1,RASL12,RASSF9,RBM47,RCBTB2,RCSD1,RCVRN,RECK,RECQL4,REEP2,RELN,REPS2,RETSAT,RFC2,RFC3,RFTN2,RGCC,RGL1,RGMA,RGS2,RGS4,RHOJ,RHOQ,RHOU,RIMBP2,RIPK2,RNASE4,RNF112,RNF145,RNF150,RNFT2,RNPEP,ROBO4,ROCK2,ROR1,ROR2,RP1L1,RPA3,RPN2,RPS6KA3,RPS6KC1,RRAD,RRAS2,RRM2,RRP12,RSPH1,RTKN2,RUNX1T1,RUNX2,RUSC1,RYR3,S100A4,S1PR1,SACS,SALL4,SAMD14,SAMD4A,SAMSN1,SASH1,SASS6,SATB1,SCARF1,SCN2A,SCN3A,SCN3B,SCN5A,SCN7A,SCN9A,SCRN2,SDC1,SDPR,SEC16B,SEC61G,SEMA3C,SEMA3D,SEMA5A,SEMA6A,SEMA6C,SEMA6D,SEPT10,SERINC2,SERPINF1,SERPING1,SFPQ,SFXN1,SGCB,SGCE,SGK1,SGO1,SGO2,SGPL1,SH3BP2,SH3BP5,SH3GLB1,SH3TC2,SHE,SHISA3,SHROOM2,SHTN1,SIAH2,SIGLEC7,SIK2,SIPA1L3,SIRPA,SIX4,SKA3,SKAP1,SLAIN1,SLC12A8,SLC16A12,SLC16A3,SLC16A7,SLC22A3,SLC25A18,SLC25A42,SLC27A6,SLC28A3,SLC2A1,SLC34A2,SLC35G2,SLC44A4,SLC47A2,SLC4A5,SLC50A1,SLC5A4,SLC5A9,SLC6A15,SLC6A16,SLC6A2,SLC7A11,SLC7A3,SLC7A5,SLC9A6,SLC9A9,SLCO1C1,SLCO4A1,SLIT3,SMARCA4,SMARCC1,SMC4,SMC6,SMG7,SMOC1,SMPDL3B,SMYD3,SMYD4,SNCAIP,SND1,SNED1,SNRPB,SNRPD1,SNTG2,SNX27,SOBP,SOCS3,SOD3,SORBS1,SOX10,SOX5,SOX7,SOX8,SPAG1,SPARCL1,SPATA17,SPATA18,SPATA25,SPC25,SPDL1,SPG20,SPRY1,SPRY2,SPTB,SPTBN1,SRMS,SRP54,SRPK2,SRPX,SRSF5,SSX2IP,ST14,ST3GAL6,ST6GAL2,ST6GALNAC1,ST6GALNAC3,STAB1,STAB2,STAC,STARD8,STAT1,STAT5A,STAT5B,STAU2,STBD1,STIL,STRBP,STX11,STX3,STXBP1,STXBP2,SUCO,SUGCT,SULF1,SUSD4,SV2B,SVEP1,SYCP2,SYN2,SYNDIG1,SYNE1,SYNE4,SYNGR3,SYNPO,SYT15,SYT8,TACC1,TACR1,TAF2,TAL1,TANC2,TARS,TBC1D13,TBC1D31,TBC1D4,TBC1D7,TBCE,TBKBP1,TBL1XR1,TBX18,TCEAL5,TCF15,TCF7,TCF7L1,TCF7L2,TCTEX1D2,TDRD6,TDRKH,TEK,TEKT5,TENM2,TET3,TEX11,TFAP2A,TFG,TFPI,TFR2,TFRC,TG,TGFBR2,TGFBR3,TGM5,THBD,THOC3,THSD1,THSD7B,TICRR,TIE1,TIGD3,TIMELESS,TIPARP,TJP3,TKTL1,TLCD1,TLE2,TLN1,TLN2,TLR3,TLR4,TMC4,TMCC3,TMCO1,TMEM206,TMEM220,TMEM237,TMEM245,TMEM255A,TMEM37,TMEM47,TMEM55A,TMEM57,TMEM63B,TMEM71,TMEM79,TMEM97,TMPO,TMTC1,TNFRSF1B,TNFSF12,TNS1,TNS2,TNS4,TNXB,TONSL,TOR3A,TP53AIP1,TPD52,TPO,TPX2,TRAF2,TRAIP,TRAPPC9,TRERF1,TRIB3,TRIM11,TRIM2,TRIM24,TRIM59,TRIM68,TRIP10,TRO,TROAP,TRPA1,TRPC1,TRPS1,TSEN15,TSHZ2,TSPAN7,TSPAN8,TSPOAP1,TSPYL2,TTC13,TTC28,TTC38,TTK,TTLL10,TTYH3,TUB,TUBB3,TULP4,TYMP,TYMS,TYRO3,UACA,UBQLN4,UGP2,UHRF1,UMODL1,UNC5B,USHBP1,USP43,USP44,USP53,UST,UTRN,VANGL1,VAV2,VAV3,VCAN,VGF,VIM,VIPR1,VIT,VLDLR,VMP1,VWCE,VWF,WASF3,WDHD1,WDR12,WDR34,WDR62,WDR76,WDR86,WHSC1,WISP2,WISP3,WLS,XBP1,YAP1,YBX3,ZBTB16,ZBTB41,ZC3H12C,ZCCHC12,ZCCHC24,ZDBF2,ZEB2,ZFP2,ZFP36L2,ZIM2,ZKSCAN7,ZMAT1,ZMYND10,ZNF106,ZNF25,ZNF334,ZNF354C,ZNF365,ZNF366,ZNF367,ZNF462,ZNF502,ZNF540,ZNF559,ZNF667,ZNF668,ZNF675,ZNF677,ZNF681,ZNF804A,ZNRF2,ZSCAN12,ZWILCH</Data></Cell>
    <Cell><Data ss:Type="Number">1604</Data></Cell>
   </Row>
   <Row>
    <Cell><Data ss:Type="String">Cancer, Gastrointestinal Disease, Organismal Injury and Abnormalities</Data></Cell>
    <Cell><Data ss:Type="String">digestive system cancer</Data></Cell>
    <Cell ss:StyleID="s62"><Data ss:Type="Number">7.8700000000000005E-7</Data></Cell>
    <Cell><Data ss:Type="String"> </Data></Cell>
    <Cell><Data ss:Type="String"> </Data></Cell>
    <Cell><Data ss:Type="String">A2M,AASS,AATF,ABCA1,ABCA10,ABCA5,ABCA6,ABCA9,ABCB1,ABCB5,ABCC5,ABCC6,ABCD4,ABCG2,ABHD17C,ABLIM3,ACAA2,ACACB,ACBD3,ACCS,ACKR3,ACKR4,ACO1,ACOT7,ACSBG2,ACSL6,ACTA2,ACTG2,ACTR3,ACVRL1,ADAD2,ADAM11,ADAM19,ADAM33,ADAMTS1,ADAMTS12,ADAMTS14,ADAMTS18,ADAMTS5,ADAMTS6,ADAMTS9,ADAMTSL4,ADAR,ADCK3,ADCY4,ADCY5,ADD3,ADGRA2,ADGRB3,ADGRF1,ADGRF5,ADGRG3,ADGRL3,ADGRL4,ADH1B,ADH5,ADH6,ADHFE1,ADIPOR1,ADIRF,ADRA1A,ADRA2A,ADRA2B,ADRB2,ADRBK2,ADSS,AFAP1L1,AGO4,AHNAK,AIFM2,AIM1L,AK4,AKAP12,AKAP2,ALAD,ALDH1A2,ALDH1A3,ALDH2,ALG6,ALK,ALPK3,ALPL,AMIGO2,AMT,ANGPTL1,ANGPTL2,ANGPTL4,ANK2,ANKK1,ANKRD35,ANKRD53,ANO6,ANPEP,ANTXR2,ANTXRL,ANXA1,ANXA3,ANXA9,AOC3,AOX1,AP1M2,AP1S1,APBA1,APBB1,APBB1IP,AQP1,ARAP3,ARC,ARF1,ARFGEF1,ARFGEF3,ARGLU1,ARHGAP10,ARHGAP20,ARHGAP32,ARHGAP39,ARHGAP8/PRR5-ARHGAP8,ARHGEF10,ARHGEF25,ARHGEF4,ARHGEF40,ARHGEF6,ARID4B,ARID5B,ARL6IP1,ARNT2,ARRDC3,ARRDC4,ARSB,ART5,ASPA,ASUN,ASXL3,ATAD2,ATAD5,ATF6,ATIC,ATP1A3,ATP2C2,ATP6AP1,ATP6V0B,ATP8B1,AURKA,AURKB,AVPR1A,AVPR2,AXIN1,AXIN2,B3GALT1,B4GALNT4,B4GALT6,BAALC,BACH2,BAIAP2L1,BATF,BAZ1A,BCAS4,BCHE,BCL11A,BCL6,BCL9,BDH2,BEND5,BEND7,BIRC5,BLM,BMP5,BMP6,BMX,BOC,BPI,BPNT1,BRCA1,BRCA2,BRIP1,BSPRY,BTNL9,BUB1B,C10orf90,C11orf80,C11orf96,C16orf59,C16orf89,C17orf51,C1QTNF1,C1QTNF2,C1R,C1S,C20orf194,C21orf58,C2orf40,C2orf71,C3,C5orf49,C7orf31,CA12,CA4,CAB39L,CABP1,CACFD1,CACHD1,CACNA1D,CACNA1E,CACNA2D1,CACNG4,CACYBP,CADM3,CALD1,CAMK1,CAMK4,CAMSAP3,CANT1,CAPN9,CARD6,CASC5,CASP10,CATSPER1,CAV1,CBX2,CBX3,CBX4,CBX6,CCDC116,CCDC136,CCDC138,CCDC158,CCDC50,CCDC64,CCDC69,CCDC78,CCDC8,CCDC82,CCDC85A,CCL14,CCL28,CCM2L,CCNA2,CCNB1,CCNB2,CCND2,CCR10,CCT5,CCT6A,CCT8,CD200,CD244,CD248,CD300LF,CD34,CD36,CD93,CDC20,CDC45,CDC7,CDC73,CDCA3,CDCP1,CDH1,CDH11,CDH12,CDH13,CDH19,CDH23,CDH4,CDH5,CDKL2,CDKN2A,CDS1,CDYL2,CEBPA,CEBPD,CELF2,CELSR1,CELSR3,CEMIP,CENPE,CENPF,CENPI,CENPN,CENPP,CENPU,CEP126,CEP350,CERKL,CERS3,CFB,CFH,CFI,CFL2,CFLAR,CFP,CHEK1,CHL1,CHMP4C,CHRM1,CHST11,CHST2,CHST9,CHSY3,CHTF18,CIB2,CILP2,CIT,CKAP5,CLCA4,CLCN2,CLCNKA,CLDN11,CLDN7,CLEC1A,CLEC4F,CLGN,CLIC2,CLIP4,CLK4,CLSPN,CLTC,CNGA1,CNKSR2,CNN1,CNR1,CNRIP1,CNTN6,CNTNAP3,COG2,COL11A1,COL11A2,COL12A1,COL14A1,COL17A1,COL1A1,COL24A1,COL25A1,COL3A1,COL4A6,COL5A1,COL5A2,COL6A6,COL7A1,COMP,COPA,COPB2,CORIN,CORO2A,CORO2B,COX6C,CPA1,CPAMD8,CPE,CPEB1,CPXM2,CRABP2,CRB2,CRB3,CREB5,CRHBP,CRHR1,CRHR2,CRISPLD1,CRTAC1,CRTAP,CRYBG3,CSE1L,CSMD3,CSNK1G1,CSRNP3,CSRP2,CSTF3,CTHRC1,CTPS1,CTTNBP2,CUBN,CUTC,CX3CR1,CXCL1,CXCL12,CXCR2,CYB561,CYFIP2,CYGB,CYP11A1,CYP4F12,CYR61,CYTL1,DAAM2,DAB2,DAB2IP,DACT2,DAP3,DARS2,DCAF10,DCAF13,DCK,DCN,DCTPP1,DDAH1,DDR2,DDX58,DEGS2,DENND2A,DEPDC7,DHTKD1,DIAPH3,DIRAS3,DIXDC1,DKK4,DLC1,DLG3,DLGAP5,DMD,DMTN,DNA2,DNAH1,DNAH14,DNAH8,DNAJB11,DNASE1L3,DNER,DNMT1,DNMT3A,DNMT3B,DOCK11,DOCK6,DOPEY2,DPP4,DPP6,DPY19L2,DPYD,DPYSL2,DRD1,DSC3,DSEL,DSG3,DSN1,DSP,DST,DUSP1,DUSP6,DZIP1,DZIP1L,E2F2,E2F3,E2F5,EBF1,EBF3,EBP,ECE2,ECT2,EDN3,EDNRB,EFCAB1,EFCAB11,EFEMP1,EFEMP2,EFNB1,EFR3A,EGFL7,EGFR,EGR1,EGR2,EGR3,EHD2,EIF2AK1,ELAC1,ELMOD3,ELOVL3,EMILIN3,EMP1,EMX2,ENAH,ENPP2,EOGT,EPCAM,EPHA2,EPHA4,EPHB1,EPHB2,EPHB6,EPRS,EPS8L1,EPSTI1,ERBB2,ERBB3,ERG,ERGIC1,ERICH5,ERMP1,ERRFI1,ERVFRD-1,ESCO2,ESPL1,ESPN,ESR2,ESRP1,ESYT1,ETFB,ETV5,EVC2,EVL,EVPL,EXOC6,EZH2,F10,F12,F8,FADS3,FAM102A,FAM110D,FAM124A,FAM124B,FAM126A,FAM13A,FAM13C,FAM150B,FAM171A1,FAM174B,FAM184A,FAM208B,FAM227B,FAM234B,FAM43A,FAM49A,FAM83D,FAM83H,FAM91A1,FANCC,FANCD2,FANCF,FANCI,FAP,FARP1,FAT1,FAT4,FBLN1,FBLN2,FBN2,FBXL16,FBXL19,FBXO45,FBXO5,FCER1A,FCN1,FEZ1,FFAR3,FFAR4,FGD3,FGD5,FGF1,FGF2,FGFBP1,FGFR1,FH,FHOD3,FLG,FLI1,FLNA,FLRT2,FLT4,FLVCR1,FMO2,FN1,FNIP2,FOLR2,FOXM1,FOXN3,FOXO1,FOXP2,FPR3,FREM1,FRMPD1,FSTL1,FUT8,FZD7,FZD9,GABRP,GAL3ST1,GALE,GALNT12,GALNT16,GALNT6,GALNT7,GARS,GAS2L2,GAS2L3,GAS6,GATA3,GBP2,GCNT4,GDF5,GEM,GIMAP4,GIMAP6,GIMAP8,GINS1,GIPC2,GJB2,GLB1,GLI1,GLYCTK,GMPS,GNG7,GNPNAT1,GPATCH2,GPC3,GPD2,GPER1,GPIHBP1,GPM6A,GPR12,GPR146,GPR158,GPR17,GPR18,GPR19,GPR34,GPR62,GPR68,GPR75,GPR84,GPR87,GPRASP1,GPRC5A,GPSM2,GPT,GRAMD2,GRAMD3,GREM2,GRHL2,GRIA4,GRIK5,GRIN2D,GRIP1,GRM8,GSG2,GSK3B,GTF2IRD1,GTF3C1,GTSE1,GUCY1A3,H2AFY,H3F3A/H3F3B,H6PD,HAGHL,HAND2,HAP1,HDGF,HEG1,HELLS,HES6,HIC1,HIF3A,HIST1H1C,HIST1H1E,HIST1H2BG,HIST1H3D,HLF,HM13,HMMR,HNMT,HOOK1,HOXA10,HOXA4,HOXA6,HOXA7,HOXA9,HOXD3,HOXD4,HRC,HRNR,HS3ST3A1,HSD17B11,HSD17B3,HSD17B6,HSPA12A,HSPA12B,HSPA14,HSPH1,ICA1,ICAM5,ID4,IFFO1,IFFO2,IFIH1,IFNGR1,IGFBP6,IGSF10,IGSF3,IL18RAP,IL1RL2,IL3RA,IL6R,ILF2,INHBA,INHBB,INMT,INPP1,INPP5K,INSRR,INTS7,IQGAP3,IRS1,IRS2,IRS4,IRX1,IRX4,IRX6,ITGA10,ITGA9,ITGB4,ITGBL1,ITM2A,ITPR1,ITPRIP,ITPRIPL1,ITSN1,JADE1,JAG2,JAKMIP2,JAM3,JARID2,JCHAIN,JPH4,JUN,KANK1,KANK2,KANK3,KAT2B,KCNA5,KCNAB1,KCNB1,KCNB2,KCNC4,KCNE5,KCNH4,KCNH8,KCNIP1,KCNJ2,KCNJ8,KCNK3,KCNK7,KCNMB2,KCNQ4,KCNS3,KCTD12,KDM4B,KDM5B,KDR,KIAA0101,KIAA0754,KIAA0895,KIAA1109,KIAA1211,KIAA1257,KIAA1524,KIAA1614,KIF11,KIF15,KIF17,KIF19,KIF20A,KIF20B,KIF21A,KIF23,KIF24,KIF26B,KIF2C,KIF4A,KIFAP3,KIFC1,KIRREL,KISS1,KLF10,KLF11,KLF14,KLF6,KLHL10,KLHL3,KLHL30,KLHL4,KLK1,KLK10,KLK11,KLK8,KLK9,KNOP1,KNSTRN,KNTC1,KPNA2,KRAS,KRT14,KRT18,KRT19,KRT5,KRT6A,KRT6C,KRT8,KRT9,LAMA2,LAMA3,LAMA4,LAMB3,LAMC1,LAMC2,LAMTOR2,LARP4B,LATS2,LCA5,LCTL,LEF1,LEPR,LGALS3,LGI4,LGR4,LGR6,LHFP,LIFR,LIG1,LILRB5,LIMCH1,LINGO1,LLGL2,LMLN,LMNB1,LMNB2,LMO2,LMOD1,LOXL1,LPCAT1,LPCAT2,LRBA,LRIG3,LRP1,LRP4,LRP8,LRRC15,LRRC3B,LRRC46,LRRC4B,LRRC59,LRRC6,LRRC8E,LRRN2,LRRN3,LRRN4CL,LSR,LTBP2,LTBP4,LTK,LY75,LYPLA1,MAB21L1,MAGEB4,MAGOHB,MALL,MAML2,MAOB,MAP1A,MAP1B,MAP7,MAPK4,MAPK8IP2,MARC1,MARCKSL1,MASP2,MAST2,MATN2,MATN3,MAZ,MBNL2,MBOAT2,MCM10,MCM3,MCM4,MCM6,MCOLN2,MCRIP2,MDFIC,MED12L,MEDAG,MEIS2,MELK,MEMO1,MEOX2,MERTK,MEST,MET,MEX3A,MFNG,MFSD12,MGARP,MGAT3,MICAL2,MICU3,MID1,MISP,MKI67,MLXIPL,MLYCD,MME,MMP11,MMP19,MMP27,MMP28,MMRN2,MOB3B,MOXD1,MPDZ,MPO,MRAS,MRGPRE,MRPL13,MRPL42,MRPS30,MRPS35,MRVI1,MSH6,MSI2,MSRB3,MTBP,MTURN,MUC1,MUC15,MUSTN1,MXRA5,MYADM,MYBL1,MYC,MYCBP2,MYCT1,MYH11,MYH7B,MYL9,MYLK,MYO1C,MYO1D,MYO5B,MYO6,MYO7B,MYRIP,MZT1,N4BP2L1,N4BP3,NAA15,NAALAD2,NAALADL1,NAB1,NANS,NAV2,NAXE,NCALD,NCAM1,NCAPG,NCMAP,NCOA7,NDC1,NDNF,NEBL,NECTIN3,NECTIN4,NEDD9,NEIL1,NEIL3,NELL2,NES,NEUROG2,NEXN,NFAT5,NFIB,NFIX,NGFR,NIPSNAP3B,NKAPL,NLGN1,NLGN4X,NLK,NLRP1,NLRP3,NLRX1,NMB,NMUR1,NOD1,NODAL,NOSTRIN,NOTCH1,NOTCH4,NOV,NOVA1,NOVA2,NOX4,NPAS3,NPR2,NPY5R,NR1H3,NR2F1,NR3C1,NR3C2,NR4A1,NR5A2,NRG1,NRG2,NRN1,NRP1,NRXN1,NSF,NSMCE2,NT5E,NTF3,NTF4,NTN4,NTRK2,NTRK3,NUCB2,NUDCD1,NUDT7,NUF2,NUP210,NYAP1,OAS1,OAS3,OASL,OCA2,OLA1,OLFML1,OLFML2B,OLR1,OMD,OR2L13,ORC1,OSR1,P2RY12,P2RY14,P3H2,P4HB,PAICS,PAK3,PAK4,PAK7,PALM2-AKAP2,PAMR1,PARP1,PARP9,PBK,PCDH17,PCDH18,PCDH19,PCDHGC3,PCDHGC5,PCNA,PCNX1,PCSK5,PDE11A,PDE1B,PDE1C,PDE2A,PDE3B,PDE9A,PDGFA,PDGFD,PDGFRA,PDGFRL,PDIA4,PDK2,PDK3,PDLIM4,PDP2,PDXDC1,PDZD2,PDZRN3,PEAR1,PEG3,PELI1,PER1,PER2,PGM1,PGM5,PHEX,PHF24,PHLDB1,PHTF1,PHYHD1,PHYHIPL,PI16,PI3,PIK3C2G,PIK3IP1,PIK3R1,PIK3R2,PIK3R3,PITX1,PIWIL4,PKD1,PKD1L2,PKD2,PKDCC,PKDREJ,PKP1,PKP3,PLA2G4A,PLA2R1,PLAGL1,PLAUR,PLCH2,PLEKHB2,PLEKHF2,PLEKHG5,PLEKHG6,PLEKHH2,PLIN4,PLK1,PLK3,PLK4,PLP1,PLPP2,PLPP7,PLS1,PLSCR4,PLTP,PLXNA4,PM20D1,PMAIP1,PNISR,PNMA3,PNPLA7,POLQ,POP1,POSTN,POU2F1,POU6F1,PPAP2B,PPL,PPM1E,PPM1F,PPME1,PPP1R15A,PPP1R16B,PPP1R1B,PPP2R1B,PPP2R2B,PRC1,PRCC,PRDM16,PRDM8,PREX1,PRICKLE2,PRIM2,PRKCZ,PRKDC,PRNP,PROM1,PROX1,PRR15,PRRG3,PRSS50,PRUNE2,PRX,PSMD1,PSMD12,PSMD14,PSME4,PTCH1,PTCH2,PTCHD1,PTGDR,PTGDR2,PTGFR,PTGIS,PTK2,PTPN14,PTPN21,PTPRB,PTPRM,PTPRZ1,PTRF,PTRH2,PTTG1,PTX3,PYCRL,PYROXD2,PZP,R3HDM1,RAB10,RAB17,RAB31,RABEP2,RAD21,RAD51AP1,RAD54B,RAD54L,RAE1,RAG1,RAI2,RALGPS2,RALY,RAMP2,RANBP17,RANBP9,RAP1GAP,RAPGEF3,RARRES2,RASA3,RASEF,RASIP1,RASL12,RASSF9,RBM47,RCBTB2,RCSD1,RCVRN,RECK,RECQL4,REEP2,RELN,REPS2,RETSAT,RFC2,RFC3,RFTN2,RGCC,RGL1,RGMA,RGS2,RGS4,RHOJ,RHOQ,RHOU,RIMBP2,RIPK2,RNASE4,RNF112,RNF145,RNF150,RNFT2,RNPEP,ROBO4,ROCK2,ROR1,ROR2,RP1L1,RPA3,RPN2,RPS6KA3,RPS6KC1,RRAD,RRAS2,RRM2,RRP12,RSPH1,RTKN2,RUNX1T1,RUNX2,RUSC1,RYR3,S100A4,S1PR1,SACS,SALL4,SAMD14,SAMD4A,SAMSN1,SASH1,SASS6,SATB1,SCARF1,SCN2A,SCN3A,SCN3B,SCN5A,SCN7A,SCN9A,SCRN2,SDC1,SDPR,SEC16B,SEC61G,SEMA3C,SEMA3D,SEMA5A,SEMA6A,SEMA6C,SEMA6D,SEPT10,SERINC2,SERPINF1,SERPING1,SFPQ,SFXN1,SGCB,SGCE,SGK1,SGO1,SGO2,SGPL1,SH3BP2,SH3BP5,SH3GLB1,SH3TC2,SHE,SHISA3,SHROOM2,SHTN1,SIAH2,SIGLEC7,SIK2,SIPA1L3,SIRPA,SIX4,SKA3,SKAP1,SLAIN1,SLC12A8,SLC16A12,SLC16A3,SLC16A7,SLC22A3,SLC25A18,SLC25A42,SLC27A6,SLC28A3,SLC2A1,SLC34A2,SLC35G2,SLC44A4,SLC47A2,SLC4A5,SLC50A1,SLC5A4,SLC5A9,SLC6A15,SLC6A16,SLC6A2,SLC7A11,SLC7A3,SLC7A5,SLC9A6,SLC9A9,SLCO1C1,SLCO4A1,SLIT3,SMARCA4,SMARCC1,SMC4,SMC6,SMG7,SMOC1,SMPDL3B,SMYD3,SMYD4,SNCAIP,SND1,SNED1,SNRPB,SNRPD1,SNTG2,SNX27,SOBP,SOCS3,SOD3,SORBS1,SOX10,SOX5,SOX7,SOX8,SPAG1,SPARCL1,SPATA17,SPATA18,SPATA25,SPC25,SPDL1,SPG20,SPRY1,SPRY2,SPTB,SPTBN1,SRMS,SRP54,SRPK2,SRPX,SRSF5,SSX2IP,ST14,ST3GAL6,ST6GAL2,ST6GALNAC1,ST6GALNAC3,STAB1,STAB2,STAC,STARD8,STAT1,STAT5A,STAT5B,STAU2,STBD1,STIL,STRBP,STX11,STX3,STXBP1,STXBP2,SUCO,SUGCT,SULF1,SUSD4,SV2B,SVEP1,SYCP2,SYN2,SYNDIG1,SYNE1,SYNE4,SYNGR3,SYNPO,SYT15,SYT8,TACC1,TACR1,TAF2,TAL1,TANC2,TARS,TBC1D13,TBC1D31,TBC1D4,TBC1D7,TBCE,TBKBP1,TBL1XR1,TBX18,TCEAL5,TCF15,TCF7,TCF7L1,TCF7L2,TCTEX1D2,TDRD6,TDRKH,TEK,TEKT5,TENM2,TET3,TEX11,TFAP2A,TFG,TFPI,TFR2,TFRC,TG,TGFBR2,TGFBR3,TGM5,THBD,THOC3,THSD1,THSD7B,TICRR,TIE1,TIGD3,TIMELESS,TIPARP,TJP3,TKTL1,TLCD1,TLE2,TLN1,TLN2,TLR3,TLR4,TMC4,TMCC3,TMCO1,TMEM206,TMEM220,TMEM237,TMEM245,TMEM255A,TMEM37,TMEM47,TMEM55A,TMEM57,TMEM63B,TMEM71,TMEM79,TMEM97,TMPO,TMTC1,TNFRSF1B,TNFSF12,TNS1,TNS2,TNS4,TNXB,TONSL,TOR3A,TP53AIP1,TPD52,TPO,TPX2,TRAF2,TRAIP,TRAPPC9,TRERF1,TRIB3,TRIM11,TRIM2,TRIM24,TRIM59,TRIM68,TRIP10,TRO,TROAP,TRPA1,TRPC1,TRPS1,TSEN15,TSHZ2,TSPAN7,TSPAN8,TSPOAP1,TSPYL2,TTC13,TTC28,TTC38,TTK,TTLL10,TTYH3,TUB,TUBB3,TULP4,TYMP,TYMS,TYRO3,UACA,UBQLN4,UGP2,UHRF1,UMODL1,UNC5B,USHBP1,USP43,USP44,USP53,UST,UTRN,VANGL1,VAV2,VAV3,VCAN,VGF,VIM,VIPR1,VIT,VLDLR,VMP1,VWCE,VWF,WASF3,WDHD1,WDR12,WDR34,WDR62,WDR76,WDR86,WHSC1,WISP2,WISP3,WLS,XBP1,YAP1,YBX3,ZBTB16,ZBTB41,ZC3H12C,ZCCHC12,ZCCHC24,ZDBF2,ZEB2,ZFP2,ZFP36L2,ZIM2,ZKSCAN7,ZMAT1,ZMYND10,ZNF106,ZNF25,ZNF334,ZNF354C,ZNF365,ZNF366,ZNF367,ZNF462,ZNF502,ZNF540,ZNF559,ZNF667,ZNF668,ZNF675,ZNF677,ZNF681,ZNF804A,ZNRF2,ZSCAN12,ZWILCH</Data></Cell>
    <Cell><Data ss:Type="Number">1603</Data></Cell>
   </Row>
   <Row>
    <Cell><Data ss:Type="String">Dermatological Diseases and Conditions</Data></Cell>
    <Cell><Data ss:Type="String">psoriasis</Data></Cell>
    <Cell ss:StyleID="s62"><Data ss:Type="Number">8.9400000000000004E-7</Data></Cell>
    <Cell><Data ss:Type="String"> </Data></Cell>
    <Cell><Data ss:Type="String"> </Data></Cell>
    <Cell><Data ss:Type="String">ACTA2,ADAM12,ANXA1,C3,CALR,CCL20,CCND2,CCNF,CCT5,CD24,CEBPD,CFLAR,CNN1,COPB2,CRABP2,CRIP1,CSTA,CX3CL1,CXCL1,CXCL3,CXCR2,DDX39A,DPP4,DSG3,EGR1,FGF10,FGF7,FGFBP1,FIGF,FN1,GARS,GATA3,GJB2,GLI1,H2AFZ,HSPE1,HSPH1,ID1,IL17D,IL18,ISG15,ITGA6,ITGB4,JUN,KIAA0101,KLK7,KLK8,KPNA2,KRT14,KRT15,KRT16,KRT17,KRT6A,KRT6B,KRT6C,LAMA2,LGALS3,LRIG3,MALL,MCAM,MIF,MMP19,MT1X,PCNA,PI3,PKM,PKP1,POSTN,S100A11,SERPINB5,SLPI,SOD2,STAT1,TAGLN,TGM1,THBD,TNXB,TOP1,TXNIP,VIP,ZFP36</Data></Cell>
    <Cell><Data ss:Type="Number">81</Data></Cell>
   </Row>
   <Row>
    <Cell><Data ss:Type="String">Dermatological Diseases and Conditions</Data></Cell>
    <Cell><Data ss:Type="String">plaque psoriasis</Data></Cell>
    <Cell ss:StyleID="s62"><Data ss:Type="Number">8.2099999999999993E-6</Data></Cell>
    <Cell><Data ss:Type="String"> </Data></Cell>
    <Cell><Data ss:Type="String"> </Data></Cell>
    <Cell><Data ss:Type="String">ACTA2,CALR,CD24,CSTA,FGF10,FGF7,FIGF,GATA3,GJB2,ITGA6,ITGB4,JUN,KRT14,KRT15,KRT16,KRT17,KRT6A,KRT6B,KRT6C,LGALS3,MT1X,PCNA,PI3,SERPINB5,TXNIP</Data></Cell>
    <Cell><Data ss:Type="Number">25</Data></Cell>
   </Row>
   <Row>
    <Cell><Data ss:Type="String">Cancer, Gastrointestinal Disease, Organismal Injury and Abnormalities</Data></Cell>
    <Cell><Data ss:Type="String">gastrointestinal tract cancer</Data></Cell>
    <Cell ss:StyleID="s62"><Data ss:Type="Number">1.11E-5</Data></Cell>
    <Cell><Data ss:Type="String"> </Data></Cell>
    <Cell><Data ss:Type="String"> </Data></Cell>
    <Cell><Data ss:Type="String">A2M,AASS,ABCA1,ABCA10,ABCA5,ABCA6,ABCA9,ABCB1,ABCB5,ABCC5,ABCD4,ABCG2,ABHD17C,ABLIM3,ACAA2,ACBD3,ACCS,ACKR3,ACKR4,ACO1,ACSBG2,ACTA2,ACVRL1,ADAD2,ADAM33,ADAMTS1,ADAMTS12,ADAMTS14,ADAMTS18,ADAMTS5,ADAMTS9,ADAMTSL4,ADAR,ADCY4,ADCY5,ADD3,ADGRA2,ADGRB3,ADGRF5,ADGRG3,ADGRL4,ADH1B,ADH5,ADH6,ADHFE1,ADIRF,ADRA1A,ADRA2B,ADRB2,ADRBK2,ADSS,AFAP1L1,AGO4,AHNAK,AIM1L,AK4,AKAP12,AKAP2,ALDH1A2,ALDH1A3,ALDH2,ALK,ALPK3,AMIGO2,AMT,ANGPTL2,ANGPTL4,ANKRD53,ANPEP,ANTXR2,AOC3,AOX1,AP1S1,APBA1,APBB1,APBB1IP,ARAP3,ARC,ARFGEF1,ARFGEF3,ARHGAP10,ARHGAP20,ARHGAP32,ARHGAP39,ARHGEF10,ARHGEF25,ARHGEF40,ARID4B,ARID5B,ARNT2,ARRDC3,ARRDC4,ARSB,ART5,ASPA,ASUN,ASXL3,ATAD2,ATAD5,ATIC,ATP6AP1,ATP6V0B,ATP8B1,AURKA,AVPR1A,AXIN1,AXIN2,B4GALNT4,B4GALT6,BAALC,BACH2,BAIAP2L1,BATF,BAZ1A,BCAS4,BCHE,BCL11A,BCL6,BCL9,BEND7,BLM,BMP5,BMX,BOC,BPI,BPNT1,BRCA1,BRCA2,BRIP1,BTNL9,BUB1B,C10orf90,C11orf80,C11orf96,C1QTNF1,C1R,C1S,C21orf58,C2orf71,C3,C5orf49,C7orf31,CAB39L,CABP1,CACHD1,CACNA1D,CACNA1E,CACNA2D1,CALD1,CAMK1,CAMK4,CAPN9,CASP10,CATSPER1,CAV1,CBX3,CBX6,CCDC116,CCDC136,CCDC158,CCDC69,CCDC85A,CCL14,CCL28,CCM2L,CCND2,CCT5,CCT8,CD244,CD248,CD34,CD36,CDC7,CDC73,CDCP1,CDH1,CDH11,CDH12,CDH23,CDH4,CDH5,CDKL2,CDKN2A,CDS1,CDYL2,CEBPA,CEBPD,CELSR1,CEMIP,CENPE,CENPF,CENPN,CENPP,CENPU,CEP350,CERKL,CERS3,CFH,CHEK1,CHL1,CHST11,CHST9,CHSY3,CHTF18,CIB2,CILP2,CIT,CLCA4,CLDN11,CLDN7,CLEC1A,CLEC4F,CLGN,CLIC2,CLIP4,CLK4,CLSPN,CNGA1,CNR1,CNRIP1,CNTN6,COL11A1,COL12A1,COL14A1,COL25A1,COL3A1,COL5A1,COL6A6,COPA,COPB2,CORIN,COX6C,CPA1,CPAMD8,CPE,CRABP2,CRB2,CRHBP,CRHR1,CRTAC1,CRTAP,CSMD3,CSRNP3,CSRP2,CSTF3,CTTNBP2,CUBN,CUTC,CXCL1,CXCL12,CXCR2,CYP11A1,CYTL1,DAB2,DAB2IP,DACT2,DCAF13,DCN,DDR2,DEGS2,DENND2A,DEPDC7,DIAPH3,DIXDC1,DKK4,DLC1,DLGAP5,DMD,DNA2,DNAH14,DNAJB11,DNASE1L3,DNER,DNMT1,DNMT3A,DNMT3B,DOCK6,DPP4,DPP6,DPYD,DPYSL2,DSEL,DSG3,DSP,DST,DUSP1,DUSP6,DZIP1L,E2F3,E2F5,EBF1,EBF3,EBP,ECE2,ECT2,EDNRB,EFCAB1,EFEMP1,EFR3A,EGFR,EGR1,EGR2,EGR3,EHD2,EIF2AK1,ELOVL3,EMILIN3,EMP1,EMX2,ENPP2,EPCAM,EPHA2,EPHA4,EPHB1,EPHB2,EPS8L1,EPSTI1,ERBB2,ERBB3,ERG,ERGIC1,ERMP1,ERVFRD-1,ESCO2,ESRP1,ESYT1,ETFB,ETV5,EVL,EZH2,F8,FADS3,FAM102A,FAM110D,FAM124A,FAM126A,FAM13C,FAM171A1,FAM174B,FAM184A,FAM234B,FAM43A,FAM49A,FAM83D,FAM83H,FAM91A1,FANCD2,FAT1,FAT4,FBLN1,FBLN2,FBN2,FBXL19,FBXO45,FBXO5,FFAR3,FFAR4,FGD3,FGD5,FGF1,FGF2,FGFBP1,FGFR1,FH,FHOD3,FLG,FLNA,FLRT2,FLT4,FLVCR1,FN1,FOLR2,FOXM1,FOXN3,FOXO1,FOXP2,FREM1,FSTL1,FUT8,FZD7,FZD9,GABRP,GAL3ST1,GALNT12,GALNT16,GALNT6,GARS,GAS6,GATA3,GCNT4,GDF5,GEM,GIMAP4,GIMAP8,GINS1,GIPC2,GLI1,GMPS,GNG7,GPD2,GPER1,GPR146,GPR19,GPR34,GPR62,GPR68,GPR75,GPR87,GPRASP1,GPRC5A,GPT,GREM2,GRIA4,GRIP1,GRM8,GSG2,GTF2IRD1,GTF3C1,GUCY1A3,HAGHL,HAND2,HAP1,HDGF,HEG1,HELLS,HIF3A,HIST1H1C,HIST1H1E,HM13,HMMR,HNMT,HOOK1,HOXA10,HOXA6,HOXA7,HOXA9,HOXD3,HOXD4,HRC,HRNR,HSD17B11,HSD17B3,HSPA12A,HSPA12B,HSPH1,ICA1,ICAM5,IFFO1,IFIH1,IGFBP6,IGSF3,IL18RAP,IL1RL2,IL3RA,IL6R,INHBA,INHBB,INMT,INPP1,INPP5K,INSRR,IRS1,IRS2,IRS4,IRX4,IRX6,ITGA10,ITGA9,ITPR1,ITPRIPL1,ITSN1,JAG2,JAM3,JARID2,JCHAIN,JPH4,KANK1,KANK2,KAT2B,KCNA5,KCNB1,KCNB2,KCNC4,KCNH8,KCNIP1,KCNJ2,KCNMB2,KCNS3,KDM4B,KDM5B,KDR,KIAA0895,KIAA1211,KIAA1524,KIF15,KIF17,KIF19,KIF20A,KIF20B,KIF21A,KIF26B,KIF2C,KIF4A,KIFAP3,KISS1,KLF10,KLF14,KLF6,KLHL10,KLHL30,KLHL4,KLK1,KLK10,KLK8,KNOP1,KNSTRN,KNTC1,KPNA2,KRAS,KRT14,KRT18,KRT19,KRT5,KRT6A,KRT6C,KRT8,LAMA2,LAMA3,LAMA4,LAMC1,LAMC2,LATS2,LCTL,LEPR,LGI4,LGR4,LGR6,LIG1,LILRB5,LIMCH1,LINGO1,LLGL2,LMNB1,LMO2,LMOD1,LOXL1,LRBA,LRIG3,LRP1,LRP4,LRRC15,LRRC3B,LRRC6,LRRC8E,LRRN2,LRRN3,LSR,LTBP2,LTBP4,LTK,LY75,MAB21L1,MAGOHB,MALL,MAML2,MAOB,MAP1B,MAP7,MARCKSL1,MAST2,MATN2,MAZ,MBNL2,MBOAT2,MCM10,MCM4,MCOLN2,MDFIC,MED12L,MEDAG,MEIS2,MELK,MEMO1,MEOX2,MERTK,MEST,MET,MFSD12,MGARP,MGAT3,MICAL2,MICU3,MID1,MISP,MKI67,MME,MMP11,MMP27,MOB3B,MOXD1,MPO,MRGPRE,MRPL13,MRPL42,MRVI1,MSH6,MSRB3,MTBP,MTURN,MUC15,MXRA5,MYBL1,MYC,MYCBP2,MYCT1,MYH11,MYH7B,MYL9,MYO1D,MYO6,MYRIP,MZT1,N4BP2L1,N4BP3,NAA15,NAALADL1,NANS,NAXE,NCAM1,NCAPG,NCOA7,NDC1,NEBL,NECTIN4,NEDD9,NEIL3,NES,NEUROG2,NEXN,NGFR,NIPSNAP3B,NKAPL,NLGN1,NLGN4X,NLK,NLRP1,NLRP3,NLRX1,NMUR1,NOD1,NODAL,NOTCH1,NOTCH4,NOV,NOVA1,NOVA2,NPAS3,NR1H3,NR2F1,NR5A2,NRG1,NRG2,NRN1,NRP1,NRXN1,NSF,NTF3,NTN4,NTRK2,NTRK3,NUDCD1,NUDT7,NUF2,OAS1,OAS3,OCA2,OLA1,OLFML1,OLFML2B,OLR1,OMD,OR2L13,ORC1,OSR1,P2RY14,P3H2,P4HB,PAK7,PALM2-AKAP2,PARP1,PARP9,PBK,PCDH17,PCDH18,PCDH19,PCDHGC3,PCDHGC5,PCNA,PCNX1,PCSK5,PDE11A,PDE1C,PDE2A,PDE9A,PDGFA,PDGFD,PDGFRA,PDGFRL,PDK2,PDK3,PDLIM4,PDP2,PDXDC1,PDZD2,PDZRN3,PEAR1,PEG3,PELI1,PER2,PGM5,PHEX,PHLDB1,PHTF1,PHYHIPL,PI3,PIK3C2G,PIK3IP1,PIK3R1,PIWIL4,PKD1,PKD1L2,PKDCC,PKDREJ,PKP3,PLA2R1,PLAUR,PLCH2,PLEKHB2,PLEKHF2,PLIN4,PLK1,PLK3,PLP1,PLPP2,PLPP7,PLSCR4,PLTP,PLXNA4,PNISR,PNMA3,PNPLA7,POLQ,POSTN,POU6F1,PPAP2B,PPL,PPM1E,PPM1F,PPP1R16B,PREX1,PRICKLE2,PRIM2,PRKDC,PRNP,PROM1,PROX1,PRR15,PRSS50,PRUNE2,PRX,PSME4,PTCH1,PTCH2,PTCHD1,PTGDR,PTGDR2,PTGIS,PTK2,PTPN14,PTPN21,PTPRB,PTPRM,PTPRZ1,PTX3,PYCRL,PZP,RAB31,RABEP2,RAD21,RAD51AP1,RAD54B,RAD54L,RAE1,RAG1,RALY,RANBP17,RANBP9,RAP1GAP,RARRES2,RASEF,RASL12,RASSF9,RCSD1,RECK,RECQL4,RELN,RETSAT,RGCC,RGL1,RGMA,RGS2,RGS4,RHOJ,RHOQ,RHOU,RIMBP2,RNF145,RNF150,RNFT2,ROCK2,ROR1,ROR2,RP1L1,RPA3,RPN2,RPS6KA3,RPS6KC1,RRAS2,RRM2,RRP12,RTKN2,RUNX1T1,RUNX2,RUSC1,RYR3,S100A4,S1PR1,SACS,SALL4,SAMSN1,SASS6,SATB1,SCARF1,SCN2A,SCN3A,SCN3B,SCN5A,SCN7A,SCN9A,SCRN2,SDC1,SEC16B,SEMA6C,SEMA6D,SERINC2,SGK1,SGO1,SGO2,SH3BP5,SHE,SHISA3,SHROOM2,SIAH2,SIK2,SIPA1L3,SIRPA,SIX4,SLC12A8,SLC16A3,SLC16A7,SLC22A3,SLC25A18,SLC28A3,SLC2A1,SLC34A2,SLC35G2,SLC44A4,SLC47A2,SLC50A1,SLC5A4,SLC5A9,SLC6A15,SLC7A11,SLC9A9,SLCO1C1,SLCO4A1,SLIT3,SMARCA4,SMARCC1,SMC4,SMC6,SMPDL3B,SMYD3,SNRPB,SNRPD1,SOD3,SOX5,SPAG1,SPARCL1,SPATA17,SPC25,SPDL1,SPG20,SPRY1,SPRY2,SPTBN1,SRPK2,SRPX,SRSF5,SSX2IP,ST14,ST3GAL6,ST6GAL2,ST6GALNAC3,STAB1,STAB2,STAC,STAT5A,STAT5B,STAU2,STBD1,STRBP,STX11,STXBP1,SUCO,SULF1,SUSD4,SV2B,SYCP2,SYNDIG1,SYNE1,SYT8,TACC1,TACR1,TAF2,TAL1,TANC2,TARS,TBL1XR1,TBX18,TCEAL5,TCF15,TCF7,TCF7L2,TDRD6,TDRKH,TEK,TEKT5,TENM2,TET3,TEX11,TFPI,TFR2,TFRC,TG,TGFBR2,TGFBR3,THBD,THSD1,THSD7B,TICRR,TIGD3,TIMELESS,TJP3,TKTL1,TLE2,TLN1,TLN2,TLR3,TLR4,TMCC3,TMCO1,TMEM206,TMEM245,TMEM255A,TMEM37,TMEM57,TMEM71,TMEM97,TMPO,TMTC1,TNS1,TNXB,TONSL,TPO,TRAF2,TRAIP,TRAPPC9,TRERF1,TRIM24,TRIM68,TRIP10,TRPA1,TRPC1,TRPS1,TSEN15,TSHZ2,TSPAN7,TSPAN8,TSPOAP1,TSPYL2,TTC13,TTK,TTLL10,TUBB3,TYMS,TYRO3,UACA,UHRF1,UMODL1,UNC5B,USP44,USP53,UST,UTRN,VANGL1,VAV2,VAV3,VGF,VIM,VMP1,VWF,WASF3,WDHD1,WDR34,WDR76,WDR86,WHSC1,WISP2,WISP3,WLS,ZBTB16,ZC3H12C,ZDBF2,ZFP2,ZFP36L2,ZKSCAN7,ZMAT1,ZNF106,ZNF334,ZNF354C,ZNF365,ZNF366,ZNF367,ZNF462,ZNF502,ZNF540,ZNF559,ZNF667,ZNF668,ZNF675,ZNF677,ZNF804A</Data></Cell>
    <Cell><Data ss:Type="Number">1053</Data></Cell>
   </Row>
   <Row>
    <Cell><Data ss:Type="String">Cancer, Organismal Injury and Abnormalities</Data></Cell>
    <Cell><Data ss:Type="String">breast or colorectal cancer</Data></Cell>
    <Cell ss:StyleID="s62"><Data ss:Type="Number">2.5599999999999999E-5</Data></Cell>
    <Cell><Data ss:Type="String"> </Data></Cell>
    <Cell><Data ss:Type="String"> </Data></Cell>
    <Cell><Data ss:Type="String">AASS,ABCA5,ABCA9,ABCB1,ABCB5,ABCC5,ABCD4,ABCG2,ABHD17C,ABLIM3,ACAA2,ACBD3,ACCS,ACKR3,ACKR4,ACSBG2,ACTA2,ACVRL1,ADAD2,ADAM33,ADAMTS1,ADAMTS12,ADAMTS14,ADAMTS18,ADAMTS5,ADAMTSL4,ADAR,ADCY4,ADCY5,ADD3,ADGRA2,ADGRB3,ADGRF5,ADGRG3,ADGRL4,ADH1B,ADH5,ADH6,ADIRF,ADRA2B,ADRB2,ADRBK2,ADSS,AFAP1L1,AGO4,AHNAK,AIM1L,AK4,AKAP12,ALDH1A2,ALDH1A3,ALDH2,ALK,ALPK3,AMIGO2,ANGPTL2,ANGPTL4,ANK2,ANKRD22,ANKRD53,ANPEP,ANTXR2,ANXA1,AOC3,AOX1,AP1S1,APBB1IP,ARAP3,ARC,ARFGEF1,ARFGEF3,ARHGAP10,ARHGAP32,ARHGAP39,ARHGAP8/PRR5-ARHGAP8,ARHGEF10,ARHGEF25,ARHGEF40,ARID4B,ARNT2,ARRDC3,ARRDC4,ARSB,ART5,ASPA,ASUN,ATAD2,ATAD5,ATF3,ATIC,ATP6AP1,ATP6V0B,ATP8B1,AURKA,AVPI1,AVPR1A,AXIN1,AXIN2,B4GALNT4,B4GALT6,BACH2,BAIAP2L1,BARD1,BATF,BAZ1A,BCAS4,BCHE,BCL11A,BCL6,BCL6B,BCL9,BEND7,BIRC5,BLM,BMP2,BMP5,BMX,BOC,BPI,BPNT1,BRCA1,BRCA2,BRIP1,BSPRY,BTNL9,BUB1B,C10orf90,C11orf80,C11orf96,C1QTNF1,C1R,C1S,C21orf58,C2orf71,C5orf49,C7orf31,CAB39L,CABP1,CACHD1,CACNA1D,CACNA1E,CACNA2D1,CAMK1,CAMK4,CANT1,CAPN9,CASP10,CATSPER1,CAV1,CBX2,CBX3,CBX6,CCDC116,CCDC136,CCDC158,CCDC69,CCDC85A,CCL14,CCL28,CCNB1,CCND2,CCNL1,CCT5,CD244,CD248,CD34,CD36,CDC7,CDC73,CDCP1,CDH1,CDH11,CDH12,CDH23,CDH4,CDH5,CDKL2,CDKN2A,CDS1,CDYL2,CEBPA,CEBPD,CELSR1,CEMIP,CENPE,CENPF,CENPN,CENPP,CENPU,CEP350,CERKL,CERS3,CHEK1,CHL1,CHST7,CHST9,CHSY3,CHTF18,CILP2,CIT,CLCA4,CLDN11,CLDN7,CLEC1A,CLEC4F,CLGN,CLIC2,CLIP4,CLK4,CLSPN,CNGA1,CNRIP1,CNTN6,COL11A1,COL12A1,COL14A1,COL25A1,COL3A1,COL5A1,COL6A6,COPA,COPB2,COX6C,CPA1,CPAMD8,CRABP2,CRB2,CRHBP,CRISPLD1,CRTAC1,CRTAP,CSMD3,CSRNP3,CSRP2,CSTF3,CTNNAL1,CTTNBP2,CUBN,CUTC,CXCL1,CXCL12,CXCL2,CYP11A1,CYR61,CYTL1,DAB2,DAB2IP,DACT2,DCN,DDR2,DEGS2,DENND2A,DEPDC7,DIAPH3,DIXDC1,DKK4,DLC1,DLGAP5,DMD,DNA2,DNAH14,DNAJB11,DNASE1L3,DNER,DNMT1,DOCK6,DPP4,DPP6,DPYD,DPYSL2,DSEL,DSG3,DSP,DST,DUSP1,DUSP6,DZIP1L,E2F5,EBF1,EBF3,EBP,ECT2,EDNRB,EFEMP1,EFR3A,EGFR,EGR1,EGR2,EHD2,EIF2AK1,ELOVL3,EMILIN3,EMP1,EMX2,ENPP2,EPCAM,EPHA2,EPHA4,EPHB1,EPS8L1,EPSTI1,ERBB2,ERBB3,ERG,ERGIC1,ERMP1,ERVFRD-1,ESCO2,ESRP1,ESYT1,ETV5,EVL,EZH2,F8,FADS3,FAM110D,FAM124A,FAM126A,FAM13C,FAM171A1,FAM174B,FAM184A,FAM234B,FAM43A,FAM83D,FAM83H,FANCD2,FANCF,FAT4,FBN2,FBXL19,FBXO45,FBXO5,FFAR4,FGD3,FGF1,FGF2,FGFBP1,FGFR1,FH,FHOD3,FLG,FLNA,FLRT2,FLT4,FLVCR1,FN1,FOLR2,FOSB,FOXA1,FOXM1,FOXN3,FOXP2,FOXP3,FREM1,FSTL1,FUT8,FZD7,FZD9,GABRP,GAL3ST1,GALNT12,GALNT6,GARS,GAS6,GATA3,GCNT4,GDF5,GIMAP4,GIMAP8,GINS1,GINS4,GIPC2,GLI1,GMPS,GOLGA6L9 (includes others),GOLGA8EP/GOLGA8G,GPR146,GPR19,GPR34,GPR39,GPR62,GPR75,GPR87,GPRC5A,GPT,GREM2,GRIA4,GRM8,GSG2,GTF2IRD1,GTF3C1,GUCY1A3,H3F3A/H3F3B,HAGHL,HAP1,HAPLN4,HBEGF,HDGF,HEG1,HELLS,HEY2,HIF3A,HIST1H1C,HIST1H1E,HIST1H2BK,HIST2H2BE,HM13,HMMR,HNMT,HOOK1,HOXA10,HOXA9,HOXD3,HOXD4,HPN,HRC,HRCT1,HRNR,HSD17B11,HSD17B3,HSPA12A,HSPA12B,HSPH1,ICA1,ICAM5,IFFO1,IFIH1,IGFBP6,IGSF3,IL1RL2,IL33,IL6R,INHBA,INPP1,INPP5K,INSRR,IRS1,IRS2,IRS4,IRX4,ITGA10,ITGA9,ITGBL1,ITPR1,ITPRIPL1,ITSN1,JAG2,JAM3,JARID2,JCHAIN,JPH4,JUN,KANK1,KANK2,KAT2B,KCNB2,KCNC4,KCNH8,KCNJ2,KCNS3,KDM4B,KDM5B,KDR,KIAA0895,KIAA1211,KIAA1524,KIF17,KIF18B,KIF19,KIF20A,KIF20B,KIF21A,KIF26B,KIF4A,KIFAP3,KISS1,KLF10,KLF11,KLF14,KLF4,KLF6,KLHL10,KLHL30,KLHL4,KLK10,KNOP1,KNTC1,KPNA2,KRAS,KRT14,KRT18,KRT19,KRT5,KRT6A,KRT6C,KRT8,LAGE3,LAMA3,LAMA4,LAMC1,LAMC2,LATS2,LCTL,LEPR,LGI4,LGR4,LIFR,LIG1,LILRB5,LIMCH1,LLGL2,LMNB1,LMO2,LMOD1,LOXL1,LRBA,LRIG3,LRP1,LRP4,LRRC15,LRRC3B,LRRC6,LRRN2,LRRN3,LSR,LTBP2,LTK,LY75,MAB21L1,MAGOHB,MAMDC2,MAML2,MAOB,MAP1B,MAP3K8,MAP7,MAPK13,MAPK4,MARCKSL1,MAST2,MATN2,MAZ,MBOAT2,MCM10,MCM4,MCOLN2,MDFIC,MED12L,MEDAG,MELK,MEMO1,MEOX2,MERTK,MEST,MET,MFSD12,MGARP,MGAT3,MICU3,MID1,MKI67,MME,MMP11,MMP14,MMP27,MOB3B,MOXD1,MPO,MRGPRE,MRPL13,MRPS30,MRVI1,MSH6,MSRB3,MTBP,MUC15,MXRA5,MYBL1,MYCBP2,MYH11,MYH7B,MYO1D,MYO5B,MYRIP,MZT1,N4BP2L1,N4BP3,NAA15,NAALADL1,NANS,NAXE,NCAPG,NCOA7,NDC1,NEBL,NECTIN4,NEDD9,NEIL3,NES,NEUROG2,NEXN,NFIL3,NIPSNAP3B,NKAPL,NLGN1,NLGN4X,NLK,NLRP1,NLRP3,NLRX1,NOTCH1,NOTCH4,NOV,NOVA1,NOVA2,NPAS3,NPAS4,NR1H3,NR2F1,NR4A1,NRG1,NRG2,NRN1,NRP1,NSF,NTF3,NTN4,NTRK2,NTRK3,NUDCD1,NUDT7,NUF2,NUP210,OAS1,OAS3,OCA2,ODF2,OLA1,OLFML1,OLFML2B,OLR1,OMD,OR2L13,ORC1,OSR1,P2RY14,P3H2,P4HB,PAK7,PARP1,PARP9,PBK,PCDH19,PCDHGC3,PCDHGC5,PCNA,PCNX1,PCSK5,PDE11A,PDE9A,PDGFA,PDGFD,PDGFRA,PDK2,PDK3,PDLIM4,PDP2,PDXDC1,PDZD2,PDZRN3,PEAR1,PEG3,PELI1,PER2,PGM5,PHEX,PHLDB1,PHTF1,PID1,PIK3C2G,PIK3IP1,PIK3R1,PIK3R3,PIWIL4,PKD1L2,PKDCC,PKDREJ,PKP3,PLA2R1,PLAUR,PLCH2,PLEKHB2,PLEKHF2,PLK1,PLP1,PLPP2,PLPP7,PLSCR4,PLTP,PLXNA4,PMAIP1,PNISR,PNMA3,POLQ,POSTN,POU6F1,PPAP2B,PPL,PPM1E,PPM1F,PPP1R16B,PREX1,PRKDC,PRNP,PROM1,PROX1,PRR15,PRRG3,PRUNE2,PRX,PSME4,PTCH1,PTCH2,PTCHD1,PTGDR,PTGDR2,PTK2,PTPN14,PTPN21,PTPRB,PTPRM,PTPRZ1,PTX3,PZP,RAB31,RABEP2,RAD21,RAD51AP1,RAD54B,RAD54L,RAE1,RAG1,RALY,RANBP17,RANBP9,RARRES2,RASEF,RASL12,RASSF9,RBM47,RCSD1,RECK,RECQL4,RELN,RGCC,RGL1,RGMA,RGS2,RGS4,RHOJ,RHOQ,RHOU,RIMBP2,RNASEH2A,RNF145,RNF150,RNFT2,ROR1,ROR2,RP1L1,RPA3,RPN2,RPS6KA3,RPS6KC1,RRAS2,RRM2,RRP12,RTKN2,RUNX1T1,RUNX2,RYR3,S100A4,S1PR1,SACS,SALL4,SAMSN1,SASS6,SATB1,SCN2A,SCN3A,SCN3B,SCN5A,SCN7A,SCRN2,SDC1,SEC16B,SEMA6C,SERINC2,SFPQ,SGK1,SGO1,SGO2,SH3BP5,SHE,SHISA3,SHROOM2,SIDT2,SIK2,SIPA1L3,SIRPA,SIX4,SLC12A8,SLC16A3,SLC16A7,SLC22A3,SLC28A3,SLC2A1,SLC34A2,SLC35G2,SLC44A1,SLC44A4,SLC47A2,SLC50A1,SLC5A9,SLC6A15,SLC7A11,SLC9A9,SLCO1C1,SLCO4A1,SMARCA4,SMARCC1,SMC4,SMC6,SMPDL3B,SMYD3,SOD3,SOX5,SPAG1,SPARCL1,SPC25,SPDEF,SPDL1,SPG20,SPRY1,SPRY2,SRPK2,SRPX,SRSF5,SSX2IP,ST14,ST3GAL6,ST6GAL2,ST6GALNAC3,STAB1,STAB2,STAC,STAT5B,STAU2,STBD1,STRBP,SUCO,SULF1,SV2B,SYCP2,SYNE1,SYT8,TACR1,TAF2,TAL1,TANC2,TARS,TBL1XR1,TCEAL5,TCF15,TCF7,TCF7L2,TDRD6,TEK,TEKT5,TET3,TEX11,TFPI,TFRC,TG,TGFBR2,TGFBR3,THSD7B,TICRR,TIMELESS,TKTL1,TLN1,TLN2,TLR3,TLR4,TMCC3,TMCO1,TMEM206,TMEM245,TMEM255A,TMEM37,TMEM57,TMEM71,TMEM97,TMPO,TNS1,TNXB,TONSL,TPO,TRAF2,TRAIP,TRERF1,TRIM24,TRIM68,TRO,TRPA1,TRPC1,TRPS1,TSEN15,TSHZ2,TSPAN7,TSPAN8,TSPOAP1,TSPYL2,TTC13,TTC38,TTK,TTLL10,TUB,TUBB3,TYMS,TYRO3,UACA,UHRF1,UMODL1,UNC5B,USP44,USP53,UST,UTRN,VANGL1,VAV2,VAV3,VCAN,VIM,VLDLR,VWF,WASF3,WDHD1,WDR34,WDR76,WDR86,WHSC1,WISP2,WISP3,WLS,YAP1,ZC3H12C,ZDBF2,ZFP2,ZFP36,ZFP36L2,ZKSCAN7,ZMAT1,ZNF106,ZNF334,ZNF354C,ZNF365,ZNF462,ZNF540,ZNF559,ZNF668,ZNF675,ZNF677,ZNF804A</Data></Cell>
    <Cell><Data ss:Type="Number">975</Data></Cell>
   </Row>
   <Row>
    <Cell><Data ss:Type="String">Cancer, Gastrointestinal Disease, Organismal Injury and Abnormalities</Data></Cell>
    <Cell><Data ss:Type="String">colorectal cancer</Data></Cell>
    <Cell ss:StyleID="s62"><Data ss:Type="Number">2.5599999999999999E-5</Data></Cell>
    <Cell><Data ss:Type="String"> </Data></Cell>
    <Cell><Data ss:Type="String"> </Data></Cell>
    <Cell><Data ss:Type="String">AASS,ABCA5,ABCA9,ABCB1,ABCB5,ABCC5,ABCD4,ABCG2,ABHD17C,ABLIM3,ACAA2,ACBD3,ACCS,ACKR3,ACKR4,ACSBG2,ACTA2,ACVRL1,ADAD2,ADAM33,ADAMTS1,ADAMTS12,ADAMTS14,ADAMTS18,ADAMTS5,ADAMTSL4,ADAR,ADCY4,ADCY5,ADD3,ADGRA2,ADGRB3,ADGRF5,ADGRG3,ADGRL4,ADH1B,ADH5,ADH6,ADIRF,ADRA2B,ADRB2,ADRBK2,ADSS,AFAP1L1,AGO4,AHNAK,AIM1L,AK4,AKAP12,ALDH1A2,ALDH1A3,ALDH2,ALK,ALPK3,AMIGO2,ANGPTL2,ANGPTL4,ANKRD53,ANPEP,ANTXR2,AOC3,AOX1,AP1S1,APBB1IP,ARAP3,ARC,ARFGEF1,ARFGEF3,ARHGAP10,ARHGAP32,ARHGAP39,ARHGEF10,ARHGEF25,ARHGEF40,ARID4B,ARNT2,ARRDC3,ARRDC4,ARSB,ART5,ASPA,ASUN,ATAD2,ATAD5,ATIC,ATP6AP1,ATP6V0B,ATP8B1,AURKA,AVPR1A,AXIN1,AXIN2,B4GALNT4,B4GALT6,BACH2,BAIAP2L1,BATF,BAZ1A,BCAS4,BCHE,BCL11A,BCL6,BCL9,BEND7,BLM,BMP5,BMX,BOC,BPI,BPNT1,BRCA1,BRCA2,BRIP1,BTNL9,BUB1B,C10orf90,C11orf80,C11orf96,C1QTNF1,C1R,C1S,C21orf58,C2orf71,C5orf49,C7orf31,CAB39L,CABP1,CACHD1,CACNA1D,CACNA1E,CACNA2D1,CAMK1,CAMK4,CAPN9,CASP10,CATSPER1,CAV1,CBX3,CBX6,CCDC116,CCDC136,CCDC158,CCDC69,CCDC85A,CCL14,CCL28,CCND2,CCT5,CD244,CD248,CD34,CD36,CDC7,CDC73,CDCP1,CDH1,CDH11,CDH12,CDH23,CDH4,CDH5,CDKL2,CDKN2A,CDS1,CDYL2,CEBPA,CEBPD,CELSR1,CEMIP,CENPE,CENPF,CENPN,CENPP,CENPU,CEP350,CERKL,CERS3,CHEK1,CHL1,CHST9,CHSY3,CHTF18,CILP2,CIT,CLCA4,CLDN11,CLDN7,CLEC1A,CLEC4F,CLGN,CLIC2,CLIP4,CLK4,CLSPN,CNGA1,CNRIP1,CNTN6,COL11A1,COL12A1,COL14A1,COL25A1,COL3A1,COL5A1,COL6A6,COPA,COPB2,COX6C,CPA1,CPAMD8,CRABP2,CRB2,CRHBP,CRTAC1,CRTAP,CSMD3,CSRNP3,CSRP2,CSTF3,CTTNBP2,CUBN,CUTC,CXCL1,CXCL12,CYP11A1,CYTL1,DAB2,DAB2IP,DACT2,DCN,DDR2,DEGS2,DENND2A,DEPDC7,DIAPH3,DIXDC1,DKK4,DLC1,DLGAP5,DMD,DNA2,DNAH14,DNAJB11,DNASE1L3,DNER,DNMT1,DOCK6,DPP4,DPP6,DPYD,DPYSL2,DSEL,DSG3,DST,DUSP1,DUSP6,DZIP1L,E2F5,EBF1,EBF3,EBP,ECT2,EDNRB,EFEMP1,EFR3A,EGFR,EGR1,EGR2,EHD2,EIF2AK1,ELOVL3,EMILIN3,EMP1,EMX2,ENPP2,EPCAM,EPHA2,EPHA4,EPHB1,EPS8L1,EPSTI1,ERBB2,ERBB3,ERG,ERGIC1,ERMP1,ERVFRD-1,ESCO2,ESRP1,ESYT1,ETV5,EVL,EZH2,F8,FADS3,FAM110D,FAM124A,FAM126A,FAM13C,FAM171A1,FAM174B,FAM184A,FAM234B,FAM43A,FAM83D,FAM83H,FANCD2,FAT4,FBN2,FBXL19,FBXO45,FBXO5,FFAR4,FGD3,FGF1,FGF2,FGFBP1,FGFR1,FH,FHOD3,FLG,FLNA,FLRT2,FLT4,FLVCR1,FN1,FOLR2,FOXN3,FOXP2,FREM1,FSTL1,FUT8,FZD7,FZD9,GABRP,GALNT12,GALNT6,GARS,GAS6,GATA3,GCNT4,GDF5,GIMAP4,GIMAP8,GINS1,GIPC2,GLI1,GMPS,GPR146,GPR19,GPR34,GPR62,GPR75,GPR87,GPRC5A,GPT,GREM2,GRIA4,GRM8,GSG2,GTF2IRD1,GTF3C1,GUCY1A3,HAGHL,HAP1,HDGF,HEG1,HELLS,HIF3A,HIST1H1C,HIST1H1E,HM13,HMMR,HNMT,HOOK1,HOXA10,HOXA9,HOXD3,HOXD4,HRC,HRNR,HSD17B11,HSD17B3,HSPA12A,HSPA12B,HSPH1,ICA1,ICAM5,IFFO1,IFIH1,IGFBP6,IGSF3,IL1RL2,IL6R,INHBA,INPP1,INPP5K,INSRR,IRS1,IRS2,IRS4,IRX4,ITGA10,ITGA9,ITPR1,ITPRIPL1,ITSN1,JAG2,JAM3,JARID2,JCHAIN,JPH4,KANK1,KANK2,KAT2B,KCNB2,KCNC4,KCNH8,KCNJ2,KCNS3,KDM4B,KDM5B,KDR,KIAA0895,KIAA1211,KIAA1524,KIF17,KIF19,KIF20A,KIF20B,KIF21A,KIF26B,KIF4A,KIFAP3,KISS1,KLF14,KLF6,KLHL10,KLHL30,KLHL4,KLK10,KNOP1,KNTC1,KPNA2,KRAS,KRT14,KRT18,KRT19,KRT5,KRT6A,KRT6C,KRT8,LAMA3,LAMA4,LAMC1,LAMC2,LATS2,LCTL,LEPR,LGI4,LGR4,LIG1,LILRB5,LIMCH1,LLGL2,LMNB1,LMO2,LMOD1,LOXL1,LRBA,LRIG3,LRP1,LRP4,LRRC15,LRRC3B,LRRC6,LRRN2,LRRN3,LSR,LTBP2,LTK,LY75,MAB21L1,MAGOHB,MAML2,MAOB,MAP1B,MAP7,MARCKSL1,MAST2,MATN2,MAZ,MBOAT2,MCM10,MCM4,MCOLN2,MDFIC,MED12L,MEDAG,MELK,MEMO1,MEOX2,MERTK,MEST,MET,MFSD12,MGARP,MGAT3,MICU3,MID1,MKI67,MME,MMP11,MMP27,MOB3B,MOXD1,MPO,MRGPRE,MRPL13,MRVI1,MSH6,MSRB3,MTBP,MUC15,MXRA5,MYBL1,MYCBP2,MYH11,MYH7B,MYO1D,MYRIP,MZT1,N4BP2L1,N4BP3,NAA15,NAALADL1,NANS,NAXE,NCAPG,NCOA7,NDC1,NEBL,NECTIN4,NEDD9,NEIL3,NES,NEUROG2,NEXN,NIPSNAP3B,NKAPL,NLGN1,NLGN4X,NLK,NLRP1,NLRP3,NLRX1,NOTCH1,NOTCH4,NOV,NOVA1,NOVA2,NPAS3,NR1H3,NR2F1,NRG1,NRG2,NRN1,NRP1,NSF,NTF3,NTN4,NTRK2,NTRK3,NUDCD1,NUDT7,NUF2,OAS1,OAS3,OCA2,OLA1,OLFML1,OLFML2B,OLR1,OMD,OR2L13,ORC1,OSR1,P2RY14,P3H2,P4HB,PAK7,PARP1,PARP9,PBK,PCDH19,PCDHGC3,PCDHGC5,PCNA,PCNX1,PCSK5,PDE11A,PDE9A,PDGFA,PDGFD,PDGFRA,PDK2,PDK3,PDLIM4,PDP2,PDXDC1,PDZD2,PDZRN3,PEAR1,PEG3,PELI1,PER2,PGM5,PHEX,PHLDB1,PHTF1,PIK3C2G,PIK3IP1,PIK3R1,PIWIL4,PKD1L2,PKDCC,PKDREJ,PKP3,PLA2R1,PLAUR,PLCH2,PLEKHB2,PLEKHF2,PLK1,PLP1,PLPP2,PLPP7,PLSCR4,PLTP,PLXNA4,PNISR,PNMA3,POLQ,POSTN,POU6F1,PPAP2B,PPL,PPM1E,PPM1F,PPP1R16B,PREX1,PRKDC,PRNP,PROM1,PROX1,PRR15,PRUNE2,PRX,PSME4,PTCH1,PTCH2,PTCHD1,PTGDR,PTGDR2,PTK2,PTPN14,PTPN21,PTPRB,PTPRM,PTPRZ1,PTX3,PZP,RAB31,RABEP2,RAD21,RAD51AP1,RAD54B,RAD54L,RAE1,RAG1,RALY,RANBP17,RANBP9,RARRES2,RASEF,RASL12,RASSF9,RCSD1,RECK,RECQL4,RELN,RGCC,RGL1,RGMA,RGS2,RGS4,RHOJ,RHOQ,RHOU,RIMBP2,RNF145,RNF150,RNFT2,ROR1,ROR2,RP1L1,RPA3,RPN2,RPS6KA3,RPS6KC1,RRAS2,RRM2,RRP12,RTKN2,RUNX1T1,RUNX2,RYR3,S100A4,S1PR1,SACS,SALL4,SAMSN1,SASS6,SATB1,SCN2A,SCN3A,SCN3B,SCN5A,SCN7A,SCRN2,SDC1,SEC16B,SEMA6C,SERINC2,SGK1,SGO1,SGO2,SH3BP5,SHE,SHISA3,SHROOM2,SIK2,SIPA1L3,SIRPA,SIX4,SLC12A8,SLC16A3,SLC16A7,SLC22A3,SLC28A3,SLC2A1,SLC34A2,SLC35G2,SLC44A4,SLC47A2,SLC50A1,SLC5A9,SLC6A15,SLC7A11,SLC9A9,SLCO1C1,SLCO4A1,SMARCA4,SMARCC1,SMC4,SMC6,SMPDL3B,SMYD3,SOD3,SOX5,SPAG1,SPARCL1,SPC25,SPDL1,SPG20,SPRY1,SPRY2,SRPK2,SRPX,SRSF5,SSX2IP,ST14,ST3GAL6,ST6GAL2,ST6GALNAC3,STAB1,STAB2,STAC,STAT5B,STAU2,STBD1,STRBP,SUCO,SULF1,SV2B,SYCP2,SYNE1,SYT8,TACR1,TAF2,TAL1,TANC2,TARS,TBL1XR1,TCEAL5,TCF15,TCF7,TCF7L2,TDRD6,TEK,TEKT5,TET3,TEX11,TFPI,TFRC,TG,TGFBR2,TGFBR3,THSD7B,TICRR,TIMELESS,TKTL1,TLN1,TLN2,TLR3,TLR4,TMCC3,TMCO1,TMEM206,TMEM245,TMEM255A,TMEM37,TMEM57,TMEM71,TMEM97,TMPO,TNS1,TNXB,TONSL,TPO,TRAF2,TRAIP,TRERF1,TRIM24,TRIM68,TRPA1,TRPC1,TRPS1,TSEN15,TSHZ2,TSPAN7,TSPAN8,TSPOAP1,TSPYL2,TTC13,TTK,TTLL10,TUBB3,TYMS,TYRO3,UACA,UHRF1,UMODL1,UNC5B,USP44,USP53,UST,UTRN,VANGL1,VAV2,VAV3,VIM,VWF,WASF3,WDHD1,WDR34,WDR76,WDR86,WHSC1,WISP2,WISP3,WLS,ZC3H12C,ZDBF2,ZFP2,ZFP36L2,ZKSCAN7,ZMAT1,ZNF106,ZNF334,ZNF354C,ZNF365,ZNF462,ZNF540,ZNF559,ZNF668,ZNF675,ZNF677,ZNF804A</Data></Cell>
    <Cell><Data ss:Type="Number">898</Data></Cell>
   </Row>
   <Row>
    <Cell><Data ss:Type="String">Cancer, Organismal Injury and Abnormalities, Reproductive System Disease</Data></Cell>
    <Cell><Data ss:Type="String">female genital tract adenocarcinoma</Data></Cell>
    <Cell ss:StyleID="s62"><Data ss:Type="Number">3.9199999999999997E-5</Data></Cell>
    <Cell><Data ss:Type="String"> </Data></Cell>
    <Cell><Data ss:Type="String"> </Data></Cell>
    <Cell><Data ss:Type="String">AASS,ABCA10,ABCA5,ABCA6,ABCA9,ABCB1,ABCB5,ABCC6,ABCD4,ABHD6,ABLIM3,ACACB,ACSBG2,ACSL4,ACSS2,ADAM19,ADAMTS1,ADAMTS12,ADAMTSL4,ADD3,ADGRB3,ADGRD1,ADGRF1,ADGRF5,ADRA1A,ADRA2B,ADRB2,ADRBK2,AGPAT2,AHNAK,AK5,AKAP2,ALPK3,AMOTL2,ANK2,ANKDD1A,ANKK1,AOC3,AP3B1,APBA1,APBB1IP,APCDD1,ARAP3,ARFGEF1,ARHGAP11A,ARHGAP19,ARHGAP20,ARHGAP6,ARHGEF10,ARHGEF15,ARHGEF6,ARID4B,ARID5B,ARMC9,ARRDC3,ASPA,ASUN,ATAD2,ATF6,ATIC,ATP1B2,ATP8B1,AVPR1A,AVPR2,AXIN1,B4GALNT4,BAIAP2L1,BCL11A,BCL6,BCL6B,BEND5,BMP5,BMP6,BMPER,BMX,BRCA1,BRCA2,BRIP1,BZW2,C10orf90,C11orf80,C1S,C20orf194,C2orf40,C2orf71,C3,CAB39L,CABP1,CACNA1D,CACNA1E,CAMK1,CAPN5,CAPN9,CASC5,CASP10,CATSPER1,CCDC116,CCDC136,CCDC167,CCDC36,CCDC58,CCDC82,CCT5,CD209,CDC25A,CDC42EP3,CDC7,CDC73,CDH1,CDH12,CDH4,CDKN2A,CELSR1,CELSR3,CENPE,CENPF,CENPI,CENPN,CEP126,CEP70,CERKL,CERS3,CFI,CGN,CHAF1B,CHEK1,CHL1,CHST11,CISD2,CKAP5,CLEC14A,CLGN,CNTN6,COL12A1,COL14A1,COL17A1,COL3A1,COL4A6,COL5A1,COPE,CORIN,CPAMD8,CRABP2,CREB5,CREBRF,CRIM1,CRTAC1,CRYBG3,CSE1L,CSMD3,CSTF2,CTNNAL1,CTPS1,CTTNBP2,CUBN,CX3CL1,CXCL12,CXCR2,CYFIP2,CYP4F12,DAB2,DARS2,DCAF13,DCN,DDX25,DDX39A,DDX58,DDX60,DENND2A,DEPDC1B,DEPDC7,DHTKD1,DIAPH3,DIO3,DLC1,DLG3,DMD,DNAH1,DNAH14,DNAH8,DNER,DNMT1,DOPEY2,DPP4,DPY19L2,DRD2,DRP2,DSC3,DSEL,DSG3,DSP,DST,DTX1,DUOX2,DZIP1L,EBF2,EBF3,ECE2,ECT2,EDEM3,EFNB1,EFR3A,EGFR,EMCN,ENPP2,ENTPD7,EOGT,EPB41L2,EPHB1,EPHB2,EPRS,ERBB2,ERBB3,ERICH5,ERMP1,ESRP1,EVL,EXOC6,EZH1,EZH2,F10,F3,F8,FAAH2,FAM171A1,FAM189A2,FAM208B,FAM20A,FAM227B,FAM234B,FAM72A,FAM83D,FAM91A1,FAP,FARP1,FAT1,FAT4,FBN2,FBXO5,FCN1,FERMT2,FES,FFAR3,FGF9,FHOD3,FLNA,FLRT2,FN1,FNIP2,FOXM1,FOXO1,FOXO4,FOXP2,FRMPD1,FSD1L,FUT8,FZD7,GAB3,GABRP,GALNT7,GAS6,GDF5,GEN1,GFAP,GINS4,GLI1,GNAL,GOLGA6A (includes others),GOLGA8A/GOLGA8B,GOLM1,GPR146,GPR158,GPR39,GPR75,GPRASP1,GPRC5A,GRIA4,GRIP1,GRM8,GSG2,GSPT2,GSTCD,GTF2IRD1,H6PD,HABP4,HOXA5,HRNR,HSD17B7,HSPH1,HYLS1,IFIH1,IGSF10,IGSF3,INHBA,INSRR,INTS7,IRX1,ITGA6,ITGA9,ITGB3,ITPR1,ITSN1,JAKMIP2,JAM2,JARID2,JPH4,KAT2B,KCNA5,KCNAB1,KCNH8,KCNS3,KDF1,KDM5B,KIAA1109,KIAA1211,KIF11,KIF15,KIF17,KIF19,KIF20A,KIF20B,KIF21A,KIF23,KIF2C,KIF4A,KIRREL,KL,KLF4,KLF6,KLHL10,KLHL13,KLHL29,KLK8,KRAS,KRT6A,KRT6B,KRT8,LAMA2,LAMA4,LAMB3,LAMC1,LCN10,LDB2,LENG8,LETMD1,LGR4,LIFR,LIG1,LIMCH1,LIN9,LMLN,LMNB2,LPAR6,LRBA,LRP1,LRRC4B,LRRC8C,LRRCC1,LRRN3,LRRTM2,LSR,LTBP4,MAGED1,MAML2,MAN2A2,MAP1A,MAP1B,MAPK4,MARC1,MARCKSL1,MBNL1,MBOAT2,MCOLN2,MED12L,MEIS2,MEMO1,MET,MFGE8,MGAT3,MICAL2,MKI67,MLLT11,MME,MMP14,MPDZ,MPO,MPPED1,MRPL47,MRPS30,MRPS35,MSH6,MTERF3,MTHFD2,MUC15,MYBL1,MYCBP2,MYH11,MYLK,MYO19,MYO1D,MYO5B,NAA15,NAP1L2,NAV2,NCAPG,NCOA7,NECTIN4,NEK2,NELL2,NES,NFIL3,NFIX,NLRP3,NMNAT2,NOD1,NOTCH4,NOVA2,NPHP3,NR0B1,NR3C1,NRG1,NRP1,NRXN1,NUF2,NYNRIN,OAS3,OLFML1,OLFML2A,OLFML2B,OR2A1/OR2A42,OSBP2,P2RY12,P2RY14,PAK7,PALM2-AKAP2,PALMD,PARP3,PBX1,PCDH17,PCDH18,PCDH19,PCDHGC3,PCNX1,PCSK5,PDE1C,PDE2A,PDE3B,PDE7B,PDGFRA,PDIA3,PDLIM1,PEAR1,PGM1,PGM5,PHEX,PIK3R1,PIK3R2,PIWIL4,PKD2,PKP1,PLA2G5,PLA2R1,PLCD1,PLEKHG6,PLEKHH2,PLXNA4,PNPLA7,POLQ,POP1,POPDC2,PPP2R2B,PPP4C,PREX1,PRKDC,PROS1,PROX1,PRSS12,PRUNE2,PSD2,PSMD12,PSME4,PTCH1,PTCH2,PTGFR,PTPN14,PTPRB,PTPRM,PTPRZ1,PXDC1,PYGO1,PYROXD2,PZP,RAB11FIP4,RAD54B,RAI2,RALGPS2,RALY,RASSF9,RCVRN,RDH5,RELN,REM1,RFTN2,RGS4,RGS6,RHOJ,RIMBP2,RNF125,RNF145,RP1L1,RPL26L1,RPS6KA3,RTKN2,RUNX1T1,RYR3,S100B,SACS,SALL4,SAMD4A,SAMSN1,SCN2A,SCN3A,SCN5A,SCN7A,SCN9A,SDS,SELP,SEMA3C,SEMA3D,SEMA6D,SEPT10,SEPT9,SFRP1,SGK1,SGO2,SGPL1,SIK2,SIRPA,SKA3,SLC16A12,SLC16A7,SLC20A1,SLC22A3,SLC28A3,SLC35G1,SLC44A1,SLC4A8,SLC6A2,SLC9A9,SLFN5,SMC4,SMPDL3B,SNCAIP,SNX27,SNX32,SOCS2,SORBS2,SOX17,SPAG1,SPARCL1,SPATS2,SPDL1,SPG20,SPTB,SPTBN1,SRMS,SRSF5,ST6GALNAC6,STAB1,STAB2,STAT1,STIL,STK32A,STX3,STXBP1,STXBP2,STXBP6,SUCO,SULF1,SULT1C4,SUSD4,SVEP1,SYCP2,SYNE1,SYNPO,TACC1,TACR1,TADA1,TANC2,TBC1D4,TBCE,TBX15,TEK,TEKT5,TESC,TFAP2A,TG,TGM1,THRB,THSD7B,TICRR,TIE1,TIPARP,TLN2,TMC4,TMCC3,TMEM9,TMPO,TNFRSF8,TNFSF4,TNS1,TNXB,TOP1,TOX3,TPRN,TPX2,TRIM11,TRIM37,TRIM59,TRO,TRPA1,TRPS1,TSPAN2,TTC28,TTC38,TTK,TTYH1,TUBB2B,TUBB3,TULP4,UACA,UBL4B,UCK2,UGP2,USP53,UTRN,VAV2,VCAN,VGLL3,VIT,VLDLR,VMP1,VRK1,VWF,WISP1,WISP3,WNT11,ZBED9,ZBTB41,ZC3H12C,ZCCHC12,ZCCHC24,ZDBF2,ZEB2,ZNF25,ZNF334,ZNF354C,ZNF367,ZNF462,ZNF502,ZNF559,ZNF662,ZNF667,ZNF668,ZNF675,ZNF677,ZNF781,ZNF804A,ZWILCH</Data></Cell>
    <Cell><Data ss:Type="Number">669</Data></Cell>
   </Row>
   <Row>
    <Cell><Data ss:Type="String">Embryonic Development, Hair and Skin Development and Function, Organ Development, Organismal Development, Tissue Development</Data></Cell>
    <Cell><Data ss:Type="String">formation of epidermis</Data></Cell>
    <Cell ss:StyleID="s62"><Data ss:Type="Number">3.96E-5</Data></Cell>
    <Cell><Data ss:Type="String"> </Data></Cell>
    <Cell><Data ss:Type="String"> </Data></Cell>
    <Cell><Data ss:Type="String">APCDD1,CDH11,COL17A1,COL7A1,CRABP2,DSP,EDAR,EMP1,EVPL,FGF7,GRHL2,INHBA,KLK5,KLK7,KRT14,KRT15,KRT16,KRT17,KRT5,KRT9,LAMA3,LAMB3,LAMC2,NTF4,TGM5</Data></Cell>
    <Cell><Data ss:Type="Number">25</Data></Cell>
   </Row>
   <Row>
    <Cell><Data ss:Type="String">Cancer, Gastrointestinal Disease, Organismal Injury and Abnormalities</Data></Cell>
    <Cell><Data ss:Type="String">upper gastrointestinal tract tumor</Data></Cell>
    <Cell ss:StyleID="s62"><Data ss:Type="Number">6.7399999999999998E-5</Data></Cell>
    <Cell><Data ss:Type="String"> </Data></Cell>
    <Cell><Data ss:Type="String"> </Data></Cell>
    <Cell><Data ss:Type="String">A2M,ABCA1,ABCA10,ABCA6,ABCB1,ABCB5,ACO1,ACSBG2,ADAMTS18,ADAMTS9,ADCY4,ADCY5,ADGRB3,ADHFE1,ADRA1A,AFAP1L1,AHNAK,AIM1L,AKAP2,AMT,AOX1,APBA1,APBB1,ARHGAP20,ARHGAP32,ARHGEF10,ARHGEF25,ARHGEF40,ARID4B,ARID5B,ASXL3,ATAD2,AVPR1A,AXIN1,BAALC,BATF,BCHE,BEND7,BOC,C10orf90,C3,CACNA1D,CACNA1E,CALD1,CCM2L,CCND2,CCT8,CDC7,CDH1,CDH11,CDH12,CDH23,CDH4,CDH5,CDKN2A,CDS1,CENPF,CFH,CHST11,CIB2,CNR1,CNTN6,COL11A1,COL12A1,COL14A1,COL5A1,COPB2,CORIN,CPAMD8,CPE,CRHR1,CSMD3,CUBN,CXCR2,DAB2,DCAF13,DEPDC7,DLC1,DMD,DNMT3A,DNMT3B,DPP6,DSP,E2F3,ECE2,EDNRB,EFCAB1,EGFR,EGR2,EGR3,EHD2,EPHA4,EPHB2,ERBB2,ERBB3,ETFB,EVL,EZH2,FAM102A,FAM13C,FAM49A,FAM83D,FAM83H,FAM91A1,FAT1,FAT4,FBLN1,FBLN2,FBN2,FFAR3,FGD5,FLG,FLNA,FLRT2,FN1,FOXM1,FOXO1,GAL3ST1,GALNT16,GATA3,GEM,GIMAP8,GNG7,GPD2,GPER1,GPR68,GPRASP1,GRIP1,GTF3C1,HAND2,HAP1,HOXA6,HOXA7,HRNR,HSPA12A,ICA1,IGSF3,IL18RAP,IL3RA,INHBB,INMT,IRX6,ITGA10,ITPR1,JARID2,JPH4,KCNA5,KCNB1,KCNB2,KCNH8,KCNIP1,KCNMB2,KCNS3,KIF15,KIF2C,KLF10,KLK1,KLK8,KNSTRN,KRAS,LAMA2,LAMA4,LAMC1,LATS2,LCTL,LGR4,LGR6,LINGO1,LRP1,LRRC8E,LRRN2,LTBP4,MALL,MAST2,MBNL2,MED12L,MEIS2,MEOX2,MET,MGAT3,MICAL2,MICU3,MISP,MRPL42,MSH6,MSRB3,MTURN,MXRA5,MYC,MYCBP2,MYCT1,MYH7B,MYL9,MYO1D,MYO6,MYRIP,NCAM1,NEDD9,NEXN,NGFR,NLGN4X,NLK,NMUR1,NOD1,NODAL,NOTCH1,NOTCH4,NR5A2,NRG1,NRXN1,NSF,NTRK2,OAS3,OSR1,PAK7,PALM2-AKAP2,PCDH17,PCDH18,PDE1C,PDE2A,PDGFRA,PDGFRL,PEG3,PGM5,PHYHIPL,PI3,PKD1,PLAUR,PLCH2,PLIN4,PLK3,PLP1,PLXNA4,PNPLA7,PPL,PRICKLE2,PRIM2,PRSS50,PRUNE2,PSME4,PTCH1,PTCHD1,PTGDR,PTGIS,PTPRZ1,PYCRL,RAP1GAP,RELN,RETSAT,RGMA,RIMBP2,ROCK2,RRAS2,RUNX1T1,RUSC1,RYR3,S1PR1,SACS,SCARF1,SCN3B,SCN5A,SCN9A,SCRN2,SEMA6D,SGO1,SIAH2,SIK2,SIPA1L3,SLC22A3,SLC25A18,SLC44A4,SLC5A4,SLC5A9,SLIT3,SMARCA4,SNRPB,SNRPD1,SOX5,SPAG1,SPATA17,SPG20,SPTBN1,ST6GAL2,STAB1,STAT5A,STAU2,STX11,STXBP1,SULF1,SUSD4,SYNDIG1,SYNE1,TACC1,TAF2,TBX18,TDRD6,TDRKH,TENM2,TEX11,TFR2,TG,TGFBR2,THBD,THSD1,THSD7B,TIGD3,TIMELESS,TJP3,TLE2,TLR4,TMTC1,TNS1,TNXB,TPO,TRAPPC9,TRIP10,TRPA1,TRPC1,TRPS1,TTK,UNC5B,UTRN,VGF,VMP1,WDHD1,WHSC1,ZBTB16,ZDBF2,ZNF106,ZNF334,ZNF365,ZNF366,ZNF367,ZNF462,ZNF502,ZNF667,ZNF677</Data></Cell>
    <Cell><Data ss:Type="Number">337</Data></Cell>
   </Row>
   <Row>
    <Cell><Data ss:Type="String">Cancer, Gastrointestinal Disease, Organismal Injury and Abnormalities</Data></Cell>
    <Cell><Data ss:Type="String">upper gastrointestinal tract cancer</Data></Cell>
    <Cell ss:StyleID="s62"><Data ss:Type="Number">7.6199999999999995E-5</Data></Cell>
    <Cell><Data ss:Type="String"> </Data></Cell>
    <Cell><Data ss:Type="String"> </Data></Cell>
    <Cell><Data ss:Type="String">A2M,ABCA1,ABCA10,ABCA6,ABCB1,ABCB5,ACO1,ACSBG2,ADAMTS18,ADAMTS9,ADCY4,ADCY5,ADGRB3,ADHFE1,ADRA1A,AFAP1L1,AHNAK,AIM1L,AKAP2,AMT,AOX1,APBA1,APBB1,ARHGAP20,ARHGAP32,ARHGEF10,ARHGEF25,ARHGEF40,ARID4B,ARID5B,ASXL3,ATAD2,AVPR1A,AXIN1,BAALC,BATF,BCHE,BEND7,BOC,C10orf90,C3,CACNA1D,CACNA1E,CALD1,CCM2L,CCND2,CCT8,CDC7,CDH1,CDH11,CDH12,CDH23,CDH4,CDH5,CDKN2A,CDS1,CENPF,CFH,CHST11,CIB2,CNR1,CNTN6,COL11A1,COL12A1,COL14A1,COL5A1,COPB2,CORIN,CPAMD8,CPE,CRHR1,CSMD3,CUBN,CXCR2,DAB2,DCAF13,DEPDC7,DLC1,DMD,DNMT3A,DNMT3B,DPP6,DSP,E2F3,ECE2,EDNRB,EFCAB1,EGFR,EGR2,EGR3,EHD2,EPHA4,EPHB2,ERBB2,ERBB3,ETFB,EVL,EZH2,FAM102A,FAM13C,FAM49A,FAM83D,FAM83H,FAM91A1,FAT1,FAT4,FBLN1,FBLN2,FBN2,FFAR3,FGD5,FLG,FLNA,FLRT2,FN1,FOXM1,FOXO1,GAL3ST1,GALNT16,GATA3,GEM,GIMAP8,GNG7,GPD2,GPER1,GPR68,GPRASP1,GRIP1,GTF3C1,HAND2,HAP1,HOXA6,HOXA7,HRNR,HSPA12A,ICA1,IGSF3,IL18RAP,IL3RA,INHBB,INMT,IRX6,ITGA10,ITPR1,JARID2,JPH4,KCNA5,KCNB1,KCNB2,KCNH8,KCNIP1,KCNMB2,KCNS3,KIF15,KIF2C,KLF10,KLK1,KLK8,KNSTRN,KRAS,LAMA2,LAMA4,LAMC1,LATS2,LCTL,LGR4,LGR6,LINGO1,LRP1,LRRC8E,LRRN2,LTBP4,MALL,MAST2,MBNL2,MED12L,MEIS2,MEOX2,MET,MGAT3,MICAL2,MICU3,MISP,MRPL42,MSH6,MSRB3,MTURN,MXRA5,MYC,MYCBP2,MYCT1,MYH7B,MYL9,MYO1D,MYO6,MYRIP,NCAM1,NEDD9,NEXN,NGFR,NLGN4X,NLK,NMUR1,NOD1,NODAL,NOTCH1,NOTCH4,NR5A2,NRG1,NRXN1,NSF,NTRK2,OAS3,OSR1,PAK7,PALM2-AKAP2,PCDH17,PCDH18,PDE1C,PDE2A,PDGFRA,PDGFRL,PEG3,PGM5,PHYHIPL,PI3,PKD1,PLAUR,PLCH2,PLIN4,PLK3,PLP1,PLXNA4,PNPLA7,PPL,PRICKLE2,PRIM2,PRSS50,PRUNE2,PSME4,PTCHD1,PTGDR,PTGIS,PTPRZ1,PYCRL,RAP1GAP,RELN,RETSAT,RGMA,RIMBP2,ROCK2,RRAS2,RUNX1T1,RUSC1,RYR3,S1PR1,SACS,SCARF1,SCN3B,SCN5A,SCN9A,SCRN2,SEMA6D,SGO1,SIAH2,SIK2,SIPA1L3,SLC22A3,SLC25A18,SLC44A4,SLC5A4,SLC5A9,SLIT3,SMARCA4,SNRPB,SNRPD1,SOX5,SPAG1,SPATA17,SPG20,SPTBN1,ST6GAL2,STAB1,STAT5A,STAU2,STX11,STXBP1,SULF1,SUSD4,SYNDIG1,SYNE1,TACC1,TAF2,TBX18,TDRD6,TDRKH,TENM2,TEX11,TFR2,TG,TGFBR2,THBD,THSD1,THSD7B,TIGD3,TIMELESS,TJP3,TLE2,TLR4,TMTC1,TNS1,TNXB,TPO,TRAPPC9,TRIP10,TRPA1,TRPC1,TRPS1,TTK,UNC5B,UTRN,VGF,VMP1,WDHD1,WHSC1,ZBTB16,ZDBF2,ZNF106,ZNF334,ZNF365,ZNF366,ZNF367,ZNF462,ZNF502,ZNF667,ZNF677</Data></Cell>
    <Cell><Data ss:Type="Number">336</Data></Cell>
   </Row>
   <Row>
    <Cell><Data ss:Type="String">Cancer, Gastrointestinal Disease, Organismal Injury and Abnormalities</Data></Cell>
    <Cell><Data ss:Type="String">gastroesophageal cancer</Data></Cell>
    <Cell ss:StyleID="s62"><Data ss:Type="Number">1.02E-4</Data></Cell>
    <Cell><Data ss:Type="String"> </Data></Cell>
    <Cell><Data ss:Type="String"> </Data></Cell>
    <Cell><Data ss:Type="String">A2M,ABCA1,ABCA10,ABCA6,ABCB1,ABCB5,ACO1,ACSBG2,ADAMTS18,ADAMTS9,ADCY4,ADCY5,ADGRB3,ADHFE1,ADRA1A,AFAP1L1,AHNAK,AIM1L,AKAP2,AMT,AOX1,APBA1,APBB1,ARHGAP20,ARHGAP32,ARHGEF10,ARHGEF25,ARHGEF40,ARID4B,ARID5B,ASXL3,ATAD2,AVPR1A,AXIN1,BAALC,BATF,BCHE,BEND7,BOC,C10orf90,C3,CACNA1D,CACNA1E,CALD1,CCM2L,CCND2,CCT8,CDC7,CDH1,CDH11,CDH12,CDH23,CDH4,CDH5,CDKN2A,CDS1,CENPF,CFH,CHST11,CIB2,CNR1,CNTN6,COL11A1,COL12A1,COL14A1,COL5A1,COPB2,CORIN,CPAMD8,CPE,CRHR1,CSMD3,CUBN,CXCR2,DAB2,DCAF13,DEPDC7,DLC1,DMD,DNMT3A,DNMT3B,DPP6,DSP,E2F3,ECE2,EDNRB,EFCAB1,EGFR,EGR2,EGR3,EHD2,EPHA4,EPHB2,ERBB2,ERBB3,ETFB,EVL,EZH2,FAM102A,FAM13C,FAM49A,FAM83D,FAM83H,FAM91A1,FAT1,FAT4,FBLN1,FBLN2,FBN2,FFAR3,FGD5,FLG,FLNA,FLRT2,FN1,FOXM1,FOXO1,GAL3ST1,GALNT16,GATA3,GEM,GIMAP8,GNG7,GPD2,GPER1,GPR68,GPRASP1,GRIP1,GTF3C1,HAND2,HAP1,HOXA6,HOXA7,HRNR,HSPA12A,ICA1,IGSF3,IL18RAP,IL3RA,INHBB,INMT,IRX6,ITGA10,ITPR1,JARID2,JPH4,KCNA5,KCNB1,KCNB2,KCNH8,KCNIP1,KCNMB2,KCNS3,KIF15,KIF2C,KLF10,KLK1,KLK8,KNSTRN,KRAS,LAMA2,LAMA4,LAMC1,LATS2,LCTL,LGR4,LGR6,LINGO1,LRP1,LRRC8E,LRRN2,LTBP4,MALL,MAST2,MBNL2,MED12L,MEIS2,MEOX2,MGAT3,MICAL2,MICU3,MISP,MRPL42,MSH6,MSRB3,MTURN,MXRA5,MYC,MYCBP2,MYCT1,MYH7B,MYL9,MYO1D,MYO6,MYRIP,NCAM1,NEDD9,NEXN,NGFR,NLGN4X,NLK,NMUR1,NOD1,NODAL,NOTCH1,NOTCH4,NR5A2,NRG1,NRXN1,NSF,NTRK2,OAS3,OSR1,PAK7,PALM2-AKAP2,PCDH17,PCDH18,PDE1C,PDE2A,PDGFRL,PEG3,PGM5,PHYHIPL,PI3,PKD1,PLAUR,PLCH2,PLIN4,PLK3,PLP1,PLXNA4,PNPLA7,PPL,PRICKLE2,PRIM2,PRSS50,PRUNE2,PSME4,PTCHD1,PTGDR,PTGIS,PTPRZ1,PYCRL,RAP1GAP,RELN,RETSAT,RGMA,RIMBP2,ROCK2,RRAS2,RUNX1T1,RUSC1,RYR3,S1PR1,SACS,SCARF1,SCN3B,SCN5A,SCN9A,SCRN2,SEMA6D,SGO1,SIAH2,SIK2,SIPA1L3,SLC22A3,SLC25A18,SLC44A4,SLC5A4,SLC5A9,SLIT3,SMARCA4,SNRPB,SNRPD1,SOX5,SPAG1,SPATA17,SPG20,SPTBN1,ST6GAL2,STAB1,STAT5A,STAU2,STX11,STXBP1,SULF1,SUSD4,SYNDIG1,SYNE1,TACC1,TAF2,TBX18,TDRD6,TDRKH,TENM2,TEX11,TFR2,TG,TGFBR2,THBD,THSD1,THSD7B,TIGD3,TIMELESS,TJP3,TLE2,TLR4,TMTC1,TNS1,TNXB,TPO,TRAPPC9,TRIP10,TRPA1,TRPC1,TRPS1,TTK,UNC5B,UTRN,VGF,VMP1,WDHD1,WHSC1,ZBTB16,ZDBF2,ZNF106,ZNF334,ZNF365,ZNF366,ZNF367,ZNF462,ZNF502,ZNF667,ZNF677</Data></Cell>
    <Cell><Data ss:Type="Number">334</Data></Cell>
   </Row>
   <Row>
    <Cell><Data ss:Type="String">Cancer, Gastrointestinal Disease, Organismal Injury and Abnormalities</Data></Cell>
    <Cell><Data ss:Type="String">gastroesophageal adenocarcinoma</Data></Cell>
    <Cell ss:StyleID="s62"><Data ss:Type="Number">1.02E-4</Data></Cell>
    <Cell><Data ss:Type="String"> </Data></Cell>
    <Cell><Data ss:Type="String"> </Data></Cell>
    <Cell><Data ss:Type="String">A2M,ABCA1,ABCA10,ABCA6,ABCB1,ABCB5,ACO1,ACSBG2,ADAMTS18,ADAMTS9,ADCY4,ADCY5,ADGRB3,ADHFE1,ADRA1A,AFAP1L1,AHNAK,AIM1L,AKAP2,AMT,AOX1,APBA1,APBB1,ARHGAP20,ARHGAP32,ARHGEF10,ARHGEF25,ARHGEF40,ARID4B,ARID5B,ASXL3,ATAD2,AVPR1A,AXIN1,BAALC,BATF,BCHE,BEND7,BOC,C10orf90,C3,CACNA1D,CACNA1E,CALD1,CCM2L,CCND2,CCT8,CDC7,CDH1,CDH11,CDH12,CDH23,CDH4,CDH5,CDKN2A,CDS1,CENPF,CFH,CHST11,CIB2,CNR1,CNTN6,COL11A1,COL12A1,COL14A1,COL5A1,COPB2,CORIN,CPAMD8,CPE,CRHR1,CSMD3,CUBN,CXCR2,DAB2,DCAF13,DEPDC7,DLC1,DMD,DNMT3A,DNMT3B,DPP6,DSP,E2F3,ECE2,EDNRB,EFCAB1,EGFR,EGR2,EGR3,EHD2,EPHA4,EPHB2,ERBB2,ERBB3,ETFB,EVL,EZH2,FAM102A,FAM13C,FAM49A,FAM83D,FAM83H,FAM91A1,FAT1,FAT4,FBLN1,FBLN2,FBN2,FFAR3,FGD5,FLG,FLNA,FLRT2,FN1,FOXO1,GAL3ST1,GALNT16,GATA3,GEM,GIMAP8,GNG7,GPD2,GPER1,GPR68,GPRASP1,GRIP1,GTF3C1,HAND2,HAP1,HOXA6,HOXA7,HRNR,HSPA12A,ICA1,IGSF3,IL18RAP,IL3RA,INHBB,INMT,IRX6,ITGA10,ITPR1,JARID2,JPH4,KCNA5,KCNB1,KCNB2,KCNH8,KCNIP1,KCNMB2,KCNS3,KIF15,KIF2C,KLF10,KLK8,KNSTRN,KRAS,LAMA2,LAMA4,LAMC1,LATS2,LCTL,LGR4,LGR6,LINGO1,LRP1,LRRC8E,LRRN2,LTBP4,MALL,MAST2,MBNL2,MED12L,MEIS2,MEOX2,MGAT3,MICAL2,MICU3,MISP,MRPL42,MSH6,MSRB3,MTURN,MXRA5,MYC,MYCBP2,MYCT1,MYH7B,MYL9,MYO1D,MYO6,MYRIP,NCAM1,NEDD9,NEXN,NGFR,NLGN4X,NLK,NMUR1,NOD1,NODAL,NOTCH4,NR5A2,NRG1,NRXN1,NSF,NTRK2,OAS3,OSR1,PAK7,PALM2-AKAP2,PCDH17,PCDH18,PDE1C,PDE2A,PDGFRL,PEG3,PGM5,PHYHIPL,PI3,PKD1,PLAUR,PLCH2,PLIN4,PLK3,PLP1,PLXNA4,PNPLA7,PPL,PRICKLE2,PRIM2,PRSS50,PRUNE2,PSME4,PTCHD1,PTGDR,PTGIS,PTPRZ1,PYCRL,RAP1GAP,RELN,RETSAT,RGMA,RIMBP2,ROCK2,RRAS2,RUNX1T1,RUSC1,RYR3,S1PR1,SACS,SCARF1,SCN3B,SCN5A,SCN9A,SCRN2,SEMA6D,SGO1,SIAH2,SIK2,SIPA1L3,SLC22A3,SLC25A18,SLC44A4,SLC5A4,SLC5A9,SLIT3,SMARCA4,SNRPB,SNRPD1,SOX5,SPAG1,SPATA17,SPG20,SPTBN1,ST6GAL2,STAB1,STAT5A,STAU2,STX11,STXBP1,SULF1,SUSD4,SYNDIG1,SYNE1,TACC1,TAF2,TBX18,TDRD6,TDRKH,TENM2,TEX11,TFR2,TG,THBD,THSD1,THSD7B,TIGD3,TIMELESS,TJP3,TLE2,TLR4,TMTC1,TNS1,TNXB,TPO,TRAPPC9,TRIP10,TRPA1,TRPC1,TRPS1,TTK,UNC5B,UTRN,VGF,VMP1,WDHD1,WHSC1,ZBTB16,ZDBF2,ZNF106,ZNF334,ZNF365,ZNF366,ZNF367,ZNF462,ZNF502,ZNF667,ZNF677</Data></Cell>
    <Cell><Data ss:Type="Number">330</Data></Cell>
   </Row>
   <Row>
    <Cell><Data ss:Type="String">Cancer, Organismal Injury and Abnormalities, Reproductive System Disease</Data></Cell>
    <Cell><Data ss:Type="String">endometrial carcinoma</Data></Cell>
    <Cell ss:StyleID="s62"><Data ss:Type="Number">1.03E-4</Data></Cell>
    <Cell><Data ss:Type="String"> </Data></Cell>
    <Cell><Data ss:Type="String"> </Data></Cell>
    <Cell><Data ss:Type="String">AASS,ABCA10,ABCA5,ABCA6,ABCA9,ABCB1,ABCB5,ABCC6,ABCD4,ABHD6,ABLIM3,ACACB,ACSBG2,ACSL4,ACSS2,ADAM19,ADAMTS1,ADAMTS12,ADAMTSL4,ADD3,ADGRB3,ADGRD1,ADGRF1,ADGRF5,ADRA1A,ADRA2B,ADRBK2,AGPAT2,AHNAK,AK5,ALPK3,AMOTL2,ANK2,ANKDD1A,ANKK1,AOC3,AP3B1,APBB1IP,ARAP3,ARFGEF1,ARHGAP11A,ARHGAP19,ARHGAP20,ARHGAP6,ARHGEF10,ARHGEF15,ARHGEF6,ARID4B,ARID5B,ARMC9,ARRDC3,ASPA,ASUN,ATAD2,ATF6,ATIC,ATP1B2,ATP8B1,AVPR1A,AVPR2,AXIN1,B4GALNT4,BAIAP2L1,BCL11A,BCL6,BCL6B,BMP5,BMP6,BMPER,BMX,BRCA2,BRIP1,BZW2,C10orf90,C11orf80,C1S,C20orf194,C2orf40,C2orf71,C3,CAB39L,CABP1,CACNA1D,CACNA1E,CAMK1,CAPN5,CAPN9,CASC5,CASP10,CATSPER1,CCDC116,CCDC136,CCDC167,CCDC36,CCDC58,CCDC82,CCT5,CD209,CDC25A,CDC42EP3,CDC7,CDC73,CDH1,CDH12,CDH4,CDKN2A,CELSR3,CENPE,CENPF,CENPI,CENPN,CEP126,CEP70,CERKL,CERS3,CFI,CGN,CHAF1B,CHL1,CHST11,CISD2,CKAP5,CLEC14A,CLGN,CNTN6,COL12A1,COL14A1,COL17A1,COL4A6,COL5A1,COPE,CPAMD8,CRABP2,CREBRF,CRIM1,CRTAC1,CRYBG3,CSE1L,CSMD3,CSTF2,CTNNAL1,CTPS1,CTTNBP2,CUBN,CX3CL1,CXCL12,CXCR2,CYP4F12,DAB2,DARS2,DCAF13,DCN,DDX25,DDX58,DDX60,DENND2A,DEPDC1B,DEPDC7,DHTKD1,DIAPH3,DIO3,DLC1,DLG3,DMD,DNAH1,DNAH14,DNAH8,DNER,DNMT1,DOPEY2,DPP4,DPY19L2,DRD2,DRP2,DSC3,DSEL,DSG3,DSP,DST,DTX1,DUOX2,DZIP1L,EBF2,EBF3,ECE2,ECT2,EDEM3,EFR3A,EGFR,EMCN,ENPP2,ENTPD7,EOGT,EPB41L2,EPHB1,EPHB2,EPRS,ERBB2,ERBB3,ERICH5,ERMP1,ESRP1,EXOC6,EZH1,EZH2,F10,F3,F8,FAAH2,FAM171A1,FAM189A2,FAM208B,FAM20A,FAM227B,FAM72A,FAM83D,FAM91A1,FAP,FARP1,FAT1,FAT4,FBN2,FBXO5,FCN1,FERMT2,FES,FFAR3,FGF9,FHOD3,FLNA,FLRT2,FN1,FNIP2,FOXO1,FOXP2,FRMPD1,FSD1L,FUT8,FZD7,GAB3,GABRP,GALNT7,GAS6,GDF5,GEN1,GFAP,GINS4,GLI1,GNAL,GOLGA8A/GOLGA8B,GOLM1,GPR146,GPR158,GPR39,GPR75,GPRASP1,GPRC5A,GRIA4,GRIP1,GRM8,GSG2,GSPT2,GSTCD,H6PD,HABP4,HRNR,HSD17B7,HSPH1,HYLS1,IGSF10,IGSF3,INSRR,INTS7,IRX1,ITGA6,ITGB3,ITPR1,ITSN1,JAKMIP2,JAM2,JARID2,JPH4,KAT2B,KCNA5,KCNAB1,KCNH8,KCNS3,KDF1,KDM5B,KIAA1109,KIAA1211,KIF11,KIF15,KIF17,KIF19,KIF20A,KIF20B,KIF21A,KIF23,KIF2C,KIF4A,KIRREL,KL,KLF4,KLF6,KLHL10,KLHL13,KLK8,KRAS,KRT6A,KRT6B,KRT8,LAMA2,LAMA4,LAMB3,LAMC1,LCN10,LDB2,LENG8,LETMD1,LGR4,LIFR,LIMCH1,LIN9,LMLN,LMNB2,LRBA,LRP1,LRRC4B,LRRC8C,LRRCC1,LRRN3,LRRTM2,LSR,LTBP4,MAGED1,MAML2,MAN2A2,MAP1A,MAP1B,MAPK4,MARC1,MARCKSL1,MBNL1,MBOAT2,MCOLN2,MED12L,MEIS2,MEMO1,MET,MFGE8,MGAT3,MICAL2,MKI67,MLLT11,MME,MMP14,MPDZ,MPO,MPPED1,MRPL47,MRPS30,MRPS35,MSH6,MTERF3,MTHFD2,MYBL1,MYCBP2,MYH11,MYLK,MYO19,MYO1D,MYO5B,NAA15,NAP1L2,NAV2,NCAPG,NCOA7,NECTIN4,NEK2,NELL2,NES,NFIL3,NFIX,NLRP3,NMNAT2,NOD1,NOTCH4,NOVA2,NPHP3,NR0B1,NR3C1,NRG1,NRP1,NRXN1,NUF2,NYNRIN,OAS3,OLFML1,OLFML2A,OLFML2B,OR2A1/OR2A42,OSBP2,P2RY12,P2RY14,PAK7,PALMD,PARP3,PBX1,PCDH17,PCDH18,PCDH19,PCDHGC3,PCNX1,PCSK5,PDE1C,PDE2A,PDE3B,PDE7B,PDGFRA,PDIA3,PDLIM1,PGM1,PGM5,PHEX,PIK3R1,PIK3R2,PIWIL4,PKP1,PLA2G5,PLA2R1,PLCD1,PLEKHH2,PLXNA4,PNPLA7,POLQ,POP1,POPDC2,PPP2R2B,PPP4C,PREX1,PRKDC,PROS1,PROX1,PRSS12,PRUNE2,PSD2,PSMD12,PSME4,PTCH1,PTCH2,PTGFR,PTPN14,PTPRB,PTPRM,PTPRZ1,PXDC1,PYGO1,PYROXD2,PZP,RAB11FIP4,RAI2,RALGPS2,RALY,RASSF9,RCVRN,RDH5,RELN,REM1,RFTN2,RGS4,RGS6,RHOJ,RIMBP2,RNF125,RNF145,RP1L1,RPL26L1,RPS6KA3,RTKN2,RUNX1T1,RYR3,S100B,SACS,SALL4,SAMD4A,SAMSN1,SCN2A,SCN3A,SCN5A,SCN7A,SCN9A,SDS,SELP,SEMA3C,SEMA3D,SEMA6D,SEPT10,SEPT9,SFRP1,SGK1,SGO2,SGPL1,SIRPA,SKA3,SLC16A12,SLC16A7,SLC20A1,SLC22A3,SLC28A3,SLC35G1,SLC44A1,SLC4A8,SLC6A2,SLC9A9,SLFN5,SMC4,SMPDL3B,SNX27,SNX32,SOCS2,SORBS2,SOX17,SPAG1,SPARCL1,SPATS2,SPDL1,SPG20,SPTB,SPTBN1,SRMS,SRSF5,ST6GALNAC6,STAB1,STAB2,STAT1,STIL,STK32A,STX3,STXBP1,STXBP2,STXBP6,SUCO,SULF1,SULT1C4,SUSD4,SVEP1,SYCP2,SYNE1,SYNPO,TACC1,TACR1,TADA1,TANC2,TBC1D4,TBCE,TBX15,TEK,TEKT5,TESC,TFAP2A,TG,TGM1,THRB,THSD7B,TICRR,TIE1,TLN2,TMC4,TMCC3,TMEM9,TMPO,TNFRSF8,TNFSF4,TNS1,TNXB,TOP1,TOX3,TPRN,TPX2,TRIM11,TRIM37,TRIM59,TRO,TRPA1,TRPS1,TSPAN2,TTC28,TTC38,TTK,TTYH1,TUBB2B,TUBB3,TULP4,UACA,UCK2,UGP2,USP53,UTRN,VAV2,VCAN,VGLL3,VIT,VLDLR,VMP1,VRK1,VWF,WISP1,WISP3,ZBED9,ZBTB41,ZCCHC12,ZCCHC24,ZDBF2,ZEB2,ZNF25,ZNF334,ZNF354C,ZNF367,ZNF462,ZNF502,ZNF559,ZNF662,ZNF667,ZNF675,ZNF677,ZNF781,ZNF804A,ZWILCH</Data></Cell>
    <Cell><Data ss:Type="Number">629</Data></Cell>
   </Row>
   <Row>
    <Cell><Data ss:Type="String">Cancer, Gastrointestinal Disease, Organismal Injury and Abnormalities</Data></Cell>
    <Cell><Data ss:Type="String">gastro-esophageal carcinoma</Data></Cell>
    <Cell ss:StyleID="s62"><Data ss:Type="Number">1.0900000000000001E-4</Data></Cell>
    <Cell><Data ss:Type="String"> </Data></Cell>
    <Cell><Data ss:Type="String"> </Data></Cell>
    <Cell><Data ss:Type="String">A2M,ABCA1,ABCA10,ABCA6,ABCB1,ABCB5,ACO1,ACSBG2,ADAMTS18,ADAMTS9,ADCY4,ADCY5,ADGRB3,ADHFE1,ADRA1A,AFAP1L1,AHNAK,AIM1L,AKAP2,AMT,AOX1,APBA1,APBB1,ARHGAP20,ARHGAP32,ARHGEF10,ARHGEF25,ARHGEF40,ARID4B,ARID5B,ASXL3,ATAD2,AVPR1A,AXIN1,BAALC,BATF,BCHE,BEND7,BOC,C10orf90,C3,CACNA1D,CACNA1E,CALD1,CCM2L,CCND2,CCT8,CDC7,CDH1,CDH11,CDH12,CDH23,CDH4,CDH5,CDKN2A,CDS1,CENPF,CFH,CHST11,CIB2,CNR1,CNTN6,COL11A1,COL12A1,COL14A1,COL5A1,COPB2,CORIN,CPAMD8,CPE,CRHR1,CSMD3,CUBN,CXCR2,DAB2,DCAF13,DEPDC7,DLC1,DMD,DNMT3A,DNMT3B,DPP6,DSP,E2F3,ECE2,EDNRB,EFCAB1,EGFR,EGR2,EGR3,EHD2,EPHA4,EPHB2,ERBB2,ERBB3,ETFB,EVL,EZH2,FAM102A,FAM13C,FAM49A,FAM83D,FAM83H,FAM91A1,FAT1,FAT4,FBLN1,FBLN2,FBN2,FFAR3,FGD5,FLG,FLNA,FLRT2,FN1,FOXO1,GAL3ST1,GALNT16,GATA3,GEM,GIMAP8,GNG7,GPD2,GPER1,GPR68,GPRASP1,GRIP1,GTF3C1,HAND2,HAP1,HOXA6,HOXA7,HRNR,HSPA12A,ICA1,IGSF3,IL18RAP,IL3RA,INHBB,INMT,IRX6,ITGA10,ITPR1,JARID2,JPH4,KCNA5,KCNB1,KCNB2,KCNH8,KCNIP1,KCNMB2,KCNS3,KIF15,KIF2C,KLF10,KLK1,KLK8,KNSTRN,KRAS,LAMA2,LAMA4,LAMC1,LATS2,LCTL,LGR4,LGR6,LINGO1,LRP1,LRRC8E,LRRN2,LTBP4,MALL,MAST2,MBNL2,MED12L,MEIS2,MEOX2,MGAT3,MICAL2,MICU3,MISP,MRPL42,MSH6,MSRB3,MTURN,MXRA5,MYC,MYCBP2,MYCT1,MYH7B,MYL9,MYO1D,MYO6,MYRIP,NCAM1,NEDD9,NEXN,NGFR,NLGN4X,NLK,NMUR1,NOD1,NODAL,NOTCH1,NOTCH4,NR5A2,NRG1,NRXN1,NSF,NTRK2,OAS3,OSR1,PAK7,PALM2-AKAP2,PCDH17,PCDH18,PDE1C,PDE2A,PDGFRL,PEG3,PGM5,PHYHIPL,PI3,PKD1,PLAUR,PLCH2,PLIN4,PLK3,PLP1,PLXNA4,PNPLA7,PPL,PRICKLE2,PRIM2,PRSS50,PRUNE2,PSME4,PTCHD1,PTGDR,PTGIS,PTPRZ1,PYCRL,RAP1GAP,RELN,RETSAT,RGMA,RIMBP2,ROCK2,RRAS2,RUNX1T1,RUSC1,RYR3,S1PR1,SACS,SCARF1,SCN3B,SCN5A,SCN9A,SCRN2,SEMA6D,SGO1,SIAH2,SIK2,SIPA1L3,SLC22A3,SLC25A18,SLC44A4,SLC5A4,SLC5A9,SLIT3,SMARCA4,SNRPB,SNRPD1,SOX5,SPAG1,SPATA17,SPG20,SPTBN1,ST6GAL2,STAB1,STAT5A,STAU2,STX11,STXBP1,SULF1,SUSD4,SYNDIG1,SYNE1,TACC1,TAF2,TBX18,TDRD6,TDRKH,TENM2,TEX11,TFR2,TG,TGFBR2,THBD,THSD1,THSD7B,TIGD3,TIMELESS,TJP3,TLE2,TLR4,TMTC1,TNS1,TNXB,TPO,TRAPPC9,TRIP10,TRPA1,TRPC1,TRPS1,TTK,UNC5B,UTRN,VGF,VMP1,WDHD1,WHSC1,ZBTB16,ZDBF2,ZNF106,ZNF334,ZNF365,ZNF366,ZNF367,ZNF462,ZNF502,ZNF667,ZNF677</Data></Cell>
    <Cell><Data ss:Type="Number">333</Data></Cell>
   </Row>
   <Row>
    <Cell><Data ss:Type="String">Cancer, Organismal Injury and Abnormalities, Reproductive System Disease</Data></Cell>
    <Cell><Data ss:Type="String">adenocarcinoma in endometrium</Data></Cell>
    <Cell ss:StyleID="s62"><Data ss:Type="Number">1.2899999999999999E-4</Data></Cell>
    <Cell><Data ss:Type="String"> </Data></Cell>
    <Cell><Data ss:Type="String"> </Data></Cell>
    <Cell><Data ss:Type="String">AASS,ABCA10,ABCA5,ABCA6,ABCA9,ABCB1,ABCB5,ABCC6,ABCD4,ABHD6,ABLIM3,ACACB,ACSBG2,ACSL4,ACSS2,ADAM19,ADAMTS1,ADAMTS12,ADAMTSL4,ADD3,ADGRB3,ADGRD1,ADGRF1,ADGRF5,ADRA1A,ADRA2B,ADRBK2,AGPAT2,AHNAK,AK5,ALPK3,AMOTL2,ANK2,ANKDD1A,ANKK1,AOC3,AP3B1,APBB1IP,ARAP3,ARFGEF1,ARHGAP11A,ARHGAP19,ARHGAP20,ARHGAP6,ARHGEF10,ARHGEF15,ARHGEF6,ARID4B,ARID5B,ARMC9,ARRDC3,ASPA,ASUN,ATAD2,ATF6,ATIC,ATP1B2,ATP8B1,AVPR1A,AVPR2,AXIN1,B4GALNT4,BAIAP2L1,BCL11A,BCL6,BCL6B,BMP5,BMP6,BMPER,BMX,BRCA2,BRIP1,BZW2,C10orf90,C11orf80,C1S,C20orf194,C2orf40,C2orf71,C3,CAB39L,CABP1,CACNA1D,CACNA1E,CAMK1,CAPN5,CAPN9,CASC5,CASP10,CATSPER1,CCDC116,CCDC136,CCDC167,CCDC36,CCDC58,CCDC82,CCT5,CD209,CDC25A,CDC42EP3,CDC7,CDC73,CDH1,CDH12,CDH4,CDKN2A,CELSR3,CENPE,CENPF,CENPI,CENPN,CEP126,CEP70,CERKL,CERS3,CFI,CGN,CHAF1B,CHL1,CHST11,CISD2,CKAP5,CLEC14A,CLGN,CNTN6,COL12A1,COL14A1,COL17A1,COL4A6,COL5A1,COPE,CPAMD8,CRABP2,CREBRF,CRIM1,CRTAC1,CRYBG3,CSE1L,CSMD3,CSTF2,CTNNAL1,CTPS1,CTTNBP2,CUBN,CX3CL1,CXCL12,CXCR2,CYP4F12,DAB2,DARS2,DCAF13,DCN,DDX25,DDX58,DDX60,DENND2A,DEPDC1B,DEPDC7,DHTKD1,DIAPH3,DIO3,DLC1,DLG3,DMD,DNAH1,DNAH14,DNAH8,DNER,DNMT1,DOPEY2,DPP4,DPY19L2,DRD2,DRP2,DSC3,DSEL,DSG3,DSP,DST,DTX1,DUOX2,DZIP1L,EBF2,EBF3,ECE2,ECT2,EDEM3,EFR3A,EMCN,ENPP2,ENTPD7,EOGT,EPB41L2,EPHB1,EPHB2,EPRS,ERBB2,ERBB3,ERICH5,ERMP1,ESRP1,EXOC6,EZH1,EZH2,F10,F3,F8,FAAH2,FAM171A1,FAM189A2,FAM208B,FAM20A,FAM227B,FAM72A,FAM83D,FAM91A1,FAP,FARP1,FAT1,FAT4,FBN2,FBXO5,FCN1,FERMT2,FES,FFAR3,FGF9,FHOD3,FLNA,FLRT2,FN1,FNIP2,FOXO1,FOXP2,FRMPD1,FSD1L,FUT8,FZD7,GAB3,GABRP,GALNT7,GAS6,GDF5,GEN1,GFAP,GINS4,GNAL,GOLGA8A/GOLGA8B,GOLM1,GPR146,GPR158,GPR39,GPR75,GPRASP1,GPRC5A,GRIA4,GRIP1,GRM8,GSG2,GSPT2,GSTCD,H6PD,HABP4,HRNR,HSD17B7,HSPH1,HYLS1,IGSF10,IGSF3,INSRR,INTS7,IRX1,ITGA6,ITGB3,ITPR1,ITSN1,JAKMIP2,JAM2,JARID2,JPH4,KAT2B,KCNA5,KCNAB1,KCNH8,KCNS3,KDF1,KDM5B,KIAA1109,KIAA1211,KIF11,KIF15,KIF17,KIF19,KIF20A,KIF20B,KIF21A,KIF23,KIF2C,KIF4A,KIRREL,KL,KLF4,KLF6,KLHL10,KLHL13,KLK8,KRAS,KRT6A,KRT6B,KRT8,LAMA2,LAMA4,LAMB3,LAMC1,LCN10,LDB2,LENG8,LETMD1,LGR4,LIFR,LIMCH1,LIN9,LMLN,LMNB2,LRBA,LRP1,LRRC4B,LRRC8C,LRRCC1,LRRN3,LRRTM2,LSR,LTBP4,MAGED1,MAML2,MAN2A2,MAP1A,MAP1B,MAPK4,MARC1,MARCKSL1,MBNL1,MBOAT2,MCOLN2,MED12L,MEIS2,MEMO1,MET,MFGE8,MGAT3,MICAL2,MKI67,MLLT11,MME,MMP14,MPDZ,MPO,MPPED1,MRPL47,MRPS30,MRPS35,MSH6,MTERF3,MTHFD2,MYBL1,MYCBP2,MYH11,MYLK,MYO19,MYO1D,MYO5B,NAA15,NAP1L2,NAV2,NCAPG,NCOA7,NECTIN4,NEK2,NELL2,NES,NFIL3,NFIX,NLRP3,NMNAT2,NOD1,NOTCH4,NOVA2,NPHP3,NR0B1,NR3C1,NRG1,NRP1,NRXN1,NUF2,NYNRIN,OAS3,OLFML1,OLFML2A,OLFML2B,OR2A1/OR2A42,OSBP2,P2RY12,P2RY14,PAK7,PALMD,PARP3,PBX1,PCDH17,PCDH18,PCDH19,PCDHGC3,PCNX1,PCSK5,PDE1C,PDE2A,PDE3B,PDE7B,PDGFRA,PDIA3,PDLIM1,PGM1,PGM5,PHEX,PIK3R1,PIK3R2,PIWIL4,PKP1,PLA2G5,PLA2R1,PLCD1,PLEKHH2,PLXNA4,PNPLA7,POLQ,POP1,POPDC2,PPP2R2B,PPP4C,PREX1,PRKDC,PROS1,PROX1,PRSS12,PRUNE2,PSD2,PSMD12,PSME4,PTCH1,PTCH2,PTGFR,PTPN14,PTPRB,PTPRM,PTPRZ1,PXDC1,PYGO1,PYROXD2,PZP,RAB11FIP4,RAI2,RALGPS2,RALY,RASSF9,RCVRN,RDH5,RELN,REM1,RFTN2,RGS4,RGS6,RHOJ,RIMBP2,RNF125,RNF145,RP1L1,RPL26L1,RPS6KA3,RTKN2,RUNX1T1,RYR3,S100B,SACS,SALL4,SAMD4A,SAMSN1,SCN2A,SCN3A,SCN5A,SCN7A,SCN9A,SDS,SELP,SEMA3C,SEMA3D,SEMA6D,SEPT10,SEPT9,SFRP1,SGK1,SGO2,SGPL1,SIRPA,SKA3,SLC16A12,SLC16A7,SLC20A1,SLC22A3,SLC28A3,SLC35G1,SLC44A1,SLC4A8,SLC6A2,SLC9A9,SLFN5,SMC4,SMPDL3B,SNX27,SNX32,SOCS2,SORBS2,SOX17,SPAG1,SPARCL1,SPATS2,SPDL1,SPG20,SPTB,SPTBN1,SRMS,SRSF5,ST6GALNAC6,STAB1,STAB2,STAT1,STIL,STK32A,STX3,STXBP1,STXBP2,STXBP6,SUCO,SULF1,SULT1C4,SUSD4,SVEP1,SYCP2,SYNE1,SYNPO,TACC1,TACR1,TADA1,TANC2,TBC1D4,TBCE,TBX15,TEK,TEKT5,TESC,TFAP2A,TG,TGM1,THRB,THSD7B,TICRR,TIE1,TLN2,TMC4,TMCC3,TMEM9,TMPO,TNFRSF8,TNFSF4,TNS1,TNXB,TOP1,TOX3,TPRN,TPX2,TRIM11,TRIM37,TRIM59,TRO,TRPA1,TRPS1,TSPAN2,TTC28,TTC38,TTK,TTYH1,TUBB2B,TUBB3,TULP4,UACA,UCK2,UGP2,USP53,UTRN,VAV2,VCAN,VGLL3,VIT,VLDLR,VMP1,VRK1,VWF,WISP1,WISP3,ZBED9,ZBTB41,ZCCHC12,ZCCHC24,ZDBF2,ZEB2,ZNF25,ZNF334,ZNF354C,ZNF367,ZNF462,ZNF502,ZNF559,ZNF662,ZNF667,ZNF675,ZNF677,ZNF781,ZNF804A,ZWILCH</Data></Cell>
    <Cell><Data ss:Type="Number">627</Data></Cell>
   </Row>
   <Row>
    <Cell><Data ss:Type="String">Cancer, Dermatological Diseases and Conditions, Organismal Injury and Abnormalities</Data></Cell>
    <Cell><Data ss:Type="String">skin cancer</Data></Cell>
    <Cell ss:StyleID="s62"><Data ss:Type="Number">1.34E-4</Data></Cell>
    <Cell><Data ss:Type="String"> </Data></Cell>
    <Cell><Data ss:Type="String"> </Data></Cell>
[truncated: 202,545 more chars]
