# Supplementary material for: RNA-Seq based genome-wide analysis reveals loss of inter-chromosomal regulation in breast cancer
Source: Sci Rep. 2017 May 11;7:1760. doi: 10.1038/s41598-017-01314-1 (PMC5431987; doi:10.1038/s41598-017-01314-1)
Supplement: Supplementary file 7 — Dataset 6 [file 41598_2017_1314_MOESM7_ESM.xml]

<?xml version="1.0" encoding="UTF-8"?>
<Workbook xmlns:o="urn:schemas-microsoft-com:office:office" xmlns:x="urn:schemas-microsoft-com:office:excel" xmlns:html="http://www.w3.org/TR/REC-html40" xmlns:ss="urn:schemas-microsoft-com:office:spreadsheet">
 <DocumentProperties xmlns="urn:schemas-microsoft-com:office:office">
  <Author>sthan</Author>
  <LastAuthor>sthan</LastAuthor>
  <Created>2017-01-20T00:51:27Z</Created>
  <LastSaved>2017-01-20T00:55:37Z</LastSaved>
  <Version>14.0</Version>
 </DocumentProperties>
 <OfficeDocumentSettings xmlns="urn:schemas-microsoft-com:office:office">
  <AllowPNG/>
 </OfficeDocumentSettings>
 <ExcelWorkbook xmlns="urn:schemas-microsoft-com:office:excel">
  <WindowHeight>15020</WindowHeight>
  <WindowWidth>25360</WindowWidth>
  <WindowTopX>240</WindowTopX>
  <WindowTopY>240</WindowTopY>
  <ProtectStructure>False</ProtectStructure>
  <ProtectWindows>False</ProtectWindows>
 </ExcelWorkbook>
 <Styles>
  <Style ss:ID="Default" ss:Name="Normal">
   <Alignment ss:Vertical="Bottom"/>
   <Borders/>
   <Font ss:FontName="Calibri" x:Family="Swiss" ss:Size="12" ss:Color="#000000"/>
   <Interior/>
   <NumberFormat/>
   <Protection/>
  </Style>
  <Style ss:ID="s18">
   <NumberFormat ss:Format="Scientific"/>
  </Style>
 </Styles>
 <Worksheet ss:Name="Hoja1">
  <Table ss:ExpandedColumnCount="7" ss:ExpandedRowCount="1551" x:FullColumns="1" x:FullRows="1" ss:DefaultColumnWidth="65" ss:DefaultRowHeight="15">
   <Row>
    <Cell><Data ss:Type="String">Name</Data></Cell>
    <Cell><Data ss:Type="String">logFC</Data></Cell>
    <Cell><Data ss:Type="String">AveExpr</Data></Cell>
    <Cell><Data ss:Type="String">t</Data></Cell>
    <Cell><Data ss:Type="String">P.Value</Data></Cell>
    <Cell><Data ss:Type="String">adj.P.Val</Data></Cell>
    <Cell><Data ss:Type="String">B</Data></Cell>
   </Row>
   <Row>
    <Cell><Data ss:Type="String">PCK1</Data></Cell>
    <Cell><Data ss:Type="Number">-4.1581068591580204</Data></Cell>
    <Cell><Data ss:Type="Number">4.1635479559073003</Data></Cell>
    <Cell><Data ss:Type="Number">-72.265189591370202</Data></Cell>
    <Cell><Data ss:Type="Number">0</Data></Cell>
    <Cell><Data ss:Type="Number">0</Data></Cell>
    <Cell><Data ss:Type="Number">746.97049050783505</Data></Cell>
   </Row>
   <Row>
    <Cell><Data ss:Type="String">CA4</Data></Cell>
    <Cell><Data ss:Type="Number">-2.75400770796012</Data></Cell>
    <Cell><Data ss:Type="Number">4.3919459014330204</Data></Cell>
    <Cell><Data ss:Type="Number">-67.605800502143197</Data></Cell>
    <Cell ss:StyleID="s18"><Data ss:Type="String">8.63452169253531e-313</Data></Cell>
    <Cell ss:StyleID="s18"><Data ss:Type="Number">0</Data></Cell>
    <Cell><Data ss:Type="Number">705.72564714416603</Data></Cell>
   </Row>
   <Row>
    <Cell><Data ss:Type="String">SCARA5</Data></Cell>
    <Cell><Data ss:Type="Number">-4.0792035102173996</Data></Cell>
    <Cell><Data ss:Type="Number">4.6502138436072</Data></Cell>
    <Cell><Data ss:Type="Number">-67.393615673879296</Data></Cell>
    <Cell ss:StyleID="s18"><Data ss:Type="String">6.02636054326942e-312</Data></Cell>
    <Cell ss:StyleID="s18"><Data ss:Type="Number">6.2822799876735999E-308</Data></Cell>
    <Cell><Data ss:Type="Number">704.08615674447606</Data></Cell>
   </Row>
   <Row>
    <Cell><Data ss:Type="String">FABP4</Data></Cell>
    <Cell><Data ss:Type="Number">-4.3744002258961201</Data></Cell>
    <Cell><Data ss:Type="Number">5.0078798226824999</Data></Cell>
    <Cell><Data ss:Type="Number">-66.731631194020594</Data></Cell>
    <Cell ss:StyleID="s18"><Data ss:Type="Number">0</Data></Cell>
    <Cell ss:StyleID="s18"><Data ss:Type="Number">2.08084925915814E-305</Data></Cell>
    <Cell><Data ss:Type="Number">697.91640819551901</Data></Cell>
   </Row>
   <Row>
    <Cell><Data ss:Type="String">LEP</Data></Cell>
    <Cell><Data ss:Type="Number">-4.5672141026207198</Data></Cell>
    <Cell><Data ss:Type="Number">5.2726196756421402</Data></Cell>
    <Cell><Data ss:Type="Number">-66.280615463870603</Data></Cell>
    <Cell ss:StyleID="s18"><Data ss:Type="Number">1.73031353696339E-307</Data></Cell>
    <Cell ss:StyleID="s18"><Data ss:Type="Number">1.08227651109986E-303</Data></Cell>
    <Cell><Data ss:Type="Number">693.693033604535</Data></Cell>
   </Row>
   <Row>
    <Cell><Data ss:Type="String">S100B</Data></Cell>
    <Cell><Data ss:Type="Number">-3.8823484929170999</Data></Cell>
    <Cell><Data ss:Type="Number">4.9783348673047998</Data></Cell>
    <Cell><Data ss:Type="Number">-65.769986681597302</Data></Cell>
    <Cell ss:StyleID="s18"><Data ss:Type="Number">2.0022845330047301E-305</Data></Cell>
    <Cell ss:StyleID="s18"><Data ss:Type="Number">1.0436574414198299E-301</Data></Cell>
    <Cell><Data ss:Type="Number">689.01120511808199</Data></Cell>
   </Row>
   <Row>
    <Cell><Data ss:Type="String">LOC284825</Data></Cell>
    <Cell><Data ss:Type="Number">-2.6074878393055001</Data></Cell>
    <Cell><Data ss:Type="Number">4.0604814538129599</Data></Cell>
    <Cell><Data ss:Type="Number">-65.457987524153594</Data></Cell>
    <Cell ss:StyleID="s18"><Data ss:Type="Number">3.6978162037162098E-304</Data></Cell>
    <Cell ss:StyleID="s18"><Data ss:Type="Number">1.6520786279288701E-300</Data></Cell>
    <Cell><Data ss:Type="Number">685.85220975569996</Data></Cell>
   </Row>
   <Row>
    <Cell><Data ss:Type="String">ATP1A2</Data></Cell>
    <Cell><Data ss:Type="Number">-3.3699909881159802</Data></Cell>
    <Cell><Data ss:Type="Number">4.6791061747180498</Data></Cell>
    <Cell><Data ss:Type="Number">-64.787405758868701</Data></Cell>
    <Cell ss:StyleID="s18"><Data ss:Type="Number">2.0161248935652001E-301</Data></Cell>
    <Cell ss:StyleID="s18"><Data ss:Type="Number">7.8815362401697407E-298</Data></Cell>
    <Cell><Data ss:Type="Number">679.71798738368398</Data></Cell>
   </Row>
   <Row>
    <Cell><Data ss:Type="String">SDPR</Data></Cell>
    <Cell><Data ss:Type="Number">-4.0306431904780604</Data></Cell>
    <Cell><Data ss:Type="Number">4.2194881770484498</Data></Cell>
    <Cell><Data ss:Type="Number">-60.556125150276003</Data></Cell>
    <Cell ss:StyleID="s18"><Data ss:Type="Number">1.1107456528236901E-283</Data></Cell>
    <Cell ss:StyleID="s18"><Data ss:Type="Number">3.8597177273786601E-280</Data></Cell>
    <Cell><Data ss:Type="Number">639.46733362623604</Data></Cell>
   </Row>
   <Row>
    <Cell><Data ss:Type="String">SLC19A3</Data></Cell>
    <Cell><Data ss:Type="Number">-3.3081701181158598</Data></Cell>
    <Cell><Data ss:Type="Number">4.3249011499266601</Data></Cell>
    <Cell><Data ss:Type="Number">-59.698577289057198</Data></Cell>
    <Cell ss:StyleID="s18"><Data ss:Type="Number">5.54309519238171E-280</Data></Cell>
    <Cell ss:StyleID="s18"><Data ss:Type="Number">1.7335475904654501E-276</Data></Cell>
    <Cell><Data ss:Type="Number">630.49294802605596</Data></Cell>
   </Row>
   <Row>
    <Cell><Data ss:Type="String">RBP4</Data></Cell>
    <Cell><Data ss:Type="Number">-4.7825710675703599</Data></Cell>
    <Cell><Data ss:Type="Number">5.4163309280898</Data></Cell>
    <Cell><Data ss:Type="Number">-59.078952843546297</Data></Cell>
    <Cell ss:StyleID="s18"><Data ss:Type="Number">2.7413650078378299E-277</Data></Cell>
    <Cell ss:StyleID="s18"><Data ss:Type="Number">7.7939499322836604E-274</Data></Cell>
    <Cell><Data ss:Type="Number">624.67311232069403</Data></Cell>
   </Row>
   <Row>
    <Cell><Data ss:Type="String">FGF2</Data></Cell>
    <Cell><Data ss:Type="Number">-2.9645552922761902</Data></Cell>
    <Cell><Data ss:Type="Number">4.1756588749879198</Data></Cell>
    <Cell><Data ss:Type="Number">-58.961410277157498</Data></Cell>
    <Cell ss:StyleID="s18"><Data ss:Type="Number">8.9364955429184905E-277</Data></Cell>
    <Cell ss:StyleID="s18"><Data ss:Type="Number">2.3289996800769401E-273</Data></Cell>
    <Cell><Data ss:Type="Number">623.59201990023996</Data></Cell>
   </Row>
   <Row>
    <Cell><Data ss:Type="String">LVRN</Data></Cell>
    <Cell><Data ss:Type="Number">-2.6459843524530502</Data></Cell>
    <Cell><Data ss:Type="Number">3.6309818129989302</Data></Cell>
    <Cell><Data ss:Type="Number">-57.840334827926597</Data></Cell>
    <Cell ss:StyleID="s18"><Data ss:Type="Number">7.5849451444584105E-272</Data></Cell>
    <Cell ss:StyleID="s18"><Data ss:Type="Number">1.8247044188291701E-268</Data></Cell>
    <Cell><Data ss:Type="Number">611.62210162438896</Data></Cell>
   </Row>
   <Row>
    <Cell><Data ss:Type="String">TMEM100</Data></Cell>
    <Cell><Data ss:Type="Number">-3.5270279930256101</Data></Cell>
    <Cell><Data ss:Type="Number">4.5044451748487404</Data></Cell>
    <Cell><Data ss:Type="Number">-57.786773827759298</Data></Cell>
    <Cell ss:StyleID="s18"><Data ss:Type="Number">1.3091374650303299E-271</Data></Cell>
    <Cell ss:StyleID="s18"><Data ss:Type="Number">2.9244260772398902E-268</Data></Cell>
    <Cell><Data ss:Type="Number">611.57573224424095</Data></Cell>
   </Row>
   <Row>
    <Cell><Data ss:Type="String">ACVR1C</Data></Cell>
    <Cell><Data ss:Type="Number">-3.0483931965207298</Data></Cell>
    <Cell><Data ss:Type="Number">3.9726136498204099</Data></Cell>
    <Cell><Data ss:Type="Number">-57.195797988832503</Data></Cell>
    <Cell ss:StyleID="s18"><Data ss:Type="Number">5.5183389234140901E-269</Data></Cell>
    <Cell ss:StyleID="s18"><Data ss:Type="Number">1.15053687660568E-265</Data></Cell>
    <Cell><Data ss:Type="Number">605.37230991492299</Data></Cell>
   </Row>
   <Row>
    <Cell><Data ss:Type="String">GLYAT</Data></Cell>
    <Cell><Data ss:Type="Number">-2.7331136467841799</Data></Cell>
    <Cell><Data ss:Type="Number">4.30287758325243</Data></Cell>
    <Cell><Data ss:Type="Number">-57.1516386222387</Data></Cell>
    <Cell ss:StyleID="s18"><Data ss:Type="Number">8.6824486759257596E-269</Data></Cell>
    <Cell ss:StyleID="s18"><Data ss:Type="Number">1.6970931243181399E-265</Data></Cell>
    <Cell><Data ss:Type="Number">604.74868380918701</Data></Cell>
   </Row>
   <Row>
    <Cell><Data ss:Type="String">FHL1</Data></Cell>
    <Cell><Data ss:Type="Number">-3.35449046017097</Data></Cell>
    <Cell><Data ss:Type="Number">5.1874239247577902</Data></Cell>
    <Cell><Data ss:Type="Number">-56.351058067990799</Data></Cell>
    <Cell ss:StyleID="s18"><Data ss:Type="Number">3.3426166930695599E-265</Data></Cell>
    <Cell ss:StyleID="s18"><Data ss:Type="Number">6.1492349681798505E-262</Data></Cell>
    <Cell><Data ss:Type="Number">596.89204195150796</Data></Cell>
   </Row>
   <Row>
    <Cell><Data ss:Type="String">PCOLCE2</Data></Cell>
    <Cell><Data ss:Type="Number">-4.4753719531003204</Data></Cell>
    <Cell><Data ss:Type="Number">5.0613850245002601</Data></Cell>
    <Cell><Data ss:Type="Number">-56.2199317374522</Data></Cell>
    <Cell ss:StyleID="s18"><Data ss:Type="Number">1.30143371099753E-264</Data></Cell>
    <Cell ss:StyleID="s18"><Data ss:Type="Number">2.2611687709853802E-261</Data></Cell>
    <Cell><Data ss:Type="Number">595.50718246753399</Data></Cell>
   </Row>
   <Row>
    <Cell><Data ss:Type="String">TNMD</Data></Cell>
    <Cell><Data ss:Type="Number">-2.71028242991212</Data></Cell>
    <Cell><Data ss:Type="Number">4.1119180237531996</Data></Cell>
    <Cell><Data ss:Type="Number">-55.761494004249897</Data></Cell>
    <Cell ss:StyleID="s18"><Data ss:Type="Number">1.5317060191604E-262</Data></Cell>
    <Cell ss:StyleID="s18"><Data ss:Type="Number">2.52118810753802E-259</Data></Cell>
    <Cell><Data ss:Type="Number">590.54445413580004</Data></Cell>
   </Row>
   <Row>
    <Cell><Data ss:Type="String">KLB</Data></Cell>
    <Cell><Data ss:Type="Number">-3.0570557834631602</Data></Cell>
    <Cell><Data ss:Type="Number">3.8537098119734101</Data></Cell>
    <Cell><Data ss:Type="Number">-55.678296894387898</Data></Cell>
    <Cell ss:StyleID="s18"><Data ss:Type="Number">3.64854863545482E-262</Data></Cell>
    <Cell ss:StyleID="s18"><Data ss:Type="Number">5.7052355012606996E-259</Data></Cell>
    <Cell><Data ss:Type="Number">589.47101099277802</Data></Cell>
   </Row>
   <Row>
    <Cell><Data ss:Type="String">AKR1C2</Data></Cell>
    <Cell><Data ss:Type="Number">-2.8999545928570201</Data></Cell>
    <Cell><Data ss:Type="Number">3.9866850816126602</Data></Cell>
    <Cell><Data ss:Type="Number">-55.337766410684303</Data></Cell>
    <Cell ss:StyleID="s18"><Data ss:Type="Number">1.28426860673411E-260</Data></Cell>
    <Cell ss:StyleID="s18"><Data ss:Type="Number">1.9125817336667899E-257</Data></Cell>
    <Cell><Data ss:Type="Number">585.66394424993098</Data></Cell>
   </Row>
   <Row>
    <Cell><Data ss:Type="String">IL33</Data></Cell>
    <Cell><Data ss:Type="Number">-3.1278988408658601</Data></Cell>
    <Cell><Data ss:Type="Number">4.2264681052326099</Data></Cell>
    <Cell><Data ss:Type="Number">-54.971497162120301</Data></Cell>
    <Cell ss:StyleID="s18"><Data ss:Type="Number">6.00768797290677E-259</Data></Cell>
    <Cell ss:StyleID="s18"><Data ss:Type="Number">8.5402015302130103E-256</Data></Cell>
    <Cell><Data ss:Type="Number">582.74488721588602</Data></Cell>
   </Row>
   <Row>
    <Cell><Data ss:Type="String">TMEM132C</Data></Cell>
    <Cell><Data ss:Type="Number">-2.45680823658854</Data></Cell>
    <Cell><Data ss:Type="Number">5.2407797890953898</Data></Cell>
    <Cell><Data ss:Type="Number">-53.871561789754402</Data></Cell>
    <Cell ss:StyleID="s18"><Data ss:Type="Number">6.8475686563150897E-254</Data></Cell>
    <Cell ss:StyleID="s18"><Data ss:Type="Number">9.3109070503303597E-251</Data></Cell>
    <Cell><Data ss:Type="Number">570.72187420209605</Data></Cell>
   </Row>
   <Row>
    <Cell><Data ss:Type="String">ADH1B</Data></Cell>
    <Cell><Data ss:Type="Number">-3.02549017514893</Data></Cell>
    <Cell><Data ss:Type="Number">4.6616382098436304</Data></Cell>
    <Cell><Data ss:Type="Number">-52.193011478242603</Data></Cell>
    <Cell ss:StyleID="s18"><Data ss:Type="Number">4.71986212050282E-246</Data></Cell>
    <Cell ss:StyleID="s18"><Data ss:Type="Number">6.1503736648585502E-243</Data></Cell>
    <Cell><Data ss:Type="Number">552.86352548388004</Data></Cell>
   </Row>
   <Row>
    <Cell><Data ss:Type="String">ACADL</Data></Cell>
    <Cell><Data ss:Type="Number">-3.1805511757100802</Data></Cell>
    <Cell><Data ss:Type="Number">4.39579469206907</Data></Cell>
    <Cell><Data ss:Type="Number">-52.164869490577203</Data></Cell>
    <Cell ss:StyleID="s18"><Data ss:Type="Number">6.4063014983955202E-246</Data></Cell>
    <Cell ss:StyleID="s18"><Data ss:Type="Number">8.0140269224328595E-243</Data></Cell>
    <Cell><Data ss:Type="Number">552.34210056605696</Data></Cell>
   </Row>
   <Row>
    <Cell><Data ss:Type="String">MAB21L1</Data></Cell>
    <Cell><Data ss:Type="Number">-2.2564760379347399</Data></Cell>
    <Cell><Data ss:Type="Number">4.1413486679785096</Data></Cell>
    <Cell><Data ss:Type="Number">-51.065336161501598</Data></Cell>
    <Cell ss:StyleID="s18"><Data ss:Type="Number">1.05517042652886E-240</Data></Cell>
    <Cell ss:StyleID="s18"><Data ss:Type="Number">1.2692076892024499E-237</Data></Cell>
    <Cell><Data ss:Type="Number">540.70503839800301</Data></Cell>
   </Row>
   <Row>
    <Cell><Data ss:Type="String">TSLP</Data></Cell>
    <Cell><Data ss:Type="Number">-1.39590681720524</Data></Cell>
    <Cell><Data ss:Type="Number">3.4093388843003498</Data></Cell>
    <Cell><Data ss:Type="Number">-50.268698551937902</Data></Cell>
    <Cell ss:StyleID="s18"><Data ss:Type="Number">6.9694008910826005E-237</Data></Cell>
    <Cell ss:StyleID="s18"><Data ss:Type="Number">8.07263123954508E-234</Data></Cell>
    <Cell><Data ss:Type="Number">531.86970376398904</Data></Cell>
   </Row>
   <Row>
    <Cell><Data ss:Type="String">MRAP</Data></Cell>
    <Cell><Data ss:Type="Number">-2.9050829617437701</Data></Cell>
    <Cell><Data ss:Type="Number">5.4517467449455603</Data></Cell>
    <Cell><Data ss:Type="Number">-50.0757053775692</Data></Cell>
    <Cell ss:StyleID="s18"><Data ss:Type="Number">5.9389662195753904E-236</Data></Cell>
    <Cell ss:StyleID="s18"><Data ss:Type="Number">6.6334010553928797E-233</Data></Cell>
    <Cell><Data ss:Type="Number">529.60759512686604</Data></Cell>
   </Row>
   <Row>
    <Cell><Data ss:Type="String">ADH1C</Data></Cell>
    <Cell><Data ss:Type="Number">-2.5934772870929201</Data></Cell>
    <Cell><Data ss:Type="Number">4.3754702627874504</Data></Cell>
    <Cell><Data ss:Type="Number">-49.495508221338099</Data></Cell>
    <Cell ss:StyleID="s18"><Data ss:Type="Number">3.82984932363939E-233</Data></Cell>
    <Cell ss:StyleID="s18"><Data ss:Type="Number">4.1301623361206399E-230</Data></Cell>
    <Cell><Data ss:Type="Number">523.25094430079105</Data></Cell>
   </Row>
   <Row>
    <Cell><Data ss:Type="String">ALDH1L1</Data></Cell>
    <Cell><Data ss:Type="Number">-1.9448516968313101</Data></Cell>
    <Cell><Data ss:Type="Number">5.9780435052755898</Data></Cell>
    <Cell><Data ss:Type="Number">-48.863091406997299</Data></Cell>
    <Cell ss:StyleID="s18"><Data ss:Type="Number">4.6363534361678104E-230</Data></Cell>
    <Cell ss:StyleID="s18"><Data ss:Type="Number">4.83324391209041E-227</Data></Cell>
    <Cell><Data ss:Type="Number">516.08121011005699</Data></Cell>
   </Row>
   <Row>
    <Cell><Data ss:Type="String">PDE3B</Data></Cell>
    <Cell><Data ss:Type="Number">-3.4896635862953</Data></Cell>
    <Cell><Data ss:Type="Number">4.0899111019451801</Data></Cell>
    <Cell><Data ss:Type="Number">-47.219565346989199</Data></Cell>
    <Cell ss:StyleID="s18"><Data ss:Type="Number">6.0188093036136703E-222</Data></Cell>
    <Cell ss:StyleID="s18"><Data ss:Type="Number">6.0720078116520701E-219</Data></Cell>
    <Cell><Data ss:Type="Number">497.44801119917202</Data></Cell>
   </Row>
   <Row>
    <Cell><Data ss:Type="String">ARHGAP20</Data></Cell>
    <Cell><Data ss:Type="Number">-2.3583597578390498</Data></Cell>
    <Cell><Data ss:Type="Number">4.4168808820254704</Data></Cell>
    <Cell><Data ss:Type="Number">-46.900523760681097</Data></Cell>
    <Cell ss:StyleID="s18"><Data ss:Type="Number">2.35218080049682E-220</Data></Cell>
    <Cell ss:StyleID="s18"><Data ss:Type="Number">2.2988156985855499E-217</Data></Cell>
    <Cell><Data ss:Type="Number">494.03289539483598</Data></Cell>
   </Row>
   <Row>
    <Cell><Data ss:Type="String">ADIPOQ</Data></Cell>
    <Cell><Data ss:Type="Number">-4.6382021252988697</Data></Cell>
    <Cell><Data ss:Type="Number">5.2316694026309403</Data></Cell>
    <Cell><Data ss:Type="Number">-46.612811171742003</Data></Cell>
    <Cell ss:StyleID="s18"><Data ss:Type="Number">6.4841334755120898E-219</Data></Cell>
    <Cell ss:StyleID="s18"><Data ss:Type="Number">6.1449936458534897E-216</Data></Cell>
    <Cell><Data ss:Type="Number">490.724945144976</Data></Cell>
   </Row>
   <Row>
    <Cell><Data ss:Type="String">SGCG</Data></Cell>
    <Cell><Data ss:Type="Number">-3.0444362616271499</Data></Cell>
    <Cell><Data ss:Type="Number">4.6708279906743</Data></Cell>
    <Cell><Data ss:Type="Number">-46.475474461140998</Data></Cell>
    <Cell ss:StyleID="s18"><Data ss:Type="Number">3.1695040754049799E-218</Data></Cell>
    <Cell ss:StyleID="s18"><Data ss:Type="Number">2.9153844251239802E-215</Data></Cell>
    <Cell><Data ss:Type="Number">488.72058370690303</Data></Cell>
   </Row>
   <Row>
    <Cell><Data ss:Type="String">HSPB7</Data></Cell>
    <Cell><Data ss:Type="Number">-2.3155720938189499</Data></Cell>
    <Cell><Data ss:Type="Number">5.0909505948845997</Data></Cell>
    <Cell><Data ss:Type="Number">-46.277471808013203</Data></Cell>
    <Cell ss:StyleID="s18"><Data ss:Type="Number">3.1358232116836198E-217</Data></Cell>
    <Cell ss:StyleID="s18"><Data ss:Type="Number">2.8019924320626699E-214</Data></Cell>
    <Cell><Data ss:Type="Number">486.70879543379499</Data></Cell>
   </Row>
   <Row>
    <Cell><Data ss:Type="String">KCNIP2</Data></Cell>
    <Cell><Data ss:Type="Number">-2.2896469343800301</Data></Cell>
    <Cell><Data ss:Type="Number">6.3441888118214198</Data></Cell>
    <Cell><Data ss:Type="Number">-46.2373428670114</Data></Cell>
    <Cell ss:StyleID="s18"><Data ss:Type="Number">4.9927512033427499E-217</Data></Cell>
    <Cell ss:StyleID="s18"><Data ss:Type="Number">4.2200892198200302E-214</Data></Cell>
    <Cell><Data ss:Type="Number">486.305353796291</Data></Cell>
   </Row>
   <Row>
    <Cell><Data ss:Type="String">LOC101930114</Data></Cell>
    <Cell><Data ss:Type="Number">-2.37120758463145</Data></Cell>
    <Cell><Data ss:Type="Number">5.6888408380535704</Data></Cell>
    <Cell><Data ss:Type="Number">-46.246179204302997</Data></Cell>
    <Cell ss:StyleID="s18"><Data ss:Type="Number">4.5066605335230898E-217</Data></Cell>
    <Cell ss:StyleID="s18"><Data ss:Type="Number">3.9150361534833598E-214</Data></Cell>
    <Cell><Data ss:Type="Number">486.30034082388698</Data></Cell>
   </Row>
   <Row>
    <Cell><Data ss:Type="String">MME</Data></Cell>
    <Cell><Data ss:Type="Number">-3.19449351305563</Data></Cell>
    <Cell><Data ss:Type="Number">6.6058398817551698</Data></Cell>
    <Cell><Data ss:Type="Number">-46.185990589827099</Data></Cell>
    <Cell ss:StyleID="s18"><Data ss:Type="Number">9.0562533812764104E-217</Data></Cell>
    <Cell ss:StyleID="s18"><Data ss:Type="Number">7.4532965327904805E-214</Data></Cell>
    <Cell><Data ss:Type="Number">485.829620249946</Data></Cell>
   </Row>
   <Row>
    <Cell><Data ss:Type="String">FIGF</Data></Cell>
    <Cell><Data ss:Type="Number">-2.8896804528934901</Data></Cell>
    <Cell><Data ss:Type="Number">4.8976553176331104</Data></Cell>
    <Cell><Data ss:Type="Number">-46.119857689064098</Data></Cell>
    <Cell ss:StyleID="s18"><Data ss:Type="Number">1.9507580088992899E-216</Data></Cell>
    <Cell ss:StyleID="s18"><Data ss:Type="Number">1.5643078453927299E-213</Data></Cell>
    <Cell><Data ss:Type="Number">485.02211262057398</Data></Cell>
   </Row>
   <Row>
    <Cell><Data ss:Type="String">CIDEC</Data></Cell>
    <Cell><Data ss:Type="Number">-3.2959195004685</Data></Cell>
    <Cell><Data ss:Type="Number">6.9603749902494298</Data></Cell>
    <Cell><Data ss:Type="Number">-45.9033251705754</Data></Cell>
    <Cell ss:StyleID="s18"><Data ss:Type="Number">2.4155298759480699E-215</Data></Cell>
    <Cell ss:StyleID="s18"><Data ss:Type="Number">1.88858203351E-212</Data></Cell>
    <Cell><Data ss:Type="Number">482.46987787531401</Data></Cell>
   </Row>
   <Row>
    <Cell><Data ss:Type="String">PRRG3</Data></Cell>
    <Cell><Data ss:Type="Number">-1.6160842271790401</Data></Cell>
    <Cell><Data ss:Type="Number">4.3504203371478001</Data></Cell>
    <Cell><Data ss:Type="Number">-45.887994478465103</Data></Cell>
    <Cell ss:StyleID="s18"><Data ss:Type="Number">2.8872271376378E-215</Data></Cell>
    <Cell ss:StyleID="s18"><Data ss:Type="Number">2.20232052445085E-212</Data></Cell>
    <Cell><Data ss:Type="Number">482.32157480789903</Data></Cell>
   </Row>
   <Row>
    <Cell><Data ss:Type="String">RERGL</Data></Cell>
    <Cell><Data ss:Type="Number">-1.9359132844518101</Data></Cell>
    <Cell><Data ss:Type="Number">4.1776805320524302</Data></Cell>
    <Cell><Data ss:Type="Number">-45.861765699568899</Data></Cell>
    <Cell ss:StyleID="s18"><Data ss:Type="Number">3.9178606699843801E-215</Data></Cell>
    <Cell ss:StyleID="s18"><Data ss:Type="Number">2.9173136807878899E-212</Data></Cell>
    <Cell><Data ss:Type="Number">481.94989326297002</Data></Cell>
   </Row>
   <Row>
    <Cell><Data ss:Type="String">LYVE1</Data></Cell>
    <Cell><Data ss:Type="Number">-2.6300313882108899</Data></Cell>
    <Cell><Data ss:Type="Number">5.2177526396844804</Data></Cell>
    <Cell><Data ss:Type="Number">-45.591402031924403</Data></Cell>
    <Cell ss:StyleID="s18"><Data ss:Type="Number">9.1564763619394908E-214</Data></Cell>
    <Cell ss:StyleID="s18"><Data ss:Type="Number">6.6595265521696601E-211</Data></Cell>
    <Cell><Data ss:Type="Number">478.84970333001797</Data></Cell>
   </Row>
   <Row>
    <Cell><Data ss:Type="String">PGM5P4-AS1</Data></Cell>
    <Cell><Data ss:Type="Number">-1.81305102747693</Data></Cell>
    <Cell><Data ss:Type="Number">5.2468655441457903</Data></Cell>
    <Cell><Data ss:Type="Number">-45.426901350606698</Data></Cell>
    <Cell ss:StyleID="s18"><Data ss:Type="Number">6.2580092824433299E-213</Data></Cell>
    <Cell ss:StyleID="s18"><Data ss:Type="Number">4.4480223249802898E-210</Data></Cell>
    <Cell><Data ss:Type="Number">476.90512060254002</Data></Cell>
   </Row>
   <Row>
    <Cell><Data ss:Type="String">SLC16A7</Data></Cell>
    <Cell><Data ss:Type="Number">-2.15702207363266</Data></Cell>
    <Cell><Data ss:Type="Number">3.8847847410372598</Data></Cell>
    <Cell><Data ss:Type="Number">-45.4191996638964</Data></Cell>
    <Cell ss:StyleID="s18"><Data ss:Type="Number">6.8478161228490899E-213</Data></Cell>
    <Cell ss:StyleID="s18"><Data ss:Type="Number">4.7590800316884999E-210</Data></Cell>
    <Cell><Data ss:Type="Number">476.730367647045</Data></Cell>
   </Row>
   <Row>
    <Cell><Data ss:Type="String">PLIN4</Data></Cell>
    <Cell><Data ss:Type="Number">-3.52596676129681</Data></Cell>
    <Cell><Data ss:Type="Number">6.4061972839295898</Data></Cell>
    <Cell><Data ss:Type="Number">-45.384064778523097</Data></Cell>
    <Cell ss:StyleID="s18"><Data ss:Type="Number">1.0328532516490301E-212</Data></Cell>
    <Cell ss:StyleID="s18"><Data ss:Type="Number">7.0220549113199499E-210</Data></Cell>
    <Cell><Data ss:Type="Number">476.45463122725801</Data></Cell>
   </Row>
   <Row>
    <Cell><Data ss:Type="String">1557422_at</Data></Cell>
    <Cell><Data ss:Type="Number">-1.5231062515831399</Data></Cell>
    <Cell><Data ss:Type="Number">4.5625694327033699</Data></Cell>
    <Cell><Data ss:Type="Number">-45.348620776981399</Data></Cell>
    <Cell ss:StyleID="s18"><Data ss:Type="Number">1.5637361633613801E-212</Data></Cell>
    <Cell ss:StyleID="s18"><Data ss:Type="Number">1.04051669729711E-209</Data></Cell>
    <Cell><Data ss:Type="Number">476.02403808148898</Data></Cell>
   </Row>
   <Row>
    <Cell><Data ss:Type="String">LGALS12</Data></Cell>
    <Cell><Data ss:Type="Number">-2.8471030125702002</Data></Cell>
    <Cell><Data ss:Type="Number">5.0231623784409702</Data></Cell>
    <Cell><Data ss:Type="Number">-44.907612887482998</Data></Cell>
    <Cell ss:StyleID="s18"><Data ss:Type="Number">2.7609350330829199E-210</Data></Cell>
    <Cell ss:StyleID="s18"><Data ss:Type="Number">1.7988642130132401E-207</Data></Cell>
    <Cell><Data ss:Type="Number">470.68526325680398</Data></Cell>
   </Row>
   <Row>
    <Cell><Data ss:Type="String">ABCA6</Data></Cell>
    <Cell><Data ss:Type="Number">-1.91829064903922</Data></Cell>
    <Cell><Data ss:Type="Number">4.1162784701294903</Data></Cell>
    <Cell><Data ss:Type="Number">-42.998213162866499</Data></Cell>
    <Cell ss:StyleID="s18"><Data ss:Type="Number">1.9537209835218301E-200</Data></Cell>
    <Cell ss:StyleID="s18"><Data ss:Type="Number">1.24695244976861E-197</Data></Cell>
    <Cell><Data ss:Type="Number">448.23040214996098</Data></Cell>
   </Row>
   <Row>
    <Cell><Data ss:Type="String">CIDEA</Data></Cell>
    <Cell><Data ss:Type="Number">-2.34866056833545</Data></Cell>
    <Cell><Data ss:Type="Number">5.0010172429547701</Data></Cell>
    <Cell><Data ss:Type="Number">-42.992564334320299</Data></Cell>
    <Cell ss:StyleID="s18"><Data ss:Type="Number">2.0907129150359201E-200</Data></Cell>
    <Cell ss:StyleID="s18"><Data ss:Type="Number">1.3076991140966701E-197</Data></Cell>
    <Cell><Data ss:Type="Number">448.08466222501102</Data></Cell>
   </Row>
   <Row>
    <Cell><Data ss:Type="String">NPR1</Data></Cell>
    <Cell><Data ss:Type="Number">-1.7974155147187401</Data></Cell>
    <Cell><Data ss:Type="Number">6.1594206691543301</Data></Cell>
    <Cell><Data ss:Type="Number">-42.823526986585101</Data></Cell>
    <Cell ss:StyleID="s18"><Data ss:Type="Number">1.5915327047615801E-199</Data></Cell>
    <Cell ss:StyleID="s18"><Data ss:Type="Number">9.7595281977869999E-197</Data></Cell>
    <Cell><Data ss:Type="Number">446.11818231293898</Data></Cell>
   </Row>
   <Row>
    <Cell><Data ss:Type="String">PQLC2L</Data></Cell>
    <Cell><Data ss:Type="Number">-1.64474924960644</Data></Cell>
    <Cell><Data ss:Type="Number">3.7695820896943601</Data></Cell>
    <Cell><Data ss:Type="Number">-42.446900830506003</Data></Cell>
    <Cell ss:StyleID="s18"><Data ss:Type="Number">1.4839183880360099E-197</Data></Cell>
    <Cell ss:StyleID="s18"><Data ss:Type="Number">8.9246276283535197E-195</Data></Cell>
    <Cell><Data ss:Type="Number">441.39079697246802</Data></Cell>
   </Row>
   <Row>
    <Cell><Data ss:Type="String">236936_at</Data></Cell>
    <Cell><Data ss:Type="Number">-2.3441010491774099</Data></Cell>
    <Cell><Data ss:Type="Number">4.2669702414262201</Data></Cell>
    <Cell><Data ss:Type="Number">-42.266447864045404</Data></Cell>
    <Cell ss:StyleID="s18"><Data ss:Type="Number">1.3115662145680099E-196</Data></Cell>
    <Cell ss:StyleID="s18"><Data ss:Type="Number">7.7392305272452903E-194</Data></Cell>
    <Cell><Data ss:Type="Number">439.44381737450499</Data></Cell>
   </Row>
   <Row>
    <Cell><Data ss:Type="String">TUSC5</Data></Cell>
    <Cell><Data ss:Type="Number">-2.29330197459505</Data></Cell>
    <Cell><Data ss:Type="Number">5.8590877359970799</Data></Cell>
    <Cell><Data ss:Type="Number">-42.158205884175302</Data></Cell>
    <Cell ss:StyleID="s18"><Data ss:Type="Number">4.8561902826323201E-196</Data></Cell>
    <Cell ss:StyleID="s18"><Data ss:Type="Number">2.8124536092415398E-193</Data></Cell>
    <Cell><Data ss:Type="Number">438.101551459436</Data></Cell>
   </Row>
   <Row>
    <Cell><Data ss:Type="String">SLC4A4</Data></Cell>
    <Cell><Data ss:Type="Number">-2.75339713324554</Data></Cell>
    <Cell><Data ss:Type="Number">4.6459832417062596</Data></Cell>
    <Cell><Data ss:Type="Number">-42.013264816044099</Data></Cell>
    <Cell ss:StyleID="s18"><Data ss:Type="Number">2.8088495041866199E-195</Data></Cell>
    <Cell ss:StyleID="s18"><Data ss:Type="Number">1.5971628980714999E-192</Data></Cell>
    <Cell><Data ss:Type="Number">436.304047409639</Data></Cell>
   </Row>
   <Row>
    <Cell><Data ss:Type="String">MEOX2</Data></Cell>
    <Cell><Data ss:Type="Number">-3.0288182697162802</Data></Cell>
    <Cell><Data ss:Type="Number">4.0744610228867399</Data></Cell>
    <Cell><Data ss:Type="Number">-41.904650532300998</Data></Cell>
    <Cell ss:StyleID="s18"><Data ss:Type="Number">1.04822432418183E-194</Data></Cell>
    <Cell ss:StyleID="s18"><Data ss:Type="Number">5.8539584847254498E-192</Data></Cell>
    <Cell><Data ss:Type="Number">435.07463732843701</Data></Cell>
   </Row>
   <Row>
    <Cell><Data ss:Type="String">CES1</Data></Cell>
    <Cell><Data ss:Type="Number">-3.2269263793797198</Data></Cell>
    <Cell><Data ss:Type="Number">5.8150397497472897</Data></Cell>
    <Cell><Data ss:Type="Number">-41.627081184166599</Data></Cell>
    <Cell ss:StyleID="s18"><Data ss:Type="Number">3.05410864127121E-193</Data></Cell>
    <Cell ss:StyleID="s18"><Data ss:Type="Number">1.6756876078441401E-190</Data></Cell>
    <Cell><Data ss:Type="Number">431.68090850825303</Data></Cell>
   </Row>
   <Row>
    <Cell><Data ss:Type="String">243879_at</Data></Cell>
    <Cell><Data ss:Type="Number">-2.1437149083175999</Data></Cell>
    <Cell><Data ss:Type="Number">5.3430520445238203</Data></Cell>
    <Cell><Data ss:Type="Number">-40.870449619920798</Data></Cell>
    <Cell ss:StyleID="s18"><Data ss:Type="Number">3.1438547817198701E-189</Data></Cell>
    <Cell ss:StyleID="s18"><Data ss:Type="Number">1.6951881800604699E-186</Data></Cell>
    <Cell><Data ss:Type="Number">422.40814071623703</Data></Cell>
   </Row>
   <Row>
    <Cell><Data ss:Type="String">DMRT2</Data></Cell>
    <Cell><Data ss:Type="Number">-1.5504384258514701</Data></Cell>
    <Cell><Data ss:Type="Number">3.7670101643458702</Data></Cell>
    <Cell><Data ss:Type="Number">-40.503022145636798</Data></Cell>
    <Cell ss:StyleID="s18"><Data ss:Type="Number">2.8630955022631098E-187</Data></Cell>
    <Cell ss:StyleID="s18"><Data ss:Type="Number">1.5176347243690899E-184</Data></Cell>
    <Cell><Data ss:Type="Number">417.86205758172099</Data></Cell>
   </Row>
   <Row>
    <Cell><Data ss:Type="String">PALMD</Data></Cell>
    <Cell><Data ss:Type="Number">-1.52731100252621</Data></Cell>
    <Cell><Data ss:Type="Number">4.37425463139828</Data></Cell>
    <Cell><Data ss:Type="Number">-40.034415572588102</Data></Cell>
    <Cell ss:StyleID="s18"><Data ss:Type="Number">9.2457489139225501E-185</Data></Cell>
    <Cell ss:StyleID="s18"><Data ss:Type="Number">4.8191925255668999E-182</Data></Cell>
    <Cell><Data ss:Type="Number">412.19538916006701</Data></Cell>
   </Row>
   <Row>
    <Cell><Data ss:Type="String">ACSM5</Data></Cell>
    <Cell><Data ss:Type="Number">-1.9825431282650301</Data></Cell>
    <Cell><Data ss:Type="Number">5.1342332635399304</Data></Cell>
    <Cell><Data ss:Type="Number">-39.832989713754799</Data></Cell>
    <Cell ss:StyleID="s18"><Data ss:Type="Number">1.1167062016437501E-183</Data></Cell>
    <Cell ss:StyleID="s18"><Data ss:Type="Number">5.7252245492141902E-181</Data></Cell>
    <Cell><Data ss:Type="Number">409.666982916167</Data></Cell>
   </Row>
   <Row>
    <Cell><Data ss:Type="String">EBF3</Data></Cell>
    <Cell><Data ss:Type="Number">-2.0888593843068701</Data></Cell>
    <Cell><Data ss:Type="Number">4.5513421027625602</Data></Cell>
    <Cell><Data ss:Type="Number">-39.762690970088499</Data></Cell>
    <Cell ss:StyleID="s18"><Data ss:Type="Number">2.6671793525608401E-183</Data></Cell>
    <Cell ss:StyleID="s18"><Data ss:Type="Number">1.3453768882578699E-180</Data></Cell>
    <Cell><Data ss:Type="Number">408.81870404255801</Data></Cell>
   </Row>
   <Row>
    <Cell><Data ss:Type="String">TRHDE-AS1</Data></Cell>
    <Cell><Data ss:Type="Number">-1.6739900167211901</Data></Cell>
    <Cell><Data ss:Type="Number">4.1094921411324403</Data></Cell>
    <Cell><Data ss:Type="Number">-39.419565439736601</Data></Cell>
    <Cell ss:StyleID="s18"><Data ss:Type="Number">1.8846655030212501E-181</Data></Cell>
    <Cell ss:StyleID="s18"><Data ss:Type="Number">9.3557188796010206E-179</Data></Cell>
    <Cell><Data ss:Type="Number">404.48661354759099</Data></Cell>
   </Row>
   <Row>
    <Cell><Data ss:Type="String">HEPACAM</Data></Cell>
    <Cell><Data ss:Type="Number">-2.3739517183730401</Data></Cell>
    <Cell><Data ss:Type="Number">5.2486003220951396</Data></Cell>
    <Cell><Data ss:Type="Number">-39.203913919711901</Data></Cell>
    <Cell ss:StyleID="s18"><Data ss:Type="Number">2.7573647249595598E-180</Data></Cell>
    <Cell ss:StyleID="s18"><Data ss:Type="Number">1.3474035063810199E-177</Data></Cell>
    <Cell><Data ss:Type="Number">401.88658519449501</Data></Cell>
   </Row>
   <Row>
    <Cell><Data ss:Type="String">CCDC69</Data></Cell>
    <Cell><Data ss:Type="Number">-2.4843163478523298</Data></Cell>
    <Cell><Data ss:Type="Number">4.3949652654180804</Data></Cell>
    <Cell><Data ss:Type="Number">-39.164434758482599</Data></Cell>
    <Cell ss:StyleID="s18"><Data ss:Type="Number">4.5089185499604496E-180</Data></Cell>
    <Cell ss:StyleID="s18"><Data ss:Type="Number">2.1694141343302001E-177</Data></Cell>
    <Cell><Data ss:Type="Number">401.42513231761302</Data></Cell>
   </Row>
   <Row>
    <Cell><Data ss:Type="String">GIPC2</Data></Cell>
    <Cell><Data ss:Type="Number">-1.2492059013941501</Data></Cell>
    <Cell><Data ss:Type="Number">3.8666932790346098</Data></Cell>
    <Cell><Data ss:Type="Number">-39.099863119113401</Data></Cell>
    <Cell ss:StyleID="s18"><Data ss:Type="Number">1.00824913746572E-179</Data></Cell>
    <Cell ss:StyleID="s18"><Data ss:Type="Number">4.7775732613792204E-177</Data></Cell>
    <Cell><Data ss:Type="Number">400.636773451306</Data></Cell>
   </Row>
   <Row>
    <Cell><Data ss:Type="String">LRRN4CL</Data></Cell>
    <Cell><Data ss:Type="Number">-2.2625077839900101</Data></Cell>
    <Cell><Data ss:Type="Number">5.0983861577056597</Data></Cell>
    <Cell><Data ss:Type="Number">-38.895862671444199</Data></Cell>
    <Cell ss:StyleID="s18"><Data ss:Type="Number">1.2855949281681199E-178</Data></Cell>
    <Cell ss:StyleID="s18"><Data ss:Type="Number">6.0008501169447397E-176</Data></Cell>
    <Cell><Data ss:Type="Number">398.09643451545702</Data></Cell>
   </Row>
   <Row>
    <Cell><Data ss:Type="String">237390_at</Data></Cell>
    <Cell><Data ss:Type="Number">-1.85933012715751</Data></Cell>
    <Cell><Data ss:Type="Number">3.6228392978566499</Data></Cell>
    <Cell><Data ss:Type="Number">-38.564285493283002</Data></Cell>
    <Cell ss:StyleID="s18"><Data ss:Type="Number">8.1369436043794208E-177</Data></Cell>
    <Cell ss:StyleID="s18"><Data ss:Type="Number">3.74227609240238E-174</Data></Cell>
    <Cell><Data ss:Type="Number">393.67056123894002</Data></Cell>
   </Row>
   <Row>
    <Cell><Data ss:Type="String">P2RY12</Data></Cell>
    <Cell><Data ss:Type="Number">-2.4325043602459302</Data></Cell>
    <Cell><Data ss:Type="Number">3.8550814619903702</Data></Cell>
    <Cell><Data ss:Type="Number">-38.473056813394102</Data></Cell>
    <Cell ss:StyleID="s18"><Data ss:Type="Number">2.5529297784016301E-176</Data></Cell>
    <Cell ss:StyleID="s18"><Data ss:Type="Number">1.15710617231496E-173</Data></Cell>
    <Cell><Data ss:Type="Number">392.808135591309</Data></Cell>
   </Row>
   <Row>
    <Cell><Data ss:Type="String">241929_at</Data></Cell>
    <Cell><Data ss:Type="Number">-2.3154054228754699</Data></Cell>
    <Cell><Data ss:Type="Number">4.8639831811278897</Data></Cell>
    <Cell><Data ss:Type="Number">-38.263421999357803</Data></Cell>
    <Cell ss:StyleID="s18"><Data ss:Type="Number">3.5455777710511099E-175</Data></Cell>
    <Cell ss:StyleID="s18"><Data ss:Type="Number">1.5840628458836101E-172</Data></Cell>
    <Cell><Data ss:Type="Number">390.17335800764403</Data></Cell>
   </Row>
   <Row>
    <Cell><Data ss:Type="String">C14ORF180</Data></Cell>
    <Cell><Data ss:Type="Number">-1.93346059074773</Data></Cell>
    <Cell><Data ss:Type="Number">5.7790873413461599</Data></Cell>
    <Cell><Data ss:Type="Number">-38.007422544565799</Data></Cell>
    <Cell ss:StyleID="s18"><Data ss:Type="Number">8.87125206712883E-174</Data></Cell>
    <Cell ss:StyleID="s18"><Data ss:Type="Number">3.9075991147519299E-171</Data></Cell>
    <Cell><Data ss:Type="Number">386.91626973778102</Data></Cell>
   </Row>
   <Row>
    <Cell><Data ss:Type="String">NAALAD2</Data></Cell>
    <Cell><Data ss:Type="Number">-1.36249794988231</Data></Cell>
    <Cell><Data ss:Type="Number">3.4966360765126798</Data></Cell>
    <Cell><Data ss:Type="Number">-37.806598369043201</Data></Cell>
    <Cell ss:StyleID="s18"><Data ss:Type="Number">1.11467823180444E-172</Data></Cell>
    <Cell ss:StyleID="s18"><Data ss:Type="Number">4.84172875297944E-170</Data></Cell>
    <Cell><Data ss:Type="Number">384.39607584612003</Data></Cell>
   </Row>
   <Row>
    <Cell><Data ss:Type="String">TIMP4</Data></Cell>
    <Cell><Data ss:Type="Number">-3.9587695391428701</Data></Cell>
    <Cell><Data ss:Type="Number">5.4433180960541296</Data></Cell>
    <Cell><Data ss:Type="Number">-37.688116135881003</Data></Cell>
    <Cell ss:StyleID="s18"><Data ss:Type="Number">4.9722443643712301E-172</Data></Cell>
    <Cell ss:StyleID="s18"><Data ss:Type="Number">2.13016397604583E-169</Data></Cell>
    <Cell><Data ss:Type="Number">382.946635532877</Data></Cell>
   </Row>
   <Row>
    <Cell><Data ss:Type="String">ITGA7</Data></Cell>
    <Cell><Data ss:Type="Number">-2.65196243124845</Data></Cell>
    <Cell><Data ss:Type="Number">6.6900239013334204</Data></Cell>
    <Cell><Data ss:Type="Number">-37.651370652866497</Data></Cell>
    <Cell ss:StyleID="s18"><Data ss:Type="Number">7.90847669759427E-172</Data></Cell>
    <Cell ss:StyleID="s18"><Data ss:Type="Number">3.3422932464941001E-169</Data></Cell>
    <Cell><Data ss:Type="Number">382.48784171749998</Data></Cell>
   </Row>
   <Row>
    <Cell><Data ss:Type="String">MT1M</Data></Cell>
    <Cell><Data ss:Type="Number">-2.5194396864220399</Data></Cell>
    <Cell><Data ss:Type="Number">4.8444410663808997</Data></Cell>
    <Cell><Data ss:Type="Number">-37.643266758399903</Data></Cell>
    <Cell ss:StyleID="s18"><Data ss:Type="Number">8.7609170562066296E-172</Data></Cell>
    <Cell ss:StyleID="s18"><Data ss:Type="Number">3.6531856002107501E-169</Data></Cell>
    <Cell><Data ss:Type="Number">382.38540805889301</Data></Cell>
   </Row>
   <Row>
    <Cell><Data ss:Type="String">CSN1S1</Data></Cell>
    <Cell><Data ss:Type="Number">-1.4963707840379099</Data></Cell>
    <Cell><Data ss:Type="Number">4.0265062961741398</Data></Cell>
    <Cell><Data ss:Type="Number">-37.4824142416958</Data></Cell>
    <Cell ss:StyleID="s18"><Data ss:Type="Number">6.6929209720397599E-171</Data></Cell>
    <Cell ss:StyleID="s18"><Data ss:Type="Number">2.75413697999436E-168</Data></Cell>
    <Cell><Data ss:Type="Number">380.15886558600897</Data></Cell>
   </Row>
   <Row>
    <Cell><Data ss:Type="String">BHMT2</Data></Cell>
    <Cell><Data ss:Type="Number">-2.1527836582739099</Data></Cell>
    <Cell><Data ss:Type="Number">4.1202458655355896</Data></Cell>
    <Cell><Data ss:Type="Number">-37.306064439466503</Data></Cell>
    <Cell ss:StyleID="s18"><Data ss:Type="Number">6.2400048824187901E-170</Data></Cell>
    <Cell ss:StyleID="s18"><Data ss:Type="Number">2.5344144505553899E-167</Data></Cell>
    <Cell><Data ss:Type="Number">378.08564635835398</Data></Cell>
   </Row>
   <Row>
    <Cell><Data ss:Type="String">CORO2B</Data></Cell>
    <Cell><Data ss:Type="Number">-1.5336432686152</Data></Cell>
    <Cell><Data ss:Type="Number">4.43602859647432</Data></Cell>
    <Cell><Data ss:Type="Number">-37.178120115494799</Data></Cell>
    <Cell ss:StyleID="s18"><Data ss:Type="Number">3.15899151856077E-169</Data></Cell>
    <Cell ss:StyleID="s18"><Data ss:Type="Number">1.2665935993778099E-166</Data></Cell>
    <Cell><Data ss:Type="Number">376.50586524749298</Data></Cell>
   </Row>
   <Row>
    <Cell><Data ss:Type="String">FGFBP2</Data></Cell>
    <Cell><Data ss:Type="Number">-2.0778139187431601</Data></Cell>
    <Cell><Data ss:Type="Number">4.26526201796639</Data></Cell>
    <Cell><Data ss:Type="Number">-37.0750432145418</Data></Cell>
    <Cell ss:StyleID="s18"><Data ss:Type="Number">1.16835553226387E-168</Data></Cell>
    <Cell ss:StyleID="s18"><Data ss:Type="Number">4.6252089767114198E-166</Data></Cell>
    <Cell><Data ss:Type="Number">375.12456922693099</Data></Cell>
   </Row>
   <Row>
    <Cell><Data ss:Type="String">SCN3A</Data></Cell>
    <Cell><Data ss:Type="Number">-1.4413367412762099</Data></Cell>
    <Cell><Data ss:Type="Number">3.6574364912434998</Data></Cell>
    <Cell><Data ss:Type="Number">-36.828518516119097</Data></Cell>
    <Cell ss:StyleID="s18"><Data ss:Type="Number">2.6799613256136401E-167</Data></Cell>
    <Cell ss:StyleID="s18"><Data ss:Type="Number">1.0476638812155101E-164</Data></Cell>
    <Cell><Data ss:Type="Number">372.06267680174398</Data></Cell>
   </Row>
   <Row>
    <Cell><Data ss:Type="String">BMP2</Data></Cell>
    <Cell><Data ss:Type="Number">-1.7587685524724199</Data></Cell>
    <Cell><Data ss:Type="Number">4.1577307598350401</Data></Cell>
    <Cell><Data ss:Type="Number">-36.579222766730901</Data></Cell>
    <Cell ss:StyleID="s18"><Data ss:Type="Number">6.4100248193342501E-166</Data></Cell>
    <Cell ss:StyleID="s18"><Data ss:Type="Number">2.4749026691340598E-163</Data></Cell>
    <Cell><Data ss:Type="Number">368.85618651980701</Data></Cell>
   </Row>
   <Row>
    <Cell><Data ss:Type="String">SLC7A10</Data></Cell>
    <Cell><Data ss:Type="Number">-1.60654931283017</Data></Cell>
    <Cell><Data ss:Type="Number">4.6011564740257</Data></Cell>
    <Cell><Data ss:Type="Number">-36.555376078332202</Data></Cell>
    <Cell ss:StyleID="s18"><Data ss:Type="Number">8.6874990854808005E-166</Data></Cell>
    <Cell ss:StyleID="s18"><Data ss:Type="Number">3.3133273951137398E-163</Data></Cell>
    <Cell><Data ss:Type="Number">368.55775745433198</Data></Cell>
   </Row>
   <Row>
    <Cell><Data ss:Type="String">ANGPTL1</Data></Cell>
    <Cell><Data ss:Type="Number">-1.1881947403715201</Data></Cell>
    <Cell><Data ss:Type="Number">3.60334560382109</Data></Cell>
    <Cell><Data ss:Type="Number">-36.5016865607939</Data></Cell>
    <Cell ss:StyleID="s18"><Data ss:Type="Number">1.7229014783763101E-165</Data></Cell>
    <Cell ss:StyleID="s18"><Data ss:Type="Number">6.4918097391254005E-163</Data></Cell>
    <Cell><Data ss:Type="Number">367.90685969532899</Data></Cell>
   </Row>
   <Row>
    <Cell><Data ss:Type="String">TNXB</Data></Cell>
    <Cell><Data ss:Type="Number">-2.4179072057265198</Data></Cell>
    <Cell><Data ss:Type="Number">6.5895651122399297</Data></Cell>
    <Cell><Data ss:Type="Number">-36.490981826427301</Data></Cell>
    <Cell ss:StyleID="s18"><Data ss:Type="Number">1.9749937772161399E-165</Data></Cell>
    <Cell ss:StyleID="s18"><Data ss:Type="Number">7.3530899272211504E-163</Data></Cell>
    <Cell><Data ss:Type="Number">367.78108853414</Data></Cell>
   </Row>
   <Row>
    <Cell><Data ss:Type="String">TNXA</Data></Cell>
    <Cell><Data ss:Type="Number">-2.4507870974369799</Data></Cell>
    <Cell><Data ss:Type="Number">6.5809788725512597</Data></Cell>
    <Cell><Data ss:Type="Number">-36.308200088788602</Data></Cell>
    <Cell ss:StyleID="s18"><Data ss:Type="Number">2.03706776234255E-164</Data></Cell>
    <Cell ss:StyleID="s18"><Data ss:Type="Number">7.4949714352354195E-162</Data></Cell>
    <Cell><Data ss:Type="Number">365.450967050771</Data></Cell>
   </Row>
   <Row>
    <Cell><Data ss:Type="String">PCDH9</Data></Cell>
    <Cell><Data ss:Type="Number">-1.7009529806199699</Data></Cell>
    <Cell><Data ss:Type="Number">4.41216868217467</Data></Cell>
    <Cell><Data ss:Type="Number">-36.244168431578402</Data></Cell>
    <Cell ss:StyleID="s18"><Data ss:Type="Number">4.6173426476013102E-164</Data></Cell>
    <Cell ss:StyleID="s18"><Data ss:Type="Number">1.6791020228032999E-161</Data></Cell>
    <Cell><Data ss:Type="Number">364.58248352359402</Data></Cell>
   </Row>
   <Row>
    <Cell><Data ss:Type="String">ITIH5</Data></Cell>
    <Cell><Data ss:Type="Number">-3.2460859856958799</Data></Cell>
    <Cell><Data ss:Type="Number">5.98877421970393</Data></Cell>
    <Cell><Data ss:Type="Number">-36.0518287875488</Data></Cell>
    <Cell ss:StyleID="s18"><Data ss:Type="Number">5.40789107936899E-163</Data></Cell>
    <Cell ss:StyleID="s18"><Data ss:Type="Number">1.9439814438642099E-160</Data></Cell>
    <Cell><Data ss:Type="Number">362.16849936073902</Data></Cell>
   </Row>
   <Row>
    <Cell><Data ss:Type="String">TF</Data></Cell>
    <Cell><Data ss:Type="Number">-3.5109158033730998</Data></Cell>
    <Cell><Data ss:Type="Number">6.2478449612810696</Data></Cell>
    <Cell><Data ss:Type="Number">-35.8406558420753</Data></Cell>
    <Cell ss:StyleID="s18"><Data ss:Type="Number">8.0950236412198804E-162</Data></Cell>
    <Cell ss:StyleID="s18"><Data ss:Type="Number">2.87686101540353E-159</Data></Cell>
    <Cell><Data ss:Type="Number">359.46968477680298</Data></Cell>
   </Row>
   <Row>
    <Cell><Data ss:Type="String">FMO2</Data></Cell>
    <Cell><Data ss:Type="Number">-3.3402383072116999</Data></Cell>
    <Cell><Data ss:Type="Number">6.3190619757152797</Data></Cell>
    <Cell><Data ss:Type="Number">-35.825050341004903</Data></Cell>
    <Cell ss:StyleID="s18"><Data ss:Type="Number">9.8887799991091804E-162</Data></Cell>
    <Cell ss:StyleID="s18"><Data ss:Type="Number">3.4748506257543898E-159</Data></Cell>
    <Cell><Data ss:Type="Number">359.26161114457199</Data></Cell>
   </Row>
   <Row>
    <Cell><Data ss:Type="String">231262_at</Data></Cell>
    <Cell><Data ss:Type="Number">-2.2493606546898999</Data></Cell>
    <Cell><Data ss:Type="Number">4.4469569156338302</Data></Cell>
    <Cell><Data ss:Type="Number">-35.712236491440301</Data></Cell>
    <Cell ss:StyleID="s18"><Data ss:Type="Number">4.2058287923122503E-161</Data></Cell>
    <Cell ss:StyleID="s18"><Data ss:Type="Number">1.46147877389748E-158</Data></Cell>
    <Cell><Data ss:Type="Number">357.830213488352</Data></Cell>
   </Row>
   <Row>
    <Cell><Data ss:Type="String">ASPA</Data></Cell>
    <Cell><Data ss:Type="Number">-3.0163154068440798</Data></Cell>
    <Cell><Data ss:Type="Number">4.7023131215773804</Data></Cell>
    <Cell><Data ss:Type="Number">-35.570720556772898</Data></Cell>
    <Cell ss:StyleID="s18"><Data ss:Type="Number">2.59007053375961E-160</Data></Cell>
    <Cell ss:StyleID="s18"><Data ss:Type="Number">8.9013039420657097E-158</Data></Cell>
    <Cell><Data ss:Type="Number">356.015059851633</Data></Cell>
   </Row>
   <Row>
    <Cell><Data ss:Type="String">LRRN3</Data></Cell>
    <Cell><Data ss:Type="Number">-2.2145406706800101</Data></Cell>
    <Cell><Data ss:Type="Number">5.1142142290131503</Data></Cell>
    <Cell><Data ss:Type="Number">-34.931431817709502</Data></Cell>
    <Cell ss:StyleID="s18"><Data ss:Type="Number">9.7832911211994206E-157</Data></Cell>
    <Cell ss:StyleID="s18"><Data ss:Type="Number">3.32568094048251E-154</Data></Cell>
    <Cell><Data ss:Type="Number">347.79098286269698</Data></Cell>
   </Row>
   <Row>
    <Cell><Data ss:Type="String">GDF10</Data></Cell>
    <Cell><Data ss:Type="Number">-1.1382088793249601</Data></Cell>
    <Cell><Data ss:Type="Number">3.86087515240414</Data></Cell>
    <Cell><Data ss:Type="Number">-34.698956661595503</Data></Cell>
    <Cell ss:StyleID="s18"><Data ss:Type="Number">1.9752570522699002E-155</Data></Cell>
    <Cell ss:StyleID="s18"><Data ss:Type="Number">6.6423859196439602E-153</Data></Cell>
    <Cell><Data ss:Type="Number">344.78061902890198</Data></Cell>
   </Row>
   <Row>
    <Cell><Data ss:Type="String">OGN</Data></Cell>
    <Cell><Data ss:Type="Number">-2.5691417767051399</Data></Cell>
    <Cell><Data ss:Type="Number">4.3396318341499596</Data></Cell>
    <Cell><Data ss:Type="Number">-34.4726493043445</Data></Cell>
    <Cell ss:StyleID="s18"><Data ss:Type="Number">3.7007722000469301E-154</Data></Cell>
    <Cell ss:StyleID="s18"><Data ss:Type="Number">1.2312547849390199E-151</Data></Cell>
    <Cell><Data ss:Type="Number">341.86588722658701</Data></Cell>
   </Row>
   <Row>
    <Cell><Data ss:Type="String">ALDH1A2</Data></Cell>
    <Cell><Data ss:Type="Number">-1.60796942587578</Data></Cell>
    <Cell><Data ss:Type="Number">4.8604488976733302</Data></Cell>
    <Cell><Data ss:Type="Number">-34.464867473386199</Data></Cell>
    <Cell ss:StyleID="s18"><Data ss:Type="Number">4.0934729125804699E-154</Data></Cell>
    <Cell ss:StyleID="s18"><Data ss:Type="Number">1.3475712828214899E-151</Data></Cell>
    <Cell><Data ss:Type="Number">341.761764739944</Data></Cell>
   </Row>
   <Row>
    <Cell><Data ss:Type="String">AQP7P1</Data></Cell>
    <Cell><Data ss:Type="Number">-2.05713626327648</Data></Cell>
    <Cell><Data ss:Type="Number">6.2508396501339103</Data></Cell>
    <Cell><Data ss:Type="Number">-34.431641363108803</Data></Cell>
    <Cell ss:StyleID="s18"><Data ss:Type="Number">6.2969596073635502E-154</Data></Cell>
    <Cell ss:StyleID="s18"><Data ss:Type="Number">2.0513657787571601E-151</Data></Cell>
    <Cell><Data ss:Type="Number">341.33263170083598</Data></Cell>
   </Row>
   <Row>
    <Cell><Data ss:Type="String">ANGPT1</Data></Cell>
    <Cell><Data ss:Type="Number">-2.8094295366996098</Data></Cell>
    <Cell><Data ss:Type="Number">4.7150741756832097</Data></Cell>
    <Cell><Data ss:Type="Number">-34.380510332658801</Data></Cell>
    <Cell ss:StyleID="s18"><Data ss:Type="Number">1.2219390129209701E-153</Data></Cell>
    <Cell ss:StyleID="s18"><Data ss:Type="Number">3.9396825453701302E-151</Data></Cell>
    <Cell><Data ss:Type="Number">340.67345592779702</Data></Cell>
   </Row>
   <Row>
    <Cell><Data ss:Type="String">PLIN1</Data></Cell>
    <Cell><Data ss:Type="Number">-4.07111681749425</Data></Cell>
    <Cell><Data ss:Type="Number">6.82519491851889</Data></Cell>
    <Cell><Data ss:Type="Number">-34.316686272664199</Data></Cell>
    <Cell ss:StyleID="s18"><Data ss:Type="Number">2.7963497635836501E-153</Data></Cell>
    <Cell ss:StyleID="s18"><Data ss:Type="Number">8.92377984758318E-151</Data></Cell>
    <Cell><Data ss:Type="Number">339.84074931125701</Data></Cell>
   </Row>
   <Row>
    <Cell><Data ss:Type="String">CCDC178</Data></Cell>
    <Cell><Data ss:Type="Number">-1.43515625775825</Data></Cell>
    <Cell><Data ss:Type="Number">5.2940701756572999</Data></Cell>
    <Cell><Data ss:Type="Number">-34.2619325898957</Data></Cell>
    <Cell ss:StyleID="s18"><Data ss:Type="Number">5.6907338847148105E-153</Data></Cell>
    <Cell ss:StyleID="s18"><Data ss:Type="Number">1.77972011510571E-150</Data></Cell>
    <Cell><Data ss:Type="Number">339.13432765331999</Data></Cell>
   </Row>
   <Row>
    <Cell><Data ss:Type="String">238178_at</Data></Cell>
    <Cell><Data ss:Type="Number">-1.6187910517320101</Data></Cell>
    <Cell><Data ss:Type="Number">3.7468509616763401</Data></Cell>
    <Cell><Data ss:Type="Number">-34.210028186585497</Data></Cell>
    <Cell ss:StyleID="s18"><Data ss:Type="Number">1.1163457904955299E-152</Data></Cell>
    <Cell ss:StyleID="s18"><Data ss:Type="Number">3.4566928962333802E-150</Data></Cell>
    <Cell><Data ss:Type="Number">338.45610960315997</Data></Cell>
   </Row>
   <Row>
    <Cell><Data ss:Type="String">HLF</Data></Cell>
    <Cell><Data ss:Type="Number">-2.4101596244841801</Data></Cell>
    <Cell><Data ss:Type="Number">5.1967659800367301</Data></Cell>
    <Cell><Data ss:Type="Number">-34.146112431715899</Data></Cell>
    <Cell ss:StyleID="s18"><Data ss:Type="Number">2.5603306260815299E-152</Data></Cell>
    <Cell ss:StyleID="s18"><Data ss:Type="Number">7.8501745098111596E-150</Data></Cell>
    <Cell><Data ss:Type="Number">337.61139185213699</Data></Cell>
   </Row>
   <Row>
    <Cell><Data ss:Type="String">240724_at</Data></Cell>
    <Cell><Data ss:Type="Number">-1.2419291588049199</Data></Cell>
    <Cell><Data ss:Type="Number">3.2885334848017802</Data></Cell>
    <Cell><Data ss:Type="Number">-34.1411212691862</Data></Cell>
    <Cell ss:StyleID="s18"><Data ss:Type="Number">2.7318324046158099E-152</Data></Cell>
    <Cell ss:StyleID="s18"><Data ss:Type="Number">8.29469190504415E-150</Data></Cell>
    <Cell><Data ss:Type="Number">337.47193079622599</Data></Cell>
   </Row>
   <Row>
    <Cell><Data ss:Type="String">230463_at</Data></Cell>
    <Cell><Data ss:Type="Number">-1.89930751023648</Data></Cell>
    <Cell><Data ss:Type="Number">5.4714817176446999</Data></Cell>
    <Cell><Data ss:Type="Number">-34.106003746617198</Data></Cell>
    <Cell ss:StyleID="s18"><Data ss:Type="Number">4.3112195499954401E-152</Data></Cell>
    <Cell ss:StyleID="s18"><Data ss:Type="Number">1.2964334635245899E-149</Data></Cell>
    <Cell><Data ss:Type="Number">337.10535989080398</Data></Cell>
   </Row>
   <Row>
    <Cell><Data ss:Type="String">KCNJ16</Data></Cell>
    <Cell><Data ss:Type="Number">-1.2280680498307901</Data></Cell>
    <Cell><Data ss:Type="Number">3.8752073975218502</Data></Cell>
    <Cell><Data ss:Type="Number">-33.984206531682602</Data></Cell>
    <Cell ss:StyleID="s18"><Data ss:Type="Number">2.0999281497870299E-151</Data></Cell>
    <Cell ss:StyleID="s18"><Data ss:Type="Number">6.2545859958513904E-149</Data></Cell>
    <Cell><Data ss:Type="Number">335.48117047301099</Data></Cell>
   </Row>
   <Row>
    <Cell><Data ss:Type="String">1560049_at</Data></Cell>
    <Cell><Data ss:Type="Number">-2.2961983408699602</Data></Cell>
    <Cell><Data ss:Type="Number">5.6889456480595104</Data></Cell>
    <Cell><Data ss:Type="Number">-33.935159832056698</Data></Cell>
    <Cell ss:StyleID="s18"><Data ss:Type="Number">3.9743140947383599E-151</Data></Cell>
    <Cell ss:StyleID="s18"><Data ss:Type="Number">1.1725726320646001E-148</Data></Cell>
    <Cell><Data ss:Type="Number">334.882303774565</Data></Cell>
   </Row>
   <Row>
    <Cell><Data ss:Type="String">CA3</Data></Cell>
    <Cell><Data ss:Type="Number">-1.84644899868132</Data></Cell>
    <Cell><Data ss:Type="Number">3.6582009443849501</Data></Cell>
    <Cell><Data ss:Type="Number">-33.818896520775503</Data></Cell>
    <Cell ss:StyleID="s18"><Data ss:Type="Number">1.8046512346186099E-150</Data></Cell>
    <Cell ss:StyleID="s18"><Data ss:Type="Number">5.2746413749030303E-148</Data></Cell>
    <Cell><Data ss:Type="Number">333.38681051324301</Data></Cell>
   </Row>
   <Row>
    <Cell><Data ss:Type="String">LOC101926960</Data></Cell>
    <Cell><Data ss:Type="Number">-1.51299884690384</Data></Cell>
    <Cell><Data ss:Type="Number">3.3382574596830601</Data></Cell>
    <Cell><Data ss:Type="Number">-33.7902075509894</Data></Cell>
    <Cell ss:StyleID="s18"><Data ss:Type="Number">2.6219658064864498E-150</Data></Cell>
    <Cell ss:StyleID="s18"><Data ss:Type="Number">7.5925332066719597E-148</Data></Cell>
    <Cell><Data ss:Type="Number">332.92947979567901</Data></Cell>
   </Row>
   <Row>
    <Cell><Data ss:Type="String">SCN4B</Data></Cell>
    <Cell><Data ss:Type="Number">-2.4113405356176898</Data></Cell>
    <Cell><Data ss:Type="Number">5.2301149668915201</Data></Cell>
    <Cell><Data ss:Type="Number">-33.743407373977099</Data></Cell>
    <Cell ss:StyleID="s18"><Data ss:Type="Number">4.8233256785351102E-150</Data></Cell>
    <Cell ss:StyleID="s18"><Data ss:Type="Number">1.38389621349089E-147</Data></Cell>
    <Cell><Data ss:Type="Number">332.37902565707901</Data></Cell>
   </Row>
   <Row>
    <Cell><Data ss:Type="String">CHL1</Data></Cell>
    <Cell><Data ss:Type="Number">-3.3163759127430001</Data></Cell>
    <Cell><Data ss:Type="Number">4.7215784085672103</Data></Cell>
    <Cell><Data ss:Type="Number">-33.504315076490201</Data></Cell>
    <Cell ss:StyleID="s18"><Data ss:Type="Number">1.0890703345085E-148</Data></Cell>
    <Cell ss:StyleID="s18"><Data ss:Type="Number">3.0963259674017001E-146</Data></Cell>
    <Cell><Data ss:Type="Number">329.268777166061</Data></Cell>
   </Row>
   <Row>
    <Cell><Data ss:Type="String">GYG2</Data></Cell>
    <Cell><Data ss:Type="Number">-2.26423386946357</Data></Cell>
    <Cell><Data ss:Type="Number">5.5516167103912801</Data></Cell>
    <Cell><Data ss:Type="Number">-33.411550014734701</Data></Cell>
    <Cell ss:StyleID="s18"><Data ss:Type="Number">3.6548050578543801E-148</Data></Cell>
    <Cell ss:StyleID="s18"><Data ss:Type="Number">1.02973309350755E-145</Data></Cell>
    <Cell><Data ss:Type="Number">328.08473501558001</Data></Cell>
   </Row>
   <Row>
    <Cell><Data ss:Type="String">1558170_at</Data></Cell>
    <Cell><Data ss:Type="Number">-1.7944163644133899</Data></Cell>
    <Cell><Data ss:Type="Number">3.7628634459470001</Data></Cell>
    <Cell><Data ss:Type="Number">-33.204677029573901</Data></Cell>
    <Cell ss:StyleID="s18"><Data ss:Type="Number">5.4527295589624699E-147</Data></Cell>
    <Cell ss:StyleID="s18"><Data ss:Type="Number">1.5225773591695701E-144</Data></Cell>
    <Cell><Data ss:Type="Number">325.38733528417998</Data></Cell>
   </Row>
   <Row>
    <Cell><Data ss:Type="String">241764_at</Data></Cell>
    <Cell><Data ss:Type="Number">-1.0078048889421301</Data></Cell>
    <Cell><Data ss:Type="Number">3.2537068748460398</Data></Cell>
    <Cell><Data ss:Type="Number">-33.183693036600602</Data></Cell>
    <Cell ss:StyleID="s18"><Data ss:Type="Number">7.1739897423246603E-147</Data></Cell>
    <Cell ss:StyleID="s18"><Data ss:Type="Number">1.9854810194819599E-144</Data></Cell>
    <Cell><Data ss:Type="Number">325.06614090380498</Data></Cell>
   </Row>
   <Row>
    <Cell><Data ss:Type="String">PPARG</Data></Cell>
    <Cell><Data ss:Type="Number">-2.8779224897207998</Data></Cell>
    <Cell><Data ss:Type="Number">5.3441409130636099</Data></Cell>
    <Cell><Data ss:Type="Number">-33.090021020925299</Data></Cell>
    <Cell ss:StyleID="s18"><Data ss:Type="Number">2.4424498605296899E-146</Data></Cell>
    <Cell ss:StyleID="s18"><Data ss:Type="Number">6.7004541173864597E-144</Data></Cell>
    <Cell><Data ss:Type="Number">323.887325841039</Data></Cell>
   </Row>
   <Row>
    <Cell><Data ss:Type="String">GPAM</Data></Cell>
    <Cell><Data ss:Type="Number">-3.7633131971615601</Data></Cell>
    <Cell><Data ss:Type="Number">7.3374461161815097</Data></Cell>
    <Cell><Data ss:Type="Number">-33.042910696365603</Data></Cell>
    <Cell ss:StyleID="s18"><Data ss:Type="Number">4.5241503785744799E-146</Data></Cell>
    <Cell ss:StyleID="s18"><Data ss:Type="Number">1.2303328603438101E-143</Data></Cell>
    <Cell><Data ss:Type="Number">323.26535721169199</Data></Cell>
   </Row>
   <Row>
    <Cell><Data ss:Type="String">EDNRB</Data></Cell>
    <Cell><Data ss:Type="Number">-1.77974949174431</Data></Cell>
    <Cell><Data ss:Type="Number">4.6953861139021598</Data></Cell>
    <Cell><Data ss:Type="Number">-33.038660903891902</Data></Cell>
    <Cell ss:StyleID="s18"><Data ss:Type="Number">4.7828973596438099E-146</Data></Cell>
    <Cell ss:StyleID="s18"><Data ss:Type="Number">1.2894856209094899E-143</Data></Cell>
    <Cell><Data ss:Type="Number">323.21219157677302</Data></Cell>
   </Row>
   <Row>
    <Cell><Data ss:Type="String">GPC3</Data></Cell>
    <Cell><Data ss:Type="Number">-2.8055595171777301</Data></Cell>
    <Cell><Data ss:Type="Number">5.44030406621666</Data></Cell>
    <Cell><Data ss:Type="Number">-32.8671912305566</Data></Cell>
    <Cell ss:StyleID="s18"><Data ss:Type="Number">4.5164207503537897E-145</Data></Cell>
    <Cell ss:StyleID="s18"><Data ss:Type="Number">1.2072354063808901E-142</Data></Cell>
    <Cell><Data ss:Type="Number">320.96007633174003</Data></Cell>
   </Row>
   <Row>
    <Cell><Data ss:Type="String">GPR146</Data></Cell>
    <Cell><Data ss:Type="Number">-2.3226137122846602</Data></Cell>
    <Cell><Data ss:Type="Number">4.9275755060889201</Data></Cell>
    <Cell><Data ss:Type="Number">-32.644222035771797</Data></Cell>
    <Cell ss:StyleID="s18"><Data ss:Type="Number">8.4008340158094702E-144</Data></Cell>
    <Cell ss:StyleID="s18"><Data ss:Type="Number">2.22650578822394E-141</Data></Cell>
    <Cell><Data ss:Type="Number">318.05927485719002</Data></Cell>
   </Row>
   <Row>
    <Cell><Data ss:Type="String">TBX15</Data></Cell>
    <Cell><Data ss:Type="Number">-1.52732529170724</Data></Cell>
    <Cell><Data ss:Type="Number">5.4466683863835303</Data></Cell>
    <Cell><Data ss:Type="Number">-32.034693099103002</Data></Cell>
    <Cell ss:StyleID="s18"><Data ss:Type="Number">2.5321893412868501E-140</Data></Cell>
    <Cell ss:StyleID="s18"><Data ss:Type="Number">6.65476382011806E-138</Data></Cell>
    <Cell><Data ss:Type="Number">310.06252018506098</Data></Cell>
   </Row>
   <Row>
    <Cell><Data ss:Type="String">MYOM1</Data></Cell>
    <Cell><Data ss:Type="Number">-1.5308459973588699</Data></Cell>
    <Cell><Data ss:Type="Number">5.0592361916790001</Data></Cell>
    <Cell><Data ss:Type="Number">-31.817048790038701</Data></Cell>
    <Cell ss:StyleID="s18"><Data ss:Type="Number">4.4540536796151402E-139</Data></Cell>
    <Cell ss:StyleID="s18"><Data ss:Type="Number">1.1608006231357E-136</Data></Cell>
    <Cell><Data ss:Type="Number">307.20222115359201</Data></Cell>
   </Row>
   <Row>
    <Cell><Data ss:Type="String">PLP1</Data></Cell>
    <Cell><Data ss:Type="Number">-1.1974189533877799</Data></Cell>
    <Cell><Data ss:Type="Number">4.0558401510198498</Data></Cell>
    <Cell><Data ss:Type="Number">-31.7042741946115</Data></Cell>
    <Cell ss:StyleID="s18"><Data ss:Type="Number">1.9705419954816601E-138</Data></Cell>
    <Cell ss:StyleID="s18"><Data ss:Type="Number">5.0931182121234298E-136</Data></Cell>
    <Cell><Data ss:Type="Number">305.71708103648501</Data></Cell>
   </Row>
   <Row>
    <Cell><Data ss:Type="String">FAM150B</Data></Cell>
    <Cell><Data ss:Type="Number">-1.3028594142157299</Data></Cell>
    <Cell><Data ss:Type="Number">4.0727750878875</Data></Cell>
    <Cell><Data ss:Type="Number">-31.6051431207792</Data></Cell>
    <Cell ss:StyleID="s18"><Data ss:Type="Number">7.2879818834123301E-138</Data></Cell>
    <Cell ss:StyleID="s18"><Data ss:Type="Number">1.8530434587141201E-135</Data></Cell>
    <Cell><Data ss:Type="Number">304.413813139811</Data></Cell>
   </Row>
   <Row>
    <Cell><Data ss:Type="String">238151_at</Data></Cell>
    <Cell><Data ss:Type="Number">-2.1283880458600399</Data></Cell>
    <Cell><Data ss:Type="Number">4.9197882435692701</Data></Cell>
    <Cell><Data ss:Type="Number">-31.4181185418587</Data></Cell>
    <Cell ss:StyleID="s18"><Data ss:Type="Number">8.6113120573629208E-137</Data></Cell>
    <Cell ss:StyleID="s18"><Data ss:Type="Number">2.1718562361449E-134</Data></Cell>
    <Cell><Data ss:Type="Number">301.90360485000002</Data></Cell>
   </Row>
   <Row>
    <Cell><Data ss:Type="String">235759_at</Data></Cell>
    <Cell><Data ss:Type="Number">-1.77753457432107</Data></Cell>
    <Cell><Data ss:Type="Number">4.47760027892335</Data></Cell>
    <Cell><Data ss:Type="Number">-31.3261691970322</Data></Cell>
    <Cell ss:StyleID="s18"><Data ss:Type="Number">2.90214407948171E-136</Data></Cell>
    <Cell ss:StyleID="s18"><Data ss:Type="Number">7.26093231533689E-134</Data></Cell>
    <Cell><Data ss:Type="Number">300.70621136831699</Data></Cell>
   </Row>
   <Row>
    <Cell><Data ss:Type="String">HSPB2-C11ORF52</Data></Cell>
    <Cell><Data ss:Type="Number">-1.5732160840426901</Data></Cell>
    <Cell><Data ss:Type="Number">5.5374936423522403</Data></Cell>
    <Cell><Data ss:Type="Number">-31.201491807008502</Data></Cell>
    <Cell ss:StyleID="s18"><Data ss:Type="Number">1.5085886633860499E-135</Data></Cell>
    <Cell ss:StyleID="s18"><Data ss:Type="Number">3.7444128459313698E-133</Data></Cell>
    <Cell><Data ss:Type="Number">299.06261111693198</Data></Cell>
   </Row>
   <Row>
    <Cell><Data ss:Type="String">PTGS2</Data></Cell>
    <Cell><Data ss:Type="Number">-2.2570288312901101</Data></Cell>
    <Cell><Data ss:Type="Number">4.2656565470180396</Data></Cell>
    <Cell><Data ss:Type="Number">-31.1896840401125</Data></Cell>
    <Cell ss:StyleID="s18"><Data ss:Type="Number">1.76355850327329E-135</Data></Cell>
    <Cell ss:StyleID="s18"><Data ss:Type="Number">4.3427975300290403E-133</Data></Cell>
    <Cell><Data ss:Type="Number">298.91941988721902</Data></Cell>
   </Row>
   <Row>
    <Cell><Data ss:Type="String">IGSF10</Data></Cell>
    <Cell><Data ss:Type="Number">-1.4490195164797399</Data></Cell>
    <Cell><Data ss:Type="Number">5.9910726186313701</Data></Cell>
    <Cell><Data ss:Type="Number">-31.166877819091098</Data></Cell>
    <Cell ss:StyleID="s18"><Data ss:Type="Number">2.3844642604563299E-135</Data></Cell>
    <Cell ss:StyleID="s18"><Data ss:Type="Number">5.8259168188680698E-133</Data></Cell>
    <Cell><Data ss:Type="Number">298.61716497437499</Data></Cell>
   </Row>
   <Row>
    <Cell><Data ss:Type="String">GPIHBP1</Data></Cell>
    <Cell><Data ss:Type="Number">-1.53834605210756</Data></Cell>
    <Cell><Data ss:Type="Number">5.3659506544265101</Data></Cell>
    <Cell><Data ss:Type="Number">-31.107257505548102</Data></Cell>
    <Cell ss:StyleID="s18"><Data ss:Type="Number">5.2471661736002601E-135</Data></Cell>
    <Cell ss:StyleID="s18"><Data ss:Type="Number">1.2720920535904999E-132</Data></Cell>
    <Cell><Data ss:Type="Number">297.83303438759702</Data></Cell>
   </Row>
   <Row>
    <Cell><Data ss:Type="String">CRYAB</Data></Cell>
    <Cell><Data ss:Type="Number">-3.51444756987885</Data></Cell>
    <Cell><Data ss:Type="Number">6.9955156814997501</Data></Cell>
    <Cell><Data ss:Type="Number">-31.103024741980899</Data></Cell>
    <Cell ss:StyleID="s18"><Data ss:Type="Number">5.5494116775346206E-135</Data></Cell>
    <Cell ss:StyleID="s18"><Data ss:Type="Number">1.3350176984862899E-132</Data></Cell>
    <Cell><Data ss:Type="Number">297.73335115580301</Data></Cell>
   </Row>
   <Row>
    <Cell><Data ss:Type="String">C2ORF40</Data></Cell>
    <Cell><Data ss:Type="Number">-3.6792071119890299</Data></Cell>
    <Cell><Data ss:Type="Number">5.4753635292130802</Data></Cell>
    <Cell><Data ss:Type="Number">-30.7641804487446</Data></Cell>
    <Cell ss:StyleID="s18"><Data ss:Type="Number">4.9306268288730898E-133</Data></Cell>
    <Cell ss:StyleID="s18"><Data ss:Type="Number">1.1771024690547899E-130</Data></Cell>
    <Cell><Data ss:Type="Number">293.25116471570198</Data></Cell>
   </Row>
   <Row>
    <Cell><Data ss:Type="String">BCHE</Data></Cell>
    <Cell><Data ss:Type="Number">-1.6046904859217299</Data></Cell>
    <Cell><Data ss:Type="Number">3.9549907909256001</Data></Cell>
    <Cell><Data ss:Type="Number">-30.7119043949094</Data></Cell>
    <Cell ss:StyleID="s18"><Data ss:Type="Number">9.8585064624301598E-133</Data></Cell>
    <Cell ss:StyleID="s18"><Data ss:Type="Number">2.3357191750457599E-130</Data></Cell>
    <Cell><Data ss:Type="Number">292.62095692010502</Data></Cell>
   </Row>
   <Row>
    <Cell><Data ss:Type="String">TMOD1</Data></Cell>
    <Cell><Data ss:Type="Number">-1.52273555517991</Data></Cell>
    <Cell><Data ss:Type="Number">5.5046742904436599</Data></Cell>
    <Cell><Data ss:Type="Number">-30.6974389573491</Data></Cell>
    <Cell ss:StyleID="s18"><Data ss:Type="Number">1.1942330441681199E-132</Data></Cell>
    <Cell ss:StyleID="s18"><Data ss:Type="Number">2.80815370100103E-130</Data></Cell>
    <Cell><Data ss:Type="Number">292.39955399973297</Data></Cell>
   </Row>
   <Row>
    <Cell><Data ss:Type="String">STXBP6</Data></Cell>
    <Cell><Data ss:Type="Number">-1.8664814715890401</Data></Cell>
    <Cell><Data ss:Type="Number">4.0505445597726597</Data></Cell>
    <Cell><Data ss:Type="Number">-30.662386463907001</Data></Cell>
    <Cell ss:StyleID="s18"><Data ss:Type="Number">1.90068430852724E-132</Data></Cell>
    <Cell ss:StyleID="s18"><Data ss:Type="Number">4.43597022872246E-130</Data></Cell>
    <Cell><Data ss:Type="Number">291.954689301271</Data></Cell>
   </Row>
   <Row>
    <Cell><Data ss:Type="String">LOC101929726</Data></Cell>
    <Cell><Data ss:Type="Number">-1.5337927314425901</Data></Cell>
    <Cell><Data ss:Type="Number">5.0326318899752804</Data></Cell>
    <Cell><Data ss:Type="Number">-30.4532680870145</Data></Cell>
    <Cell ss:StyleID="s18"><Data ss:Type="Number">3.0450963237494701E-131</Data></Cell>
    <Cell ss:StyleID="s18"><Data ss:Type="Number">7.0542475873289502E-129</Data></Cell>
    <Cell><Data ss:Type="Number">289.19852260132399</Data></Cell>
   </Row>
   <Row>
    <Cell><Data ss:Type="String">SAA2-SAA4</Data></Cell>
    <Cell><Data ss:Type="Number">-1.6396676797445899</Data></Cell>
    <Cell><Data ss:Type="Number">5.7419106462934204</Data></Cell>
    <Cell><Data ss:Type="Number">-30.3387300819495</Data></Cell>
    <Cell ss:StyleID="s18"><Data ss:Type="Number">1.3928263005797701E-130</Data></Cell>
    <Cell ss:StyleID="s18"><Data ss:Type="Number">3.2028860091420299E-128</Data></Cell>
    <Cell><Data ss:Type="Number">287.66662871398597</Data></Cell>
   </Row>
   <Row>
    <Cell><Data ss:Type="String">FREM1</Data></Cell>
    <Cell><Data ss:Type="Number">-1.24912089094256</Data></Cell>
    <Cell><Data ss:Type="Number">4.6334723337067603</Data></Cell>
    <Cell><Data ss:Type="Number">-30.218018355200499</Data></Cell>
    <Cell ss:StyleID="s18"><Data ss:Type="Number">6.9203545238822203E-130</Data></Cell>
    <Cell ss:StyleID="s18"><Data ss:Type="Number">1.5797603458386301E-127</Data></Cell>
    <Cell><Data ss:Type="Number">286.05598732671302</Data></Cell>
   </Row>
   <Row>
    <Cell><Data ss:Type="String">235236_at</Data></Cell>
    <Cell><Data ss:Type="Number">-1.64974961581311</Data></Cell>
    <Cell><Data ss:Type="Number">3.79858099974388</Data></Cell>
    <Cell><Data ss:Type="Number">-30.203751937051202</Data></Cell>
    <Cell ss:StyleID="s18"><Data ss:Type="Number">8.3644232836435008E-130</Data></Cell>
    <Cell ss:StyleID="s18"><Data ss:Type="Number">1.89557227371498E-127</Data></Cell>
    <Cell><Data ss:Type="Number">285.89027291913101</Data></Cell>
   </Row>
   <Row>
    <Cell><Data ss:Type="String">LINC01140</Data></Cell>
    <Cell><Data ss:Type="Number">-2.31403739982047</Data></Cell>
    <Cell><Data ss:Type="Number">5.1846991576157899</Data></Cell>
    <Cell><Data ss:Type="Number">-30.0801094911155</Data></Cell>
    <Cell ss:StyleID="s18"><Data ss:Type="Number">4.3248329421455499E-129</Data></Cell>
    <Cell ss:StyleID="s18"><Data ss:Type="Number">9.7305629807669102E-127</Data></Cell>
    <Cell><Data ss:Type="Number">284.23856867511103</Data></Cell>
   </Row>
   <Row>
    <Cell><Data ss:Type="String">239262_at</Data></Cell>
    <Cell><Data ss:Type="Number">-3.6688040449378301</Data></Cell>
    <Cell><Data ss:Type="Number">5.2647766633659803</Data></Cell>
    <Cell><Data ss:Type="Number">-30.061787197357202</Data></Cell>
    <Cell ss:StyleID="s18"><Data ss:Type="Number">5.5174229482682502E-129</Data></Cell>
    <Cell ss:StyleID="s18"><Data ss:Type="Number">1.23251346631529E-126</Data></Cell>
    <Cell><Data ss:Type="Number">283.95737020295098</Data></Cell>
   </Row>
   <Row>
    <Cell><Data ss:Type="String">HOXA7</Data></Cell>
    <Cell><Data ss:Type="Number">-1.7548933389104999</Data></Cell>
    <Cell><Data ss:Type="Number">5.7397394897995904</Data></Cell>
    <Cell><Data ss:Type="Number">-29.883900240588002</Data></Cell>
    <Cell ss:StyleID="s18"><Data ss:Type="Number">5.8748457545789297E-128</Data></Cell>
    <Cell ss:StyleID="s18"><Data ss:Type="Number">1.3030491214801499E-125</Data></Cell>
    <Cell><Data ss:Type="Number">281.58550574058899</Data></Cell>
   </Row>
   <Row>
    <Cell><Data ss:Type="String">PGM5</Data></Cell>
    <Cell><Data ss:Type="Number">-2.1784437316889802</Data></Cell>
    <Cell><Data ss:Type="Number">4.9785570341299197</Data></Cell>
    <Cell><Data ss:Type="Number">-29.8432121724741</Data></Cell>
    <Cell ss:StyleID="s18"><Data ss:Type="Number">1.0093919961204901E-127</Data></Cell>
    <Cell ss:StyleID="s18"><Data ss:Type="Number">2.22307924554029E-125</Data></Cell>
    <Cell><Data ss:Type="Number">281.05244320363801</Data></Cell>
   </Row>
   <Row>
    <Cell><Data ss:Type="String">ANXA1</Data></Cell>
    <Cell><Data ss:Type="Number">-3.3536698636182201</Data></Cell>
    <Cell><Data ss:Type="Number">4.9533335912628802</Data></Cell>
    <Cell><Data ss:Type="Number">-29.839796410833198</Data></Cell>
    <Cell ss:StyleID="s18"><Data ss:Type="Number">1.05631890386594E-127</Data></Cell>
    <Cell ss:StyleID="s18"><Data ss:Type="Number">2.3101620559093299E-125</Data></Cell>
    <Cell><Data ss:Type="Number">281.000433007754</Data></Cell>
   </Row>
   <Row>
    <Cell><Data ss:Type="String">FXYD1</Data></Cell>
    <Cell><Data ss:Type="Number">-1.52972538919919</Data></Cell>
    <Cell><Data ss:Type="Number">5.5471847350223698</Data></Cell>
    <Cell><Data ss:Type="Number">-29.833039510057802</Data></Cell>
    <Cell ss:StyleID="s18"><Data ss:Type="Number">1.15567319237812E-127</Data></Cell>
    <Cell ss:StyleID="s18"><Data ss:Type="Number">2.5098974596134101E-125</Data></Cell>
    <Cell><Data ss:Type="Number">280.94783818885702</Data></Cell>
   </Row>
   <Row>
    <Cell><Data ss:Type="String">CASQ2</Data></Cell>
    <Cell><Data ss:Type="Number">-1.5821913531804801</Data></Cell>
    <Cell><Data ss:Type="Number">5.3215321529264701</Data></Cell>
    <Cell><Data ss:Type="Number">-29.826523732418401</Data></Cell>
    <Cell ss:StyleID="s18"><Data ss:Type="Number">1.26032571897333E-127</Data></Cell>
    <Cell ss:StyleID="s18"><Data ss:Type="Number">2.71830527828771E-125</Data></Cell>
    <Cell><Data ss:Type="Number">280.87807243610501</Data></Cell>
   </Row>
   <Row>
    <Cell><Data ss:Type="String">CHRDL1</Data></Cell>
    <Cell><Data ss:Type="Number">-3.6594294806404002</Data></Cell>
    <Cell><Data ss:Type="Number">6.1148285503790296</Data></Cell>
    <Cell><Data ss:Type="Number">-29.7166666061506</Data></Cell>
    <Cell ss:StyleID="s18"><Data ss:Type="Number">5.4370937611873098E-127</Data></Cell>
    <Cell ss:StyleID="s18"><Data ss:Type="Number">1.1646552759409001E-124</Data></Cell>
    <Cell><Data ss:Type="Number">279.37799453596398</Data></Cell>
   </Row>
   <Row>
    <Cell><Data ss:Type="String">GALNT15</Data></Cell>
    <Cell><Data ss:Type="Number">-2.1806579181325798</Data></Cell>
    <Cell><Data ss:Type="Number">4.9430558841833196</Data></Cell>
    <Cell><Data ss:Type="Number">-29.6581642896308</Data></Cell>
    <Cell ss:StyleID="s18"><Data ss:Type="Number">1.18458336033425E-126</Data></Cell>
    <Cell ss:StyleID="s18"><Data ss:Type="Number">2.52018095313561E-124</Data></Cell>
    <Cell><Data ss:Type="Number">278.61793085953798</Data></Cell>
   </Row>
   <Row>
    <Cell><Data ss:Type="String">SAA1</Data></Cell>
    <Cell><Data ss:Type="Number">-3.30537608984389</Data></Cell>
    <Cell><Data ss:Type="Number">6.3723939811803501</Data></Cell>
    <Cell><Data ss:Type="Number">-29.535969565897702</Data></Cell>
    <Cell ss:StyleID="s18"><Data ss:Type="Number">6.0282696480910895E-126</Data></Cell>
    <Cell ss:StyleID="s18"><Data ss:Type="Number">1.27383854712433E-123</Data></Cell>
    <Cell><Data ss:Type="Number">276.965454124818</Data></Cell>
   </Row>
   <Row>
    <Cell><Data ss:Type="String">PAMR1</Data></Cell>
    <Cell><Data ss:Type="Number">-1.99111791558891</Data></Cell>
    <Cell><Data ss:Type="Number">6.3418126015196501</Data></Cell>
    <Cell><Data ss:Type="Number">-29.469399209209701</Data></Cell>
    <Cell ss:StyleID="s18"><Data ss:Type="Number">1.46312328177768E-125</Data></Cell>
    <Cell ss:StyleID="s18"><Data ss:Type="Number">3.05051450095434E-123</Data></Cell>
    <Cell><Data ss:Type="Number">276.08322121659802</Data></Cell>
   </Row>
   <Row>
    <Cell><Data ss:Type="String">MAMDC2</Data></Cell>
    <Cell><Data ss:Type="Number">-3.52629963695074</Data></Cell>
    <Cell><Data ss:Type="Number">4.8305588666368902</Data></Cell>
    <Cell><Data ss:Type="Number">-29.458909559616501</Data></Cell>
    <Cell ss:StyleID="s18"><Data ss:Type="Number">1.6825505163952601E-125</Data></Cell>
    <Cell ss:StyleID="s18"><Data ss:Type="Number">3.4847738311089701E-123</Data></Cell>
    <Cell><Data ss:Type="Number">275.92255957344798</Data></Cell>
   </Row>
   <Row>
    <Cell><Data ss:Type="String">PPP1R14A</Data></Cell>
    <Cell><Data ss:Type="Number">-2.6929755372691302</Data></Cell>
    <Cell><Data ss:Type="Number">5.3326917193883396</Data></Cell>
    <Cell><Data ss:Type="Number">-29.207022034297601</Data></Cell>
    <Cell ss:StyleID="s18"><Data ss:Type="Number">4.8291787152508403E-124</Data></Cell>
    <Cell ss:StyleID="s18"><Data ss:Type="Number">9.8710938000493195E-122</Data></Cell>
    <Cell><Data ss:Type="Number">272.57120081180301</Data></Cell>
   </Row>
   <Row>
    <Cell><Data ss:Type="String">235642_at</Data></Cell>
    <Cell><Data ss:Type="Number">-1.24148288113899</Data></Cell>
    <Cell><Data ss:Type="Number">4.0424989281617298</Data></Cell>
    <Cell><Data ss:Type="Number">-28.831173207177802</Data></Cell>
    <Cell ss:StyleID="s18"><Data ss:Type="Number">7.2667652474882904E-122</Data></Cell>
    <Cell ss:StyleID="s18"><Data ss:Type="Number">1.4757195866879799E-119</Data></Cell>
    <Cell><Data ss:Type="Number">267.65726447937101</Data></Cell>
   </Row>
   <Row>
    <Cell><Data ss:Type="String">SIK2</Data></Cell>
    <Cell><Data ss:Type="Number">-1.48531014390095</Data></Cell>
    <Cell><Data ss:Type="Number">5.2620614026340098</Data></Cell>
    <Cell><Data ss:Type="Number">-28.710282729762401</Data></Cell>
    <Cell ss:StyleID="s18"><Data ss:Type="Number">3.6492246553656301E-121</Data></Cell>
    <Cell ss:StyleID="s18"><Data ss:Type="Number">7.3629581852841704E-119</Data></Cell>
    <Cell><Data ss:Type="Number">266.00607452295202</Data></Cell>
   </Row>
   <Row>
    <Cell><Data ss:Type="String">UHRF1</Data></Cell>
    <Cell><Data ss:Type="Number">2.8211644401867599</Data></Cell>
    <Cell><Data ss:Type="Number">7.8065759579803196</Data></Cell>
    <Cell><Data ss:Type="Number">28.681814174183501</Data></Cell>
    <Cell ss:StyleID="s18"><Data ss:Type="Number">5.3367675444875698E-121</Data></Cell>
    <Cell ss:StyleID="s18"><Data ss:Type="Number">1.0698850524763099E-118</Data></Cell>
    <Cell><Data ss:Type="Number">265.56678807431899</Data></Cell>
   </Row>
   <Row>
    <Cell><Data ss:Type="String">CCDC3</Data></Cell>
    <Cell><Data ss:Type="Number">-2.2491410486340699</Data></Cell>
    <Cell><Data ss:Type="Number">7.4165282946947597</Data></Cell>
    <Cell><Data ss:Type="Number">-28.622884019273499</Data></Cell>
    <Cell ss:StyleID="s18"><Data ss:Type="Number">1.1722711622739501E-120</Data></Cell>
    <Cell ss:StyleID="s18"><Data ss:Type="Number">2.3351342884685002E-118</Data></Cell>
    <Cell><Data ss:Type="Number">264.84168553684498</Data></Cell>
   </Row>
   <Row>
    <Cell><Data ss:Type="String">INMT</Data></Cell>
    <Cell><Data ss:Type="Number">-1.30306481079035</Data></Cell>
    <Cell><Data ss:Type="Number">5.0933358088067999</Data></Cell>
    <Cell><Data ss:Type="Number">-28.558964939695699</Data></Cell>
    <Cell ss:StyleID="s18"><Data ss:Type="Number">2.75274393030857E-120</Data></Cell>
    <Cell ss:StyleID="s18"><Data ss:Type="Number">5.4486907390171101E-118</Data></Cell>
    <Cell><Data ss:Type="Number">263.99506079399498</Data></Cell>
   </Row>
   <Row>
    <Cell><Data ss:Type="String">ANKRD35</Data></Cell>
    <Cell><Data ss:Type="Number">-1.58687739182452</Data></Cell>
    <Cell><Data ss:Type="Number">5.66142915353515</Data></Cell>
    <Cell><Data ss:Type="Number">-28.554875901070702</Data></Cell>
    <Cell ss:StyleID="s18"><Data ss:Type="Number">2.9072650994653198E-120</Data></Cell>
    <Cell ss:StyleID="s18"><Data ss:Type="Number">5.7183527497282096E-118</Data></Cell>
    <Cell><Data ss:Type="Number">263.88150008348401</Data></Cell>
   </Row>
   <Row>
    <Cell><Data ss:Type="String">ADAMTS5</Data></Cell>
    <Cell><Data ss:Type="Number">-3.37159664652591</Data></Cell>
    <Cell><Data ss:Type="Number">5.9408346470074402</Data></Cell>
    <Cell><Data ss:Type="Number">-28.548173289028298</Data></Cell>
    <Cell ss:StyleID="s18"><Data ss:Type="Number">3.1795394202659402E-120</Data></Cell>
    <Cell ss:StyleID="s18"><Data ss:Type="Number">6.2148072393373102E-118</Data></Cell>
    <Cell><Data ss:Type="Number">263.782286233082</Data></Cell>
   </Row>
   <Row>
    <Cell><Data ss:Type="String">PLXNA4</Data></Cell>
    <Cell><Data ss:Type="Number">-1.73232455680977</Data></Cell>
    <Cell><Data ss:Type="Number">4.7945288297720703</Data></Cell>
    <Cell><Data ss:Type="Number">-28.462135196272801</Data></Cell>
    <Cell ss:StyleID="s18"><Data ss:Type="Number">1.00345133714766E-119</Data></Cell>
    <Cell ss:StyleID="s18"><Data ss:Type="Number">1.94918864086682E-117</Data></Cell>
    <Cell><Data ss:Type="Number">262.72486151788303</Data></Cell>
   </Row>
   <Row>
    <Cell><Data ss:Type="String">CLEC3B</Data></Cell>
    <Cell><Data ss:Type="Number">-2.9208094068529902</Data></Cell>
    <Cell><Data ss:Type="Number">6.1743714190221999</Data></Cell>
    <Cell><Data ss:Type="Number">-28.240812634553301</Data></Cell>
    <Cell ss:StyleID="s18"><Data ss:Type="Number">1.9314905668544601E-118</Data></Cell>
    <Cell ss:StyleID="s18"><Data ss:Type="Number">3.7287306165312699E-116</Data></Cell>
    <Cell><Data ss:Type="Number">259.725366645701</Data></Cell>
   </Row>
   <Row>
    <Cell><Data ss:Type="String">PLA2G4A</Data></Cell>
    <Cell><Data ss:Type="Number">-2.6513799812393102</Data></Cell>
    <Cell><Data ss:Type="Number">4.5609254925394396</Data></Cell>
    <Cell><Data ss:Type="Number">-28.130871189671801</Data></Cell>
    <Cell ss:StyleID="s18"><Data ss:Type="Number">8.3971446616865904E-118</Data></Cell>
    <Cell ss:StyleID="s18"><Data ss:Type="Number">1.61111841809562E-115</Data></Cell>
    <Cell><Data ss:Type="Number">258.23383181640202</Data></Cell>
   </Row>
   <Row>
    <Cell><Data ss:Type="String">ATP8B4</Data></Cell>
    <Cell><Data ss:Type="Number">-1.3879258031216399</Data></Cell>
    <Cell><Data ss:Type="Number">4.09606023825393</Data></Cell>
    <Cell><Data ss:Type="Number">-28.023688306403699</Data></Cell>
    <Cell ss:StyleID="s18"><Data ss:Type="Number">3.5195280877189101E-117</Data></Cell>
    <Cell ss:StyleID="s18"><Data ss:Type="Number">6.7115683789830098E-115</Data></Cell>
    <Cell><Data ss:Type="Number">256.86767500502799</Data></Cell>
   </Row>
   <Row>
    <Cell><Data ss:Type="String">PDE2A</Data></Cell>
    <Cell><Data ss:Type="Number">-1.4932173668658399</Data></Cell>
    <Cell><Data ss:Type="Number">5.7706546330112198</Data></Cell>
    <Cell><Data ss:Type="Number">-27.995670548517701</Data></Cell>
    <Cell ss:StyleID="s18"><Data ss:Type="Number">5.1190349859807198E-117</Data></Cell>
    <Cell ss:StyleID="s18"><Data ss:Type="Number">9.7025878879734E-115</Data></Cell>
    <Cell><Data ss:Type="Number">256.45190501648398</Data></Cell>
   </Row>
   <Row>
    <Cell><Data ss:Type="String">ADRB1</Data></Cell>
    <Cell><Data ss:Type="Number">-3.3975011098197601</Data></Cell>
    <Cell><Data ss:Type="Number">4.6459830531852804</Data></Cell>
    <Cell><Data ss:Type="Number">-27.984519555396101</Data></Cell>
    <Cell ss:StyleID="s18"><Data ss:Type="Number">5.9421816866919098E-117</Data></Cell>
    <Cell ss:StyleID="s18"><Data ss:Type="Number">1.11949271126267E-114</Data></Cell>
    <Cell><Data ss:Type="Number">256.32373886192801</Data></Cell>
   </Row>
   <Row>
    <Cell><Data ss:Type="String">MICU3</Data></Cell>
    <Cell><Data ss:Type="Number">-2.8201795990426701</Data></Cell>
    <Cell><Data ss:Type="Number">4.39519322397806</Data></Cell>
    <Cell><Data ss:Type="Number">-27.972964532204099</Data></Cell>
    <Cell ss:StyleID="s18"><Data ss:Type="Number">6.9350789861102001E-117</Data></Cell>
    <Cell ss:StyleID="s18"><Data ss:Type="Number">1.29872850426114E-114</Data></Cell>
    <Cell><Data ss:Type="Number">256.11341708736001</Data></Cell>
   </Row>
   <Row>
    <Cell><Data ss:Type="String">TCEAL7</Data></Cell>
    <Cell><Data ss:Type="Number">-2.5319898579475</Data></Cell>
    <Cell><Data ss:Type="Number">4.3782524748366303</Data></Cell>
    <Cell><Data ss:Type="Number">-27.9638635930554</Data></Cell>
    <Cell ss:StyleID="s18"><Data ss:Type="Number">7.8325973381212899E-117</Data></Cell>
    <Cell ss:StyleID="s18"><Data ss:Type="Number">1.45807529257384E-114</Data></Cell>
    <Cell><Data ss:Type="Number">256.00185949413202</Data></Cell>
   </Row>
   <Row>
    <Cell><Data ss:Type="String">213486_at</Data></Cell>
    <Cell><Data ss:Type="Number">-2.69371143875061</Data></Cell>
    <Cell><Data ss:Type="Number">5.5368038422741801</Data></Cell>
    <Cell><Data ss:Type="Number">-27.920442218136898</Data></Cell>
    <Cell ss:StyleID="s18"><Data ss:Type="Number">1.3998768156370599E-116</Data></Cell>
    <Cell ss:StyleID="s18"><Data ss:Type="Number">2.5905176054576002E-114</Data></Cell>
    <Cell><Data ss:Type="Number">255.42450476958001</Data></Cell>
   </Row>
   <Row>
    <Cell><Data ss:Type="String">LOC102723493</Data></Cell>
    <Cell><Data ss:Type="Number">-1.2921764916268299</Data></Cell>
    <Cell><Data ss:Type="Number">4.0180088975018302</Data></Cell>
    <Cell><Data ss:Type="Number">-27.698446698914999</Data></Cell>
    <Cell ss:StyleID="s18"><Data ss:Type="Number">2.7269083181998198E-115</Data></Cell>
    <Cell ss:StyleID="s18"><Data ss:Type="Number">5.0165488672577199E-113</Data></Cell>
    <Cell><Data ss:Type="Number">252.55578312118001</Data></Cell>
   </Row>
   <Row>
    <Cell><Data ss:Type="String">NMNAT2</Data></Cell>
    <Cell><Data ss:Type="Number">-1.3045910697933201</Data></Cell>
    <Cell><Data ss:Type="Number">4.6717901987057804</Data></Cell>
    <Cell><Data ss:Type="Number">-27.522006056062001</Data></Cell>
    <Cell ss:StyleID="s18"><Data ss:Type="Number">2.8900415507451498E-114</Data></Cell>
    <Cell ss:StyleID="s18"><Data ss:Type="Number">5.2548348522095198E-112</Data></Cell>
    <Cell><Data ss:Type="Number">250.17986712287399</Data></Cell>
   </Row>
   <Row>
    <Cell><Data ss:Type="String">LMOD1</Data></Cell>
    <Cell><Data ss:Type="Number">-2.0343267996196901</Data></Cell>
    <Cell><Data ss:Type="Number">6.3699347432909796</Data></Cell>
    <Cell><Data ss:Type="Number">-27.4210288675025</Data></Cell>
    <Cell ss:StyleID="s18"><Data ss:Type="Number">1.1162005313386901E-113</Data></Cell>
    <Cell ss:StyleID="s18"><Data ss:Type="Number">2.0178066715078701E-111</Data></Cell>
    <Cell><Data ss:Type="Number">248.730121203327</Data></Cell>
   </Row>
   <Row>
    <Cell><Data ss:Type="String">NUSAP1</Data></Cell>
    <Cell><Data ss:Type="Number">3.1212471816942799</Data></Cell>
    <Cell><Data ss:Type="Number">8.8147658376127893</Data></Cell>
    <Cell><Data ss:Type="Number">27.418544397626299</Data></Cell>
    <Cell ss:StyleID="s18"><Data ss:Type="Number">1.15393604211927E-113</Data></Cell>
    <Cell ss:StyleID="s18"><Data ss:Type="Number">2.0740342403010301E-111</Data></Cell>
    <Cell><Data ss:Type="Number">248.69873581155201</Data></Cell>
   </Row>
   <Row>
    <Cell><Data ss:Type="String">CKMT2</Data></Cell>
    <Cell><Data ss:Type="Number">-1.43419400815835</Data></Cell>
    <Cell><Data ss:Type="Number">4.64453702613452</Data></Cell>
    <Cell><Data ss:Type="Number">-27.286082287648899</Data></Cell>
    <Cell ss:StyleID="s18"><Data ss:Type="Number">6.7934315063442706E-113</Data></Cell>
    <Cell ss:StyleID="s18"><Data ss:Type="Number">1.2140444395966299E-110</Data></Cell>
    <Cell><Data ss:Type="Number">247.018964780001</Data></Cell>
   </Row>
   <Row>
    <Cell><Data ss:Type="String">AADAC</Data></Cell>
    <Cell><Data ss:Type="Number">-1.2453570902220299</Data></Cell>
    <Cell><Data ss:Type="Number">4.6350528314162602</Data></Cell>
    <Cell><Data ss:Type="Number">-27.236850313558499</Data></Cell>
    <Cell ss:StyleID="s18"><Data ss:Type="Number">1.31299249062929E-112</Data></Cell>
    <Cell ss:StyleID="s18"><Data ss:Type="Number">2.33309813363298E-110</Data></Cell>
    <Cell><Data ss:Type="Number">246.39505813764501</Data></Cell>
   </Row>
   <Row>
    <Cell><Data ss:Type="String">C1QTNF7</Data></Cell>
    <Cell><Data ss:Type="Number">-1.2861139072105601</Data></Cell>
    <Cell><Data ss:Type="Number">3.6770453476221401</Data></Cell>
    <Cell><Data ss:Type="Number">-27.178539694023801</Data></Cell>
    <Cell ss:StyleID="s18"><Data ss:Type="Number">2.8656374345039401E-112</Data></Cell>
    <Cell ss:StyleID="s18"><Data ss:Type="Number">5.0632737359703997E-110</Data></Cell>
    <Cell><Data ss:Type="Number">245.61008030246501</Data></Cell>
   </Row>
   <Row>
    <Cell><Data ss:Type="String">KLF15</Data></Cell>
    <Cell><Data ss:Type="Number">-1.75433739479761</Data></Cell>
    <Cell><Data ss:Type="Number">6.1290509666754298</Data></Cell>
    <Cell><Data ss:Type="Number">-27.078725965252499</Data></Cell>
    <Cell ss:StyleID="s18"><Data ss:Type="Number">1.0901057608087E-111</Data></Cell>
    <Cell ss:StyleID="s18"><Data ss:Type="Number">1.9152790766028799E-109</Data></Cell>
    <Cell><Data ss:Type="Number">244.201450362858</Data></Cell>
   </Row>
   <Row>
    <Cell><Data ss:Type="String">THRSP</Data></Cell>
    <Cell><Data ss:Type="Number">-1.62227455685986</Data></Cell>
    <Cell><Data ss:Type="Number">5.7844687439666798</Data></Cell>
    <Cell><Data ss:Type="Number">-26.9249029339428</Data></Cell>
    <Cell ss:StyleID="s18"><Data ss:Type="Number">8.5457471344607905E-111</Data></Cell>
    <Cell ss:StyleID="s18"><Data ss:Type="Number">1.49307092672138E-108</Data></Cell>
    <Cell><Data ss:Type="Number">242.19613999701801</Data></Cell>
   </Row>
   <Row>
    <Cell><Data ss:Type="String">NIPSNAP3B</Data></Cell>
    <Cell><Data ss:Type="Number">-1.5971317036927799</Data></Cell>
    <Cell><Data ss:Type="Number">5.1357607639926597</Data></Cell>
    <Cell><Data ss:Type="Number">-26.838462115241999</Data></Cell>
    <Cell ss:StyleID="s18"><Data ss:Type="Number">2.7184093495232999E-110</Data></Cell>
    <Cell ss:StyleID="s18"><Data ss:Type="Number">4.7230852220550802E-108</Data></Cell>
    <Cell><Data ss:Type="Number">240.97309332774199</Data></Cell>
   </Row>
   <Row>
    <Cell><Data ss:Type="String">APOB</Data></Cell>
    <Cell><Data ss:Type="Number">-1.15696939524804</Data></Cell>
    <Cell><Data ss:Type="Number">4.1645920494351003</Data></Cell>
    <Cell><Data ss:Type="Number">-26.620260187183298</Data></Cell>
    <Cell ss:StyleID="s18"><Data ss:Type="Number">5.0462718385702198E-109</Data></Cell>
    <Cell ss:StyleID="s18"><Data ss:Type="Number">8.7191770983118805E-107</Data></Cell>
    <Cell><Data ss:Type="Number">238.15626389620999</Data></Cell>
   </Row>
   <Row>
    <Cell><Data ss:Type="String">FAM107A</Data></Cell>
    <Cell><Data ss:Type="Number">-1.0102294391233</Data></Cell>
    <Cell><Data ss:Type="Number">6.02566585311477</Data></Cell>
    <Cell><Data ss:Type="Number">-26.5839860687792</Data></Cell>
    <Cell ss:StyleID="s18"><Data ss:Type="Number">8.2011349854912297E-109</Data></Cell>
    <Cell ss:StyleID="s18"><Data ss:Type="Number">1.4092433820673201E-106</Data></Cell>
    <Cell><Data ss:Type="Number">237.61544091388399</Data></Cell>
   </Row>
   <Row>
    <Cell><Data ss:Type="String">CEP112</Data></Cell>
    <Cell><Data ss:Type="Number">-1.41312300223397</Data></Cell>
    <Cell><Data ss:Type="Number">4.2972125087694701</Data></Cell>
    <Cell><Data ss:Type="Number">-26.5636837202854</Data></Cell>
    <Cell ss:StyleID="s18"><Data ss:Type="Number">1.07625354972256E-108</Data></Cell>
    <Cell ss:StyleID="s18"><Data ss:Type="Number">1.83927614830728E-106</Data></Cell>
    <Cell><Data ss:Type="Number">237.326330612041</Data></Cell>
   </Row>
   <Row>
    <Cell><Data ss:Type="String">ADGRL3</Data></Cell>
    <Cell><Data ss:Type="Number">-1.0957099218764501</Data></Cell>
    <Cell><Data ss:Type="Number">4.0747488629608304</Data></Cell>
    <Cell><Data ss:Type="Number">-26.499830037325701</Data></Cell>
    <Cell ss:StyleID="s18"><Data ss:Type="Number">2.5302657973577901E-108</Data></Cell>
    <Cell ss:StyleID="s18"><Data ss:Type="Number">4.3006267688351798E-106</Data></Cell>
    <Cell><Data ss:Type="Number">236.47792603258799</Data></Cell>
   </Row>
   <Row>
    <Cell><Data ss:Type="String">MEOX1</Data></Cell>
    <Cell><Data ss:Type="Number">-2.0196831014138299</Data></Cell>
    <Cell><Data ss:Type="Number">4.99417907970476</Data></Cell>
    <Cell><Data ss:Type="Number">-26.4220353616954</Data></Cell>
    <Cell ss:StyleID="s18"><Data ss:Type="Number">7.1690955292516508E-108</Data></Cell>
    <Cell ss:StyleID="s18"><Data ss:Type="Number">1.2119259112530601E-105</Data></Cell>
    <Cell><Data ss:Type="Number">235.429034731934</Data></Cell>
   </Row>
   <Row>
    <Cell><Data ss:Type="String">CPED1</Data></Cell>
    <Cell><Data ss:Type="Number">-1.07394013704049</Data></Cell>
    <Cell><Data ss:Type="Number">5.35862995402187</Data></Cell>
    <Cell><Data ss:Type="Number">-26.405476843881701</Data></Cell>
    <Cell ss:StyleID="s18"><Data ss:Type="Number">8.9481686954284501E-108</Data></Cell>
    <Cell ss:StyleID="s18"><Data ss:Type="Number">1.5045431601119901E-105</Data></Cell>
    <Cell><Data ss:Type="Number">235.25346685806301</Data></Cell>
   </Row>
   <Row>
    <Cell><Data ss:Type="String">GSTM5</Data></Cell>
    <Cell><Data ss:Type="Number">-1.3380821970038399</Data></Cell>
    <Cell><Data ss:Type="Number">6.2541806372444002</Data></Cell>
    <Cell><Data ss:Type="Number">-26.224214179376599</Data></Cell>
    <Cell ss:StyleID="s18"><Data ss:Type="Number">1.01282220660589E-106</Data></Cell>
    <Cell ss:StyleID="s18"><Data ss:Type="Number">1.6848405153932302E-104</Data></Cell>
    <Cell><Data ss:Type="Number">232.80403551763601</Data></Cell>
   </Row>
   <Row>
    <Cell><Data ss:Type="String">RSPO3</Data></Cell>
    <Cell><Data ss:Type="Number">-2.1098422746927499</Data></Cell>
    <Cell><Data ss:Type="Number">5.3007461405454697</Data></Cell>
    <Cell><Data ss:Type="Number">-26.191576919443101</Data></Cell>
    <Cell ss:StyleID="s18"><Data ss:Type="Number">1.56770287007339E-106</Data></Cell>
    <Cell ss:StyleID="s18"><Data ss:Type="Number">2.5804389241408099E-104</Data></Cell>
    <Cell><Data ss:Type="Number">232.320734531819</Data></Cell>
   </Row>
   <Row>
    <Cell><Data ss:Type="String">FAM162B</Data></Cell>
    <Cell><Data ss:Type="Number">-1.5673860324123099</Data></Cell>
    <Cell><Data ss:Type="Number">4.74012887982314</Data></Cell>
    <Cell><Data ss:Type="Number">-26.1125342511708</Data></Cell>
    <Cell ss:StyleID="s18"><Data ss:Type="Number">4.5159110179776504E-106</Data></Cell>
    <Cell ss:StyleID="s18"><Data ss:Type="Number">7.3942723128917796E-104</Data></Cell>
    <Cell><Data ss:Type="Number">231.29896021173701</Data></Cell>
   </Row>
   <Row>
    <Cell><Data ss:Type="String">C19ORF80</Data></Cell>
    <Cell><Data ss:Type="Number">-1.16533532763196</Data></Cell>
    <Cell><Data ss:Type="Number">4.6055829267695101</Data></Cell>
    <Cell><Data ss:Type="Number">-26.092284426387199</Data></Cell>
    <Cell ss:StyleID="s18"><Data ss:Type="Number">5.9218147865770897E-106</Data></Cell>
    <Cell ss:StyleID="s18"><Data ss:Type="Number">9.6457726893443704E-104</Data></Cell>
    <Cell><Data ss:Type="Number">231.09337681097099</Data></Cell>
   </Row>
   <Row>
    <Cell><Data ss:Type="String">227503_at</Data></Cell>
    <Cell><Data ss:Type="Number">-1.27294319568412</Data></Cell>
    <Cell><Data ss:Type="Number">3.9440687585334802</Data></Cell>
    <Cell><Data ss:Type="Number">-26.025069334516498</Data></Cell>
    <Cell ss:StyleID="s18"><Data ss:Type="Number">1.45596990430484E-105</Data></Cell>
    <Cell ss:StyleID="s18"><Data ss:Type="Number">2.3471135457334799E-103</Data></Cell>
    <Cell><Data ss:Type="Number">230.130264883769</Data></Cell>
   </Row>
   <Row>
    <Cell><Data ss:Type="String">DTL</Data></Cell>
    <Cell><Data ss:Type="Number">2.8415711458197199</Data></Cell>
    <Cell><Data ss:Type="Number">7.53233109875403</Data></Cell>
    <Cell><Data ss:Type="Number">26.028308057322999</Data></Cell>
    <Cell ss:StyleID="s18"><Data ss:Type="Number">1.39420739845479E-105</Data></Cell>
    <Cell ss:StyleID="s18"><Data ss:Type="Number">2.2591938952992299E-103</Data></Cell>
    <Cell><Data ss:Type="Number">230.11105492587899</Data></Cell>
   </Row>
   <Row>
    <Cell><Data ss:Type="String">232331_at</Data></Cell>
    <Cell><Data ss:Type="Number">-1.6657684590610999</Data></Cell>
    <Cell><Data ss:Type="Number">5.3400657254010699</Data></Cell>
    <Cell><Data ss:Type="Number">-25.9951129925171</Data></Cell>
    <Cell ss:StyleID="s18"><Data ss:Type="Number">2.1740541351503299E-105</Data></Cell>
    <Cell ss:StyleID="s18"><Data ss:Type="Number">3.4867368729585402E-103</Data></Cell>
    <Cell><Data ss:Type="Number">229.73670707827199</Data></Cell>
   </Row>
   <Row>
    <Cell><Data ss:Type="String">PTX3</Data></Cell>
    <Cell><Data ss:Type="Number">-2.3399777361734402</Data></Cell>
    <Cell><Data ss:Type="Number">4.6039022992100396</Data></Cell>
    <Cell><Data ss:Type="Number">-25.984037258526801</Data></Cell>
    <Cell ss:StyleID="s18"><Data ss:Type="Number">2.5214222143829098E-105</Data></Cell>
    <Cell ss:StyleID="s18"><Data ss:Type="Number">4.0232121598270901E-103</Data></Cell>
    <Cell><Data ss:Type="Number">229.59427625051401</Data></Cell>
   </Row>
   <Row>
    <Cell><Data ss:Type="String">AVPR1A</Data></Cell>
    <Cell><Data ss:Type="Number">-1.5386722075588499</Data></Cell>
    <Cell><Data ss:Type="Number">4.0418438885064596</Data></Cell>
    <Cell><Data ss:Type="Number">-25.819181821129401</Data></Cell>
    <Cell ss:StyleID="s18"><Data ss:Type="Number">2.2895021695414201E-104</Data></Cell>
    <Cell ss:StyleID="s18"><Data ss:Type="Number">3.6346137487430602E-102</Data></Cell>
    <Cell><Data ss:Type="Number">227.39329459192899</Data></Cell>
   </Row>
   <Row>
    <Cell><Data ss:Type="String">CCDC85A</Data></Cell>
    <Cell><Data ss:Type="Number">-1.74645044317295</Data></Cell>
    <Cell><Data ss:Type="Number">4.2012731012042099</Data></Cell>
    <Cell><Data ss:Type="Number">-25.7357137187247</Data></Cell>
    <Cell ss:StyleID="s18"><Data ss:Type="Number">6.9946038851386902E-104</Data></Cell>
    <Cell ss:StyleID="s18"><Data ss:Type="Number">1.1047941510294301E-101</Data></Cell>
    <Cell><Data ss:Type="Number">226.297898067283</Data></Cell>
   </Row>
   <Row>
    <Cell><Data ss:Type="String">WIF1</Data></Cell>
    <Cell><Data ss:Type="Number">-2.4432342844597601</Data></Cell>
    <Cell><Data ss:Type="Number">4.50224808394535</Data></Cell>
    <Cell><Data ss:Type="Number">-25.702580379452701</Data></Cell>
    <Cell ss:StyleID="s18"><Data ss:Type="Number">1.0896361486558999E-103</Data></Cell>
    <Cell ss:StyleID="s18"><Data ss:Type="Number">1.7124261765359101E-101</Data></Cell>
    <Cell><Data ss:Type="Number">225.891887917432</Data></Cell>
   </Row>
   <Row>
    <Cell><Data ss:Type="String">RRM2</Data></Cell>
    <Cell><Data ss:Type="Number">3.3000809017649999</Data></Cell>
    <Cell><Data ss:Type="Number">8.9005092920992492</Data></Cell>
    <Cell><Data ss:Type="Number">25.533250815241601</Data></Cell>
    <Cell ss:StyleID="s18"><Data ss:Type="Number">1.04956117555115E-102</Data></Cell>
    <Cell ss:StyleID="s18"><Data ss:Type="Number">1.63303364199934E-100</Data></Cell>
    <Cell><Data ss:Type="Number">223.494819061306</Data></Cell>
   </Row>
   <Row>
    <Cell><Data ss:Type="String">MYZAP</Data></Cell>
    <Cell><Data ss:Type="Number">-2.7763893647245199</Data></Cell>
    <Cell><Data ss:Type="Number">6.1456227745055001</Data></Cell>
    <Cell><Data ss:Type="Number">-25.488467740693501</Data></Cell>
    <Cell ss:StyleID="s18"><Data ss:Type="Number">1.91043181676047E-102</Data></Cell>
    <Cell ss:StyleID="s18"><Data ss:Type="Number">2.9577645860082698E-100</Data></Cell>
    <Cell><Data ss:Type="Number">222.90954500816201</Data></Cell>
   </Row>
   <Row>
    <Cell><Data ss:Type="String">MAOA</Data></Cell>
    <Cell><Data ss:Type="Number">-2.7950341252156798</Data></Cell>
    <Cell><Data ss:Type="Number">5.17939300467867</Data></Cell>
    <Cell><Data ss:Type="Number">-25.4631101891692</Data></Cell>
    <Cell ss:StyleID="s18"><Data ss:Type="Number">2.6817148320307199E-102</Data></Cell>
    <Cell ss:StyleID="s18"><Data ss:Type="Number">4.1314260914743301E-100</Data></Cell>
    <Cell><Data ss:Type="Number">222.59625898308099</Data></Cell>
   </Row>
   <Row>
    <Cell><Data ss:Type="String">RASSF9</Data></Cell>
    <Cell><Data ss:Type="Number">-1.95793496221354</Data></Cell>
    <Cell><Data ss:Type="Number">4.2867347180410498</Data></Cell>
    <Cell><Data ss:Type="Number">-25.409105986823199</Data></Cell>
    <Cell ss:StyleID="s18"><Data ss:Type="Number">5.5214837406871901E-102</Data></Cell>
    <Cell ss:StyleID="s18"><Data ss:Type="Number">8.4233601222561505E-100</Data></Cell>
    <Cell><Data ss:Type="Number">221.866488931041</Data></Cell>
   </Row>
   <Row>
    <Cell><Data ss:Type="String">MBNL1-AS1</Data></Cell>
    <Cell><Data ss:Type="Number">-1.30203413797996</Data></Cell>
    <Cell><Data ss:Type="Number">3.8835407594512099</Data></Cell>
    <Cell><Data ss:Type="Number">-25.3726209355527</Data></Cell>
    <Cell ss:StyleID="s18"><Data ss:Type="Number">8.9936107076098203E-102</Data></Cell>
    <Cell ss:StyleID="s18"><Data ss:Type="Number">1.3653698119892701E-99</Data></Cell>
    <Cell><Data ss:Type="Number">221.46419994813999</Data></Cell>
   </Row>
   <Row>
    <Cell><Data ss:Type="String">AOC3</Data></Cell>
    <Cell><Data ss:Type="Number">-3.1065823998980302</Data></Cell>
    <Cell><Data ss:Type="Number">6.2827805055865804</Data></Cell>
    <Cell><Data ss:Type="Number">-25.202651830147602</Data></Cell>
    <Cell ss:StyleID="s18"><Data ss:Type="Number">8.7253749579508599E-101</Data></Cell>
    <Cell ss:StyleID="s18"><Data ss:Type="Number">1.31191046362959E-98</Data></Cell>
    <Cell><Data ss:Type="Number">219.12269796313899</Data></Cell>
   </Row>
   <Row>
    <Cell><Data ss:Type="String">FOSB</Data></Cell>
    <Cell><Data ss:Type="Number">-3.4355679396963499</Data></Cell>
    <Cell><Data ss:Type="Number">7.1554529557848898</Data></Cell>
    <Cell><Data ss:Type="Number">-24.830093810366201</Data></Cell>
    <Cell ss:StyleID="s18"><Data ss:Type="Number">1.2662171578449899E-98</Data></Cell>
    <Cell ss:StyleID="s18"><Data ss:Type="Number">1.8947213107389601E-96</Data></Cell>
    <Cell><Data ss:Type="Number">214.11764429448101</Data></Cell>
   </Row>
   <Row>
    <Cell><Data ss:Type="String">G0S2</Data></Cell>
    <Cell><Data ss:Type="Number">-3.39051612669512</Data></Cell>
    <Cell><Data ss:Type="Number">7.0397753196328097</Data></Cell>
    <Cell><Data ss:Type="Number">-24.722868222231401</Data></Cell>
    <Cell ss:StyleID="s18"><Data ss:Type="Number">5.2999247675893502E-98</Data></Cell>
    <Cell ss:StyleID="s18"><Data ss:Type="Number">7.8554429943881204E-96</Data></Cell>
    <Cell><Data ss:Type="Number">212.72209608138101</Data></Cell>
   </Row>
   <Row>
    <Cell><Data ss:Type="String">MCAM</Data></Cell>
    <Cell><Data ss:Type="Number">-1.87205147663087</Data></Cell>
    <Cell><Data ss:Type="Number">6.6819178399261201</Data></Cell>
    <Cell><Data ss:Type="Number">-24.6973962409831</Data></Cell>
    <Cell ss:StyleID="s18"><Data ss:Type="Number">7.4463432442563495E-98</Data></Cell>
    <Cell ss:StyleID="s18"><Data ss:Type="Number">1.09847612557016E-95</Data></Cell>
    <Cell><Data ss:Type="Number">212.386426958805</Data></Cell>
   </Row>
   <Row>
    <Cell><Data ss:Type="String">PPP1R1A</Data></Cell>
    <Cell><Data ss:Type="Number">-3.19348469878652</Data></Cell>
    <Cell><Data ss:Type="Number">6.08081711928119</Data></Cell>
    <Cell><Data ss:Type="Number">-24.696941005799498</Data></Cell>
    <Cell ss:StyleID="s18"><Data ss:Type="Number">7.4917308148635694E-98</Data></Cell>
    <Cell ss:StyleID="s18"><Data ss:Type="Number">1.0999830493147599E-95</Data></Cell>
    <Cell><Data ss:Type="Number">212.37140198600201</Data></Cell>
   </Row>
   <Row>
    <Cell><Data ss:Type="String">CKS2</Data></Cell>
    <Cell><Data ss:Type="Number">2.6139480114986098</Data></Cell>
    <Cell><Data ss:Type="Number">9.6225117239069196</Data></Cell>
    <Cell><Data ss:Type="Number">24.621502875242001</Data></Cell>
    <Cell ss:StyleID="s18"><Data ss:Type="Number">2.0505209248670799E-97</Data></Cell>
    <Cell ss:StyleID="s18"><Data ss:Type="Number">2.9966351123501398E-95</Data></Cell>
    <Cell><Data ss:Type="Number">211.32842599671699</Data></Cell>
   </Row>
   <Row>
    <Cell><Data ss:Type="String">239220_at</Data></Cell>
    <Cell><Data ss:Type="Number">-1.5802068789535</Data></Cell>
    <Cell><Data ss:Type="Number">5.2971255606342904</Data></Cell>
    <Cell><Data ss:Type="Number">-24.5439014489193</Data></Cell>
    <Cell ss:StyleID="s18"><Data ss:Type="Number">5.7753118359877601E-97</Data></Cell>
    <Cell ss:StyleID="s18"><Data ss:Type="Number">8.4007954585433099E-95</Data></Cell>
    <Cell><Data ss:Type="Number">210.42005039513299</Data></Cell>
   </Row>
   <Row>
    <Cell><Data ss:Type="String">EMX2</Data></Cell>
    <Cell><Data ss:Type="Number">-1.21389621105948</Data></Cell>
    <Cell><Data ss:Type="Number">3.9470224802753999</Data></Cell>
    <Cell><Data ss:Type="Number">-24.533130988340499</Data></Cell>
    <Cell ss:StyleID="s18"><Data ss:Type="Number">6.6678014751735796E-97</Data></Cell>
    <Cell ss:StyleID="s18"><Data ss:Type="Number">9.6541121914156703E-95</Data></Cell>
    <Cell><Data ss:Type="Number">210.25674759219001</Data></Cell>
   </Row>
   <Row>
    <Cell><Data ss:Type="String">MOCS1</Data></Cell>
    <Cell><Data ss:Type="Number">-1.23645075008579</Data></Cell>
    <Cell><Data ss:Type="Number">5.2683532207421502</Data></Cell>
    <Cell><Data ss:Type="Number">-24.471805340417902</Data></Cell>
    <Cell ss:StyleID="s18"><Data ss:Type="Number">1.5110472562999401E-96</Data></Cell>
    <Cell ss:StyleID="s18"><Data ss:Type="Number">2.1677289859414799E-94</Data></Cell>
    <Cell><Data ss:Type="Number">209.35700578719101</Data></Cell>
   </Row>
   <Row>
    <Cell><Data ss:Type="String">LPL</Data></Cell>
    <Cell><Data ss:Type="Number">-4.2825500874555296</Data></Cell>
    <Cell><Data ss:Type="Number">6.1402777881244699</Data></Cell>
    <Cell><Data ss:Type="Number">-24.4394367818822</Data></Cell>
    <Cell ss:StyleID="s18"><Data ss:Type="Number">2.3268998273998701E-96</Data></Cell>
    <Cell ss:StyleID="s18"><Data ss:Type="Number">3.3228979544339501E-94</Data></Cell>
    <Cell><Data ss:Type="Number">208.926928287175</Data></Cell>
   </Row>
   <Row>
    <Cell><Data ss:Type="String">IGFBP6</Data></Cell>
    <Cell><Data ss:Type="Number">-2.3332580435463002</Data></Cell>
    <Cell><Data ss:Type="Number">6.7658078635035004</Data></Cell>
    <Cell><Data ss:Type="Number">-24.395239176107498</Data></Cell>
    <Cell ss:StyleID="s18"><Data ss:Type="Number">4.1953107561745203E-96</Data></Cell>
    <Cell ss:StyleID="s18"><Data ss:Type="Number">5.9638249358455401E-94</Data></Cell>
    <Cell><Data ss:Type="Number">208.32788781055601</Data></Cell>
   </Row>
   <Row>
    <Cell><Data ss:Type="String">PDE1C</Data></Cell>
    <Cell><Data ss:Type="Number">-1.0687742502224</Data></Cell>
    <Cell><Data ss:Type="Number">3.8419488412824601</Data></Cell>
    <Cell><Data ss:Type="Number">-24.339073526988699</Data></Cell>
    <Cell ss:StyleID="s18"><Data ss:Type="Number">8.8717392107441693E-96</Data></Cell>
    <Cell ss:StyleID="s18"><Data ss:Type="Number">1.2554514573611499E-93</Data></Cell>
    <Cell><Data ss:Type="Number">207.71054947521199</Data></Cell>
   </Row>
   <Row>
    <Cell><Data ss:Type="String">GGTA1P</Data></Cell>
    <Cell><Data ss:Type="Number">-2.0587942056672399</Data></Cell>
    <Cell><Data ss:Type="Number">6.4743242641400096</Data></Cell>
    <Cell><Data ss:Type="Number">-24.137850469491202</Data></Cell>
    <Cell ss:StyleID="s18"><Data ss:Type="Number">1.2962339597252999E-94</Data></Cell>
    <Cell ss:StyleID="s18"><Data ss:Type="Number">1.8260549935337399E-92</Data></Cell>
    <Cell><Data ss:Type="Number">204.89301259206499</Data></Cell>
   </Row>
   <Row>
    <Cell><Data ss:Type="String">LOC643733</Data></Cell>
    <Cell><Data ss:Type="Number">-1.4191992344379301</Data></Cell>
    <Cell><Data ss:Type="Number">4.74721251019555</Data></Cell>
    <Cell><Data ss:Type="Number">-24.131866489891301</Data></Cell>
    <Cell ss:StyleID="s18"><Data ss:Type="Number">1.4037970313955301E-94</Data></Cell>
    <Cell ss:StyleID="s18"><Data ss:Type="Number">1.9687151730880599E-92</Data></Cell>
    <Cell><Data ss:Type="Number">204.826991424596</Data></Cell>
   </Row>
   <Row>
    <Cell><Data ss:Type="String">PYGM</Data></Cell>
    <Cell><Data ss:Type="Number">-1.0385515780077399</Data></Cell>
    <Cell><Data ss:Type="Number">4.91911573086474</Data></Cell>
    <Cell><Data ss:Type="Number">-24.080093470857602</Data></Cell>
    <Cell ss:StyleID="s18"><Data ss:Type="Number">2.7977360941222398E-94</Data></Cell>
    <Cell ss:StyleID="s18"><Data ss:Type="Number">3.9060892235526398E-92</Data></Cell>
    <Cell><Data ss:Type="Number">204.23382063360199</Data></Cell>
   </Row>
   <Row>
    <Cell><Data ss:Type="String">NMB</Data></Cell>
    <Cell><Data ss:Type="Number">-1.5807441650172001</Data></Cell>
    <Cell><Data ss:Type="Number">6.7129362612321897</Data></Cell>
    <Cell><Data ss:Type="Number">-24.0321109475111</Data></Cell>
    <Cell ss:StyleID="s18"><Data ss:Type="Number">5.3005813578741997E-94</Data></Cell>
    <Cell ss:StyleID="s18"><Data ss:Type="Number">7.3349726277060898E-92</Data></Cell>
    <Cell><Data ss:Type="Number">203.573454528886</Data></Cell>
   </Row>
   <Row>
    <Cell><Data ss:Type="String">243041_s_at</Data></Cell>
    <Cell><Data ss:Type="Number">-1.89156175249352</Data></Cell>
    <Cell><Data ss:Type="Number">4.6589670510605403</Data></Cell>
    <Cell><Data ss:Type="Number">-24.0333192039644</Data></Cell>
    <Cell ss:StyleID="s18"><Data ss:Type="Number">5.2159809966804503E-94</Data></Cell>
    <Cell ss:StyleID="s18"><Data ss:Type="Number">7.2499817640081994E-92</Data></Cell>
    <Cell><Data ss:Type="Number">203.510015666123</Data></Cell>
   </Row>
   <Row>
    <Cell><Data ss:Type="String">CAV1</Data></Cell>
    <Cell><Data ss:Type="Number">-2.8477966156235399</Data></Cell>
    <Cell><Data ss:Type="Number">7.2692334789466502</Data></Cell>
    <Cell><Data ss:Type="Number">-23.9963012112926</Data></Cell>
    <Cell ss:StyleID="s18"><Data ss:Type="Number">8.5388499467658904E-94</Data></Cell>
    <Cell ss:StyleID="s18"><Data ss:Type="Number">1.1764052565425401E-91</Data></Cell>
    <Cell><Data ss:Type="Number">203.005590372493</Data></Cell>
   </Row>
   <Row>
    <Cell><Data ss:Type="String">MYO16</Data></Cell>
    <Cell><Data ss:Type="Number">-1.35018304422034</Data></Cell>
    <Cell><Data ss:Type="Number">4.5708974467330004</Data></Cell>
    <Cell><Data ss:Type="Number">-23.976804365055798</Data></Cell>
    <Cell ss:StyleID="s18"><Data ss:Type="Number">1.1069542740110801E-93</Data></Cell>
    <Cell ss:StyleID="s18"><Data ss:Type="Number">1.5183722791852001E-91</Data></Cell>
    <Cell><Data ss:Type="Number">202.909398430886</Data></Cell>
   </Row>
   <Row>
    <Cell><Data ss:Type="String">DEFB132</Data></Cell>
    <Cell><Data ss:Type="Number">-1.1515759936882599</Data></Cell>
    <Cell><Data ss:Type="Number">3.6510919755441398</Data></Cell>
    <Cell><Data ss:Type="Number">-23.854045356608101</Data></Cell>
    <Cell ss:StyleID="s18"><Data ss:Type="Number">5.6714581142637299E-93</Data></Cell>
    <Cell ss:StyleID="s18"><Data ss:Type="Number">7.7117035245862595E-91</Data></Cell>
    <Cell><Data ss:Type="Number">201.29368767064599</Data></Cell>
   </Row>
   <Row>
    <Cell><Data ss:Type="String">HBA1</Data></Cell>
    <Cell><Data ss:Type="Number">-2.3575821621376098</Data></Cell>
    <Cell><Data ss:Type="Number">7.3839507455543796</Data></Cell>
    <Cell><Data ss:Type="Number">-23.708614396237099</Data></Cell>
    <Cell ss:StyleID="s18"><Data ss:Type="Number">3.9245051955808898E-92</Data></Cell>
    <Cell ss:StyleID="s18"><Data ss:Type="Number">5.2903006675257303E-90</Data></Cell>
    <Cell><Data ss:Type="Number">199.270980671921</Data></Cell>
   </Row>
   <Row>
    <Cell><Data ss:Type="String">VIT</Data></Cell>
    <Cell><Data ss:Type="Number">-1.6734190480475599</Data></Cell>
    <Cell><Data ss:Type="Number">5.4937985329198797</Data></Cell>
    <Cell><Data ss:Type="Number">-23.704340532672301</Data></Cell>
    <Cell ss:StyleID="s18"><Data ss:Type="Number">4.1539784542204797E-92</Data></Cell>
    <Cell ss:StyleID="s18"><Data ss:Type="Number">5.5517744520210004E-90</Data></Cell>
    <Cell><Data ss:Type="Number">199.15293697306501</Data></Cell>
   </Row>
   <Row>
    <Cell><Data ss:Type="String">FAM13A</Data></Cell>
    <Cell><Data ss:Type="Number">-1.8615386739983</Data></Cell>
    <Cell><Data ss:Type="Number">6.5451599196715096</Data></Cell>
    <Cell><Data ss:Type="Number">-23.555373907102702</Data></Cell>
    <Cell ss:StyleID="s18"><Data ss:Type="Number">3.0084248082238702E-91</Data></Cell>
    <Cell ss:StyleID="s18"><Data ss:Type="Number">3.9866727734064998E-89</Data></Cell>
    <Cell><Data ss:Type="Number">197.16547327788101</Data></Cell>
   </Row>
   <Row>
    <Cell><Data ss:Type="String">MRGPRF</Data></Cell>
    <Cell><Data ss:Type="Number">-1.74327715847748</Data></Cell>
    <Cell><Data ss:Type="Number">5.5823337504477903</Data></Cell>
    <Cell><Data ss:Type="Number">-23.539200175884201</Data></Cell>
    <Cell ss:StyleID="s18"><Data ss:Type="Number">3.7295705397281299E-91</Data></Cell>
    <Cell ss:StyleID="s18"><Data ss:Type="Number">4.92145945398555E-89</Data></Cell>
    <Cell><Data ss:Type="Number">196.949215284502</Data></Cell>
   </Row>
   <Row>
    <Cell><Data ss:Type="String">239849_at</Data></Cell>
    <Cell><Data ss:Type="Number">-1.1058691596855399</Data></Cell>
    <Cell><Data ss:Type="Number">3.7777925975134901</Data></Cell>
    <Cell><Data ss:Type="Number">-23.4802323512871</Data></Cell>
    <Cell ss:StyleID="s18"><Data ss:Type="Number">8.16255000690773E-91</Data></Cell>
    <Cell ss:StyleID="s18"><Data ss:Type="Number">1.07258650805056E-88</Data></Cell>
    <Cell><Data ss:Type="Number">196.26231843828899</Data></Cell>
   </Row>
   <Row>
    <Cell><Data ss:Type="String">LOC101927841</Data></Cell>
    <Cell><Data ss:Type="Number">-1.1325586374254399</Data></Cell>
    <Cell><Data ss:Type="Number">3.93683618122882</Data></Cell>
    <Cell><Data ss:Type="Number">-23.478623703345299</Data></Cell>
    <Cell ss:StyleID="s18"><Data ss:Type="Number">8.3388114003199999E-91</Data></Cell>
    <Cell ss:StyleID="s18"><Data ss:Type="Number">1.0870270835466501E-88</Data></Cell>
    <Cell><Data ss:Type="Number">196.22958086393001</Data></Cell>
   </Row>
   <Row>
    <Cell><Data ss:Type="String">ZWINT</Data></Cell>
    <Cell><Data ss:Type="Number">2.4207304447954501</Data></Cell>
    <Cell><Data ss:Type="Number">9.6284519218142997</Data></Cell>
    <Cell><Data ss:Type="Number">23.478595265288799</Data></Cell>
    <Cell ss:StyleID="s18"><Data ss:Type="Number">8.3419613753020096E-91</Data></Cell>
    <Cell ss:StyleID="s18"><Data ss:Type="Number">1.0870270835466501E-88</Data></Cell>
    <Cell><Data ss:Type="Number">196.130242731241</Data></Cell>
   </Row>
   <Row>
    <Cell><Data ss:Type="String">DNASE1L3</Data></Cell>
    <Cell><Data ss:Type="Number">-1.1622975449941999</Data></Cell>
    <Cell><Data ss:Type="Number">4.9472055899970604</Data></Cell>
    <Cell><Data ss:Type="Number">-23.352744159326502</Data></Cell>
    <Cell ss:StyleID="s18"><Data ss:Type="Number">4.4350214189737401E-90</Data></Cell>
    <Cell ss:StyleID="s18"><Data ss:Type="Number">5.7314404899580498E-88</Data></Cell>
    <Cell><Data ss:Type="Number">194.55060751177101</Data></Cell>
   </Row>
   <Row>
    <Cell><Data ss:Type="String">SGK2</Data></Cell>
    <Cell><Data ss:Type="Number">-1.0990509658993199</Data></Cell>
    <Cell><Data ss:Type="Number">5.9718165951516804</Data></Cell>
    <Cell><Data ss:Type="Number">-23.2429597887194</Data></Cell>
    <Cell ss:StyleID="s18"><Data ss:Type="Number">1.903132866258E-89</Data></Cell>
    <Cell ss:StyleID="s18"><Data ss:Type="Number">2.4493241670515599E-87</Data></Cell>
    <Cell><Data ss:Type="Number">193.106609063175</Data></Cell>
   </Row>
   <Row>
    <Cell><Data ss:Type="String">NPY5R</Data></Cell>
    <Cell><Data ss:Type="Number">-1.5853683462535499</Data></Cell>
    <Cell><Data ss:Type="Number">4.7470444320493597</Data></Cell>
    <Cell><Data ss:Type="Number">-23.225223834093502</Data></Cell>
    <Cell ss:StyleID="s18"><Data ss:Type="Number">2.4078278483965399E-89</Data></Cell>
    <Cell ss:StyleID="s18"><Data ss:Type="Number">3.0861642676538298E-87</Data></Cell>
    <Cell><Data ss:Type="Number">192.868159588949</Data></Cell>
   </Row>
   <Row>
    <Cell><Data ss:Type="String">RGN</Data></Cell>
    <Cell><Data ss:Type="Number">-1.59075600848402</Data></Cell>
    <Cell><Data ss:Type="Number">5.33737629691894</Data></Cell>
    <Cell><Data ss:Type="Number">-23.1894583696856</Data></Cell>
    <Cell ss:StyleID="s18"><Data ss:Type="Number">3.8689802845078103E-89</Data></Cell>
    <Cell ss:StyleID="s18"><Data ss:Type="Number">4.9186377812072004E-87</Data></Cell>
    <Cell><Data ss:Type="Number">192.32881444578899</Data></Cell>
   </Row>
   <Row>
    <Cell><Data ss:Type="String">C7</Data></Cell>
    <Cell><Data ss:Type="Number">-1.6628266403459799</Data></Cell>
    <Cell><Data ss:Type="Number">5.1783199936656397</Data></Cell>
    <Cell><Data ss:Type="Number">-23.1405495103179</Data></Cell>
    <Cell ss:StyleID="s18"><Data ss:Type="Number">7.3992662635782995E-89</Data></Cell>
    <Cell ss:StyleID="s18"><Data ss:Type="Number">9.3686094383460603E-87</Data></Cell>
    <Cell><Data ss:Type="Number">191.70028231392399</Data></Cell>
   </Row>
   <Row>
    <Cell><Data ss:Type="String">SAMD5</Data></Cell>
    <Cell><Data ss:Type="Number">-1.9744574354292701</Data></Cell>
    <Cell><Data ss:Type="Number">5.06561934201968</Data></Cell>
    <Cell><Data ss:Type="Number">-23.0286812150853</Data></Cell>
    <Cell ss:StyleID="s18"><Data ss:Type="Number">3.2580215295104402E-88</Data></Cell>
    <Cell ss:StyleID="s18"><Data ss:Type="Number">4.0594169447772799E-86</Data></Cell>
    <Cell><Data ss:Type="Number">190.28552303666501</Data></Cell>
   </Row>
   <Row>
    <Cell><Data ss:Type="String">KLHL31</Data></Cell>
    <Cell><Data ss:Type="Number">-2.4865271063369399</Data></Cell>
    <Cell><Data ss:Type="Number">5.7684973505658004</Data></Cell>
    <Cell><Data ss:Type="Number">-22.998464593535601</Data></Cell>
    <Cell ss:StyleID="s18"><Data ss:Type="Number">4.86142820709811E-88</Data></Cell>
    <Cell ss:StyleID="s18"><Data ss:Type="Number">6.0331867360629403E-86</Data></Cell>
    <Cell><Data ss:Type="Number">189.845396938486</Data></Cell>
   </Row>
   <Row>
    <Cell><Data ss:Type="String">CAPN6</Data></Cell>
    <Cell><Data ss:Type="Number">-1.5073545757614599</Data></Cell>
    <Cell><Data ss:Type="Number">4.66964466977391</Data></Cell>
    <Cell><Data ss:Type="Number">-22.984793795184299</Data></Cell>
    <Cell ss:StyleID="s18"><Data ss:Type="Number">5.8262506446490502E-88</Data></Cell>
    <Cell ss:StyleID="s18"><Data ss:Type="Number">7.2019827138638096E-86</Data></Cell>
    <Cell><Data ss:Type="Number">189.67017723697001</Data></Cell>
   </Row>
   <Row>
    <Cell><Data ss:Type="String">CALB2</Data></Cell>
    <Cell><Data ss:Type="Number">-2.27600304790445</Data></Cell>
    <Cell><Data ss:Type="Number">6.0237214599526796</Data></Cell>
    <Cell><Data ss:Type="Number">-22.824246126609101</Data></Cell>
    <Cell ss:StyleID="s18"><Data ss:Type="Number">4.8778853303348697E-87</Data></Cell>
    <Cell ss:StyleID="s18"><Data ss:Type="Number">5.9823916008193197E-85</Data></Cell>
    <Cell><Data ss:Type="Number">187.544024132309</Data></Cell>
   </Row>
   <Row>
    <Cell><Data ss:Type="String">PRELP</Data></Cell>
    <Cell><Data ss:Type="Number">-1.7226774509059899</Data></Cell>
    <Cell><Data ss:Type="Number">5.7993590757869802</Data></Cell>
    <Cell><Data ss:Type="Number">-22.775280142957399</Data></Cell>
    <Cell ss:StyleID="s18"><Data ss:Type="Number">9.32174048656346E-87</Data></Cell>
    <Cell ss:StyleID="s18"><Data ss:Type="Number">1.13435063025987E-84</Data></Cell>
    <Cell><Data ss:Type="Number">186.85789725242401</Data></Cell>
   </Row>
   <Row>
    <Cell><Data ss:Type="String">LIPE</Data></Cell>
    <Cell><Data ss:Type="Number">-1.37483597264987</Data></Cell>
    <Cell><Data ss:Type="Number">6.4873591060980598</Data></Cell>
    <Cell><Data ss:Type="Number">-22.7003550854993</Data></Cell>
    <Cell ss:StyleID="s18"><Data ss:Type="Number">2.5101040515311601E-86</Data></Cell>
    <Cell ss:StyleID="s18"><Data ss:Type="Number">3.0426741902165002E-84</Data></Cell>
    <Cell><Data ss:Type="Number">185.928018539844</Data></Cell>
   </Row>
   <Row>
    <Cell><Data ss:Type="String">232584_at</Data></Cell>
    <Cell><Data ss:Type="Number">-1.47602019032401</Data></Cell>
    <Cell><Data ss:Type="Number">4.5622263371358303</Data></Cell>
    <Cell><Data ss:Type="Number">-22.636665151149899</Data></Cell>
    <Cell ss:StyleID="s18"><Data ss:Type="Number">5.82373326903909E-86</Data></Cell>
    <Cell ss:StyleID="s18"><Data ss:Type="Number">7.0321017087231004E-84</Data></Cell>
    <Cell><Data ss:Type="Number">185.070097159417</Data></Cell>
   </Row>
   <Row>
    <Cell><Data ss:Type="String">ALDH1A1</Data></Cell>
    <Cell><Data ss:Type="Number">-2.5090683353140699</Data></Cell>
    <Cell><Data ss:Type="Number">5.1960270668308901</Data></Cell>
    <Cell><Data ss:Type="Number">-22.604059639237001</Data></Cell>
    <Cell ss:StyleID="s18"><Data ss:Type="Number">8.9589501279965405E-86</Data></Cell>
    <Cell ss:StyleID="s18"><Data ss:Type="Number">1.0734950433063699E-83</Data></Cell>
    <Cell><Data ss:Type="Number">184.6145588649</Data></Cell>
   </Row>
   <Row>
    <Cell><Data ss:Type="String">GPX3</Data></Cell>
    <Cell><Data ss:Type="Number">-2.8893783055114199</Data></Cell>
    <Cell><Data ss:Type="Number">6.61579322492919</Data></Cell>
    <Cell><Data ss:Type="Number">-22.5236566325806</Data></Cell>
    <Cell ss:StyleID="s18"><Data ss:Type="Number">2.5902132479958501E-85</Data></Cell>
    <Cell ss:StyleID="s18"><Data ss:Type="Number">3.0918446228176501E-83</Data></Cell>
    <Cell><Data ss:Type="Number">183.54663505600701</Data></Cell>
   </Row>
   <Row>
    <Cell><Data ss:Type="String">MYOC</Data></Cell>
    <Cell><Data ss:Type="Number">-1.15240145226409</Data></Cell>
    <Cell><Data ss:Type="Number">5.05425445601891</Data></Cell>
    <Cell><Data ss:Type="Number">-22.483281929978698</Data></Cell>
    <Cell ss:StyleID="s18"><Data ss:Type="Number">4.41331939030658E-85</Data></Cell>
    <Cell ss:StyleID="s18"><Data ss:Type="Number">5.2479905175835697E-83</Data></Cell>
    <Cell><Data ss:Type="Number">183.12856689003499</Data></Cell>
   </Row>
   <Row>
    <Cell><Data ss:Type="String">TCEAL2</Data></Cell>
    <Cell><Data ss:Type="Number">-1.16054755159231</Data></Cell>
    <Cell><Data ss:Type="Number">4.28913827986716</Data></Cell>
    <Cell><Data ss:Type="Number">-22.445819655881401</Data></Cell>
    <Cell ss:StyleID="s18"><Data ss:Type="Number">7.2350028104472805E-85</Data></Cell>
    <Cell ss:StyleID="s18"><Data ss:Type="Number">8.5383953922236995E-83</Data></Cell>
    <Cell><Data ss:Type="Number">182.61330859752999</Data></Cell>
   </Row>
   <Row>
    <Cell><Data ss:Type="String">PAFAH1B3</Data></Cell>
    <Cell><Data ss:Type="Number">1.7998836125429001</Data></Cell>
    <Cell><Data ss:Type="Number">8.7973785936605395</Data></Cell>
    <Cell><Data ss:Type="Number">22.344599908994901</Data></Cell>
    <Cell ss:StyleID="s18"><Data ss:Type="Number">2.74891864134419E-84</Data></Cell>
    <Cell ss:StyleID="s18"><Data ss:Type="Number">3.1958989438437998E-82</Data></Cell>
    <Cell><Data ss:Type="Number">181.144329707906</Data></Cell>
   </Row>
   <Row>
    <Cell><Data ss:Type="String">CLDN5</Data></Cell>
    <Cell><Data ss:Type="Number">-1.48250149112538</Data></Cell>
    <Cell><Data ss:Type="Number">6.5269912384628004</Data></Cell>
    <Cell><Data ss:Type="Number">-22.178841088276801</Data></Cell>
    <Cell ss:StyleID="s18"><Data ss:Type="Number">2.44080941090233E-83</Data></Cell>
    <Cell ss:StyleID="s18"><Data ss:Type="Number">2.8271805006133101E-81</Data></Cell>
    <Cell><Data ss:Type="Number">179.03674301559701</Data></Cell>
   </Row>
   <Row>
    <Cell><Data ss:Type="String">KANK3</Data></Cell>
    <Cell><Data ss:Type="Number">-1.17764482252475</Data></Cell>
    <Cell><Data ss:Type="Number">5.78659051411611</Data></Cell>
    <Cell><Data ss:Type="Number">-22.1328270575235</Data></Cell>
    <Cell ss:StyleID="s18"><Data ss:Type="Number">4.4727416583908E-83</Data></Cell>
    <Cell ss:StyleID="s18"><Data ss:Type="Number">5.1616429012735702E-81</Data></Cell>
    <Cell><Data ss:Type="Number">178.434807703095</Data></Cell>
   </Row>
   <Row>
    <Cell><Data ss:Type="String">HOXA5</Data></Cell>
    <Cell><Data ss:Type="Number">-2.6110509458213098</Data></Cell>
    <Cell><Data ss:Type="Number">5.6854665887245002</Data></Cell>
    <Cell><Data ss:Type="Number">-22.1067827105812</Data></Cell>
    <Cell ss:StyleID="s18"><Data ss:Type="Number">6.3010443134037102E-83</Data></Cell>
    <Cell ss:StyleID="s18"><Data ss:Type="Number">7.2448110241686699E-81</Data></Cell>
    <Cell><Data ss:Type="Number">178.01579357514601</Data></Cell>
   </Row>
   <Row>
    <Cell><Data ss:Type="String">AKR1C1</Data></Cell>
    <Cell><Data ss:Type="Number">-3.5696419252653002</Data></Cell>
    <Cell><Data ss:Type="Number">7.7654900920905696</Data></Cell>
    <Cell><Data ss:Type="Number">-22.038742521942801</Data></Cell>
    <Cell ss:StyleID="s18"><Data ss:Type="Number">1.5420453465982999E-82</Data></Cell>
    <Cell ss:StyleID="s18"><Data ss:Type="Number">1.76651744210678E-80</Data></Cell>
    <Cell><Data ss:Type="Number">177.15067857193699</Data></Cell>
   </Row>
   <Row>
    <Cell><Data ss:Type="String">ACKR1</Data></Cell>
    <Cell><Data ss:Type="Number">-1.8547348111558299</Data></Cell>
    <Cell><Data ss:Type="Number">5.9730802487608203</Data></Cell>
    <Cell><Data ss:Type="Number">-21.966974144170699</Data></Cell>
    <Cell ss:StyleID="s18"><Data ss:Type="Number">3.9612871196578299E-82</Data></Cell>
    <Cell ss:StyleID="s18"><Data ss:Type="Number">4.5213610722693096E-80</Data></Cell>
    <Cell><Data ss:Type="Number">176.224821198813</Data></Cell>
   </Row>
   <Row>
    <Cell><Data ss:Type="String">CPS1</Data></Cell>
    <Cell><Data ss:Type="Number">-1.16528418662708</Data></Cell>
    <Cell><Data ss:Type="Number">5.2329622994087801</Data></Cell>
    <Cell><Data ss:Type="Number">-21.931821980160901</Data></Cell>
    <Cell ss:StyleID="s18"><Data ss:Type="Number">6.2868658272103601E-82</Data></Cell>
    <Cell ss:StyleID="s18"><Data ss:Type="Number">7.1496524320064301E-80</Data></Cell>
    <Cell><Data ss:Type="Number">175.750908904547</Data></Cell>
   </Row>
   <Row>
    <Cell><Data ss:Type="String">243584_at</Data></Cell>
    <Cell><Data ss:Type="Number">-2.9299907922540598</Data></Cell>
    <Cell><Data ss:Type="Number">5.3614530003362297</Data></Cell>
    <Cell><Data ss:Type="Number">-21.869955357788999</Data></Cell>
    <Cell ss:StyleID="s18"><Data ss:Type="Number">1.4168693834310299E-81</Data></Cell>
    <Cell ss:StyleID="s18"><Data ss:Type="Number">1.5882140895133399E-79</Data></Cell>
    <Cell><Data ss:Type="Number">174.951105432318</Data></Cell>
   </Row>
   <Row>
    <Cell><Data ss:Type="String">FOXO1</Data></Cell>
    <Cell><Data ss:Type="Number">-1.7850969706428399</Data></Cell>
    <Cell><Data ss:Type="Number">7.4358869900731799</Data></Cell>
    <Cell><Data ss:Type="Number">-21.871501428258</Data></Cell>
    <Cell ss:StyleID="s18"><Data ss:Type="Number">1.3883954052296201E-81</Data></Cell>
    <Cell ss:StyleID="s18"><Data ss:Type="Number">1.56189488860256E-79</Data></Cell>
    <Cell><Data ss:Type="Number">174.929919246352</Data></Cell>
   </Row>
   <Row>
    <Cell><Data ss:Type="String">CFD</Data></Cell>
    <Cell><Data ss:Type="Number">-3.2179396526734001</Data></Cell>
    <Cell><Data ss:Type="Number">8.1619037950828801</Data></Cell>
    <Cell><Data ss:Type="Number">-21.842857969723799</Data></Cell>
    <Cell ss:StyleID="s18"><Data ss:Type="Number">2.02225610805454E-81</Data></Cell>
    <Cell ss:StyleID="s18"><Data ss:Type="Number">2.2506774919323099E-79</Data></Cell>
    <Cell><Data ss:Type="Number">174.58388383818499</Data></Cell>
   </Row>
   <Row>
    <Cell><Data ss:Type="String">IPO11</Data></Cell>
    <Cell><Data ss:Type="Number">-1.41696099750181</Data></Cell>
    <Cell><Data ss:Type="Number">4.5540358218776102</Data></Cell>
    <Cell><Data ss:Type="Number">-21.842268053373399</Data></Cell>
    <Cell ss:StyleID="s18"><Data ss:Type="Number">2.0379774712978801E-81</Data></Cell>
    <Cell ss:StyleID="s18"><Data ss:Type="Number">2.2601314694102801E-79</Data></Cell>
    <Cell><Data ss:Type="Number">174.57811378050201</Data></Cell>
   </Row>
   <Row>
    <Cell><Data ss:Type="String">ADAMTS18</Data></Cell>
    <Cell><Data ss:Type="Number">-1.1625397482895401</Data></Cell>
    <Cell><Data ss:Type="Number">4.5194981411112298</Data></Cell>
    <Cell><Data ss:Type="Number">-21.824938932340299</Data></Cell>
    <Cell ss:StyleID="s18"><Data ss:Type="Number">2.5585151646223202E-81</Data></Cell>
    <Cell ss:StyleID="s18"><Data ss:Type="Number">2.82738527414835E-79</Data></Cell>
    <Cell><Data ss:Type="Number">174.417272607472</Data></Cell>
   </Row>
   <Row>
    <Cell><Data ss:Type="String">HBA2</Data></Cell>
    <Cell><Data ss:Type="Number">-2.4945280484135601</Data></Cell>
    <Cell><Data ss:Type="Number">7.2480255892284999</Data></Cell>
    <Cell><Data ss:Type="Number">-21.823167264000698</Data></Cell>
    <Cell ss:StyleID="s18"><Data ss:Type="Number">2.6187071274064401E-81</Data></Cell>
    <Cell ss:StyleID="s18"><Data ss:Type="Number">2.8837129120601799E-79</Data></Cell>
    <Cell><Data ss:Type="Number">174.383110742291</Data></Cell>
   </Row>
   <Row>
    <Cell><Data ss:Type="String">DPT</Data></Cell>
    <Cell><Data ss:Type="Number">-2.01754386427619</Data></Cell>
    <Cell><Data ss:Type="Number">6.0312493119989101</Data></Cell>
    <Cell><Data ss:Type="Number">-21.814948868049001</Data></Cell>
    <Cell ss:StyleID="s18"><Data ss:Type="Number">2.91696793285062E-81</Data></Cell>
    <Cell ss:StyleID="s18"><Data ss:Type="Number">3.20088614498142E-79</Data></Cell>
    <Cell><Data ss:Type="Number">174.26323358035401</Data></Cell>
   </Row>
   <Row>
    <Cell><Data ss:Type="String">SPATS2L</Data></Cell>
    <Cell><Data ss:Type="Number">-1.2294470172704499</Data></Cell>
    <Cell><Data ss:Type="Number">3.8509118504740201</Data></Cell>
    <Cell><Data ss:Type="Number">-21.759695552135199</Data></Cell>
    <Cell ss:StyleID="s18"><Data ss:Type="Number">6.0226030115944099E-81</Data></Cell>
    <Cell ss:StyleID="s18"><Data ss:Type="Number">6.5856953351259995E-79</Data></Cell>
    <Cell><Data ss:Type="Number">173.57914659383999</Data></Cell>
   </Row>
   <Row>
    <Cell><Data ss:Type="String">BUB1B</Data></Cell>
    <Cell><Data ss:Type="Number">2.5045448426035999</Data></Cell>
    <Cell><Data ss:Type="Number">7.76759503863458</Data></Cell>
    <Cell><Data ss:Type="Number">21.7582920308304</Data></Cell>
    <Cell ss:StyleID="s18"><Data ss:Type="Number">6.1345106805071498E-81</Data></Cell>
    <Cell ss:StyleID="s18"><Data ss:Type="Number">6.6846929276021105E-79</Data></Cell>
    <Cell><Data ss:Type="Number">173.44537841566799</Data></Cell>
   </Row>
   <Row>
    <Cell><Data ss:Type="String">PVRL3</Data></Cell>
    <Cell><Data ss:Type="Number">-1.26316526745361</Data></Cell>
    <Cell><Data ss:Type="Number">4.2209460144698498</Data></Cell>
    <Cell><Data ss:Type="Number">-21.6636991537946</Data></Cell>
    <Cell ss:StyleID="s18"><Data ss:Type="Number">2.12043770149059E-80</Data></Cell>
    <Cell ss:StyleID="s18"><Data ss:Type="Number">2.2946217535092298E-78</Data></Cell>
    <Cell><Data ss:Type="Number">172.25515119453499</Data></Cell>
   </Row>
   <Row>
    <Cell><Data ss:Type="String">HCG11</Data></Cell>
    <Cell><Data ss:Type="Number">-1.24740088701214</Data></Cell>
    <Cell><Data ss:Type="Number">3.8012395228670099</Data></Cell>
    <Cell><Data ss:Type="Number">-21.616488958390601</Data></Cell>
    <Cell ss:StyleID="s18"><Data ss:Type="Number">3.9362187827476698E-80</Data></Cell>
    <Cell ss:StyleID="s18"><Data ss:Type="Number">4.23028543682648E-78</Data></Cell>
    <Cell><Data ss:Type="Number">171.619930785441</Data></Cell>
   </Row>
   <Row>
    <Cell><Data ss:Type="String">236131_at</Data></Cell>
    <Cell><Data ss:Type="Number">-1.52236557912488</Data></Cell>
    <Cell><Data ss:Type="Number">5.4246886313724501</Data></Cell>
    <Cell><Data ss:Type="Number">-21.584967185904802</Data></Cell>
    <Cell ss:StyleID="s18"><Data ss:Type="Number">5.9482561483470999E-80</Data></Cell>
    <Cell ss:StyleID="s18"><Data ss:Type="Number">6.3707453008016096E-78</Data></Cell>
    <Cell><Data ss:Type="Number">171.20380798682601</Data></Cell>
   </Row>
   <Row>
    <Cell><Data ss:Type="String">ACSS2</Data></Cell>
    <Cell><Data ss:Type="Number">-1.39048255771306</Data></Cell>
    <Cell><Data ss:Type="Number">8.3802821529437992</Data></Cell>
    <Cell><Data ss:Type="Number">-21.551945737842502</Data></Cell>
    <Cell ss:StyleID="s18"><Data ss:Type="Number">9.1658535212835306E-80</Data></Cell>
    <Cell ss:StyleID="s18"><Data ss:Type="Number">9.7500987423340593E-78</Data></Cell>
    <Cell><Data ss:Type="Number">170.79891379496601</Data></Cell>
   </Row>
   <Row>
    <Cell><Data ss:Type="String">CAT</Data></Cell>
    <Cell><Data ss:Type="Number">-1.6526715168411801</Data></Cell>
    <Cell><Data ss:Type="Number">7.5042318105344803</Data></Cell>
    <Cell><Data ss:Type="Number">-21.452073773885601</Data></Cell>
    <Cell ss:StyleID="s18"><Data ss:Type="Number">3.38648403867259E-79</Data></Cell>
    <Cell ss:StyleID="s18"><Data ss:Type="Number">3.5780034400488701E-77</Data></Cell>
    <Cell><Data ss:Type="Number">169.48213723388</Data></Cell>
   </Row>
   <Row>
    <Cell><Data ss:Type="String">SLC35G2</Data></Cell>
    <Cell><Data ss:Type="Number">-1.92679354892377</Data></Cell>
    <Cell><Data ss:Type="Number">5.4559005761522403</Data></Cell>
    <Cell><Data ss:Type="Number">-21.4135069704739</Data></Cell>
    <Cell ss:StyleID="s18"><Data ss:Type="Number">5.6075890013915805E-79</Data></Cell>
    <Cell ss:StyleID="s18"><Data ss:Type="Number">5.88495766542014E-77</Data></Cell>
    <Cell><Data ss:Type="Number">168.99592019014901</Data></Cell>
   </Row>
   <Row>
    <Cell><Data ss:Type="String">RBPMS-AS1</Data></Cell>
    <Cell><Data ss:Type="Number">-1.2046928477726</Data></Cell>
    <Cell><Data ss:Type="Number">5.3712757309707104</Data></Cell>
    <Cell><Data ss:Type="Number">-21.3984884031068</Data></Cell>
    <Cell ss:StyleID="s18"><Data ss:Type="Number">6.8241136362610501E-79</Data></Cell>
    <Cell ss:StyleID="s18"><Data ss:Type="Number">7.1377033398136399E-77</Data></Cell>
    <Cell><Data ss:Type="Number">168.80522635532799</Data></Cell>
   </Row>
   <Row>
    <Cell><Data ss:Type="String">NATD1</Data></Cell>
    <Cell><Data ss:Type="Number">-1.7655880162862401</Data></Cell>
    <Cell><Data ss:Type="Number">6.35492694698421</Data></Cell>
    <Cell><Data ss:Type="Number">-21.3322834204373</Data></Cell>
    <Cell ss:StyleID="s18"><Data ss:Type="Number">1.6209912378053699E-78</Data></Cell>
    <Cell ss:StyleID="s18"><Data ss:Type="Number">1.68421528143273E-76</Data></Cell>
    <Cell><Data ss:Type="Number">167.901165973779</Data></Cell>
   </Row>
   <Row>
    <Cell><Data ss:Type="String">AOX1</Data></Cell>
    <Cell><Data ss:Type="Number">-2.0725794319906901</Data></Cell>
    <Cell><Data ss:Type="Number">5.0602819532138703</Data></Cell>
    <Cell><Data ss:Type="Number">-21.295298268013699</Data></Cell>
    <Cell ss:StyleID="s18"><Data ss:Type="Number">2.6276829206309202E-78</Data></Cell>
    <Cell ss:StyleID="s18"><Data ss:Type="Number">2.72113098211296E-76</Data></Cell>
    <Cell><Data ss:Type="Number">167.44188450901601</Data></Cell>
   </Row>
   <Row>
    <Cell><Data ss:Type="String">NPR3</Data></Cell>
    <Cell><Data ss:Type="Number">-2.2548779322275601</Data></Cell>
    <Cell><Data ss:Type="Number">6.3851618112118</Data></Cell>
    <Cell><Data ss:Type="Number">-21.245633983404801</Data></Cell>
    <Cell ss:StyleID="s18"><Data ss:Type="Number">5.0252737745111604E-78</Data></Cell>
    <Cell ss:StyleID="s18"><Data ss:Type="Number">5.1697503955283602E-76</Data></Cell>
    <Cell><Data ss:Type="Number">166.85416000889799</Data></Cell>
   </Row>
   <Row>
    <Cell><Data ss:Type="String">236772_s_at</Data></Cell>
    <Cell><Data ss:Type="Number">-1.07458145640974</Data></Cell>
    <Cell><Data ss:Type="Number">5.1431359671360104</Data></Cell>
    <Cell><Data ss:Type="Number">-21.244093139277201</Data></Cell>
    <Cell ss:StyleID="s18"><Data ss:Type="Number">5.1273585465623899E-78</Data></Cell>
    <Cell ss:StyleID="s18"><Data ss:Type="Number">5.25747577656368E-76</Data></Cell>
    <Cell><Data ss:Type="Number">166.76652417894101</Data></Cell>
   </Row>
   <Row>
    <Cell><Data ss:Type="String">MFAP4</Data></Cell>
    <Cell><Data ss:Type="Number">-1.61642944544178</Data></Cell>
    <Cell><Data ss:Type="Number">6.0823524248662197</Data></Cell>
    <Cell><Data ss:Type="Number">-21.1194141424013</Data></Cell>
    <Cell ss:StyleID="s18"><Data ss:Type="Number">2.6070015539200202E-77</Data></Cell>
    <Cell ss:StyleID="s18"><Data ss:Type="Number">2.6300440837836999E-75</Data></Cell>
    <Cell><Data ss:Type="Number">165.15600234807101</Data></Cell>
   </Row>
   <Row>
    <Cell><Data ss:Type="String">236923_x_at</Data></Cell>
    <Cell><Data ss:Type="Number">-1.1058780005801501</Data></Cell>
    <Cell><Data ss:Type="Number">7.2676009905450796</Data></Cell>
    <Cell><Data ss:Type="Number">-21.041614519845901</Data></Cell>
    <Cell ss:StyleID="s18"><Data ss:Type="Number">7.1839200108199807E-77</Data></Cell>
    <Cell ss:StyleID="s18"><Data ss:Type="Number">7.2009587954610299E-75</Data></Cell>
    <Cell><Data ss:Type="Number">164.16737847821099</Data></Cell>
   </Row>
   <Row>
    <Cell><Data ss:Type="String">EZH2</Data></Cell>
    <Cell><Data ss:Type="Number">2.10854181488188</Data></Cell>
    <Cell><Data ss:Type="Number">7.7249010052343001</Data></Cell>
    <Cell><Data ss:Type="Number">21.006227786271001</Data></Cell>
    <Cell ss:StyleID="s18"><Data ss:Type="Number">1.13885775697988E-76</Data></Cell>
    <Cell ss:StyleID="s18"><Data ss:Type="Number">1.1379117409517099E-74</Data></Cell>
    <Cell><Data ss:Type="Number">163.63597704594901</Data></Cell>
   </Row>
   <Row>
    <Cell><Data ss:Type="String">EGFLAM</Data></Cell>
    <Cell><Data ss:Type="Number">-1.45572059692638</Data></Cell>
    <Cell><Data ss:Type="Number">6.1020500891733001</Data></Cell>
    <Cell><Data ss:Type="Number">-20.998752870552</Data></Cell>
    <Cell ss:StyleID="s18"><Data ss:Type="Number">1.2552473127312799E-76</Data></Cell>
    <Cell ss:StyleID="s18"><Data ss:Type="Number">1.2502103330687201E-74</Data></Cell>
    <Cell><Data ss:Type="Number">163.55450258414601</Data></Cell>
   </Row>
   <Row>
    <Cell><Data ss:Type="String">EDN3</Data></Cell>
    <Cell><Data ss:Type="Number">-1.11262555088699</Data></Cell>
    <Cell><Data ss:Type="Number">4.3243334832725804</Data></Cell>
    <Cell><Data ss:Type="Number">-20.9253372246739</Data></Cell>
    <Cell ss:StyleID="s18"><Data ss:Type="Number">3.262883367787E-76</Data></Cell>
    <Cell ss:StyleID="s18"><Data ss:Type="Number">3.1988531173721202E-74</Data></Cell>
    <Cell><Data ss:Type="Number">162.784219799364</Data></Cell>
   </Row>
   <Row>
    <Cell><Data ss:Type="String">PPAP2A</Data></Cell>
    <Cell><Data ss:Type="Number">-1.7942979500321901</Data></Cell>
    <Cell><Data ss:Type="Number">7.8637463059810297</Data></Cell>
    <Cell><Data ss:Type="Number">-20.935452025969099</Data></Cell>
    <Cell ss:StyleID="s18"><Data ss:Type="Number">2.8606386369928703E-76</Data></Cell>
    <Cell ss:StyleID="s18"><Data ss:Type="Number">2.81332115513569E-74</Data></Cell>
    <Cell><Data ss:Type="Number">162.71957828220599</Data></Cell>
   </Row>
   <Row>
    <Cell><Data ss:Type="String">UBE2C</Data></Cell>
    <Cell><Data ss:Type="Number">2.3164816990661601</Data></Cell>
    <Cell><Data ss:Type="Number">7.9445399686309699</Data></Cell>
    <Cell><Data ss:Type="Number">20.883674857107</Data></Cell>
    <Cell ss:StyleID="s18"><Data ss:Type="Number">5.6089761586525205E-76</Data></Cell>
    <Cell ss:StyleID="s18"><Data ss:Type="Number">5.4646454948815903E-74</Data></Cell>
    <Cell><Data ss:Type="Number">162.038842512862</Data></Cell>
   </Row>
   <Row>
    <Cell><Data ss:Type="String">GABRE</Data></Cell>
    <Cell><Data ss:Type="Number">-2.2751755963319802</Data></Cell>
    <Cell><Data ss:Type="Number">5.5464838923375099</Data></Cell>
    <Cell><Data ss:Type="Number">-20.869320206032501</Data></Cell>
    <Cell ss:StyleID="s18"><Data ss:Type="Number">6.7596401187215198E-76</Data></Cell>
    <Cell ss:StyleID="s18"><Data ss:Type="Number">6.5652479836303403E-74</Data></Cell>
    <Cell><Data ss:Type="Number">161.89388996393799</Data></Cell>
   </Row>
   <Row>
    <Cell><Data ss:Type="String">SIM1</Data></Cell>
    <Cell><Data ss:Type="Number">-1.1328422484507299</Data></Cell>
    <Cell><Data ss:Type="Number">4.5640685593424397</Data></Cell>
    <Cell><Data ss:Type="Number">-20.855702914054302</Data></Cell>
    <Cell ss:StyleID="s18"><Data ss:Type="Number">8.0684196221003406E-76</Data></Cell>
    <Cell ss:StyleID="s18"><Data ss:Type="Number">7.8121286458689197E-74</Data></Cell>
    <Cell><Data ss:Type="Number">161.88035109119201</Data></Cell>
   </Row>
   <Row>
    <Cell><Data ss:Type="String">LOXL4</Data></Cell>
    <Cell><Data ss:Type="Number">-1.1752541417154301</Data></Cell>
    <Cell><Data ss:Type="Number">6.4421087454377002</Data></Cell>
    <Cell><Data ss:Type="Number">-20.830424947095601</Data></Cell>
    <Cell ss:StyleID="s18"><Data ss:Type="Number">1.12057786443023E-75</Data></Cell>
    <Cell ss:StyleID="s18"><Data ss:Type="Number">1.08163432506762E-73</Data></Cell>
    <Cell><Data ss:Type="Number">161.37964606284601</Data></Cell>
   </Row>
   <Row>
    <Cell><Data ss:Type="String">RELN</Data></Cell>
    <Cell><Data ss:Type="Number">-1.07648261056429</Data></Cell>
    <Cell><Data ss:Type="Number">5.3333842626625296</Data></Cell>
    <Cell><Data ss:Type="Number">-20.7604206087276</Data></Cell>
    <Cell ss:StyleID="s18"><Data ss:Type="Number">2.7815482823053002E-75</Data></Cell>
    <Cell ss:StyleID="s18"><Data ss:Type="Number">2.6684092325403598E-73</Data></Cell>
    <Cell><Data ss:Type="Number">160.54653835965101</Data></Cell>
   </Row>
   <Row>
    <Cell><Data ss:Type="String">HSD11B1</Data></Cell>
    <Cell><Data ss:Type="Number">-1.70584402342703</Data></Cell>
    <Cell><Data ss:Type="Number">5.2341328198567103</Data></Cell>
    <Cell><Data ss:Type="Number">-20.751536930068401</Data></Cell>
    <Cell ss:StyleID="s18"><Data ss:Type="Number">3.1215483174850799E-75</Data></Cell>
    <Cell ss:StyleID="s18"><Data ss:Type="Number">2.9854220819886297E-73</Data></Cell>
    <Cell><Data ss:Type="Number">160.44571968101999</Data></Cell>
   </Row>
   <Row>
    <Cell><Data ss:Type="String">HRCT1</Data></Cell>
    <Cell><Data ss:Type="Number">-1.2953879416557099</Data></Cell>
    <Cell><Data ss:Type="Number">6.0356602111872304</Data></Cell>
    <Cell><Data ss:Type="Number">-20.747238536183101</Data></Cell>
    <Cell ss:StyleID="s18"><Data ss:Type="Number">3.3006632322827602E-75</Data></Cell>
    <Cell ss:StyleID="s18"><Data ss:Type="Number">3.1471018880003402E-73</Data></Cell>
    <Cell><Data ss:Type="Number">160.35439233499901</Data></Cell>
   </Row>
   <Row>
    <Cell><Data ss:Type="String">PRC1</Data></Cell>
    <Cell><Data ss:Type="Number">2.27210187065198</Data></Cell>
    <Cell><Data ss:Type="Number">8.4161439988891207</Data></Cell>
    <Cell><Data ss:Type="Number">20.700163407953799</Data></Cell>
    <Cell ss:StyleID="s18"><Data ss:Type="Number">6.0798868222954195E-75</Data></Cell>
    <Cell ss:StyleID="s18"><Data ss:Type="Number">5.7794036620202695E-73</Data></Cell>
    <Cell><Data ss:Type="Number">159.6624969879</Data></Cell>
   </Row>
   <Row>
    <Cell><Data ss:Type="String">229490_s_at</Data></Cell>
    <Cell><Data ss:Type="Number">2.7849616053585602</Data></Cell>
    <Cell><Data ss:Type="Number">7.7851511702243199</Data></Cell>
    <Cell><Data ss:Type="Number">20.6830816821079</Data></Cell>
    <Cell ss:StyleID="s18"><Data ss:Type="Number">7.5879391197816302E-75</Data></Cell>
    <Cell ss:StyleID="s18"><Data ss:Type="Number">7.1910669100621398E-73</Data></Cell>
    <Cell><Data ss:Type="Number">159.44208951647201</Data></Cell>
   </Row>
   <Row>
    <Cell><Data ss:Type="String">SH3GLB1</Data></Cell>
    <Cell><Data ss:Type="Number">-1.3544076501036999</Data></Cell>
    <Cell><Data ss:Type="Number">8.6869562059829804</Data></Cell>
    <Cell><Data ss:Type="Number">-20.636665453948201</Data></Cell>
    <Cell ss:StyleID="s18"><Data ss:Type="Number">1.38518000762028E-74</Data></Cell>
    <Cell ss:StyleID="s18"><Data ss:Type="Number">1.30090449124074E-72</Data></Cell>
    <Cell><Data ss:Type="Number">158.84503763261799</Data></Cell>
   </Row>
   <Row>
    <Cell><Data ss:Type="String">CDKN1C</Data></Cell>
    <Cell><Data ss:Type="Number">-2.5573494522825602</Data></Cell>
    <Cell><Data ss:Type="Number">7.7825133704126896</Data></Cell>
    <Cell><Data ss:Type="Number">-20.623675551832498</Data></Cell>
    <Cell ss:StyleID="s18"><Data ss:Type="Number">1.6391917504043901E-74</Data></Cell>
    <Cell ss:StyleID="s18"><Data ss:Type="Number">1.53485277850739E-72</Data></Cell>
    <Cell><Data ss:Type="Number">158.67014674956201</Data></Cell>
   </Row>
   <Row>
    <Cell><Data ss:Type="String">SOX5</Data></Cell>
    <Cell><Data ss:Type="Number">-1.9565602586098401</Data></Cell>
    <Cell><Data ss:Type="Number">5.4718146457872798</Data></Cell>
    <Cell><Data ss:Type="Number">-20.571710292803701</Data></Cell>
    <Cell ss:StyleID="s18"><Data ss:Type="Number">3.2139608198179701E-74</Data></Cell>
    <Cell ss:StyleID="s18"><Data ss:Type="Number">2.9914705559222399E-72</Data></Cell>
    <Cell><Data ss:Type="Number">158.04749933092401</Data></Cell>
   </Row>
   <Row>
    <Cell><Data ss:Type="String">CD209</Data></Cell>
    <Cell><Data ss:Type="Number">-1.17152043031354</Data></Cell>
    <Cell><Data ss:Type="Number">5.96181578548026</Data></Cell>
    <Cell><Data ss:Type="Number">-20.504374595001099</Data></Cell>
    <Cell ss:StyleID="s18"><Data ss:Type="Number">7.6853707532612202E-74</Data></Cell>
    <Cell ss:StyleID="s18"><Data ss:Type="Number">7.1321152800442596E-72</Data></Cell>
    <Cell><Data ss:Type="Number">157.21626129412499</Data></Cell>
   </Row>
   <Row>
    <Cell><Data ss:Type="String">TMEM220</Data></Cell>
    <Cell><Data ss:Type="Number">-1.8386034024009299</Data></Cell>
    <Cell><Data ss:Type="Number">5.79957909692037</Data></Cell>
    <Cell><Data ss:Type="Number">-20.492277480703802</Data></Cell>
    <Cell ss:StyleID="s18"><Data ss:Type="Number">8.9877854715911105E-74</Data></Cell>
    <Cell ss:StyleID="s18"><Data ss:Type="Number">8.3160947585366903E-72</Data></Cell>
    <Cell><Data ss:Type="Number">156.97948771908901</Data></Cell>
   </Row>
   <Row>
    <Cell><Data ss:Type="String">PDE8B</Data></Cell>
    <Cell><Data ss:Type="Number">-2.3555223385307502</Data></Cell>
    <Cell><Data ss:Type="Number">5.51376903256521</Data></Cell>
    <Cell><Data ss:Type="Number">-20.467831925081601</Data></Cell>
    <Cell ss:StyleID="s18"><Data ss:Type="Number">1.2331322520529899E-73</Data></Cell>
    <Cell ss:StyleID="s18"><Data ss:Type="Number">1.1376099719972001E-71</Data></Cell>
    <Cell><Data ss:Type="Number">156.67759907218499</Data></Cell>
   </Row>
   <Row>
    <Cell><Data ss:Type="String">SEMA3G</Data></Cell>
    <Cell><Data ss:Type="Number">-2.5980635216148902</Data></Cell>
    <Cell><Data ss:Type="Number">6.4004209052644896</Data></Cell>
    <Cell><Data ss:Type="Number">-20.435502126447201</Data></Cell>
    <Cell ss:StyleID="s18"><Data ss:Type="Number">1.8732801109174299E-73</Data></Cell>
    <Cell ss:StyleID="s18"><Data ss:Type="Number">1.7230871232009399E-71</Data></Cell>
    <Cell><Data ss:Type="Number">156.27409005405099</Data></Cell>
   </Row>
   <Row>
    <Cell><Data ss:Type="String">KGFLP2</Data></Cell>
    <Cell><Data ss:Type="Number">-1.10626929032578</Data></Cell>
    <Cell><Data ss:Type="Number">4.4310663465149096</Data></Cell>
    <Cell><Data ss:Type="Number">-20.410880399325599</Data></Cell>
    <Cell ss:StyleID="s18"><Data ss:Type="Number">2.57543575382771E-73</Data></Cell>
    <Cell ss:StyleID="s18"><Data ss:Type="Number">2.3619993479533098E-71</Data></Cell>
    <Cell><Data ss:Type="Number">155.93877157557699</Data></Cell>
   </Row>
   <Row>
    <Cell><Data ss:Type="String">PYCR1</Data></Cell>
    <Cell><Data ss:Type="Number">1.10529536492578</Data></Cell>
    <Cell><Data ss:Type="Number">7.5780182951246902</Data></Cell>
    <Cell><Data ss:Type="Number">20.397339328415502</Data></Cell>
    <Cell ss:StyleID="s18"><Data ss:Type="Number">3.06805964543855E-73</Data></Cell>
    <Cell ss:StyleID="s18"><Data ss:Type="Number">2.80557009799547E-71</Data></Cell>
    <Cell><Data ss:Type="Number">155.74921993407099</Data></Cell>
   </Row>
   <Row>
    <Cell><Data ss:Type="String">RUNX1T1</Data></Cell>
    <Cell><Data ss:Type="Number">-1.3705318898462899</Data></Cell>
    <Cell><Data ss:Type="Number">4.5825825561392302</Data></Cell>
    <Cell><Data ss:Type="Number">-20.355363035620201</Data></Cell>
    <Cell ss:StyleID="s18"><Data ss:Type="Number">5.2773414479403599E-73</Data></Cell>
    <Cell ss:StyleID="s18"><Data ss:Type="Number">4.8117660770520904E-71</Data></Cell>
    <Cell><Data ss:Type="Number">155.250644080071</Data></Cell>
   </Row>
   <Row>
    <Cell><Data ss:Type="String">ROPN1B</Data></Cell>
    <Cell><Data ss:Type="Number">-1.7574969729819001</Data></Cell>
    <Cell><Data ss:Type="Number">5.2750503664658002</Data></Cell>
    <Cell><Data ss:Type="Number">-20.338998437517201</Data></Cell>
    <Cell ss:StyleID="s18"><Data ss:Type="Number">6.51945605516111E-73</Data></Cell>
    <Cell ss:StyleID="s18"><Data ss:Type="Number">5.9270194380554803E-71</Data></Cell>
    <Cell><Data ss:Type="Number">155.15194035678999</Data></Cell>
   </Row>
   <Row>
    <Cell><Data ss:Type="String">CLIC5</Data></Cell>
    <Cell><Data ss:Type="Number">-2.2396996031201502</Data></Cell>
    <Cell><Data ss:Type="Number">4.7046761489209397</Data></Cell>
    <Cell><Data ss:Type="Number">-20.254091975686901</Data></Cell>
    <Cell ss:StyleID="s18"><Data ss:Type="Number">1.9506369253125201E-72</Data></Cell>
    <Cell ss:StyleID="s18"><Data ss:Type="Number">1.7529948046616E-70</Data></Cell>
    <Cell><Data ss:Type="Number">153.95497388091701</Data></Cell>
   </Row>
   <Row>
    <Cell><Data ss:Type="String">ANO6</Data></Cell>
    <Cell><Data ss:Type="Number">-1.2657751747777</Data></Cell>
    <Cell><Data ss:Type="Number">9.4118454633233508</Data></Cell>
    <Cell><Data ss:Type="Number">-20.254365778061299</Data></Cell>
    <Cell ss:StyleID="s18"><Data ss:Type="Number">1.9437590068033E-72</Data></Cell>
    <Cell ss:StyleID="s18"><Data ss:Type="Number">1.75184781495004E-70</Data></Cell>
    <Cell><Data ss:Type="Number">153.939257173534</Data></Cell>
   </Row>
   <Row>
    <Cell><Data ss:Type="String">PLA2G2A</Data></Cell>
    <Cell><Data ss:Type="Number">-1.3466353485021001</Data></Cell>
    <Cell><Data ss:Type="Number">5.8095032706938996</Data></Cell>
    <Cell><Data ss:Type="Number">-20.1247164916334</Data></Cell>
    <Cell ss:StyleID="s18"><Data ss:Type="Number">1.0337155345725501E-71</Data></Cell>
    <Cell ss:StyleID="s18"><Data ss:Type="Number">9.15819252924133E-70</Data></Cell>
    <Cell><Data ss:Type="Number">152.41451419222199</Data></Cell>
   </Row>
   <Row>
    <Cell><Data ss:Type="String">CEBPA</Data></Cell>
    <Cell><Data ss:Type="Number">-1.9091109498298799</Data></Cell>
    <Cell><Data ss:Type="Number">7.1636062271983096</Data></Cell>
    <Cell><Data ss:Type="Number">-20.0524894919483</Data></Cell>
    <Cell ss:StyleID="s18"><Data ss:Type="Number">2.6192021217318102E-71</Data></Cell>
    <Cell ss:StyleID="s18"><Data ss:Type="Number">2.30740639873354E-69</Data></Cell>
    <Cell><Data ss:Type="Number">151.372886178957</Data></Cell>
   </Row>
   <Row>
    <Cell><Data ss:Type="String">PKDCC</Data></Cell>
    <Cell><Data ss:Type="Number">-1.61952872000771</Data></Cell>
    <Cell><Data ss:Type="Number">6.4511448493239403</Data></Cell>
    <Cell><Data ss:Type="Number">-20.0468851192207</Data></Cell>
    <Cell ss:StyleID="s18"><Data ss:Type="Number">2.8150252109853899E-71</Data></Cell>
    <Cell ss:StyleID="s18"><Data ss:Type="Number">2.46602516662065E-69</Data></Cell>
    <Cell><Data ss:Type="Number">151.30631825323499</Data></Cell>
   </Row>
   <Row>
    <Cell><Data ss:Type="String">TK1</Data></Cell>
    <Cell><Data ss:Type="Number">1.98115234250909</Data></Cell>
    <Cell><Data ss:Type="Number">7.96823707753639</Data></Cell>
    <Cell><Data ss:Type="Number">20.036127561602299</Data></Cell>
    <Cell ss:StyleID="s18"><Data ss:Type="Number">3.23281730539433E-71</Data></Cell>
    <Cell ss:StyleID="s18"><Data ss:Type="Number">2.8241097320922398E-69</Data></Cell>
    <Cell><Data ss:Type="Number">151.09733195756999</Data></Cell>
   </Row>
   <Row>
    <Cell><Data ss:Type="String">IGF1</Data></Cell>
    <Cell><Data ss:Type="Number">-2.3401834472755398</Data></Cell>
    <Cell><Data ss:Type="Number">5.69809466984547</Data></Cell>
    <Cell><Data ss:Type="Number">-19.979260492607199</Data></Cell>
    <Cell ss:StyleID="s18"><Data ss:Type="Number">6.71629991415544E-71</Data></Cell>
    <Cell ss:StyleID="s18"><Data ss:Type="Number">5.8508513514010399E-69</Data></Cell>
    <Cell><Data ss:Type="Number">150.404397968067</Data></Cell>
   </Row>
   <Row>
    <Cell><Data ss:Type="String">ID4</Data></Cell>
    <Cell><Data ss:Type="Number">-3.35006903816535</Data></Cell>
    <Cell><Data ss:Type="Number">5.0971606497368303</Data></Cell>
    <Cell><Data ss:Type="Number">-19.969784304226899</Data></Cell>
    <Cell ss:StyleID="s18"><Data ss:Type="Number">7.5861473168208207E-71</Data></Cell>
    <Cell ss:StyleID="s18"><Data ss:Type="Number">6.5902547551737303E-69</Data></Cell>
    <Cell><Data ss:Type="Number">150.253814095579</Data></Cell>
   </Row>
   <Row>
    <Cell><Data ss:Type="String">HBG2</Data></Cell>
    <Cell><Data ss:Type="Number">-1.03719307282198</Data></Cell>
    <Cell><Data ss:Type="Number">5.5727595038313202</Data></Cell>
    <Cell><Data ss:Type="Number">-19.919782942019701</Data></Cell>
    <Cell ss:StyleID="s18"><Data ss:Type="Number">1.4420716494004901E-70</Data></Cell>
    <Cell ss:StyleID="s18"><Data ss:Type="Number">1.249289439428E-68</Data></Cell>
    <Cell><Data ss:Type="Number">149.74306677962699</Data></Cell>
   </Row>
   <Row>
    <Cell><Data ss:Type="String">MEDAG</Data></Cell>
    <Cell><Data ss:Type="Number">-1.0508708833853599</Data></Cell>
    <Cell><Data ss:Type="Number">6.1869224252397101</Data></Cell>
    <Cell><Data ss:Type="Number">-19.916331931582</Data></Cell>
    <Cell ss:StyleID="s18"><Data ss:Type="Number">1.5074167510655901E-70</Data></Cell>
    <Cell ss:StyleID="s18"><Data ss:Type="Number">1.30229147714987E-68</Data></Cell>
    <Cell><Data ss:Type="Number">149.662178403436</Data></Cell>
   </Row>
   <Row>
    <Cell><Data ss:Type="String">MARC1</Data></Cell>
    <Cell><Data ss:Type="Number">-1.9969571315640999</Data></Cell>
    <Cell><Data ss:Type="Number">7.8135776191227704</Data></Cell>
    <Cell><Data ss:Type="Number">-19.912252878208001</Data></Cell>
    <Cell ss:StyleID="s18"><Data ss:Type="Number">1.5884782015625501E-70</Data></Cell>
    <Cell ss:StyleID="s18"><Data ss:Type="Number">1.36854179822775E-68</Data></Cell>
    <Cell><Data ss:Type="Number">149.589105115937</Data></Cell>
   </Row>
   <Row>
    <Cell><Data ss:Type="String">ROPN1</Data></Cell>
    <Cell><Data ss:Type="Number">-1.6231710695897399</Data></Cell>
    <Cell><Data ss:Type="Number">5.2726133183650798</Data></Cell>
    <Cell><Data ss:Type="Number">-19.862074167061099</Data></Cell>
    <Cell ss:StyleID="s18"><Data ss:Type="Number">3.0248823302135601E-70</Data></Cell>
    <Cell ss:StyleID="s18"><Data ss:Type="Number">2.57783505478724E-68</Data></Cell>
    <Cell><Data ss:Type="Number">149.03756546106001</Data></Cell>
   </Row>
   <Row>
    <Cell><Data ss:Type="String">ENPP2</Data></Cell>
    <Cell><Data ss:Type="Number">-2.2238773056630801</Data></Cell>
    <Cell><Data ss:Type="Number">5.63774616189282</Data></Cell>
    <Cell><Data ss:Type="Number">-19.862068914137001</Data></Cell>
    <Cell ss:StyleID="s18"><Data ss:Type="Number">3.0250862221235403E-70</Data></Cell>
    <Cell ss:StyleID="s18"><Data ss:Type="Number">2.57783505478724E-68</Data></Cell>
    <Cell><Data ss:Type="Number">148.90686850827299</Data></Cell>
   </Row>
   <Row>
    <Cell><Data ss:Type="String">PROL1</Data></Cell>
    <Cell><Data ss:Type="Number">-1.13730402178121</Data></Cell>
    <Cell><Data ss:Type="Number">4.5658379302662997</Data></Cell>
    <Cell><Data ss:Type="Number">-19.8328781610204</Data></Cell>
    <Cell ss:StyleID="s18"><Data ss:Type="Number">4.3991925357641102E-70</Data></Cell>
    <Cell ss:StyleID="s18"><Data ss:Type="Number">3.7284646981974797E-68</Data></Cell>
    <Cell><Data ss:Type="Number">148.76827536470199</Data></Cell>
   </Row>
   <Row>
    <Cell><Data ss:Type="String">MIR143HG</Data></Cell>
    <Cell><Data ss:Type="Number">-1.1950665221852601</Data></Cell>
    <Cell><Data ss:Type="Number">5.97877645291058</Data></Cell>
    <Cell><Data ss:Type="Number">-19.846344217030399</Data></Cell>
    <Cell ss:StyleID="s18"><Data ss:Type="Number">3.7013127864840901E-70</Data></Cell>
    <Cell ss:StyleID="s18"><Data ss:Type="Number">3.1455123936006301E-68</Data></Cell>
    <Cell><Data ss:Type="Number">148.75127796015701</Data></Cell>
   </Row>
   <Row>
    <Cell><Data ss:Type="String">NRN1</Data></Cell>
    <Cell><Data ss:Type="Number">-2.0334945913314999</Data></Cell>
    <Cell><Data ss:Type="Number">5.9855189661132897</Data></Cell>
    <Cell><Data ss:Type="Number">-19.823418191813101</Data></Cell>
    <Cell ss:StyleID="s18"><Data ss:Type="Number">4.9666575798184101E-70</Data></Cell>
    <Cell ss:StyleID="s18"><Data ss:Type="Number">4.1980337608443497E-68</Data></Cell>
    <Cell><Data ss:Type="Number">148.431763733119</Data></Cell>
   </Row>
   <Row>
    <Cell><Data ss:Type="String">FZD4</Data></Cell>
    <Cell><Data ss:Type="Number">-2.0472219445255901</Data></Cell>
    <Cell><Data ss:Type="Number">8.0179458107310602</Data></Cell>
    <Cell><Data ss:Type="Number">-19.8203969003042</Data></Cell>
    <Cell ss:StyleID="s18"><Data ss:Type="Number">5.1628683596696901E-70</Data></Cell>
    <Cell ss:StyleID="s18"><Data ss:Type="Number">4.3521171180676497E-68</Data></Cell>
    <Cell><Data ss:Type="Number">148.39255861713599</Data></Cell>
   </Row>
   <Row>
    <Cell><Data ss:Type="String">PTRF</Data></Cell>
    <Cell><Data ss:Type="Number">-1.6967851250994199</Data></Cell>
    <Cell><Data ss:Type="Number">8.9001168529386092</Data></Cell>
    <Cell><Data ss:Type="Number">-19.814457539348499</Data></Cell>
    <Cell ss:StyleID="s18"><Data ss:Type="Number">5.57144302270731E-70</Data></Cell>
    <Cell ss:StyleID="s18"><Data ss:Type="Number">4.6713487692264998E-68</Data></Cell>
    <Cell><Data ss:Type="Number">148.257937851593</Data></Cell>
   </Row>
   <Row>
    <Cell><Data ss:Type="String">CNTNAP3B</Data></Cell>
    <Cell><Data ss:Type="Number">-1.8318480550318601</Data></Cell>
    <Cell><Data ss:Type="Number">4.55538406372232</Data></Cell>
    <Cell><Data ss:Type="Number">-19.789125751942802</Data></Cell>
    <Cell ss:StyleID="s18"><Data ss:Type="Number">7.7092120879728506E-70</Data></Cell>
    <Cell ss:StyleID="s18"><Data ss:Type="Number">6.4121781606186997E-68</Data></Cell>
    <Cell><Data ss:Type="Number">147.97491145851001</Data></Cell>
   </Row>
   <Row>
    <Cell><Data ss:Type="String">AURKA</Data></Cell>
    <Cell><Data ss:Type="Number">2.4086422380929799</Data></Cell>
    <Cell><Data ss:Type="Number">8.0327609625327501</Data></Cell>
    <Cell><Data ss:Type="Number">19.747283824547701</Data></Cell>
    <Cell ss:StyleID="s18"><Data ss:Type="Number">1.3178433592287401E-69</Data></Cell>
    <Cell ss:StyleID="s18"><Data ss:Type="Number">1.0932157351861999E-67</Data></Cell>
    <Cell><Data ss:Type="Number">147.397815433029</Data></Cell>
   </Row>
   <Row>
    <Cell><Data ss:Type="String">TCF7L2</Data></Cell>
    <Cell><Data ss:Type="Number">-1.32684328590593</Data></Cell>
    <Cell><Data ss:Type="Number">7.9396061781192202</Data></Cell>
    <Cell><Data ss:Type="Number">-19.684349559751499</Data></Cell>
    <Cell ss:StyleID="s18"><Data ss:Type="Number">2.9500496688634102E-69</Data></Cell>
    <Cell ss:StyleID="s18"><Data ss:Type="Number">2.43429692200618E-67</Data></Cell>
    <Cell><Data ss:Type="Number">146.59880290834599</Data></Cell>
   </Row>
   <Row>
    <Cell><Data ss:Type="String">TSPAN7</Data></Cell>
    <Cell><Data ss:Type="Number">-1.7791384451071399</Data></Cell>
    <Cell><Data ss:Type="Number">5.9356753066294896</Data></Cell>
    <Cell><Data ss:Type="Number">-19.631594977128199</Data></Cell>
    <Cell ss:StyleID="s18"><Data ss:Type="Number">5.7934355582332397E-69</Data></Cell>
    <Cell ss:StyleID="s18"><Data ss:Type="Number">4.7430341269158799E-67</Data></Cell>
    <Cell><Data ss:Type="Number">145.92507027812599</Data></Cell>
   </Row>
   <Row>
    <Cell><Data ss:Type="String">EPB41L2</Data></Cell>
    <Cell><Data ss:Type="Number">-1.64129519470181</Data></Cell>
    <Cell><Data ss:Type="Number">5.6562703685234599</Data></Cell>
    <Cell><Data ss:Type="Number">-19.6290629670887</Data></Cell>
    <Cell ss:StyleID="s18"><Data ss:Type="Number">5.9840929807802205E-69</Data></Cell>
    <Cell ss:StyleID="s18"><Data ss:Type="Number">4.8863322162120301E-67</Data></Cell>
    <Cell><Data ss:Type="Number">145.91096789789501</Data></Cell>
   </Row>
   <Row>
    <Cell><Data ss:Type="String">LEPR</Data></Cell>
    <Cell><Data ss:Type="Number">-1.0627203028024399</Data></Cell>
    <Cell><Data ss:Type="Number">4.2899759328735598</Data></Cell>
    <Cell><Data ss:Type="Number">-19.584045531038701</Data></Cell>
    <Cell ss:StyleID="s18"><Data ss:Type="Number">1.0639581174466201E-68</Data></Cell>
    <Cell ss:StyleID="s18"><Data ss:Type="Number">8.6426561467598802E-67</Data></Cell>
    <Cell><Data ss:Type="Number">145.42100229458899</Data></Cell>
   </Row>
   <Row>
    <Cell><Data ss:Type="String">GINS1</Data></Cell>
    <Cell><Data ss:Type="Number">2.3441687127978299</Data></Cell>
    <Cell><Data ss:Type="Number">7.8550542888738901</Data></Cell>
    <Cell><Data ss:Type="Number">19.564354591564801</Data></Cell>
    <Cell ss:StyleID="s18"><Data ss:Type="Number">1.36832901516104E-68</Data></Cell>
    <Cell ss:StyleID="s18"><Data ss:Type="Number">1.1086300937861799E-66</Data></Cell>
    <Cell><Data ss:Type="Number">145.06249528935399</Data></Cell>
   </Row>
   <Row>
    <Cell><Data ss:Type="String">CCNB1</Data></Cell>
    <Cell><Data ss:Type="Number">2.3467631368644</Data></Cell>
    <Cell><Data ss:Type="Number">7.5267624622737799</Data></Cell>
    <Cell><Data ss:Type="Number">19.557080496258401</Data></Cell>
    <Cell ss:StyleID="s18"><Data ss:Type="Number">1.5015734717175299E-68</Data></Cell>
    <Cell ss:StyleID="s18"><Data ss:Type="Number">1.21344208667943E-66</Data></Cell>
    <Cell><Data ss:Type="Number">144.96854251784501</Data></Cell>
   </Row>
   <Row>
    <Cell><Data ss:Type="String">PREX2</Data></Cell>
    <Cell><Data ss:Type="Number">-1.8343777412422499</Data></Cell>
    <Cell><Data ss:Type="Number">4.1501017494246701</Data></Cell>
    <Cell><Data ss:Type="Number">-19.4699346954135</Data></Cell>
    <Cell ss:StyleID="s18"><Data ss:Type="Number">4.56745899214976E-68</Data></Cell>
    <Cell ss:StyleID="s18"><Data ss:Type="Number">3.6254495563576502E-66</Data></Cell>
    <Cell><Data ss:Type="Number">143.94591443282701</Data></Cell>
   </Row>
   <Row>
    <Cell><Data ss:Type="String">FEZ1</Data></Cell>
    <Cell><Data ss:Type="Number">-1.6239575952649199</Data></Cell>
    <Cell><Data ss:Type="Number">5.2663572526262499</Data></Cell>
    <Cell><Data ss:Type="Number">-19.474026733879601</Data></Cell>
    <Cell ss:StyleID="s18"><Data ss:Type="Number">4.3351416467060799E-68</Data></Cell>
    <Cell ss:StyleID="s18"><Data ss:Type="Number">3.4674480782374902E-66</Data></Cell>
    <Cell><Data ss:Type="Number">143.92229877082301</Data></Cell>
   </Row>
   <Row>
    <Cell><Data ss:Type="String">HCAR2</Data></Cell>
    <Cell><Data ss:Type="Number">-2.39005567007271</Data></Cell>
    <Cell><Data ss:Type="Number">5.6426971896195202</Data></Cell>
    <Cell><Data ss:Type="Number">-19.4722558172002</Data></Cell>
    <Cell ss:StyleID="s18"><Data ss:Type="Number">4.43419700073807E-68</Data></Cell>
    <Cell ss:StyleID="s18"><Data ss:Type="Number">3.5376295153337301E-66</Data></Cell>
    <Cell><Data ss:Type="Number">143.91604340803201</Data></Cell>
   </Row>
   <Row>
    <Cell><Data ss:Type="String">TTC28</Data></Cell>
    <Cell><Data ss:Type="Number">-1.5328856953054799</Data></Cell>
    <Cell><Data ss:Type="Number">6.4877752353631797</Data></Cell>
    <Cell><Data ss:Type="Number">-19.467012059821201</Data></Cell>
    <Cell ss:StyleID="s18"><Data ss:Type="Number">4.7409593194207098E-68</Data></Cell>
    <Cell ss:StyleID="s18"><Data ss:Type="Number">3.7536395381155298E-66</Data></Cell>
    <Cell><Data ss:Type="Number">143.82502971443299</Data></Cell>
   </Row>
   <Row>
    <Cell><Data ss:Type="String">SH3BGRL2</Data></Cell>
    <Cell><Data ss:Type="Number">-1.6991118450376601</Data></Cell>
    <Cell><Data ss:Type="Number">6.9926706913478203</Data></Cell>
    <Cell><Data ss:Type="Number">-19.431334614633698</Data></Cell>
    <Cell ss:StyleID="s18"><Data ss:Type="Number">7.4724337706095798E-68</Data></Cell>
    <Cell ss:StyleID="s18"><Data ss:Type="Number">5.9013357005566696E-66</Data></Cell>
    <Cell><Data ss:Type="Number">143.36762602067299</Data></Cell>
   </Row>
   <Row>
    <Cell><Data ss:Type="String">NDN</Data></Cell>
    <Cell><Data ss:Type="Number">-2.1181462767796102</Data></Cell>
    <Cell><Data ss:Type="Number">7.2308471508068699</Data></Cell>
    <Cell><Data ss:Type="Number">-19.365243370045199</Data></Cell>
    <Cell ss:StyleID="s18"><Data ss:Type="Number">1.73464318414813E-67</Data></Cell>
    <Cell ss:StyleID="s18"><Data ss:Type="Number">1.3596298481465801E-65</Data></Cell>
    <Cell><Data ss:Type="Number">142.528079575855</Data></Cell>
   </Row>
   <Row>
    <Cell><Data ss:Type="String">SPRY2</Data></Cell>
    <Cell><Data ss:Type="Number">-2.3009823064147801</Data></Cell>
    <Cell><Data ss:Type="Number">6.5147482561387804</Data></Cell>
    <Cell><Data ss:Type="Number">-19.3327719666616</Data></Cell>
    <Cell ss:StyleID="s18"><Data ss:Type="Number">2.6228087661314799E-67</Data></Cell>
    <Cell ss:StyleID="s18"><Data ss:Type="Number">2.0455292107729698E-65</Data></Cell>
    <Cell><Data ss:Type="Number">142.11408753387201</Data></Cell>
   </Row>
   <Row>
    <Cell><Data ss:Type="String">PTTG1</Data></Cell>
    <Cell><Data ss:Type="Number">1.9540669839578999</Data></Cell>
    <Cell><Data ss:Type="Number">8.7290010264299909</Data></Cell>
    <Cell><Data ss:Type="Number">19.283219817761001</Data></Cell>
    <Cell ss:StyleID="s18"><Data ss:Type="Number">4.92714021087109E-67</Data></Cell>
    <Cell ss:StyleID="s18"><Data ss:Type="Number">3.8236075174883999E-65</Data></Cell>
    <Cell><Data ss:Type="Number">141.48504082392199</Data></Cell>
   </Row>
   <Row>
    <Cell><Data ss:Type="String">CPM</Data></Cell>
    <Cell><Data ss:Type="Number">-1.59553437554913</Data></Cell>
    <Cell><Data ss:Type="Number">6.2035522569703998</Data></Cell>
    <Cell><Data ss:Type="Number">-19.228868799138102</Data></Cell>
    <Cell ss:StyleID="s18"><Data ss:Type="Number">9.8331108383694798E-67</Data></Cell>
    <Cell ss:StyleID="s18"><Data ss:Type="Number">7.5744016837233296E-65</Data></Cell>
    <Cell><Data ss:Type="Number">140.903742438714</Data></Cell>
   </Row>
   <Row>
    <Cell><Data ss:Type="String">CENPM</Data></Cell>
    <Cell><Data ss:Type="Number">1.2649292202801199</Data></Cell>
    <Cell><Data ss:Type="Number">6.4055612617819904</Data></Cell>
    <Cell><Data ss:Type="Number">19.230082509190101</Data></Cell>
    <Cell ss:StyleID="s18"><Data ss:Type="Number">9.6826089115684E-67</Data></Cell>
    <Cell ss:StyleID="s18"><Data ss:Type="Number">7.4768866938367901E-65</Data></Cell>
    <Cell><Data ss:Type="Number">140.81269804568299</Data></Cell>
   </Row>
   <Row>
    <Cell><Data ss:Type="String">TYRO3</Data></Cell>
    <Cell><Data ss:Type="Number">-1.3147011790274901</Data></Cell>
    <Cell><Data ss:Type="Number">6.2624711961083204</Data></Cell>
    <Cell><Data ss:Type="Number">-19.190244886599402</Data></Cell>
    <Cell ss:StyleID="s18"><Data ss:Type="Number">1.6061627165605399E-66</Data></Cell>
    <Cell ss:StyleID="s18"><Data ss:Type="Number">1.22814505617883E-64</Data></Cell>
    <Cell><Data ss:Type="Number">140.41951574588299</Data></Cell>
   </Row>
   <Row>
    <Cell><Data ss:Type="String">HSPB6</Data></Cell>
    <Cell><Data ss:Type="Number">-1.10440216390095</Data></Cell>
    <Cell><Data ss:Type="Number">5.1365430867733801</Data></Cell>
    <Cell><Data ss:Type="Number">-19.177736814438699</Data></Cell>
    <Cell ss:StyleID="s18"><Data ss:Type="Number">1.8826565167482299E-66</Data></Cell>
    <Cell ss:StyleID="s18"><Data ss:Type="Number">1.43411266448434E-64</Data></Cell>
    <Cell><Data ss:Type="Number">140.26328188863599</Data></Cell>
   </Row>
   <Row>
    <Cell><Data ss:Type="String">TPX2</Data></Cell>
    <Cell><Data ss:Type="Number">2.3422220397307298</Data></Cell>
    <Cell><Data ss:Type="Number">7.2272936775366299</Data></Cell>
    <Cell><Data ss:Type="Number">19.177651479715301</Data></Cell>
    <Cell ss:StyleID="s18"><Data ss:Type="Number">1.88469752862782E-66</Data></Cell>
    <Cell ss:StyleID="s18"><Data ss:Type="Number">1.43411266448434E-64</Data></Cell>
    <Cell><Data ss:Type="Number">140.14909068627301</Data></Cell>
   </Row>
   <Row>
    <Cell><Data ss:Type="String">KIF18B</Data></Cell>
    <Cell><Data ss:Type="Number">1.9402077792647301</Data></Cell>
    <Cell><Data ss:Type="Number">7.0099959883291998</Data></Cell>
    <Cell><Data ss:Type="Number">19.1632363650453</Data></Cell>
    <Cell ss:StyleID="s18"><Data ss:Type="Number">2.2631991745706299E-66</Data></Cell>
    <Cell ss:StyleID="s18"><Data ss:Type="Number">1.7179439559592699E-64</Data></Cell>
    <Cell><Data ss:Type="Number">139.967159350164</Data></Cell>
   </Row>
   <Row>
    <Cell><Data ss:Type="String">ANKRD29</Data></Cell>
    <Cell><Data ss:Type="Number">-2.0337524970890799</Data></Cell>
    <Cell><Data ss:Type="Number">4.7886123598468897</Data></Cell>
    <Cell><Data ss:Type="Number">-19.155408362937301</Data></Cell>
    <Cell ss:StyleID="s18"><Data ss:Type="Number">2.4996338167150202E-66</Data></Cell>
    <Cell ss:StyleID="s18"><Data ss:Type="Number">1.8928219850834201E-64</Data></Cell>
    <Cell><Data ss:Type="Number">139.874515528898</Data></Cell>
   </Row>
   <Row>
    <Cell><Data ss:Type="String">CLMP</Data></Cell>
    <Cell><Data ss:Type="Number">-2.80578649105091</Data></Cell>
    <Cell><Data ss:Type="Number">5.8832208286515302</Data></Cell>
    <Cell><Data ss:Type="Number">-19.149937124409799</Data></Cell>
    <Cell ss:StyleID="s18"><Data ss:Type="Number">2.6793812172155101E-66</Data></Cell>
    <Cell ss:StyleID="s18"><Data ss:Type="Number">2.02403304799995E-64</Data></Cell>
    <Cell><Data ss:Type="Number">139.80026327729999</Data></Cell>
   </Row>
   <Row>
    <Cell><Data ss:Type="String">240245_at</Data></Cell>
    <Cell><Data ss:Type="Number">-1.7010602946773099</Data></Cell>
    <Cell><Data ss:Type="Number">4.9537422651328997</Data></Cell>
    <Cell><Data ss:Type="Number">-19.1084443046682</Data></Cell>
    <Cell ss:StyleID="s18"><Data ss:Type="Number">4.53585221096971E-66</Data></Cell>
    <Cell ss:StyleID="s18"><Data ss:Type="Number">3.4099577414871797E-64</Data></Cell>
    <Cell><Data ss:Type="Number">139.29093945289199</Data></Cell>
   </Row>
   <Row>
    <Cell><Data ss:Type="String">CNR1</Data></Cell>
    <Cell><Data ss:Type="Number">-1.1024509253994801</Data></Cell>
    <Cell><Data ss:Type="Number">3.9580694658401301</Data></Cell>
    <Cell><Data ss:Type="Number">-19.0678119148855</Data></Cell>
    <Cell ss:StyleID="s18"><Data ss:Type="Number">7.5925765120430899E-66</Data></Cell>
    <Cell ss:StyleID="s18"><Data ss:Type="Number">5.6806276994649602E-64</Data></Cell>
    <Cell><Data ss:Type="Number">138.89089001761599</Data></Cell>
   </Row>
   <Row>
    <Cell><Data ss:Type="String">MELK</Data></Cell>
    <Cell><Data ss:Type="Number">2.4389678267708099</Data></Cell>
    <Cell><Data ss:Type="Number">8.0981012243277206</Data></Cell>
    <Cell><Data ss:Type="Number">19.0257384913285</Data></Cell>
    <Cell ss:StyleID="s18"><Data ss:Type="Number">1.2938775457207101E-65</Data></Cell>
    <Cell ss:StyleID="s18"><Data ss:Type="Number">9.6115739584013204E-64</Data></Cell>
    <Cell><Data ss:Type="Number">138.22587601450701</Data></Cell>
   </Row>
   <Row>
    <Cell><Data ss:Type="String">AVPI1</Data></Cell>
    <Cell><Data ss:Type="Number">-1.19606475856742</Data></Cell>
    <Cell><Data ss:Type="Number">7.0404589263456296</Data></Cell>
    <Cell><Data ss:Type="Number">-19.020688762263699</Data></Cell>
    <Cell ss:StyleID="s18"><Data ss:Type="Number">1.3793282993033E-65</Data></Cell>
    <Cell ss:StyleID="s18"><Data ss:Type="Number">1.02220647470169E-63</Data></Cell>
    <Cell><Data ss:Type="Number">138.21443266488001</Data></Cell>
   </Row>
   <Row>
    <Cell><Data ss:Type="String">PER1</Data></Cell>
    <Cell><Data ss:Type="Number">-1.4575981944609999</Data></Cell>
    <Cell><Data ss:Type="Number">6.68443052337987</Data></Cell>
    <Cell><Data ss:Type="Number">-19.014531228819202</Data></Cell>
    <Cell ss:StyleID="s18"><Data ss:Type="Number">1.4911867419698499E-65</Data></Cell>
    <Cell ss:StyleID="s18"><Data ss:Type="Number">1.10249111509138E-63</Data></Cell>
    <Cell><Data ss:Type="Number">138.090893800668</Data></Cell>
   </Row>
   <Row>
    <Cell><Data ss:Type="String">ZNF436-AS1</Data></Cell>
    <Cell><Data ss:Type="Number">-1.2733590119224001</Data></Cell>
    <Cell><Data ss:Type="Number">6.6318354288878298</Data></Cell>
    <Cell><Data ss:Type="Number">-18.998739879903201</Data></Cell>
    <Cell ss:StyleID="s18"><Data ss:Type="Number">1.8212225283284599E-65</Data></Cell>
    <Cell ss:StyleID="s18"><Data ss:Type="Number">1.34332342808831E-63</Data></Cell>
    <Cell><Data ss:Type="Number">137.97700528732</Data></Cell>
   </Row>
   <Row>
    <Cell><Data ss:Type="String">CNN1</Data></Cell>
    <Cell><Data ss:Type="Number">-1.9975723173853599</Data></Cell>
    <Cell><Data ss:Type="Number">6.0268476340971997</Data></Cell>
    <Cell><Data ss:Type="Number">-18.9969551791858</Data></Cell>
    <Cell ss:StyleID="s18"><Data ss:Type="Number">1.86283752397047E-65</Data></Cell>
    <Cell ss:StyleID="s18"><Data ss:Type="Number">1.37078542881535E-63</Data></Cell>
    <Cell><Data ss:Type="Number">137.93029777552101</Data></Cell>
   </Row>
   <Row>
    <Cell><Data ss:Type="String">CCL15-CCL14</Data></Cell>
    <Cell><Data ss:Type="Number">-1.5989853938108001</Data></Cell>
    <Cell><Data ss:Type="Number">6.3257307601011901</Data></Cell>
    <Cell><Data ss:Type="Number">-18.9885004623236</Data></Cell>
    <Cell ss:StyleID="s18"><Data ss:Type="Number">2.0732584068794499E-65</Data></Cell>
    <Cell ss:StyleID="s18"><Data ss:Type="Number">1.5220442116607501E-63</Data></Cell>
    <Cell><Data ss:Type="Number">137.807824646585</Data></Cell>
   </Row>
   <Row>
    <Cell><Data ss:Type="String">AGTR1</Data></Cell>
    <Cell><Data ss:Type="Number">-1.48918659333239</Data></Cell>
    <Cell><Data ss:Type="Number">4.79538752696737</Data></Cell>
    <Cell><Data ss:Type="Number">-18.948025109226698</Data></Cell>
    <Cell ss:StyleID="s18"><Data ss:Type="Number">3.4599288675660798E-65</Data></Cell>
    <Cell ss:StyleID="s18"><Data ss:Type="Number">2.5281732571089197E-63</Data></Cell>
    <Cell><Data ss:Type="Number">137.328078134495</Data></Cell>
   </Row>
   <Row>
    <Cell><Data ss:Type="String">COL10A1</Data></Cell>
    <Cell><Data ss:Type="Number">3.1142136711472799</Data></Cell>
    <Cell><Data ss:Type="Number">7.5381401052996404</Data></Cell>
    <Cell><Data ss:Type="Number">18.8968677240318</Data></Cell>
    <Cell ss:StyleID="s18"><Data ss:Type="Number">6.60628827293627E-65</Data></Cell>
    <Cell ss:StyleID="s18"><Data ss:Type="Number">4.80476882436765E-63</Data></Cell>
    <Cell><Data ss:Type="Number">136.59801834158</Data></Cell>
   </Row>
   <Row>
    <Cell><Data ss:Type="String">TMEM255A</Data></Cell>
    <Cell><Data ss:Type="Number">-1.85207625743114</Data></Cell>
    <Cell><Data ss:Type="Number">3.9756373180950901</Data></Cell>
    <Cell><Data ss:Type="Number">-18.885268153177702</Data></Cell>
    <Cell ss:StyleID="s18"><Data ss:Type="Number">7.6491429061861601E-65</Data></Cell>
    <Cell ss:StyleID="s18"><Data ss:Type="Number">5.5503316762892295E-63</Data></Cell>
    <Cell><Data ss:Type="Number">136.52360589522601</Data></Cell>
   </Row>
   <Row>
    <Cell><Data ss:Type="String">231698_at</Data></Cell>
    <Cell><Data ss:Type="Number">-1.0919484269561599</Data></Cell>
    <Cell><Data ss:Type="Number">4.7030185959669204</Data></Cell>
    <Cell><Data ss:Type="Number">-18.855815696044601</Data></Cell>
    <Cell ss:StyleID="s18"><Data ss:Type="Number">1.10963958001465E-64</Data></Cell>
    <Cell ss:StyleID="s18"><Data ss:Type="Number">8.0330713484671398E-63</Data></Cell>
    <Cell><Data ss:Type="Number">136.25533887497201</Data></Cell>
   </Row>
   <Row>
    <Cell><Data ss:Type="String">OXTR</Data></Cell>
    <Cell><Data ss:Type="Number">-2.5958012095888199</Data></Cell>
    <Cell><Data ss:Type="Number">5.8397571627829103</Data></Cell>
    <Cell><Data ss:Type="Number">-18.845679173326999</Data></Cell>
    <Cell ss:StyleID="s18"><Data ss:Type="Number">1.26115724942425E-64</Data></Cell>
    <Cell ss:StyleID="s18"><Data ss:Type="Number">9.1088757086591503E-63</Data></Cell>
    <Cell><Data ss:Type="Number">136.05025810319401</Data></Cell>
   </Row>
   <Row>
    <Cell><Data ss:Type="String">CD36</Data></Cell>
    <Cell><Data ss:Type="Number">-3.65700629578338</Data></Cell>
    <Cell><Data ss:Type="Number">6.3316528507554501</Data></Cell>
    <Cell><Data ss:Type="Number">-18.844012461389301</Data></Cell>
    <Cell ss:StyleID="s18"><Data ss:Type="Number">1.28797761368058E-64</Data></Cell>
    <Cell ss:StyleID="s18"><Data ss:Type="Number">9.2811548134208096E-63</Data></Cell>
    <Cell><Data ss:Type="Number">135.95942747396899</Data></Cell>
   </Row>
   <Row>
    <Cell><Data ss:Type="String">KIF4A</Data></Cell>
    <Cell><Data ss:Type="Number">2.2139280015351099</Data></Cell>
    <Cell><Data ss:Type="Number">6.8247789963703704</Data></Cell>
    <Cell><Data ss:Type="Number">18.820592060806501</Data></Cell>
    <Cell ss:StyleID="s18"><Data ss:Type="Number">1.7310156008852101E-64</Data></Cell>
    <Cell ss:StyleID="s18"><Data ss:Type="Number">1.2445007333812401E-62</Data></Cell>
    <Cell><Data ss:Type="Number">135.63686030164999</Data></Cell>
   </Row>
   <Row>
    <Cell><Data ss:Type="String">ADGRD1</Data></Cell>
    <Cell><Data ss:Type="Number">-1.05834311589425</Data></Cell>
    <Cell><Data ss:Type="Number">4.4756363303742903</Data></Cell>
    <Cell><Data ss:Type="Number">-18.767680835071999</Data></Cell>
    <Cell ss:StyleID="s18"><Data ss:Type="Number">3.3741891846055402E-64</Data></Cell>
    <Cell ss:StyleID="s18"><Data ss:Type="Number">2.4147458251568301E-62</Data></Cell>
    <Cell><Data ss:Type="Number">135.09092327703701</Data></Cell>
   </Row>
   <Row>
    <Cell><Data ss:Type="String">SLIT3</Data></Cell>
    <Cell><Data ss:Type="Number">-1.5106999442784399</Data></Cell>
    <Cell><Data ss:Type="Number">5.6177404188707998</Data></Cell>
    <Cell><Data ss:Type="Number">-18.748206270825001</Data></Cell>
    <Cell ss:StyleID="s18"><Data ss:Type="Number">4.3131058593915198E-64</Data></Cell>
    <Cell ss:StyleID="s18"><Data ss:Type="Number">3.0796363617947601E-62</Data></Cell>
    <Cell><Data ss:Type="Number">134.795015226174</Data></Cell>
   </Row>
   <Row>
    <Cell><Data ss:Type="String">SFRP1</Data></Cell>
    <Cell><Data ss:Type="Number">-3.8846373927764399</Data></Cell>
    <Cell><Data ss:Type="Number">6.4752650336294302</Data></Cell>
    <Cell><Data ss:Type="Number">-18.743931472913001</Data></Cell>
    <Cell ss:StyleID="s18"><Data ss:Type="Number">4.5518622685199799E-64</Data></Cell>
    <Cell ss:StyleID="s18"><Data ss:Type="Number">3.2427093527492902E-62</Data></Cell>
    <Cell><Data ss:Type="Number">134.67614188002801</Data></Cell>
   </Row>
   <Row>
    <Cell><Data ss:Type="String">FGF14-AS2</Data></Cell>
    <Cell><Data ss:Type="Number">-1.9846320197771301</Data></Cell>
    <Cell><Data ss:Type="Number">4.8584981933528999</Data></Cell>
    <Cell><Data ss:Type="Number">-18.6947782245438</Data></Cell>
    <Cell ss:StyleID="s18"><Data ss:Type="Number">8.4549432823870207E-64</Data></Cell>
    <Cell ss:StyleID="s18"><Data ss:Type="Number">5.9823505930627102E-62</Data></Cell>
    <Cell><Data ss:Type="Number">134.07825069296601</Data></Cell>
   </Row>
   <Row>
    <Cell><Data ss:Type="String">VKORC1L1</Data></Cell>
    <Cell><Data ss:Type="Number">-1.6505359205436301</Data></Cell>
    <Cell><Data ss:Type="Number">7.2711647905783199</Data></Cell>
    <Cell><Data ss:Type="Number">-18.685787224216799</Data></Cell>
    <Cell ss:StyleID="s18"><Data ss:Type="Number">9.4683752841843602E-64</Data></Cell>
    <Cell ss:StyleID="s18"><Data ss:Type="Number">6.6842882310966499E-62</Data></Cell>
    <Cell><Data ss:Type="Number">134.03186527909199</Data></Cell>
   </Row>
   <Row>
    <Cell><Data ss:Type="String">CD34</Data></Cell>
    <Cell><Data ss:Type="Number">-1.06313121266648</Data></Cell>
    <Cell><Data ss:Type="Number">6.2671481946155598</Data></Cell>
    <Cell><Data ss:Type="Number">-18.6531018118656</Data></Cell>
    <Cell ss:StyleID="s18"><Data ss:Type="Number">1.4286932725424601E-63</Data></Cell>
    <Cell ss:StyleID="s18"><Data ss:Type="Number">1.0040663686627599E-61</Data></Cell>
    <Cell><Data ss:Type="Number">133.617150597425</Data></Cell>
   </Row>
   <Row>
    <Cell><Data ss:Type="String">240156_at</Data></Cell>
    <Cell><Data ss:Type="Number">-1.32969125672574</Data></Cell>
    <Cell><Data ss:Type="Number">4.5648107384842804</Data></Cell>
    <Cell><Data ss:Type="Number">-18.5364608271286</Data></Cell>
    <Cell ss:StyleID="s18"><Data ss:Type="Number">6.1893643116876597E-63</Data></Cell>
    <Cell ss:StyleID="s18"><Data ss:Type="Number">4.3206736491901799E-61</Data></Cell>
    <Cell><Data ss:Type="Number">132.120142543241</Data></Cell>
   </Row>
   <Row>
    <Cell><Data ss:Type="String">ANGPTL4</Data></Cell>
    <Cell><Data ss:Type="Number">-1.5862731509522801</Data></Cell>
    <Cell><Data ss:Type="Number">6.6080818024710197</Data></Cell>
    <Cell><Data ss:Type="Number">-18.521484372563801</Data></Cell>
    <Cell ss:StyleID="s18"><Data ss:Type="Number">7.4696183338048798E-63</Data></Cell>
    <Cell ss:StyleID="s18"><Data ss:Type="Number">5.2027804848867201E-61</Data></Cell>
    <Cell><Data ss:Type="Number">131.90213011308899</Data></Cell>
   </Row>
   <Row>
    <Cell><Data ss:Type="String">NR3C2</Data></Cell>
    <Cell><Data ss:Type="Number">-2.2199068307772198</Data></Cell>
    <Cell><Data ss:Type="Number">5.6725250760468304</Data></Cell>
    <Cell><Data ss:Type="Number">-18.520841678051799</Data></Cell>
    <Cell ss:StyleID="s18"><Data ss:Type="Number">7.5301201080956601E-63</Data></Cell>
    <Cell ss:StyleID="s18"><Data ss:Type="Number">5.2332661391240798E-61</Data></Cell>
    <Cell><Data ss:Type="Number">131.874490713928</Data></Cell>
   </Row>
   <Row>
    <Cell><Data ss:Type="String">GPRASP1</Data></Cell>
    <Cell><Data ss:Type="Number">-1.70488918413644</Data></Cell>
    <Cell><Data ss:Type="Number">6.3103103116063703</Data></Cell>
    <Cell><Data ss:Type="Number">-18.4450814991275</Data></Cell>
    <Cell ss:StyleID="s18"><Data ss:Type="Number">1.94757475234281E-62</Data></Cell>
    <Cell ss:StyleID="s18"><Data ss:Type="Number">1.34455745705892E-60</Data></Cell>
    <Cell><Data ss:Type="Number">130.93179916711799</Data></Cell>
   </Row>
   <Row>
    <Cell><Data ss:Type="String">ADRB2</Data></Cell>
    <Cell><Data ss:Type="Number">-2.0205212511539199</Data></Cell>
    <Cell><Data ss:Type="Number">5.8837882743197696</Data></Cell>
    <Cell><Data ss:Type="Number">-18.433519318553302</Data></Cell>
    <Cell ss:StyleID="s18"><Data ss:Type="Number">2.2512593372465601E-62</Data></Cell>
    <Cell ss:StyleID="s18"><Data ss:Type="Number">1.5507904077764099E-60</Data></Cell>
    <Cell><Data ss:Type="Number">130.78721141834899</Data></Cell>
   </Row>
   <Row>
    <Cell><Data ss:Type="String">MIR1182</Data></Cell>
    <Cell><Data ss:Type="Number">-2.3137296510906902</Data></Cell>
    <Cell><Data ss:Type="Number">6.2620425890280398</Data></Cell>
    <Cell><Data ss:Type="Number">-18.420099827342799</Data></Cell>
    <Cell ss:StyleID="s18"><Data ss:Type="Number">2.6634754205610799E-62</Data></Cell>
    <Cell ss:StyleID="s18"><Data ss:Type="Number">1.8307149517060899E-60</Data></Cell>
    <Cell><Data ss:Type="Number">130.647123167877</Data></Cell>
   </Row>
   <Row>
    <Cell><Data ss:Type="String">BANK1</Data></Cell>
    <Cell><Data ss:Type="Number">-1.1935680800730399</Data></Cell>
    <Cell><Data ss:Type="Number">4.04949241391183</Data></Cell>
    <Cell><Data ss:Type="Number">-18.404787825124501</Data></Cell>
    <Cell ss:StyleID="s18"><Data ss:Type="Number">3.22661630293249E-62</Data></Cell>
    <Cell ss:StyleID="s18"><Data ss:Type="Number">2.20807873649695E-60</Data></Cell>
    <Cell><Data ss:Type="Number">130.57063514139901</Data></Cell>
   </Row>
   <Row>
    <Cell><Data ss:Type="String">C10ORF10</Data></Cell>
    <Cell><Data ss:Type="Number">-2.2887941774562499</Data></Cell>
    <Cell><Data ss:Type="Number">7.7000749856025497</Data></Cell>
    <Cell><Data ss:Type="Number">-18.3713345440155</Data></Cell>
    <Cell ss:StyleID="s18"><Data ss:Type="Number">4.9051392851441302E-62</Data></Cell>
    <Cell ss:StyleID="s18"><Data ss:Type="Number">3.3494175983318299E-60</Data></Cell>
    <Cell><Data ss:Type="Number">130.01005566225899</Data></Cell>
   </Row>
   <Row>
    <Cell><Data ss:Type="String">SYNE4</Data></Cell>
    <Cell><Data ss:Type="Number">1.4156397771848499</Data></Cell>
    <Cell><Data ss:Type="Number">7.8818538605119697</Data></Cell>
    <Cell><Data ss:Type="Number">18.321153663650399</Data></Cell>
    <Cell ss:StyleID="s18"><Data ss:Type="Number">9.1895308234652793E-62</Data></Cell>
    <Cell ss:StyleID="s18"><Data ss:Type="Number">6.2476823255011505E-60</Data></Cell>
    <Cell><Data ss:Type="Number">129.406814530856</Data></Cell>
   </Row>
   <Row>
    <Cell><Data ss:Type="String">PLEKHM3</Data></Cell>
    <Cell><Data ss:Type="Number">-1.54667536006059</Data></Cell>
    <Cell><Data ss:Type="Number">5.7000486716106202</Data></Cell>
    <Cell><Data ss:Type="Number">-18.300108318224702</Data></Cell>
    <Cell ss:StyleID="s18"><Data ss:Type="Number">1.195522684601E-61</Data></Cell>
    <Cell ss:StyleID="s18"><Data ss:Type="Number">8.1103636525405199E-60</Data></Cell>
    <Cell><Data ss:Type="Number">129.12556594600301</Data></Cell>
   </Row>
   <Row>
    <Cell><Data ss:Type="String">PRKAR2B</Data></Cell>
    <Cell><Data ss:Type="Number">-2.5572479508464201</Data></Cell>
    <Cell><Data ss:Type="Number">8.7115921147155095</Data></Cell>
    <Cell><Data ss:Type="Number">-18.2692930506871</Data></Cell>
    <Cell ss:StyleID="s18"><Data ss:Type="Number">1.7570457681300499E-61</Data></Cell>
    <Cell ss:StyleID="s18"><Data ss:Type="Number">1.1868218002699599E-59</Data></Cell>
    <Cell><Data ss:Type="Number">128.78035523136401</Data></Cell>
   </Row>
   <Row>
    <Cell><Data ss:Type="String">NUP210</Data></Cell>
    <Cell><Data ss:Type="Number">1.1524466243089599</Data></Cell>
    <Cell><Data ss:Type="Number">6.9480105419087099</Data></Cell>
    <Cell><Data ss:Type="Number">18.2708857407934</Data></Cell>
    <Cell ss:StyleID="s18"><Data ss:Type="Number">1.7224335939703599E-61</Data></Cell>
    <Cell ss:StyleID="s18"><Data ss:Type="Number">1.1659607839356899E-59</Data></Cell>
    <Cell><Data ss:Type="Number">128.756845962748</Data></Cell>
   </Row>
   <Row>
    <Cell><Data ss:Type="String">AKAP12</Data></Cell>
    <Cell><Data ss:Type="Number">-2.5397707177953399</Data></Cell>
    <Cell><Data ss:Type="Number">7.0260408144408704</Data></Cell>
    <Cell><Data ss:Type="Number">-18.257501441638901</Data></Cell>
    <Cell ss:StyleID="s18"><Data ss:Type="Number">2.0358509093237999E-61</Data></Cell>
    <Cell ss:StyleID="s18"><Data ss:Type="Number">1.37218106332311E-59</Data></Cell>
    <Cell><Data ss:Type="Number">128.63157125581401</Data></Cell>
   </Row>
   <Row>
    <Cell><Data ss:Type="String">HOGA1</Data></Cell>
    <Cell><Data ss:Type="Number">-1.0810431665262901</Data></Cell>
    <Cell><Data ss:Type="Number">4.7326628593170899</Data></Cell>
    <Cell><Data ss:Type="Number">-18.235382792229899</Data></Cell>
    <Cell ss:StyleID="s18"><Data ss:Type="Number">2.683412101215E-61</Data></Cell>
    <Cell ss:StyleID="s18"><Data ss:Type="Number">1.80088047324889E-59</Data></Cell>
    <Cell><Data ss:Type="Number">128.419897584377</Data></Cell>
   </Row>
   <Row>
    <Cell><Data ss:Type="String">MAPK13</Data></Cell>
    <Cell><Data ss:Type="Number">1.3709026083010101</Data></Cell>
    <Cell><Data ss:Type="Number">8.3230849915699405</Data></Cell>
    <Cell><Data ss:Type="Number">18.221728538908199</Data></Cell>
    <Cell ss:StyleID="s18"><Data ss:Type="Number">3.1820233726943297E-61</Data></Cell>
    <Cell ss:StyleID="s18"><Data ss:Type="Number">2.1309335965233901E-59</Data></Cell>
    <Cell><Data ss:Type="Number">128.14574636529201</Data></Cell>
   </Row>
   <Row>
    <Cell><Data ss:Type="String">LAMA2</Data></Cell>
    <Cell><Data ss:Type="Number">-1.63407582160224</Data></Cell>
    <Cell><Data ss:Type="Number">5.7009932303613402</Data></Cell>
    <Cell><Data ss:Type="Number">-18.209921327007699</Data></Cell>
    <Cell ss:StyleID="s18"><Data ss:Type="Number">3.6871513313228298E-61</Data></Cell>
    <Cell ss:StyleID="s18"><Data ss:Type="Number">2.4639309986280002E-59</Data></Cell>
    <Cell><Data ss:Type="Number">128.02159662006699</Data></Cell>
   </Row>
   <Row>
    <Cell><Data ss:Type="String">HAS3</Data></Cell>
    <Cell><Data ss:Type="Number">-1.25379328830639</Data></Cell>
    <Cell><Data ss:Type="Number">4.5665072175531103</Data></Cell>
    <Cell><Data ss:Type="Number">-18.1751875931194</Data></Cell>
    <Cell ss:StyleID="s18"><Data ss:Type="Number">5.6864206473230202E-61</Data></Cell>
    <Cell ss:StyleID="s18"><Data ss:Type="Number">3.7757350175027601E-59</Data></Cell>
    <Cell><Data ss:Type="Number">127.68823412502501</Data></Cell>
   </Row>
   <Row>
    <Cell><Data ss:Type="String">1555929_s_at</Data></Cell>
    <Cell><Data ss:Type="Number">-1.98610160320367</Data></Cell>
    <Cell><Data ss:Type="Number">4.17736341972725</Data></Cell>
    <Cell><Data ss:Type="Number">-18.1476494737474</Data></Cell>
    <Cell ss:StyleID="s18"><Data ss:Type="Number">8.0152464839471101E-61</Data></Cell>
    <Cell ss:StyleID="s18"><Data ss:Type="Number">5.2995521889843901E-59</Data></Cell>
    <Cell><Data ss:Type="Number">127.29497181046</Data></Cell>
   </Row>
   <Row>
    <Cell><Data ss:Type="String">GPRC5B</Data></Cell>
    <Cell><Data ss:Type="Number">-1.2068559061942301</Data></Cell>
    <Cell><Data ss:Type="Number">5.4781185322825596</Data></Cell>
    <Cell><Data ss:Type="Number">-18.151949739999601</Data></Cell>
    <Cell ss:StyleID="s18"><Data ss:Type="Number">7.5970108934362205E-61</Data></Cell>
    <Cell ss:StyleID="s18"><Data ss:Type="Number">5.0336635313839903E-59</Data></Cell>
    <Cell><Data ss:Type="Number">127.27432848017</Data></Cell>
   </Row>
   <Row>
    <Cell><Data ss:Type="String">243636_s_at</Data></Cell>
    <Cell><Data ss:Type="Number">-1.0557426386375199</Data></Cell>
    <Cell><Data ss:Type="Number">3.9520823883887299</Data></Cell>
    <Cell><Data ss:Type="Number">-18.146041521142799</Data></Cell>
    <Cell ss:StyleID="s18"><Data ss:Type="Number">8.1774710559834498E-61</Data></Cell>
    <Cell ss:StyleID="s18"><Data ss:Type="Number">5.39540569208495E-59</Data></Cell>
    <Cell><Data ss:Type="Number">127.267975932505</Data></Cell>
   </Row>
   <Row>
    <Cell><Data ss:Type="String">CEP55</Data></Cell>
    <Cell><Data ss:Type="Number">2.7113671495724199</Data></Cell>
    <Cell><Data ss:Type="Number">6.68260933494778</Data></Cell>
    <Cell><Data ss:Type="Number">18.1367763195211</Data></Cell>
    <Cell ss:StyleID="s18"><Data ss:Type="Number">9.1781724712356305E-61</Data></Cell>
    <Cell ss:StyleID="s18"><Data ss:Type="Number">6.0429087550615401E-59</Data></Cell>
    <Cell><Data ss:Type="Number">127.08153199283799</Data></Cell>
   </Row>
   <Row>
    <Cell><Data ss:Type="String">CELF2</Data></Cell>
    <Cell><Data ss:Type="Number">-1.91538734058403</Data></Cell>
    <Cell><Data ss:Type="Number">5.9510532767737203</Data></Cell>
    <Cell><Data ss:Type="Number">-18.129695735327299</Data></Cell>
    <Cell ss:StyleID="s18"><Data ss:Type="Number">1.00245622218651E-60</Data></Cell>
    <Cell ss:StyleID="s18"><Data ss:Type="Number">6.5863058598027E-59</Data></Cell>
    <Cell><Data ss:Type="Number">126.994524752147</Data></Cell>
   </Row>
   <Row>
    <Cell><Data ss:Type="String">UBE2T</Data></Cell>
    <Cell><Data ss:Type="Number">2.1361739160154198</Data></Cell>
    <Cell><Data ss:Type="Number">6.6599386572660304</Data></Cell>
    <Cell><Data ss:Type="Number">18.129328589909001</Data></Cell>
    <Cell ss:StyleID="s18"><Data ss:Type="Number">1.00705152646199E-60</Data></Cell>
    <Cell ss:StyleID="s18"><Data ss:Type="Number">6.6026267166818497E-59</Data></Cell>
    <Cell><Data ss:Type="Number">126.988888409639</Data></Cell>
   </Row>
   <Row>
    <Cell><Data ss:Type="String">CCDC82</Data></Cell>
    <Cell><Data ss:Type="Number">-1.3486396480856999</Data></Cell>
    <Cell><Data ss:Type="Number">5.57244872933311</Data></Cell>
    <Cell><Data ss:Type="Number">-18.081790208982799</Data></Cell>
    <Cell ss:StyleID="s18"><Data ss:Type="Number">1.82017361029229E-60</Data></Cell>
    <Cell ss:StyleID="s18"><Data ss:Type="Number">1.1883947701102501E-58</Data></Cell>
    <Cell><Data ss:Type="Number">126.404322619401</Data></Cell>
   </Row>
   <Row>
    <Cell><Data ss:Type="String">C6</Data></Cell>
    <Cell><Data ss:Type="Number">-1.00465841017057</Data></Cell>
    <Cell><Data ss:Type="Number">4.6882117282702396</Data></Cell>
    <Cell><Data ss:Type="Number">-18.069888712876999</Data></Cell>
    <Cell ss:StyleID="s18"><Data ss:Type="Number">2.11072096625964E-60</Data></Cell>
    <Cell ss:StyleID="s18"><Data ss:Type="Number">1.37522265622508E-58</Data></Cell>
    <Cell><Data ss:Type="Number">126.40172555111999</Data></Cell>
   </Row>
   <Row>
    <Cell><Data ss:Type="String">236277_at</Data></Cell>
    <Cell><Data ss:Type="Number">-1.92933948501457</Data></Cell>
    <Cell><Data ss:Type="Number">4.3274175571255498</Data></Cell>
    <Cell><Data ss:Type="Number">-18.057141172104998</Data></Cell>
    <Cell ss:StyleID="s18"><Data ss:Type="Number">2.4734537051624799E-60</Data></Cell>
    <Cell ss:StyleID="s18"><Data ss:Type="Number">1.6048711862085299E-58</Data></Cell>
    <Cell><Data ss:Type="Number">126.182869530674</Data></Cell>
   </Row>
   <Row>
    <Cell><Data ss:Type="String">TRIM59</Data></Cell>
    <Cell><Data ss:Type="Number">1.82988533182928</Data></Cell>
    <Cell><Data ss:Type="Number">6.3458592694908802</Data></Cell>
    <Cell><Data ss:Type="Number">18.049171199189502</Data></Cell>
    <Cell ss:StyleID="s18"><Data ss:Type="Number">2.7312108173276399E-60</Data></Cell>
    <Cell ss:StyleID="s18"><Data ss:Type="Number">1.7647910558079501E-58</Data></Cell>
    <Cell><Data ss:Type="Number">125.994665922661</Data></Cell>
   </Row>
   <Row>
    <Cell><Data ss:Type="String">1557286_at</Data></Cell>
    <Cell><Data ss:Type="Number">-1.16468639700121</Data></Cell>
    <Cell><Data ss:Type="Number">4.51682965713794</Data></Cell>
    <Cell><Data ss:Type="Number">-18.026856590950899</Data></Cell>
    <Cell ss:StyleID="s18"><Data ss:Type="Number">3.6045820160721401E-60</Data></Cell>
    <Cell ss:StyleID="s18"><Data ss:Type="Number">2.31003479448033E-58</Data></Cell>
    <Cell><Data ss:Type="Number">125.785090401807</Data></Cell>
   </Row>
   <Row>
    <Cell><Data ss:Type="String">SYNM</Data></Cell>
    <Cell><Data ss:Type="Number">-3.1799849107659299</Data></Cell>
    <Cell><Data ss:Type="Number">8.5156204902280894</Data></Cell>
    <Cell><Data ss:Type="Number">-18.030380759508098</Data></Cell>
    <Cell ss:StyleID="s18"><Data ss:Type="Number">3.45007016829544E-60</Data></Cell>
    <Cell ss:StyleID="s18"><Data ss:Type="Number">2.2155543006832001E-58</Data></Cell>
    <Cell><Data ss:Type="Number">125.761376178622</Data></Cell>
   </Row>
   <Row>
    <Cell><Data ss:Type="String">PEAR1</Data></Cell>
    <Cell><Data ss:Type="Number">-1.25023998621503</Data></Cell>
    <Cell><Data ss:Type="Number">5.2758114933628297</Data></Cell>
    <Cell><Data ss:Type="Number">-18.0163981776425</Data></Cell>
    <Cell ss:StyleID="s18"><Data ss:Type="Number">4.1049870915404397E-60</Data></Cell>
    <Cell ss:StyleID="s18"><Data ss:Type="Number">2.6199870673639902E-58</Data></Cell>
    <Cell><Data ss:Type="Number">125.654810800546</Data></Cell>
   </Row>
   <Row>
    <Cell><Data ss:Type="String">DGAT2</Data></Cell>
    <Cell><Data ss:Type="Number">-2.85184637735024</Data></Cell>
    <Cell><Data ss:Type="Number">6.7529108176445698</Data></Cell>
    <Cell><Data ss:Type="Number">-18.013305469978601</Data></Cell>
    <Cell ss:StyleID="s18"><Data ss:Type="Number">4.2658405079274702E-60</Data></Cell>
    <Cell ss:StyleID="s18"><Data ss:Type="Number">2.7171058257621901E-58</Data></Cell>
    <Cell><Data ss:Type="Number">125.62764957391001</Data></Cell>
   </Row>
   <Row>
    <Cell><Data ss:Type="String">C19ORF12</Data></Cell>
    <Cell><Data ss:Type="Number">-1.2947036559379399</Data></Cell>
    <Cell><Data ss:Type="Number">8.8235102352954193</Data></Cell>
    <Cell><Data ss:Type="Number">-18.0104189811582</Data></Cell>
    <Cell ss:StyleID="s18"><Data ss:Type="Number">4.42164035263107E-60</Data></Cell>
    <Cell ss:StyleID="s18"><Data ss:Type="Number">2.8106174875647199E-58</Data></Cell>
    <Cell><Data ss:Type="Number">125.594279848968</Data></Cell>
   </Row>
   <Row>
    <Cell><Data ss:Type="String">GNAI1</Data></Cell>
    <Cell><Data ss:Type="Number">-2.6240075391897002</Data></Cell>
    <Cell><Data ss:Type="Number">5.5293008236697698</Data></Cell>
    <Cell><Data ss:Type="Number">-17.9954690055112</Data></Cell>
    <Cell ss:StyleID="s18"><Data ss:Type="Number">5.3242180421191696E-60</Data></Cell>
    <Cell ss:StyleID="s18"><Data ss:Type="Number">3.3706395758954399E-58</Data></Cell>
    <Cell><Data ss:Type="Number">125.33779835412101</Data></Cell>
   </Row>
   <Row>
    <Cell><Data ss:Type="String">RACGAP1</Data></Cell>
    <Cell><Data ss:Type="Number">1.6486854985119499</Data></Cell>
    <Cell><Data ss:Type="Number">8.7991642890129693</Data></Cell>
    <Cell><Data ss:Type="Number">17.937405318918199</Data></Cell>
    <Cell ss:StyleID="s18"><Data ss:Type="Number">1.0948147678913099E-59</Data></Cell>
    <Cell ss:StyleID="s18"><Data ss:Type="Number">6.8891825052380203E-58</Data></Cell>
    <Cell><Data ss:Type="Number">124.609323708208</Data></Cell>
   </Row>
   <Row>
    <Cell><Data ss:Type="String">NCAM1</Data></Cell>
    <Cell><Data ss:Type="Number">-1.0348206504092701</Data></Cell>
    <Cell><Data ss:Type="Number">4.6582811569646996</Data></Cell>
    <Cell><Data ss:Type="Number">-17.882474406602501</Data></Cell>
    <Cell ss:StyleID="s18"><Data ss:Type="Number">2.1636419566470298E-59</Data></Cell>
    <Cell ss:StyleID="s18"><Data ss:Type="Number">1.3560268246929701E-57</Data></Cell>
    <Cell><Data ss:Type="Number">124.02158724609799</Data></Cell>
   </Row>
   <Row>
    <Cell><Data ss:Type="String">AFAP1L1</Data></Cell>
    <Cell><Data ss:Type="Number">-1.60647103298312</Data></Cell>
    <Cell><Data ss:Type="Number">5.0690024993997396</Data></Cell>
    <Cell><Data ss:Type="Number">-17.867230923925099</Data></Cell>
    <Cell ss:StyleID="s18"><Data ss:Type="Number">2.6135016653610501E-59</Data></Cell>
    <Cell ss:StyleID="s18"><Data ss:Type="Number">1.6249433614811401E-57</Data></Cell>
    <Cell><Data ss:Type="Number">123.83095259423899</Data></Cell>
   </Row>
   <Row>
    <Cell><Data ss:Type="String">MMRN2</Data></Cell>
    <Cell><Data ss:Type="Number">-1.36022444533344</Data></Cell>
    <Cell><Data ss:Type="Number">5.7690567705179499</Data></Cell>
    <Cell><Data ss:Type="Number">-17.868714145557199</Data></Cell>
    <Cell ss:StyleID="s18"><Data ss:Type="Number">2.5659106764771598E-59</Data></Cell>
    <Cell ss:StyleID="s18"><Data ss:Type="Number">1.6017223651925501E-57</Data></Cell>
    <Cell><Data ss:Type="Number">123.807549289196</Data></Cell>
   </Row>
   <Row>
    <Cell><Data ss:Type="String">SNX1</Data></Cell>
    <Cell><Data ss:Type="Number">-1.5819688521886599</Data></Cell>
    <Cell><Data ss:Type="Number">7.9144277408248103</Data></Cell>
    <Cell><Data ss:Type="Number">-17.861915210157701</Data></Cell>
    <Cell ss:StyleID="s18"><Data ss:Type="Number">2.7914168878717099E-59</Data></Cell>
    <Cell ss:StyleID="s18"><Data ss:Type="Number">1.7321184871289701E-57</Data></Cell>
    <Cell><Data ss:Type="Number">123.674232316139</Data></Cell>
   </Row>
   <Row>
    <Cell><Data ss:Type="String">CCDC64</Data></Cell>
    <Cell><Data ss:Type="Number">1.33703580446663</Data></Cell>
    <Cell><Data ss:Type="Number">7.4874192252970797</Data></Cell>
    <Cell><Data ss:Type="Number">17.818179171971</Data></Cell>
    <Cell ss:StyleID="s18"><Data ss:Type="Number">4.7976706709978098E-59</Data></Cell>
    <Cell ss:StyleID="s18"><Data ss:Type="Number">2.9652638846795498E-57</Data></Cell>
    <Cell><Data ss:Type="Number">123.142442617957</Data></Cell>
   </Row>
   <Row>
    <Cell><Data ss:Type="String">ADGRG2</Data></Cell>
    <Cell><Data ss:Type="Number">-1.2123848738979801</Data></Cell>
    <Cell><Data ss:Type="Number">4.8417037647994103</Data></Cell>
    <Cell><Data ss:Type="Number">-17.797817186478799</Data></Cell>
    <Cell ss:StyleID="s18"><Data ss:Type="Number">6.1724787645166202E-59</Data></Cell>
    <Cell ss:StyleID="s18"><Data ss:Type="Number">3.8074576110748098E-57</Data></Cell>
    <Cell><Data ss:Type="Number">122.96253890054901</Data></Cell>
   </Row>
   <Row>
    <Cell><Data ss:Type="String">NUF2</Data></Cell>
    <Cell><Data ss:Type="Number">2.5123788952688701</Data></Cell>
    <Cell><Data ss:Type="Number">6.4730906783732802</Data></Cell>
    <Cell><Data ss:Type="Number">17.759594735620301</Data></Cell>
    <Cell ss:StyleID="s18"><Data ss:Type="Number">9.9025223581425809E-59</Data></Cell>
    <Cell ss:StyleID="s18"><Data ss:Type="Number">6.0843120673585695E-57</Data></Cell>
    <Cell><Data ss:Type="Number">122.412808950166</Data></Cell>
   </Row>
   <Row>
    <Cell><Data ss:Type="String">GPATCH11</Data></Cell>
    <Cell><Data ss:Type="Number">-1.1068537026785901</Data></Cell>
    <Cell><Data ss:Type="Number">6.7195834847265896</Data></Cell>
    <Cell><Data ss:Type="Number">-17.736869357195999</Data></Cell>
    <Cell ss:StyleID="s18"><Data ss:Type="Number">1.3113545676375199E-58</Data></Cell>
    <Cell ss:StyleID="s18"><Data ss:Type="Number">8.0414319114305501E-57</Data></Cell>
    <Cell><Data ss:Type="Number">122.239280486666</Data></Cell>
   </Row>
   <Row>
    <Cell><Data ss:Type="String">DNAJB4</Data></Cell>
    <Cell><Data ss:Type="Number">-1.3564293971117001</Data></Cell>
    <Cell><Data ss:Type="Number">7.3344090654568399</Data></Cell>
    <Cell><Data ss:Type="Number">-17.723738916846202</Data></Cell>
    <Cell ss:StyleID="s18"><Data ss:Type="Number">1.54229741328091E-58</Data></Cell>
    <Cell ss:StyleID="s18"><Data ss:Type="Number">9.4391016248428796E-57</Data></Cell>
    <Cell><Data ss:Type="Number">121.97546793317601</Data></Cell>
   </Row>
   <Row>
    <Cell><Data ss:Type="String">ITGA1</Data></Cell>
    <Cell><Data ss:Type="Number">-1.28689147062923</Data></Cell>
    <Cell><Data ss:Type="Number">3.9545882690633598</Data></Cell>
    <Cell><Data ss:Type="Number">-17.710653074595999</Data></Cell>
    <Cell ss:StyleID="s18"><Data ss:Type="Number">1.8128294653319101E-58</Data></Cell>
    <Cell ss:StyleID="s18"><Data ss:Type="Number">1.10515455553197E-56</Data></Cell>
    <Cell><Data ss:Type="Number">121.886606168542</Data></Cell>
   </Row>
   <Row>
    <Cell><Data ss:Type="String">HOXA9</Data></Cell>
    <Cell><Data ss:Type="Number">-2.6607044995837499</Data></Cell>
    <Cell><Data ss:Type="Number">5.6387801569705598</Data></Cell>
    <Cell><Data ss:Type="Number">-17.716216559724302</Data></Cell>
    <Cell ss:StyleID="s18"><Data ss:Type="Number">1.69245992152309E-58</Data></Cell>
    <Cell ss:StyleID="s18"><Data ss:Type="Number">1.03378889815846E-56</Data></Cell>
    <Cell><Data ss:Type="Number">121.880198435957</Data></Cell>
   </Row>
   <Row>
    <Cell><Data ss:Type="String">COX7A1</Data></Cell>
    <Cell><Data ss:Type="Number">-2.2462241567490899</Data></Cell>
    <Cell><Data ss:Type="Number">6.8861300263643104</Data></Cell>
    <Cell><Data ss:Type="Number">-17.652594198662602</Data></Cell>
    <Cell ss:StyleID="s18"><Data ss:Type="Number">3.7113166486191299E-58</Data></Cell>
    <Cell ss:StyleID="s18"><Data ss:Type="Number">2.2450235371163398E-56</Data></Cell>
    <Cell><Data ss:Type="Number">121.097463267661</Data></Cell>
   </Row>
   <Row>
    <Cell><Data ss:Type="String">FAT4</Data></Cell>
    <Cell><Data ss:Type="Number">-1.09465932466174</Data></Cell>
    <Cell><Data ss:Type="Number">4.7436187491338</Data></Cell>
    <Cell><Data ss:Type="Number">-17.648354776378401</Data></Cell>
    <Cell ss:StyleID="s18"><Data ss:Type="Number">3.9105160894274799E-58</Data></Cell>
    <Cell ss:StyleID="s18"><Data ss:Type="Number">2.3609552158446899E-56</Data></Cell>
    <Cell><Data ss:Type="Number">121.064140318235</Data></Cell>
   </Row>
   <Row>
    <Cell><Data ss:Type="String">AKAP2</Data></Cell>
    <Cell><Data ss:Type="Number">-1.93109128357954</Data></Cell>
    <Cell><Data ss:Type="Number">7.1060012552558698</Data></Cell>
    <Cell><Data ss:Type="Number">-17.626138430065801</Data></Cell>
    <Cell ss:StyleID="s18"><Data ss:Type="Number">5.1426721981709502E-58</Data></Cell>
    <Cell ss:StyleID="s18"><Data ss:Type="Number">3.0988811238072899E-56</Data></Cell>
    <Cell><Data ss:Type="Number">120.777308947666</Data></Cell>
   </Row>
   <Row>
    <Cell><Data ss:Type="String">TYMS</Data></Cell>
    <Cell><Data ss:Type="Number">2.0534227887021199</Data></Cell>
    <Cell><Data ss:Type="Number">9.0737635077504297</Data></Cell>
    <Cell><Data ss:Type="Number">17.562296237914801</Data></Cell>
    <Cell ss:StyleID="s18"><Data ss:Type="Number">1.12901561645434E-57</Data></Cell>
    <Cell ss:StyleID="s18"><Data ss:Type="Number">6.7254922645700897E-56</Data></Cell>
    <Cell><Data ss:Type="Number">119.99481521868201</Data></Cell>
   </Row>
   <Row>
    <Cell><Data ss:Type="String">HOXA10</Data></Cell>
    <Cell><Data ss:Type="Number">-1.9780375631810001</Data></Cell>
    <Cell><Data ss:Type="Number">5.2400214356090196</Data></Cell>
    <Cell><Data ss:Type="Number">-17.5292927804303</Data></Cell>
    <Cell ss:StyleID="s18"><Data ss:Type="Number">1.69455459714142E-57</Data></Cell>
    <Cell ss:StyleID="s18"><Data ss:Type="Number">1.0056072195635801E-55</Data></Cell>
    <Cell><Data ss:Type="Number">119.62140937466</Data></Cell>
   </Row>
   <Row>
    <Cell><Data ss:Type="String">FAM47E-STBD1</Data></Cell>
    <Cell><Data ss:Type="Number">-1.6381003817306401</Data></Cell>
    <Cell><Data ss:Type="Number">7.1780602284537096</Data></Cell>
    <Cell><Data ss:Type="Number">-17.521340905614501</Data></Cell>
    <Cell ss:StyleID="s18"><Data ss:Type="Number">1.8686473912622299E-57</Data></Cell>
    <Cell ss:StyleID="s18"><Data ss:Type="Number">1.1068196688321E-55</Data></Cell>
    <Cell><Data ss:Type="Number">119.543457404413</Data></Cell>
   </Row>
   <Row>
    <Cell><Data ss:Type="String">AIFM2</Data></Cell>
    <Cell><Data ss:Type="Number">-1.6795611541289599</Data></Cell>
    <Cell><Data ss:Type="Number">6.6177941501386996</Data></Cell>
    <Cell><Data ss:Type="Number">-17.507726463870501</Data></Cell>
    <Cell ss:StyleID="s18"><Data ss:Type="Number">2.20915369385012E-57</Data></Cell>
    <Cell ss:StyleID="s18"><Data ss:Type="Number">1.3035674079522401E-55</Data></Cell>
    <Cell><Data ss:Type="Number">119.38645716099801</Data></Cell>
   </Row>
   <Row>
    <Cell><Data ss:Type="String">FAT2</Data></Cell>
    <Cell><Data ss:Type="Number">-1.06711344112924</Data></Cell>
    <Cell><Data ss:Type="Number">5.1831135788645701</Data></Cell>
    <Cell><Data ss:Type="Number">-17.5046061735741</Data></Cell>
    <Cell ss:StyleID="s18"><Data ss:Type="Number">2.29553842746228E-57</Data></Cell>
    <Cell ss:StyleID="s18"><Data ss:Type="Number">1.35198999586545E-55</Data></Cell>
    <Cell><Data ss:Type="Number">119.341183898276</Data></Cell>
   </Row>
   <Row>
    <Cell><Data ss:Type="String">MOB3B</Data></Cell>
    <Cell><Data ss:Type="Number">-1.73012206521089</Data></Cell>
    <Cell><Data ss:Type="Number">6.21537100921904</Data></Cell>
    <Cell><Data ss:Type="Number">-17.497420874547601</Data></Cell>
    <Cell ss:StyleID="s18"><Data ss:Type="Number">2.5075007170938001E-57</Data></Cell>
    <Cell ss:StyleID="s18"><Data ss:Type="Number">1.474052207263E-55</Data></Cell>
    <Cell><Data ss:Type="Number">119.19417853438701</Data></Cell>
   </Row>
   <Row>
    <Cell><Data ss:Type="String">PCNX</Data></Cell>
    <Cell><Data ss:Type="Number">-1.46920228059943</Data></Cell>
    <Cell><Data ss:Type="Number">7.0314572011105101</Data></Cell>
    <Cell><Data ss:Type="Number">-17.496834728560401</Data></Cell>
    <Cell ss:StyleID="s18"><Data ss:Type="Number">2.5256301393839801E-57</Data></Cell>
    <Cell ss:StyleID="s18"><Data ss:Type="Number">1.48192414594924E-55</Data></Cell>
    <Cell><Data ss:Type="Number">119.187784675549</Data></Cell>
   </Row>
   <Row>
    <Cell><Data ss:Type="String">TMTC1</Data></Cell>
    <Cell><Data ss:Type="Number">-2.5745110549492298</Data></Cell>
    <Cell><Data ss:Type="Number">5.6992356706675498</Data></Cell>
    <Cell><Data ss:Type="Number">-17.4878683213235</Data></Cell>
    <Cell ss:StyleID="s18"><Data ss:Type="Number">2.819842239898E-57</Data></Cell>
    <Cell ss:StyleID="s18"><Data ss:Type="Number">1.6514559215462602E-55</Data></Cell>
    <Cell><Data ss:Type="Number">119.07519901351201</Data></Cell>
   </Row>
   <Row>
    <Cell><Data ss:Type="String">SOX10</Data></Cell>
    <Cell><Data ss:Type="Number">-1.5553455534532501</Data></Cell>
    <Cell><Data ss:Type="Number">5.7077002996565298</Data></Cell>
    <Cell><Data ss:Type="Number">-17.4707911457831</Data></Cell>
    <Cell ss:StyleID="s18"><Data ss:Type="Number">3.4780953705804098E-57</Data></Cell>
    <Cell ss:StyleID="s18"><Data ss:Type="Number">2.0331580302716201E-55</Data></Cell>
    <Cell><Data ss:Type="Number">119.00370998402001</Data></Cell>
   </Row>
   <Row>
    <Cell><Data ss:Type="String">CCDC80</Data></Cell>
    <Cell><Data ss:Type="Number">-1.3947597677450101</Data></Cell>
    <Cell><Data ss:Type="Number">5.0038228313836601</Data></Cell>
    <Cell><Data ss:Type="Number">-17.453677913051401</Data></Cell>
    <Cell ss:StyleID="s18"><Data ss:Type="Number">4.2915605757197701E-57</Data></Cell>
    <Cell ss:StyleID="s18"><Data ss:Type="Number">2.4993345520495399E-55</Data></Cell>
    <Cell><Data ss:Type="Number">118.737993067719</Data></Cell>
   </Row>
   <Row>
    <Cell><Data ss:Type="String">RNF157</Data></Cell>
    <Cell><Data ss:Type="Number">-1.33568632419463</Data></Cell>
    <Cell><Data ss:Type="Number">4.5905263070299798</Data></Cell>
    <Cell><Data ss:Type="Number">-17.4494806711301</Data></Cell>
    <Cell ss:StyleID="s18"><Data ss:Type="Number">4.5185169081472998E-57</Data></Cell>
    <Cell ss:StyleID="s18"><Data ss:Type="Number">2.62661891794421E-55</Data></Cell>
    <Cell><Data ss:Type="Number">118.707054075778</Data></Cell>
   </Row>
   <Row>
    <Cell><Data ss:Type="String">AGPAT2</Data></Cell>
    <Cell><Data ss:Type="Number">-1.2094544342870299</Data></Cell>
    <Cell><Data ss:Type="Number">8.26321197652981</Data></Cell>
    <Cell><Data ss:Type="Number">-17.416688664783599</Data></Cell>
    <Cell ss:StyleID="s18"><Data ss:Type="Number">6.7573583030476599E-57</Data></Cell>
    <Cell ss:StyleID="s18"><Data ss:Type="Number">3.88473572738075E-55</Data></Cell>
    <Cell><Data ss:Type="Number">118.34189502191801</Data></Cell>
   </Row>
   <Row>
    <Cell><Data ss:Type="String">PROS1</Data></Cell>
    <Cell><Data ss:Type="Number">-2.0936076060246198</Data></Cell>
    <Cell><Data ss:Type="Number">6.7526014007877304</Data></Cell>
    <Cell><Data ss:Type="Number">-17.425460013112101</Data></Cell>
    <Cell ss:StyleID="s18"><Data ss:Type="Number">6.0679018462400605E-57</Data></Cell>
    <Cell ss:StyleID="s18"><Data ss:Type="Number">3.5077183426859802E-55</Data></Cell>
    <Cell><Data ss:Type="Number">118.307616811554</Data></Cell>
   </Row>
   <Row>
    <Cell><Data ss:Type="String">WDR34</Data></Cell>
    <Cell><Data ss:Type="Number">1.1920435355874901</Data></Cell>
    <Cell><Data ss:Type="Number">8.4840622878413896</Data></Cell>
    <Cell><Data ss:Type="Number">17.423967138418998</Data></Cell>
    <Cell ss:StyleID="s18"><Data ss:Type="Number">6.1800791388649998E-57</Data></Cell>
    <Cell ss:StyleID="s18"><Data ss:Type="Number">3.56597407728531E-55</Data></Cell>
    <Cell><Data ss:Type="Number">118.296199743914</Data></Cell>
   </Row>
   <Row>
    <Cell><Data ss:Type="String">SPRY1</Data></Cell>
    <Cell><Data ss:Type="Number">-1.6540044375913801</Data></Cell>
    <Cell><Data ss:Type="Number">7.5104879362020203</Data></Cell>
    <Cell><Data ss:Type="Number">-17.414682647598202</Data></Cell>
    <Cell ss:StyleID="s18"><Data ss:Type="Number">6.9257172559243397E-57</Data></Cell>
    <Cell ss:StyleID="s18"><Data ss:Type="Number">3.9742180084729902E-55</Data></Cell>
    <Cell><Data ss:Type="Number">118.17748913178499</Data></Cell>
   </Row>
   <Row>
    <Cell><Data ss:Type="String">METTL7A</Data></Cell>
    <Cell><Data ss:Type="Number">-1.7772494808970001</Data></Cell>
    <Cell><Data ss:Type="Number">9.7433478838662708</Data></Cell>
    <Cell><Data ss:Type="Number">-17.413664962699801</Data></Cell>
    <Cell ss:StyleID="s18"><Data ss:Type="Number">7.0127227384651796E-57</Data></Cell>
    <Cell ss:StyleID="s18"><Data ss:Type="Number">4.0167745590249099E-55</Data></Cell>
    <Cell><Data ss:Type="Number">118.164452623926</Data></Cell>
   </Row>
   <Row>
    <Cell><Data ss:Type="String">KIF20A</Data></Cell>
    <Cell><Data ss:Type="Number">2.2838765963343701</Data></Cell>
    <Cell><Data ss:Type="Number">6.6138506410251701</Data></Cell>
    <Cell><Data ss:Type="Number">17.4108336688134</Data></Cell>
    <Cell ss:StyleID="s18"><Data ss:Type="Number">7.2605624553778402E-57</Data></Cell>
    <Cell ss:StyleID="s18"><Data ss:Type="Number">4.1511303515445497E-55</Data></Cell>
    <Cell><Data ss:Type="Number">118.12967923074601</Data></Cell>
   </Row>
   <Row>
    <Cell><Data ss:Type="String">CYYR1</Data></Cell>
    <Cell><Data ss:Type="Number">-2.1115029009482398</Data></Cell>
    <Cell><Data ss:Type="Number">6.73653088527597</Data></Cell>
    <Cell><Data ss:Type="Number">-17.402823936242701</Data></Cell>
    <Cell ss:StyleID="s18"><Data ss:Type="Number">8.0100731903985701E-57</Data></Cell>
    <Cell ss:StyleID="s18"><Data ss:Type="Number">4.5629695620496303E-55</Data></Cell>
    <Cell><Data ss:Type="Number">118.03092113753</Data></Cell>
   </Row>
   <Row>
    <Cell><Data ss:Type="String">RAB7B</Data></Cell>
    <Cell><Data ss:Type="Number">-1.2003641900247299</Data></Cell>
    <Cell><Data ss:Type="Number">5.3307216234475501</Data></Cell>
    <Cell><Data ss:Type="Number">-17.3713193847348</Data></Cell>
    <Cell ss:StyleID="s18"><Data ss:Type="Number">1.1786336815755999E-56</Data></Cell>
    <Cell ss:StyleID="s18"><Data ss:Type="Number">6.7019254104718905E-55</Data></Cell>
    <Cell><Data ss:Type="Number">117.659926468964</Data></Cell>
   </Row>
   <Row>
    <Cell><Data ss:Type="String">CCM2L</Data></Cell>
    <Cell><Data ss:Type="Number">-1.42469182334624</Data></Cell>
    <Cell><Data ss:Type="Number">5.7427540291396104</Data></Cell>
    <Cell><Data ss:Type="Number">-17.359791263075</Data></Cell>
    <Cell ss:StyleID="s18"><Data ss:Type="Number">1.35746502061872E-56</Data></Cell>
    <Cell ss:StyleID="s18"><Data ss:Type="Number">7.6908262780488805E-55</Data></Cell>
    <Cell><Data ss:Type="Number">117.574602250384</Data></Cell>
   </Row>
   <Row>
    <Cell><Data ss:Type="String">LRRC15</Data></Cell>
    <Cell><Data ss:Type="Number">2.6699956350488399</Data></Cell>
    <Cell><Data ss:Type="Number">7.6571502170523598</Data></Cell>
    <Cell><Data ss:Type="Number">17.357043342412599</Data></Cell>
    <Cell ss:StyleID="s18"><Data ss:Type="Number">1.40394466946864E-56</Data></Cell>
    <Cell ss:StyleID="s18"><Data ss:Type="Number">7.9397767799208206E-55</Data></Cell>
    <Cell><Data ss:Type="Number">117.472257755936</Data></Cell>
   </Row>
   <Row>
    <Cell><Data ss:Type="String">DPP3</Data></Cell>
    <Cell><Data ss:Type="Number">1.05158861727026</Data></Cell>
    <Cell><Data ss:Type="Number">8.0812930801955805</Data></Cell>
    <Cell><Data ss:Type="Number">17.351270426937599</Data></Cell>
    <Cell ss:StyleID="s18"><Data ss:Type="Number">1.5068288915660601E-56</Data></Cell>
    <Cell ss:StyleID="s18"><Data ss:Type="Number">8.5062394864326799E-55</Data></Cell>
    <Cell><Data ss:Type="Number">117.403307109778</Data></Cell>
   </Row>
   <Row>
    <Cell><Data ss:Type="String">FIGN</Data></Cell>
    <Cell><Data ss:Type="Number">-2.2493103549817799</Data></Cell>
    <Cell><Data ss:Type="Number">4.7419958313331403</Data></Cell>
    <Cell><Data ss:Type="Number">-17.325905937898</Data></Cell>
    <Cell ss:StyleID="s18"><Data ss:Type="Number">2.0557172865664499E-56</Data></Cell>
    <Cell ss:StyleID="s18"><Data ss:Type="Number">1.15630400036114E-54</Data></Cell>
    <Cell><Data ss:Type="Number">117.105754196202</Data></Cell>
   </Row>
   <Row>
    <Cell><Data ss:Type="String">GLDN</Data></Cell>
    <Cell><Data ss:Type="Number">-1.9059858358645601</Data></Cell>
    <Cell><Data ss:Type="Number">5.2781382340058602</Data></Cell>
    <Cell><Data ss:Type="Number">-17.306443908257901</Data></Cell>
    <Cell ss:StyleID="s18"><Data ss:Type="Number">2.6086581847083701E-56</Data></Cell>
    <Cell ss:StyleID="s18"><Data ss:Type="Number">1.4646889778917299E-54</Data></Cell>
    <Cell><Data ss:Type="Number">116.91814656682099</Data></Cell>
   </Row>
   <Row>
    <Cell><Data ss:Type="String">ECSCR</Data></Cell>
    <Cell><Data ss:Type="Number">-1.0174503078230199</Data></Cell>
    <Cell><Data ss:Type="Number">5.84363032940312</Data></Cell>
    <Cell><Data ss:Type="Number">-17.302136840641001</Data></Cell>
    <Cell ss:StyleID="s18"><Data ss:Type="Number">2.7498297843374702E-56</Data></Cell>
    <Cell ss:StyleID="s18"><Data ss:Type="Number">1.5411859619242E-54</Data></Cell>
    <Cell><Data ss:Type="Number">116.865883092133</Data></Cell>
   </Row>
   <Row>
    <Cell><Data ss:Type="String">CDH13</Data></Cell>
    <Cell><Data ss:Type="Number">-1.1600281517473101</Data></Cell>
    <Cell><Data ss:Type="Number">4.7858235156977598</Data></Cell>
    <Cell><Data ss:Type="Number">-17.300696977242101</Data></Cell>
    <Cell ss:StyleID="s18"><Data ss:Type="Number">2.7987043764088301E-56</Data></Cell>
    <Cell ss:StyleID="s18"><Data ss:Type="Number">1.5657724627515201E-54</Data></Cell>
    <Cell><Data ss:Type="Number">116.803521752867</Data></Cell>
   </Row>
   <Row>
    <Cell><Data ss:Type="String">FOXA1</Data></Cell>
    <Cell><Data ss:Type="Number">2.7028185909982199</Data></Cell>
    <Cell><Data ss:Type="Number">7.5765015773946196</Data></Cell>
    <Cell><Data ss:Type="Number">17.292966138228099</Data></Cell>
    <Cell ss:StyleID="s18"><Data ss:Type="Number">3.07633154624354E-56</Data></Cell>
    <Cell ss:StyleID="s18"><Data ss:Type="Number">1.7180212995932199E-54</Data></Cell>
    <Cell><Data ss:Type="Number">116.73203610509999</Data></Cell>
   </Row>
   <Row>
    <Cell><Data ss:Type="String">NAT8L</Data></Cell>
    <Cell><Data ss:Type="Number">-1.4025518310981899</Data></Cell>
    <Cell><Data ss:Type="Number">5.3626730654429098</Data></Cell>
    <Cell><Data ss:Type="Number">-17.282578016902601</Data></Cell>
    <Cell ss:StyleID="s18"><Data ss:Type="Number">3.4931438096973099E-56</Data></Cell>
    <Cell ss:StyleID="s18"><Data ss:Type="Number">1.94040105691783E-54</Data></Cell>
    <Cell><Data ss:Type="Number">116.68918491511</Data></Cell>
   </Row>
   <Row>
    <Cell><Data ss:Type="String">PALM</Data></Cell>
    <Cell><Data ss:Type="Number">-1.21076839564403</Data></Cell>
    <Cell><Data ss:Type="Number">6.6539740186507199</Data></Cell>
    <Cell><Data ss:Type="Number">-17.2847328377172</Data></Cell>
    <Cell ss:StyleID="s18"><Data ss:Type="Number">3.4022860225550099E-56</Data></Cell>
    <Cell ss:StyleID="s18"><Data ss:Type="Number">1.8966683256574899E-54</Data></Cell>
    <Cell><Data ss:Type="Number">116.64812836576201</Data></Cell>
   </Row>
   <Row>
    <Cell><Data ss:Type="String">SPATS2</Data></Cell>
    <Cell><Data ss:Type="Number">1.01662444333499</Data></Cell>
    <Cell><Data ss:Type="Number">8.1620803870332796</Data></Cell>
    <Cell><Data ss:Type="Number">17.2845086079633</Data></Cell>
    <Cell ss:StyleID="s18"><Data ss:Type="Number">3.4116296240201001E-56</Data></Cell>
    <Cell ss:StyleID="s18"><Data ss:Type="Number">1.89849296906769E-54</Data></Cell>
    <Cell><Data ss:Type="Number">116.605023540331</Data></Cell>
   </Row>
   <Row>
    <Cell><Data ss:Type="String">PAK3</Data></Cell>
    <Cell><Data ss:Type="Number">-1.0604137175805199</Data></Cell>
    <Cell><Data ss:Type="Number">6.1007790596363298</Data></Cell>
    <Cell><Data ss:Type="Number">-17.281011306069001</Data></Cell>
    <Cell ss:StyleID="s18"><Data ss:Type="Number">3.5607207569622501E-56</Data></Cell>
    <Cell ss:StyleID="s18"><Data ss:Type="Number">1.9744322864049199E-54</Data></Cell>
    <Cell><Data ss:Type="Number">116.602208276642</Data></Cell>
   </Row>
   <Row>
    <Cell><Data ss:Type="String">AP1M2</Data></Cell>
    <Cell><Data ss:Type="Number">1.31749591479364</Data></Cell>
    <Cell><Data ss:Type="Number">8.1529921270823795</Data></Cell>
    <Cell><Data ss:Type="Number">17.2793764180688</Data></Cell>
    <Cell ss:StyleID="s18"><Data ss:Type="Number">3.63262994858646E-56</Data></Cell>
    <Cell ss:StyleID="s18"><Data ss:Type="Number">2.0107410444618199E-54</Data></Cell>
    <Cell><Data ss:Type="Number">116.539389913118</Data></Cell>
   </Row>
   <Row>
    <Cell><Data ss:Type="String">CUTC</Data></Cell>
    <Cell><Data ss:Type="Number">-1.04090576373906</Data></Cell>
    <Cell><Data ss:Type="Number">7.0680476219775601</Data></Cell>
    <Cell><Data ss:Type="Number">-17.276147393995998</Data></Cell>
    <Cell ss:StyleID="s18"><Data ss:Type="Number">3.77894200333568E-56</Data></Cell>
    <Cell ss:StyleID="s18"><Data ss:Type="Number">2.0880323712423999E-54</Data></Cell>
    <Cell><Data ss:Type="Number">116.52180832852601</Data></Cell>
   </Row>
   <Row>
    <Cell><Data ss:Type="String">CACHD1</Data></Cell>
    <Cell><Data ss:Type="Number">-2.5713928443002199</Data></Cell>
    <Cell><Data ss:Type="Number">6.4982713494608904</Data></Cell>
    <Cell><Data ss:Type="Number">-17.274909671274202</Data></Cell>
    <Cell ss:StyleID="s18"><Data ss:Type="Number">3.8365717222153199E-56</Data></Cell>
    <Cell ss:StyleID="s18"><Data ss:Type="Number">2.11613657919862E-54</Data></Cell>
    <Cell><Data ss:Type="Number">116.468340184632</Data></Cell>
   </Row>
   <Row>
    <Cell><Data ss:Type="String">239574_at</Data></Cell>
    <Cell><Data ss:Type="Number">-1.26714330338661</Data></Cell>
    <Cell><Data ss:Type="Number">5.2822621906856897</Data></Cell>
    <Cell><Data ss:Type="Number">-17.267317252188001</Data></Cell>
    <Cell ss:StyleID="s18"><Data ss:Type="Number">4.2097831554509696E-56</Data></Cell>
    <Cell ss:StyleID="s18"><Data ss:Type="Number">2.3179006761192599E-54</Data></Cell>
    <Cell><Data ss:Type="Number">116.461641502882</Data></Cell>
   </Row>
   <Row>
    <Cell><Data ss:Type="String">FADS3</Data></Cell>
    <Cell><Data ss:Type="Number">-1.52128656851958</Data></Cell>
    <Cell><Data ss:Type="Number">6.5849296546364799</Data></Cell>
    <Cell><Data ss:Type="Number">-17.247763668525501</Data></Cell>
    <Cell ss:StyleID="s18"><Data ss:Type="Number">5.34635629447601E-56</Data></Cell>
    <Cell ss:StyleID="s18"><Data ss:Type="Number">2.9385227900429301E-54</Data></Cell>
    <Cell><Data ss:Type="Number">116.211328171753</Data></Cell>
   </Row>
   <Row>
    <Cell><Data ss:Type="String">CFL2</Data></Cell>
    <Cell><Data ss:Type="Number">-1.7644232047416499</Data></Cell>
    <Cell><Data ss:Type="Number">7.0419066377969699</Data></Cell>
    <Cell><Data ss:Type="Number">-17.206081737321199</Data></Cell>
    <Cell ss:StyleID="s18"><Data ss:Type="Number">8.8953411050396893E-56</Data></Cell>
    <Cell ss:StyleID="s18"><Data ss:Type="Number">4.8635121978848099E-54</Data></Cell>
    <Cell><Data ss:Type="Number">115.64087818264601</Data></Cell>
   </Row>
   <Row>
    <Cell><Data ss:Type="String">227183_at</Data></Cell>
    <Cell><Data ss:Type="Number">-1.5802196840679801</Data></Cell>
    <Cell><Data ss:Type="Number">6.3426351551274402</Data></Cell>
    <Cell><Data ss:Type="Number">-17.199124116449202</Data></Cell>
    <Cell ss:StyleID="s18"><Data ss:Type="Number">9.6838615257971699E-56</Data></Cell>
    <Cell ss:StyleID="s18"><Data ss:Type="Number">5.2853941598216503E-54</Data></Cell>
    <Cell><Data ss:Type="Number">115.588794822029</Data></Cell>
   </Row>
   <Row>
    <Cell><Data ss:Type="String">MIR100HG</Data></Cell>
    <Cell><Data ss:Type="Number">-2.2833939145094999</Data></Cell>
    <Cell><Data ss:Type="Number">5.5528196060386001</Data></Cell>
    <Cell><Data ss:Type="Number">-17.198421278506899</Data></Cell>
    <Cell ss:StyleID="s18"><Data ss:Type="Number">9.7672958219296302E-56</Data></Cell>
    <Cell ss:StyleID="s18"><Data ss:Type="Number">5.32164476541859E-54</Data></Cell>
    <Cell><Data ss:Type="Number">115.537145825544</Data></Cell>
   </Row>
   <Row>
    <Cell><Data ss:Type="String">FAM83H</Data></Cell>
    <Cell><Data ss:Type="Number">1.5802107693685801</Data></Cell>
    <Cell><Data ss:Type="Number">9.2831266729458495</Data></Cell>
    <Cell><Data ss:Type="Number">17.1840586379599</Data></Cell>
    <Cell ss:StyleID="s18"><Data ss:Type="Number">1.16385165967244E-55</Data></Cell>
    <Cell ss:StyleID="s18"><Data ss:Type="Number">6.3191487507979195E-54</Data></Cell>
    <Cell><Data ss:Type="Number">115.38274850930701</Data></Cell>
   </Row>
   <Row>
    <Cell><Data ss:Type="String">LSR</Data></Cell>
    <Cell><Data ss:Type="Number">1.4255740788458</Data></Cell>
    <Cell><Data ss:Type="Number">8.1709430456635008</Data></Cell>
    <Cell><Data ss:Type="Number">17.1840787529046</Data></Cell>
    <Cell ss:StyleID="s18"><Data ss:Type="Number">1.1635660400117E-55</Data></Cell>
    <Cell ss:StyleID="s18"><Data ss:Type="Number">6.3191487507979195E-54</Data></Cell>
    <Cell><Data ss:Type="Number">115.375635508984</Data></Cell>
   </Row>
   <Row>
    <Cell><Data ss:Type="String">GPM6B</Data></Cell>
    <Cell><Data ss:Type="Number">-1.45286107195624</Data></Cell>
    <Cell><Data ss:Type="Number">5.0686992642246604</Data></Cell>
    <Cell><Data ss:Type="Number">-17.175352924133001</Data></Cell>
    <Cell ss:StyleID="s18"><Data ss:Type="Number">1.2942734566620801E-55</Data></Cell>
    <Cell ss:StyleID="s18"><Data ss:Type="Number">7.0029598760639995E-54</Data></Cell>
    <Cell><Data ss:Type="Number">115.353820012114</Data></Cell>
   </Row>
   <Row>
    <Cell><Data ss:Type="String">ARHGAP24</Data></Cell>
    <Cell><Data ss:Type="Number">-1.2552780355541</Data></Cell>
    <Cell><Data ss:Type="Number">6.3191827689036604</Data></Cell>
    <Cell><Data ss:Type="Number">-17.1780664965911</Data></Cell>
    <Cell ss:StyleID="s18"><Data ss:Type="Number">1.25212831235636E-55</Data></Cell>
    <Cell ss:StyleID="s18"><Data ss:Type="Number">6.7866656569554102E-54</Data></Cell>
    <Cell><Data ss:Type="Number">115.305739173078</Data></Cell>
   </Row>
   <Row>
    <Cell><Data ss:Type="String">CDC20</Data></Cell>
    <Cell><Data ss:Type="Number">2.2716686883838499</Data></Cell>
    <Cell><Data ss:Type="Number">7.7092660233011197</Data></Cell>
    <Cell><Data ss:Type="Number">17.1714455888599</Data></Cell>
    <Cell ss:StyleID="s18"><Data ss:Type="Number">1.3574582621739999E-55</Data></Cell>
    <Cell ss:StyleID="s18"><Data ss:Type="Number">7.3321502057391403E-54</Data></Cell>
    <Cell><Data ss:Type="Number">115.210800230443</Data></Cell>
   </Row>
   <Row>
    <Cell><Data ss:Type="String">FMO3</Data></Cell>
    <Cell><Data ss:Type="Number">-1.2645452683834599</Data></Cell>
    <Cell><Data ss:Type="Number">3.91020566878667</Data></Cell>
    <Cell><Data ss:Type="Number">-17.151931228088898</Data></Cell>
    <Cell ss:StyleID="s18"><Data ss:Type="Number">1.7221920530988201E-55</Data></Cell>
    <Cell ss:StyleID="s18"><Data ss:Type="Number">9.2701952269556699E-54</Data></Cell>
    <Cell><Data ss:Type="Number">115.13217256508101</Data></Cell>
   </Row>
   <Row>
    <Cell><Data ss:Type="String">ECHDC3</Data></Cell>
    <Cell><Data ss:Type="Number">-1.6927062065279399</Data></Cell>
    <Cell><Data ss:Type="Number">7.4882315562069097</Data></Cell>
    <Cell><Data ss:Type="Number">-17.150699332302299</Data></Cell>
    <Cell ss:StyleID="s18"><Data ss:Type="Number">1.74825399140152E-55</Data></Cell>
    <Cell ss:StyleID="s18"><Data ss:Type="Number">9.3943119118713398E-54</Data></Cell>
    <Cell><Data ss:Type="Number">114.983828405244</Data></Cell>
   </Row>
   <Row>
    <Cell><Data ss:Type="String">ARHGEF28</Data></Cell>
    <Cell><Data ss:Type="Number">-1.2143457467988099</Data></Cell>
    <Cell><Data ss:Type="Number">5.2275494270260099</Data></Cell>
    <Cell><Data ss:Type="Number">-17.131493940167299</Data></Cell>
    <Cell ss:StyleID="s18"><Data ss:Type="Number">2.20939375271264E-55</Data></Cell>
    <Cell ss:StyleID="s18"><Data ss:Type="Number">1.1831606202454601E-53</Data></Cell>
    <Cell><Data ss:Type="Number">114.73883692854299</Data></Cell>
   </Row>
   <Row>
    <Cell><Data ss:Type="String">NCAPG</Data></Cell>
    <Cell><Data ss:Type="Number">1.9892451914848901</Data></Cell>
    <Cell><Data ss:Type="Number">6.5984833029638397</Data></Cell>
    <Cell><Data ss:Type="Number">17.102744342679699</Data></Cell>
    <Cell ss:StyleID="s18"><Data ss:Type="Number">3.13601951744406E-55</Data></Cell>
    <Cell ss:StyleID="s18"><Data ss:Type="Number">1.6765106733084701E-53</Data></Cell>
    <Cell><Data ss:Type="Number">114.373967063262</Data></Cell>
   </Row>
   <Row>
    <Cell><Data ss:Type="String">244677_at</Data></Cell>
    <Cell><Data ss:Type="Number">-1.5448964497511199</Data></Cell>
    <Cell><Data ss:Type="Number">4.9458194615223796</Data></Cell>
    <Cell><Data ss:Type="Number">-17.090696722113901</Data></Cell>
    <Cell ss:StyleID="s18"><Data ss:Type="Number">3.6315149081577202E-55</Data></Cell>
    <Cell ss:StyleID="s18"><Data ss:Type="Number">1.93808869006356E-53</Data></Cell>
    <Cell><Data ss:Type="Number">114.248130391258</Data></Cell>
   </Row>
   <Row>
    <Cell><Data ss:Type="String">RGCC</Data></Cell>
    <Cell><Data ss:Type="Number">-2.0790940590038698</Data></Cell>
    <Cell><Data ss:Type="Number">7.3534767658690399</Data></Cell>
    <Cell><Data ss:Type="Number">-17.074687753553899</Data></Cell>
    <Cell ss:StyleID="s18"><Data ss:Type="Number">4.4128200292620098E-55</Data></Cell>
    <Cell ss:StyleID="s18"><Data ss:Type="Number">2.3510482724896098E-53</Data></Cell>
    <Cell><Data ss:Type="Number">114.041784171646</Data></Cell>
   </Row>
   <Row>
    <Cell><Data ss:Type="String">237624_at</Data></Cell>
    <Cell><Data ss:Type="Number">-1.0002205270154001</Data></Cell>
    <Cell><Data ss:Type="Number">5.7299014563152602</Data></Cell>
    <Cell><Data ss:Type="Number">-17.073558939715799</Data></Cell>
    <Cell ss:StyleID="s18"><Data ss:Type="Number">4.4738584393525297E-55</Data></Cell>
    <Cell ss:StyleID="s18"><Data ss:Type="Number">2.37951443592366E-53</Data></Cell>
    <Cell><Data ss:Type="Number">114.03842810323199</Data></Cell>
   </Row>
   <Row>
    <Cell><Data ss:Type="String">242181_at</Data></Cell>
    <Cell><Data ss:Type="Number">-2.3356351692283401</Data></Cell>
    <Cell><Data ss:Type="Number">5.7999209413279198</Data></Cell>
    <Cell><Data ss:Type="Number">-17.066063912704699</Data></Cell>
    <Cell ss:StyleID="s18"><Data ss:Type="Number">4.9010701114194101E-55</Data></Cell>
    <Cell ss:StyleID="s18"><Data ss:Type="Number">2.5935036660665101E-53</Data></Cell>
    <Cell><Data ss:Type="Number">113.969592143916</Data></Cell>
   </Row>
   <Row>
    <Cell><Data ss:Type="String">DLGAP5</Data></Cell>
    <Cell><Data ss:Type="Number">2.3844385680089899</Data></Cell>
    <Cell><Data ss:Type="Number">6.2718878562138096</Data></Cell>
    <Cell><Data ss:Type="Number">17.0663226072062</Data></Cell>
    <Cell ss:StyleID="s18"><Data ss:Type="Number">4.8856676727884601E-55</Data></Cell>
    <Cell ss:StyleID="s18"><Data ss:Type="Number">2.5897350982845198E-53</Data></Cell>
    <Cell><Data ss:Type="Number">113.93382215930301</Data></Cell>
   </Row>
   <Row>
    <Cell><Data ss:Type="String">MSRB3</Data></Cell>
    <Cell><Data ss:Type="Number">-1.13421352525596</Data></Cell>
    <Cell><Data ss:Type="Number">5.2377364794357701</Data></Cell>
    <Cell><Data ss:Type="Number">-17.048115761001601</Data></Cell>
    <Cell ss:StyleID="s18"><Data ss:Type="Number">6.0969341615561801E-55</Data></Cell>
    <Cell ss:StyleID="s18"><Data ss:Type="Number">3.2208702528464198E-53</Data></Cell>
    <Cell><Data ss:Type="Number">113.731171124006</Data></Cell>
   </Row>
   <Row>
    <Cell><Data ss:Type="String">SMAD9</Data></Cell>
    <Cell><Data ss:Type="Number">-1.6803288601850499</Data></Cell>
    <Cell><Data ss:Type="Number">5.1025711930334898</Data></Cell>
    <Cell><Data ss:Type="Number">-17.046039411119601</Data></Cell>
    <Cell ss:StyleID="s18"><Data ss:Type="Number">6.2528534196073903E-55</Data></Cell>
    <Cell ss:StyleID="s18"><Data ss:Type="Number">3.29766842908603E-53</Data></Cell>
    <Cell><Data ss:Type="Number">113.69210978129701</Data></Cell>
   </Row>
   <Row>
    <Cell><Data ss:Type="String">FBLN5</Data></Cell>
    <Cell><Data ss:Type="Number">-1.7504218833317799</Data></Cell>
    <Cell><Data ss:Type="Number">6.4247651061440303</Data></Cell>
    <Cell><Data ss:Type="Number">-17.015715736372901</Data></Cell>
    <Cell ss:StyleID="s18"><Data ss:Type="Number">9.0401732132058706E-55</Data></Cell>
    <Cell ss:StyleID="s18"><Data ss:Type="Number">4.7516365894084101E-53</Data></Cell>
    <Cell><Data ss:Type="Number">113.347974599078</Data></Cell>
   </Row>
   <Row>
    <Cell><Data ss:Type="String">PIGR</Data></Cell>
    <Cell><Data ss:Type="Number">-2.10029184258405</Data></Cell>
    <Cell><Data ss:Type="Number">5.7808778793264697</Data></Cell>
    <Cell><Data ss:Type="Number">-16.995417440328001</Data></Cell>
    <Cell ss:StyleID="s18"><Data ss:Type="Number">1.15685346905839E-54</Data></Cell>
    <Cell ss:StyleID="s18"><Data ss:Type="Number">6.0500728079150698E-53</Data></Cell>
    <Cell><Data ss:Type="Number">113.18388575807499</Data></Cell>
   </Row>
   <Row>
    <Cell><Data ss:Type="String">1566482_at</Data></Cell>
    <Cell><Data ss:Type="Number">-1.3250985268087401</Data></Cell>
    <Cell><Data ss:Type="Number">4.5026951038581702</Data></Cell>
    <Cell><Data ss:Type="Number">-16.9967164087901</Data></Cell>
    <Cell ss:StyleID="s18"><Data ss:Type="Number">1.13874398263234E-54</Data></Cell>
    <Cell ss:StyleID="s18"><Data ss:Type="Number">5.9653399183993203E-53</Data></Cell>
    <Cell><Data ss:Type="Number">113.17975161864899</Data></Cell>
   </Row>
   <Row>
    <Cell><Data ss:Type="String">RETSAT</Data></Cell>
    <Cell><Data ss:Type="Number">-1.8185272055717201</Data></Cell>
    <Cell><Data ss:Type="Number">5.4584914279797498</Data></Cell>
    <Cell><Data ss:Type="Number">-16.991692417629402</Data></Cell>
    <Cell ss:StyleID="s18"><Data ss:Type="Number">1.2103952393798001E-54</Data></Cell>
    <Cell ss:StyleID="s18"><Data ss:Type="Number">6.3089834527273201E-53</Data></Cell>
    <Cell><Data ss:Type="Number">113.08946437883699</Data></Cell>
   </Row>
   <Row>
    <Cell><Data ss:Type="String">MARCKSL1</Data></Cell>
    <Cell><Data ss:Type="Number">1.2221803421183699</Data></Cell>
    <Cell><Data ss:Type="Number">10.4961322573179</Data></Cell>
    <Cell><Data ss:Type="Number">16.992204147607598</Data></Cell>
    <Cell ss:StyleID="s18"><Data ss:Type="Number">1.20289584828613E-54</Data></Cell>
    <Cell ss:StyleID="s18"><Data ss:Type="Number">6.2803613955426701E-53</Data></Cell>
    <Cell><Data ss:Type="Number">113.08859836655</Data></Cell>
   </Row>
   <Row>
    <Cell><Data ss:Type="String">ZFP36</Data></Cell>
    <Cell><Data ss:Type="Number">-1.5836787288637899</Data></Cell>
    <Cell><Data ss:Type="Number">9.7566655563129796</Data></Cell>
    <Cell><Data ss:Type="Number">-16.9794390809604</Data></Cell>
    <Cell ss:StyleID="s18"><Data ss:Type="Number">1.40458732624287E-54</Data></Cell>
    <Cell ss:StyleID="s18"><Data ss:Type="Number">7.2968544918470898E-53</Data></Cell>
    <Cell><Data ss:Type="Number">112.892032107837</Data></Cell>
   </Row>
   <Row>
    <Cell><Data ss:Type="String">KIF11</Data></Cell>
    <Cell><Data ss:Type="Number">2.0354227344549898</Data></Cell>
    <Cell><Data ss:Type="Number">6.8241606582073997</Data></Cell>
    <Cell><Data ss:Type="Number">16.961321966390098</Data></Cell>
    <Cell ss:StyleID="s18"><Data ss:Type="Number">1.75008387372772E-54</Data></Cell>
    <Cell ss:StyleID="s18"><Data ss:Type="Number">9.0466319118943203E-53</Data></Cell>
    <Cell><Data ss:Type="Number">112.66040812939499</Data></Cell>
   </Row>
   <Row>
    <Cell><Data ss:Type="String">RUNDC3B</Data></Cell>
    <Cell><Data ss:Type="Number">-1.18590075811734</Data></Cell>
    <Cell><Data ss:Type="Number">4.6263221831499699</Data></Cell>
    <Cell><Data ss:Type="Number">-16.898938499047201</Data></Cell>
    <Cell ss:StyleID="s18"><Data ss:Type="Number">3.7291102370646898E-54</Data></Cell>
    <Cell ss:StyleID="s18"><Data ss:Type="Number">1.9087429386900299E-52</Data></Cell>
    <Cell><Data ss:Type="Number">111.923965893268</Data></Cell>
   </Row>
   <Row>
    <Cell><Data ss:Type="String">SCRN2</Data></Cell>
    <Cell><Data ss:Type="Number">-1.4472149596025199</Data></Cell>
    <Cell><Data ss:Type="Number">8.2536023881484102</Data></Cell>
    <Cell><Data ss:Type="Number">-16.8879428771378</Data></Cell>
    <Cell ss:StyleID="s18"><Data ss:Type="Number">4.2605083729054601E-54</Data></Cell>
    <Cell ss:StyleID="s18"><Data ss:Type="Number">2.1771754714746002E-52</Data></Cell>
    <Cell><Data ss:Type="Number">111.77835140383</Data></Cell>
   </Row>
   <Row>
    <Cell><Data ss:Type="String">VGLL3</Data></Cell>
    <Cell><Data ss:Type="Number">-2.21641982578149</Data></Cell>
    <Cell><Data ss:Type="Number">5.3193712973162404</Data></Cell>
    <Cell><Data ss:Type="Number">-16.874411835965699</Data></Cell>
    <Cell ss:StyleID="s18"><Data ss:Type="Number">5.0192231666802198E-54</Data></Cell>
    <Cell ss:StyleID="s18"><Data ss:Type="Number">2.5607044912684699E-52</Data></Cell>
    <Cell><Data ss:Type="Number">111.643499234563</Data></Cell>
   </Row>
   <Row>
    <Cell><Data ss:Type="String">UGP2</Data></Cell>
    <Cell><Data ss:Type="Number">-1.32063816404164</Data></Cell>
    <Cell><Data ss:Type="Number">10.2155196555088</Data></Cell>
    <Cell><Data ss:Type="Number">-16.864659360352501</Data></Cell>
    <Cell ss:StyleID="s18"><Data ss:Type="Number">5.6483402301281101E-54</Data></Cell>
    <Cell ss:StyleID="s18"><Data ss:Type="Number">2.86763299280887E-52</Data></Cell>
    <Cell><Data ss:Type="Number">111.517079029345</Data></Cell>
   </Row>
   <Row>
    <Cell><Data ss:Type="String">PSRC1</Data></Cell>
    <Cell><Data ss:Type="Number">1.3359740632901</Data></Cell>
    <Cell><Data ss:Type="Number">6.6500176064528196</Data></Cell>
    <Cell><Data ss:Type="Number">16.8657435077332</Data></Cell>
    <Cell ss:StyleID="s18"><Data ss:Type="Number">5.5746855443141896E-54</Data></Cell>
    <Cell ss:StyleID="s18"><Data ss:Type="Number">2.8348409059005198E-52</Data></Cell>
    <Cell><Data ss:Type="Number">111.505469592537</Data></Cell>
   </Row>
   <Row>
    <Cell><Data ss:Type="String">LMNB1</Data></Cell>
    <Cell><Data ss:Type="Number">1.7052471699485501</Data></Cell>
    <Cell><Data ss:Type="Number">6.5286398033110098</Data></Cell>
    <Cell><Data ss:Type="Number">16.851082328416801</Data></Cell>
    <Cell ss:StyleID="s18"><Data ss:Type="Number">6.6572682852752695E-54</Data></Cell>
    <Cell ss:StyleID="s18"><Data ss:Type="Number">3.3743826313403398E-52</Data></Cell>
    <Cell><Data ss:Type="Number">111.327226197548</Data></Cell>
   </Row>
   <Row>
    <Cell><Data ss:Type="String">GNL1</Data></Cell>
    <Cell><Data ss:Type="Number">-1.1441169447772099</Data></Cell>
    <Cell><Data ss:Type="Number">6.0677168267083603</Data></Cell>
    <Cell><Data ss:Type="Number">-16.847345913916399</Data></Cell>
    <Cell ss:StyleID="s18"><Data ss:Type="Number">6.9652116295390001E-54</Data></Cell>
    <Cell ss:StyleID="s18"><Data ss:Type="Number">3.52475774275409E-52</Data></Cell>
    <Cell><Data ss:Type="Number">111.29307158853101</Data></Cell>
   </Row>
   <Row>
    <Cell><Data ss:Type="String">CTTNBP2</Data></Cell>
    <Cell><Data ss:Type="Number">-1.34710433267376</Data></Cell>
    <Cell><Data ss:Type="Number">4.1276968449406501</Data></Cell>
    <Cell><Data ss:Type="Number">-16.842431555424699</Data></Cell>
    <Cell ss:StyleID="s18"><Data ss:Type="Number">7.3919824054893203E-54</Data></Cell>
    <Cell ss:StyleID="s18"><Data ss:Type="Number">3.7286589959560203E-52</Data></Cell>
    <Cell><Data ss:Type="Number">111.242159451777</Data></Cell>
   </Row>
   <Row>
    <Cell><Data ss:Type="String">SPINT2</Data></Cell>
    <Cell><Data ss:Type="Number">1.50562587997667</Data></Cell>
    <Cell><Data ss:Type="Number">10.7948221229144</Data></Cell>
    <Cell><Data ss:Type="Number">16.816885652272301</Data></Cell>
    <Cell ss:StyleID="s18"><Data ss:Type="Number">1.0068426554518999E-53</Data></Cell>
    <Cell ss:StyleID="s18"><Data ss:Type="Number">5.0461533984940301E-52</Data></Cell>
    <Cell><Data ss:Type="Number">111.01633683689199</Data></Cell>
   </Row>
   <Row>
    <Cell><Data ss:Type="String">ESRP1</Data></Cell>
    <Cell><Data ss:Type="Number">1.8187579784551999</Data></Cell>
    <Cell><Data ss:Type="Number">8.0602006141972602</Data></Cell>
    <Cell><Data ss:Type="Number">16.820431971308501</Data></Cell>
    <Cell ss:StyleID="s18"><Data ss:Type="Number">9.64576903618554E-54</Data></Cell>
    <Cell ss:StyleID="s18"><Data ss:Type="Number">4.8420831595131096E-52</Data></Cell>
    <Cell><Data ss:Type="Number">110.960750007847</Data></Cell>
   </Row>
   <Row>
    <Cell><Data ss:Type="String">HOXA3</Data></Cell>
    <Cell><Data ss:Type="Number">-2.31201962233393</Data></Cell>
    <Cell><Data ss:Type="Number">5.4654902043098899</Data></Cell>
    <Cell><Data ss:Type="Number">-16.771522928763702</Data></Cell>
    <Cell ss:StyleID="s18"><Data ss:Type="Number">1.74201563086662E-53</Data></Cell>
    <Cell ss:StyleID="s18"><Data ss:Type="Number">8.6751268853061704E-52</Data></Cell>
    <Cell><Data ss:Type="Number">110.375672684287</Data></Cell>
   </Row>
   <Row>
    <Cell><Data ss:Type="String">GJB2</Data></Cell>
    <Cell><Data ss:Type="Number">2.8848004396013001</Data></Cell>
    <Cell><Data ss:Type="Number">6.2335025519568097</Data></Cell>
    <Cell><Data ss:Type="Number">16.771630776649999</Data></Cell>
    <Cell ss:StyleID="s18"><Data ss:Type="Number">1.7397479129059899E-53</Data></Cell>
    <Cell ss:StyleID="s18"><Data ss:Type="Number">8.6751268853061704E-52</Data></Cell>
    <Cell><Data ss:Type="Number">110.367865885703</Data></Cell>
   </Row>
   <Row>
    <Cell><Data ss:Type="String">NCK1</Data></Cell>
    <Cell><Data ss:Type="Number">-1.19466146364179</Data></Cell>
    <Cell><Data ss:Type="Number">5.2056768642349898</Data></Cell>
    <Cell><Data ss:Type="Number">-16.746587428168599</Data></Cell>
    <Cell ss:StyleID="s18"><Data ss:Type="Number">2.3540247568827202E-53</Data></Cell>
    <Cell ss:StyleID="s18"><Data ss:Type="Number">1.166715851771E-51</Data></Cell>
    <Cell><Data ss:Type="Number">110.078688174378</Data></Cell>
   </Row>
   <Row>
    <Cell><Data ss:Type="String">CREB5</Data></Cell>
    <Cell><Data ss:Type="Number">-2.03848436620817</Data></Cell>
    <Cell><Data ss:Type="Number">5.0259457610378604</Data></Cell>
    <Cell><Data ss:Type="Number">-16.745472955301398</Data></Cell>
    <Cell ss:StyleID="s18"><Data ss:Type="Number">2.3859055515188401E-53</Data></Cell>
    <Cell ss:StyleID="s18"><Data ss:Type="Number">1.18064573130064E-51</Data></Cell>
    <Cell><Data ss:Type="Number">110.074987752401</Data></Cell>
   </Row>
   <Row>
    <Cell><Data ss:Type="String">FAM13C</Data></Cell>
    <Cell><Data ss:Type="Number">-1.6845958613566301</Data></Cell>
    <Cell><Data ss:Type="Number">4.7504872765895501</Data></Cell>
    <Cell><Data ss:Type="Number">-16.739044318080101</Data></Cell>
    <Cell ss:StyleID="s18"><Data ss:Type="Number">2.5783970571417499E-53</Data></Cell>
    <Cell ss:StyleID="s18"><Data ss:Type="Number">1.27388293151739E-51</Data></Cell>
    <Cell><Data ss:Type="Number">109.98104383558299</Data></Cell>
   </Row>
   <Row>
    <Cell><Data ss:Type="String">HMGB3</Data></Cell>
    <Cell><Data ss:Type="Number">1.91832720085978</Data></Cell>
    <Cell><Data ss:Type="Number">8.7877024967999393</Data></Cell>
    <Cell><Data ss:Type="Number">16.732469127921998</Data></Cell>
    <Cell ss:StyleID="s18"><Data ss:Type="Number">2.7913144789171498E-53</Data></Cell>
    <Cell ss:StyleID="s18"><Data ss:Type="Number">1.37690171945828E-51</Data></Cell>
    <Cell><Data ss:Type="Number">109.896731757762</Data></Cell>
   </Row>
   <Row>
    <Cell><Data ss:Type="String">PTPRZ1</Data></Cell>
    <Cell><Data ss:Type="Number">-1.4936560760674999</Data></Cell>
    <Cell><Data ss:Type="Number">4.1774180341764398</Data></Cell>
    <Cell><Data ss:Type="Number">-16.704890277914899</Data></Cell>
    <Cell ss:StyleID="s18"><Data ss:Type="Number">3.8929542124274101E-53</Data></Cell>
    <Cell ss:StyleID="s18"><Data ss:Type="Number">1.9142806609977201E-51</Data></Cell>
    <Cell><Data ss:Type="Number">109.775435401198</Data></Cell>
   </Row>
   <Row>
    <Cell><Data ss:Type="String">PLSCR4</Data></Cell>
    <Cell><Data ss:Type="Number">-2.2252186100159701</Data></Cell>
    <Cell><Data ss:Type="Number">7.5796518324951698</Data></Cell>
    <Cell><Data ss:Type="Number">-16.688776022008799</Data></Cell>
    <Cell ss:StyleID="s18"><Data ss:Type="Number">4.7276518529509004E-53</Data></Cell>
    <Cell ss:StyleID="s18"><Data ss:Type="Number">2.32107667267169E-51</Data></Cell>
    <Cell><Data ss:Type="Number">109.371226820847</Data></Cell>
   </Row>
   <Row>
    <Cell><Data ss:Type="String">ZAK</Data></Cell>
    <Cell><Data ss:Type="Number">-1.82367613413927</Data></Cell>
    <Cell><Data ss:Type="Number">8.8065124343154295</Data></Cell>
    <Cell><Data ss:Type="Number">-16.684581709042501</Data></Cell>
    <Cell ss:StyleID="s18"><Data ss:Type="Number">4.97277767763665E-53</Data></Cell>
    <Cell ss:StyleID="s18"><Data ss:Type="Number">2.43759638072741E-51</Data></Cell>
    <Cell><Data ss:Type="Number">109.331628186633</Data></Cell>
   </Row>
   <Row>
    <Cell><Data ss:Type="String">GDPD5</Data></Cell>
    <Cell><Data ss:Type="Number">-1.34900652964451</Data></Cell>
    <Cell><Data ss:Type="Number">7.1055491686867498</Data></Cell>
    <Cell><Data ss:Type="Number">-16.657001890688399</Data></Cell>
    <Cell ss:StyleID="s18"><Data ss:Type="Number">6.9325935327955799E-53</Data></Cell>
    <Cell ss:StyleID="s18"><Data ss:Type="Number">3.3771017156487402E-51</Data></Cell>
    <Cell><Data ss:Type="Number">109.045369513393</Data></Cell>
   </Row>
   <Row>
    <Cell><Data ss:Type="String">HIST1H2BD</Data></Cell>
    <Cell><Data ss:Type="Number">1.7327695522093001</Data></Cell>
    <Cell><Data ss:Type="Number">7.62419874009192</Data></Cell>
    <Cell><Data ss:Type="Number">16.6502555598193</Data></Cell>
    <Cell ss:StyleID="s18"><Data ss:Type="Number">7.5192852915620197E-53</Data></Cell>
    <Cell ss:StyleID="s18"><Data ss:Type="Number">3.6515237299427098E-51</Data></Cell>
    <Cell><Data ss:Type="Number">108.912830166436</Data></Cell>
   </Row>
   <Row>
    <Cell><Data ss:Type="String">BGN</Data></Cell>
    <Cell><Data ss:Type="Number">2.0840081350788</Data></Cell>
    <Cell><Data ss:Type="Number">8.6212500116702806</Data></Cell>
    <Cell><Data ss:Type="Number">16.648928711961901</Data></Cell>
    <Cell ss:StyleID="s18"><Data ss:Type="Number">7.6403764690132002E-53</Data></Cell>
    <Cell ss:StyleID="s18"><Data ss:Type="Number">3.70457571615378E-51</Data></Cell>
    <Cell><Data ss:Type="Number">108.897412132396</Data></Cell>
   </Row>
   <Row>
    <Cell><Data ss:Type="String">EGR1</Data></Cell>
    <Cell><Data ss:Type="Number">-2.0438647807028998</Data></Cell>
    <Cell><Data ss:Type="Number">6.5081440235933998</Data></Cell>
    <Cell><Data ss:Type="Number">-16.641077391249301</Data></Cell>
    <Cell ss:StyleID="s18"><Data ss:Type="Number">8.3977905659730791E-53</Data></Cell>
    <Cell ss:StyleID="s18"><Data ss:Type="Number">4.0655186092916798E-51</Data></Cell>
    <Cell><Data ss:Type="Number">108.815514790329</Data></Cell>
   </Row>
   <Row>
    <Cell><Data ss:Type="String">KLHL21</Data></Cell>
    <Cell><Data ss:Type="Number">-1.2569801068942199</Data></Cell>
    <Cell><Data ss:Type="Number">8.3075218674228797</Data></Cell>
    <Cell><Data ss:Type="Number">-16.6280382233689</Data></Cell>
    <Cell ss:StyleID="s18"><Data ss:Type="Number">9.8247419487209608E-53</Data></Cell>
    <Cell ss:StyleID="s18"><Data ss:Type="Number">4.7489795935749501E-51</Data></Cell>
    <Cell><Data ss:Type="Number">108.64612313415201</Data></Cell>
   </Row>
   <Row>
    <Cell><Data ss:Type="String">ALDOC</Data></Cell>
    <Cell><Data ss:Type="Number">-1.54860765827714</Data></Cell>
    <Cell><Data ss:Type="Number">6.6975120048999202</Data></Cell>
    <Cell><Data ss:Type="Number">-16.620543071233399</Data></Cell>
    <Cell ss:StyleID="s18"><Data ss:Type="Number">1.07519691736895E-52</Data></Cell>
    <Cell ss:StyleID="s18"><Data ss:Type="Number">5.1731859067379301E-51</Data></Cell>
    <Cell><Data ss:Type="Number">108.59005405093301</Data></Cell>
   </Row>
   <Row>
    <Cell><Data ss:Type="String">MIF</Data></Cell>
    <Cell><Data ss:Type="Number">1.3535680588747201</Data></Cell>
    <Cell><Data ss:Type="Number">11.917761168633</Data></Cell>
    <Cell><Data ss:Type="Number">16.6115657368995</Data></Cell>
    <Cell ss:StyleID="s18"><Data ss:Type="Number">1.19781590168499E-52</Data></Cell>
    <Cell ss:StyleID="s18"><Data ss:Type="Number">5.7543002318427602E-51</Data></Cell>
    <Cell><Data ss:Type="Number">108.45971098064901</Data></Cell>
   </Row>
   <Row>
    <Cell><Data ss:Type="String">PTGER3</Data></Cell>
    <Cell><Data ss:Type="Number">-1.6768522791126099</Data></Cell>
    <Cell><Data ss:Type="Number">5.6039276016153003</Data></Cell>
    <Cell><Data ss:Type="Number">-16.600420157200801</Data></Cell>
    <Cell ss:StyleID="s18"><Data ss:Type="Number">1.3696347200181599E-52</Data></Cell>
    <Cell ss:StyleID="s18"><Data ss:Type="Number">6.5395353028775499E-51</Data></Cell>
    <Cell><Data ss:Type="Number">108.37781848653999</Data></Cell>
   </Row>
   <Row>
    <Cell><Data ss:Type="String">KLF11</Data></Cell>
    <Cell><Data ss:Type="Number">-1.37327244640845</Data></Cell>
    <Cell><Data ss:Type="Number">7.3778810384679696</Data></Cell>
    <Cell><Data ss:Type="Number">-16.5946242233126</Data></Cell>
    <Cell ss:StyleID="s18"><Data ss:Type="Number">1.46848957039477E-52</Data></Cell>
    <Cell ss:StyleID="s18"><Data ss:Type="Number">7.0008449427631094E-51</Data></Cell>
    <Cell><Data ss:Type="Number">108.246469703004</Data></Cell>
   </Row>
   <Row>
    <Cell><Data ss:Type="String">ITM2A</Data></Cell>
    <Cell><Data ss:Type="Number">-2.6827016444420702</Data></Cell>
    <Cell><Data ss:Type="Number">6.5166400097340302</Data></Cell>
    <Cell><Data ss:Type="Number">-16.593309484102399</Data></Cell>
    <Cell ss:StyleID="s18"><Data ss:Type="Number">1.49188632810164E-52</Data></Cell>
    <Cell ss:StyleID="s18"><Data ss:Type="Number">7.1015605821994796E-51</Data></Cell>
    <Cell><Data ss:Type="Number">108.22471821738201</Data></Cell>
   </Row>
   <Row>
    <Cell><Data ss:Type="String">ANKRD40</Data></Cell>
    <Cell><Data ss:Type="Number">-1.05833141502919</Data></Cell>
    <Cell><Data ss:Type="Number">8.7554937073210297</Data></Cell>
    <Cell><Data ss:Type="Number">-16.586961379856799</Data></Cell>
    <Cell ss:StyleID="s18"><Data ss:Type="Number">1.6101962401425E-52</Data></Cell>
    <Cell ss:StyleID="s18"><Data ss:Type="Number">7.6530816434979597E-51</Data></Cell>
    <Cell><Data ss:Type="Number">108.210822360883</Data></Cell>
   </Row>
   <Row>
    <Cell><Data ss:Type="String">S1PR1</Data></Cell>
    <Cell><Data ss:Type="Number">-1.2217993431520999</Data></Cell>
    <Cell><Data ss:Type="Number">5.1692517341083102</Data></Cell>
    <Cell><Data ss:Type="Number">-16.576189917252901</Data></Cell>
    <Cell ss:StyleID="s18"><Data ss:Type="Number">1.83275024538817E-52</Data></Cell>
    <Cell ss:StyleID="s18"><Data ss:Type="Number">8.6844592688287397E-51</Data></Cell>
    <Cell><Data ss:Type="Number">108.07705240035899</Data></Cell>
   </Row>
   <Row>
    <Cell><Data ss:Type="String">CSRNP1</Data></Cell>
    <Cell><Data ss:Type="Number">-1.1285360599032299</Data></Cell>
    <Cell><Data ss:Type="Number">7.7048953128911002</Data></Cell>
    <Cell><Data ss:Type="Number">-16.576595498513601</Data></Cell>
    <Cell ss:StyleID="s18"><Data ss:Type="Number">1.8238391666905298E-52</Data></Cell>
    <Cell ss:StyleID="s18"><Data ss:Type="Number">8.6553484217116296E-51</Data></Cell>
    <Cell><Data ss:Type="Number">108.066814418484</Data></Cell>
   </Row>
   <Row>
    <Cell><Data ss:Type="String">FAM49A</Data></Cell>
    <Cell><Data ss:Type="Number">-1.1240186306828399</Data></Cell>
    <Cell><Data ss:Type="Number">4.3467769957634204</Data></Cell>
    <Cell><Data ss:Type="Number">-16.5551074313125</Data></Cell>
    <Cell ss:StyleID="s18"><Data ss:Type="Number">2.3610358013736999E-52</Data></Cell>
    <Cell ss:StyleID="s18"><Data ss:Type="Number">1.1153932575855101E-50</Data></Cell>
    <Cell><Data ss:Type="Number">107.773703195297</Data></Cell>
   </Row>
   <Row>
    <Cell><Data ss:Type="String">ADH5</Data></Cell>
    <Cell><Data ss:Type="Number">-1.42104349707564</Data></Cell>
    <Cell><Data ss:Type="Number">7.8329626289613801</Data></Cell>
    <Cell><Data ss:Type="Number">-16.554974263758901</Data></Cell>
    <Cell ss:StyleID="s18"><Data ss:Type="Number">2.3648150909368702E-52</Data></Cell>
    <Cell ss:StyleID="s18"><Data ss:Type="Number">1.11549362223167E-50</Data></Cell>
    <Cell><Data ss:Type="Number">107.77156812868201</Data></Cell>
   </Row>
   <Row>
    <Cell><Data ss:Type="String">1556989_at</Data></Cell>
    <Cell><Data ss:Type="Number">-1.1263859999116199</Data></Cell>
    <Cell><Data ss:Type="Number">4.7509274845674296</Data></Cell>
    <Cell><Data ss:Type="Number">-16.5480940490535</Data></Cell>
    <Cell ss:StyleID="s18"><Data ss:Type="Number">2.56851294678971E-52</Data></Cell>
    <Cell ss:StyleID="s18"><Data ss:Type="Number">1.2079349458331E-50</Data></Cell>
    <Cell><Data ss:Type="Number">107.727092613081</Data></Cell>
   </Row>
   <Row>
    <Cell><Data ss:Type="String">GNG11</Data></Cell>
    <Cell><Data ss:Type="Number">-2.0206628404950799</Data></Cell>
    <Cell><Data ss:Type="Number">6.9212848459626199</Data></Cell>
    <Cell><Data ss:Type="Number">-16.548604975654801</Data></Cell>
    <Cell ss:StyleID="s18"><Data ss:Type="Number">2.5528023221154199E-52</Data></Cell>
    <Cell ss:StyleID="s18"><Data ss:Type="Number">1.2023545153891199E-50</Data></Cell>
    <Cell><Data ss:Type="Number">107.72277533248599</Data></Cell>
   </Row>
   <Row>
    <Cell><Data ss:Type="String">KANK1</Data></Cell>
    <Cell><Data ss:Type="Number">-1.89668749381141</Data></Cell>
    <Cell><Data ss:Type="Number">9.1800445769299799</Data></Cell>
    <Cell><Data ss:Type="Number">-16.5428950680576</Data></Cell>
    <Cell ss:StyleID="s18"><Data ss:Type="Number">2.73396729034996E-52</Data></Cell>
    <Cell ss:StyleID="s18"><Data ss:Type="Number">1.28381521078685E-50</Data></Cell>
    <Cell><Data ss:Type="Number">107.624848393913</Data></Cell>
   </Row>
   <Row>
    <Cell><Data ss:Type="String">HIST1H2BH</Data></Cell>
    <Cell><Data ss:Type="Number">1.5609401586191001</Data></Cell>
    <Cell><Data ss:Type="Number">6.5541891518655104</Data></Cell>
    <Cell><Data ss:Type="Number">16.533956726082302</Data></Cell>
    <Cell ss:StyleID="s18"><Data ss:Type="Number">3.04365957035427E-52</Data></Cell>
    <Cell ss:StyleID="s18"><Data ss:Type="Number">1.42496121861167E-50</Data></Cell>
    <Cell><Data ss:Type="Number">107.518727948646</Data></Cell>
   </Row>
   <Row>
    <Cell><Data ss:Type="String">STOX2</Data></Cell>
    <Cell><Data ss:Type="Number">-1.0619838889200399</Data></Cell>
    <Cell><Data ss:Type="Number">5.1410275464733397</Data></Cell>
    <Cell><Data ss:Type="Number">-16.528612360411501</Data></Cell>
    <Cell ss:StyleID="s18"><Data ss:Type="Number">3.2453030666448398E-52</Data></Cell>
    <Cell ss:StyleID="s18"><Data ss:Type="Number">1.5170942915732501E-50</Data></Cell>
    <Cell><Data ss:Type="Number">107.490150876947</Data></Cell>
   </Row>
   <Row>
    <Cell><Data ss:Type="String">NUDT7</Data></Cell>
    <Cell><Data ss:Type="Number">-1.69954138535546</Data></Cell>
    <Cell><Data ss:Type="Number">6.0277910269460202</Data></Cell>
    <Cell><Data ss:Type="Number">-16.492047230201901</Data></Cell>
    <Cell ss:StyleID="s18"><Data ss:Type="Number">5.0321785615677002E-52</Data></Cell>
    <Cell ss:StyleID="s18"><Data ss:Type="Number">2.3489007811114702E-50</Data></Cell>
    <Cell><Data ss:Type="Number">107.033197595858</Data></Cell>
   </Row>
   <Row>
    <Cell><Data ss:Type="String">KLF4</Data></Cell>
    <Cell><Data ss:Type="Number">-2.3117830769760102</Data></Cell>
    <Cell><Data ss:Type="Number">8.8934475322610407</Data></Cell>
    <Cell><Data ss:Type="Number">-16.4819581691164</Data></Cell>
    <Cell ss:StyleID="s18"><Data ss:Type="Number">5.6791886864155201E-52</Data></Cell>
    <Cell ss:StyleID="s18"><Data ss:Type="Number">2.64695897137048E-50</Data></Cell>
    <Cell><Data ss:Type="Number">106.902897570479</Data></Cell>
   </Row>
   <Row>
    <Cell><Data ss:Type="String">PPM1L</Data></Cell>
    <Cell><Data ss:Type="Number">-2.09312323326705</Data></Cell>
    <Cell><Data ss:Type="Number">5.7086660555832296</Data></Cell>
    <Cell><Data ss:Type="Number">-16.461149879453799</Data></Cell>
    <Cell ss:StyleID="s18"><Data ss:Type="Number">7.28757373452513E-52</Data></Cell>
    <Cell ss:StyleID="s18"><Data ss:Type="Number">3.3865019461149899E-50</Data></Cell>
    <Cell><Data ss:Type="Number">106.653975958505</Data></Cell>
   </Row>
   <Row>
    <Cell><Data ss:Type="String">EGFR</Data></Cell>
    <Cell><Data ss:Type="Number">-2.6075039449376098</Data></Cell>
    <Cell><Data ss:Type="Number">6.2087198748792103</Data></Cell>
    <Cell><Data ss:Type="Number">-16.450147919000202</Data></Cell>
    <Cell ss:StyleID="s18"><Data ss:Type="Number">8.3141552116201802E-52</Data></Cell>
    <Cell ss:StyleID="s18"><Data ss:Type="Number">3.85210207538088E-50</Data></Cell>
    <Cell><Data ss:Type="Number">106.51455077751</Data></Cell>
   </Row>
   <Row>
    <Cell><Data ss:Type="String">CDS1</Data></Cell>
    <Cell><Data ss:Type="Number">1.43318900576376</Data></Cell>
    <Cell><Data ss:Type="Number">8.0533937402077793</Data></Cell>
    <Cell><Data ss:Type="Number">16.423077088602099</Data></Cell>
    <Cell ss:StyleID="s18"><Data ss:Type="Number">1.149676229762E-51</Data></Cell>
    <Cell ss:StyleID="s18"><Data ss:Type="Number">5.3030935707340502E-50</Data></Cell>
    <Cell><Data ss:Type="Number">106.277368167975</Data></Cell>
   </Row>
   <Row>
    <Cell><Data ss:Type="String">STAT5A</Data></Cell>
    <Cell><Data ss:Type="Number">-1.3013626304791199</Data></Cell>
    <Cell><Data ss:Type="Number">7.84354063271208</Data></Cell>
    <Cell><Data ss:Type="Number">-16.4241244670871</Data></Cell>
    <Cell ss:StyleID="s18"><Data ss:Type="Number">1.13535459467508E-51</Data></Cell>
    <Cell ss:StyleID="s18"><Data ss:Type="Number">5.2447680345448305E-50</Data></Cell>
    <Cell><Data ss:Type="Number">106.20650641724301</Data></Cell>
   </Row>
   <Row>
    <Cell><Data ss:Type="String">TSTA3</Data></Cell>
    <Cell><Data ss:Type="Number">1.3532421316569501</Data></Cell>
    <Cell><Data ss:Type="Number">8.9269673992435603</Data></Cell>
    <Cell><Data ss:Type="Number">16.419677228897498</Data></Cell>
    <Cell ss:StyleID="s18"><Data ss:Type="Number">1.1974190671369399E-51</Data></Cell>
    <Cell ss:StyleID="s18"><Data ss:Type="Number">5.5151817239529802E-50</Data></Cell>
    <Cell><Data ss:Type="Number">106.15269045641701</Data></Cell>
   </Row>
   <Row>
    <Cell><Data ss:Type="String">TMEM47</Data></Cell>
    <Cell><Data ss:Type="Number">-2.0588103458468199</Data></Cell>
    <Cell><Data ss:Type="Number">6.1063322861096401</Data></Cell>
    <Cell><Data ss:Type="Number">-16.398090252223302</Data></Cell>
    <Cell ss:StyleID="s18"><Data ss:Type="Number">1.5502633555565799E-51</Data></Cell>
    <Cell ss:StyleID="s18"><Data ss:Type="Number">7.1193738886455895E-50</Data></Cell>
    <Cell><Data ss:Type="Number">105.89778306352299</Data></Cell>
   </Row>
   <Row>
    <Cell><Data ss:Type="String">ASF1B</Data></Cell>
    <Cell><Data ss:Type="Number">1.1694760030526601</Data></Cell>
    <Cell><Data ss:Type="Number">6.7166721006255097</Data></Cell>
    <Cell><Data ss:Type="Number">16.3932025924322</Data></Cell>
    <Cell ss:StyleID="s18"><Data ss:Type="Number">1.6435810621507599E-51</Data></Cell>
    <Cell ss:StyleID="s18"><Data ss:Type="Number">7.5368554454109704E-50</Data></Cell>
    <Cell><Data ss:Type="Number">105.834732649815</Data></Cell>
   </Row>
   <Row>
    <Cell><Data ss:Type="String">KIF23</Data></Cell>
    <Cell><Data ss:Type="Number">2.0759888658997601</Data></Cell>
    <Cell><Data ss:Type="Number">6.1388614341078096</Data></Cell>
    <Cell><Data ss:Type="Number">16.386521155468898</Data></Cell>
    <Cell ss:StyleID="s18"><Data ss:Type="Number">1.7802782015744199E-51</Data></Cell>
    <Cell ss:StyleID="s18"><Data ss:Type="Number">8.1398275549763502E-50</Data></Cell>
    <Cell><Data ss:Type="Number">105.754201488441</Data></Cell>
   </Row>
   <Row>
    <Cell><Data ss:Type="String">PPAP2B</Data></Cell>
    <Cell><Data ss:Type="Number">-1.80537883350402</Data></Cell>
    <Cell><Data ss:Type="Number">8.0165373703933192</Data></Cell>
    <Cell><Data ss:Type="Number">-16.374697076782098</Data></Cell>
    <Cell ss:StyleID="s18"><Data ss:Type="Number">2.0505714405583599E-51</Data></Cell>
    <Cell ss:StyleID="s18"><Data ss:Type="Number">9.3619812017550695E-50</Data></Cell>
    <Cell><Data ss:Type="Number">105.61957816638601</Data></Cell>
   </Row>
   <Row>
    <Cell><Data ss:Type="String">SMIM3</Data></Cell>
    <Cell><Data ss:Type="Number">-1.3900459885347001</Data></Cell>
    <Cell><Data ss:Type="Number">7.0862218623173598</Data></Cell>
    <Cell><Data ss:Type="Number">-16.3720353219693</Data></Cell>
    <Cell ss:StyleID="s18"><Data ss:Type="Number">2.11685541656903E-51</Data></Cell>
    <Cell ss:StyleID="s18"><Data ss:Type="Number">9.6505154953031903E-50</Data></Cell>
    <Cell><Data ss:Type="Number">105.603911707039</Data></Cell>
   </Row>
   <Row>
    <Cell><Data ss:Type="String">TLCD2</Data></Cell>
    <Cell><Data ss:Type="Number">-1.8200611769674999</Data></Cell>
    <Cell><Data ss:Type="Number">5.9875190347849303</Data></Cell>
    <Cell><Data ss:Type="Number">-16.363294221554899</Data></Cell>
    <Cell ss:StyleID="s18"><Data ss:Type="Number">2.3499374239701201E-51</Data></Cell>
    <Cell ss:StyleID="s18"><Data ss:Type="Number">1.06975171757266E-49</Data></Cell>
    <Cell><Data ss:Type="Number">105.534276943084</Data></Cell>
   </Row>
   <Row>
    <Cell><Data ss:Type="String">SEC62</Data></Cell>
    <Cell><Data ss:Type="Number">-1.5810007609846799</Data></Cell>
    <Cell><Data ss:Type="Number">4.8154220529881</Data></Cell>
    <Cell><Data ss:Type="Number">-16.353542886642099</Data></Cell>
    <Cell ss:StyleID="s18"><Data ss:Type="Number">2.64028965285185E-51</Data></Cell>
    <Cell ss:StyleID="s18"><Data ss:Type="Number">1.19670171888824E-49</Data></Cell>
    <Cell><Data ss:Type="Number">105.383501636647</Data></Cell>
   </Row>
   <Row>
    <Cell><Data ss:Type="String">RCBTB2</Data></Cell>
    <Cell><Data ss:Type="Number">-1.2569136058499999</Data></Cell>
    <Cell><Data ss:Type="Number">7.2083318436755803</Data></Cell>
    <Cell><Data ss:Type="Number">-16.355279055383001</Data></Cell>
    <Cell ss:StyleID="s18"><Data ss:Type="Number">2.58609435577538E-51</Data></Cell>
    <Cell ss:StyleID="s18"><Data ss:Type="Number">1.17383911295384E-49</Data></Cell>
    <Cell><Data ss:Type="Number">105.382089042454</Data></Cell>
   </Row>
   <Row>
    <Cell><Data ss:Type="String">QKI</Data></Cell>
    <Cell><Data ss:Type="Number">-1.57362105682111</Data></Cell>
    <Cell><Data ss:Type="Number">8.2310855231717497</Data></Cell>
    <Cell><Data ss:Type="Number">-16.334700512148501</Data></Cell>
    <Cell ss:StyleID="s18"><Data ss:Type="Number">3.30657085485585E-51</Data></Cell>
    <Cell ss:StyleID="s18"><Data ss:Type="Number">1.4965223866101601E-49</Data></Cell>
    <Cell><Data ss:Type="Number">105.141993418216</Data></Cell>
   </Row>
   <Row>
    <Cell><Data ss:Type="String">242736_at</Data></Cell>
    <Cell><Data ss:Type="Number">-2.0038033406202702</Data></Cell>
    <Cell><Data ss:Type="Number">6.13288980789509</Data></Cell>
    <Cell><Data ss:Type="Number">-16.305535644791298</Data></Cell>
    <Cell ss:StyleID="s18"><Data ss:Type="Number">4.6831925252757301E-51</Data></Cell>
    <Cell ss:StyleID="s18"><Data ss:Type="Number">2.1165052461773599E-49</Data></Cell>
    <Cell><Data ss:Type="Number">104.799763647059</Data></Cell>
   </Row>
   <Row>
    <Cell><Data ss:Type="String">HSPA12A</Data></Cell>
    <Cell><Data ss:Type="Number">-1.8849619690550601</Data></Cell>
    <Cell><Data ss:Type="Number">6.0084058445125397</Data></Cell>
    <Cell><Data ss:Type="Number">-16.2968148490746</Data></Cell>
    <Cell ss:StyleID="s18"><Data ss:Type="Number">5.1965973969734397E-51</Data></Cell>
    <Cell ss:StyleID="s18"><Data ss:Type="Number">2.3451426694508998E-49</Data></Cell>
    <Cell><Data ss:Type="Number">104.778186083501</Data></Cell>
   </Row>
   <Row>
    <Cell><Data ss:Type="String">ANGPTL2</Data></Cell>
    <Cell><Data ss:Type="Number">-1.57202394370627</Data></Cell>
    <Cell><Data ss:Type="Number">6.2221580133780803</Data></Cell>
    <Cell><Data ss:Type="Number">-16.2552055398966</Data></Cell>
    <Cell ss:StyleID="s18"><Data ss:Type="Number">8.5333768941354497E-51</Data></Cell>
    <Cell ss:StyleID="s18"><Data ss:Type="Number">3.8398968199596002E-49</Data></Cell>
    <Cell><Data ss:Type="Number">104.233765620673</Data></Cell>
   </Row>
   <Row>
    <Cell><Data ss:Type="String">FAM213A</Data></Cell>
    <Cell><Data ss:Type="Number">-1.4051473715095399</Data></Cell>
    <Cell><Data ss:Type="Number">8.8958518039647299</Data></Cell>
    <Cell><Data ss:Type="Number">-16.225178717417698</Data></Cell>
    <Cell ss:StyleID="s18"><Data ss:Type="Number">1.2201352162915201E-50</Data></Cell>
    <Cell ss:StyleID="s18"><Data ss:Type="Number">5.4668350650860904E-49</Data></Cell>
    <Cell><Data ss:Type="Number">103.93820475054299</Data></Cell>
   </Row>
   <Row>
    <Cell><Data ss:Type="String">C2CD2</Data></Cell>
    <Cell><Data ss:Type="Number">-1.56129537820699</Data></Cell>
    <Cell><Data ss:Type="Number">8.2175750491157302</Data></Cell>
    <Cell><Data ss:Type="Number">-16.212136690392398</Data></Cell>
    <Cell ss:StyleID="s18"><Data ss:Type="Number">1.4250025062280001E-50</Data></Cell>
    <Cell ss:StyleID="s18"><Data ss:Type="Number">6.3756120714984701E-49</Data></Cell>
    <Cell><Data ss:Type="Number">103.711501950108</Data></Cell>
   </Row>
   <Row>
    <Cell><Data ss:Type="String">RHOQP3</Data></Cell>
    <Cell><Data ss:Type="Number">-1.36500355949122</Data></Cell>
    <Cell><Data ss:Type="Number">5.7620963747566902</Data></Cell>
    <Cell><Data ss:Type="Number">-16.187295358534101</Data></Cell>
    <Cell ss:StyleID="s18"><Data ss:Type="Number">1.91487173254293E-50</Data></Cell>
    <Cell ss:StyleID="s18"><Data ss:Type="Number">8.5428956581380104E-49</Data></Cell>
    <Cell><Data ss:Type="Number">103.44747276359099</Data></Cell>
   </Row>
   <Row>
    <Cell><Data ss:Type="String">ALPK3</Data></Cell>
    <Cell><Data ss:Type="Number">-1.0401712031520001</Data></Cell>
    <Cell><Data ss:Type="Number">4.6711963212766898</Data></Cell>
    <Cell><Data ss:Type="Number">-16.165728644868299</Data></Cell>
    <Cell ss:StyleID="s18"><Data ss:Type="Number">2.47442954122787E-50</Data></Cell>
    <Cell ss:StyleID="s18"><Data ss:Type="Number">1.1007867634759701E-48</Data></Cell>
    <Cell><Data ss:Type="Number">103.276907295531</Data></Cell>
   </Row>
   <Row>
    <Cell><Data ss:Type="String">SNTB2</Data></Cell>
    <Cell><Data ss:Type="Number">-1.22989325302806</Data></Cell>
    <Cell><Data ss:Type="Number">8.3678021825031692</Data></Cell>
    <Cell><Data ss:Type="Number">-16.169466567245699</Data></Cell>
    <Cell ss:StyleID="s18"><Data ss:Type="Number">2.3669190352138101E-50</Data></Cell>
    <Cell ss:StyleID="s18"><Data ss:Type="Number">1.05445905850821E-48</Data></Cell>
    <Cell><Data ss:Type="Number">103.189403126927</Data></Cell>
   </Row>
   <Row>
    <Cell><Data ss:Type="String">ISM1</Data></Cell>
    <Cell><Data ss:Type="Number">-2.2429233576054499</Data></Cell>
    <Cell><Data ss:Type="Number">5.5174037204975903</Data></Cell>
    <Cell><Data ss:Type="Number">-16.164866426443499</Data></Cell>
    <Cell ss:StyleID="s18"><Data ss:Type="Number">2.4999123070869602E-50</Data></Cell>
    <Cell ss:StyleID="s18"><Data ss:Type="Number">1.11054343028178E-48</Data></Cell>
    <Cell><Data ss:Type="Number">103.130006242343</Data></Cell>
   </Row>
   <Row>
    <Cell><Data ss:Type="String">SBK1</Data></Cell>
    <Cell><Data ss:Type="Number">1.27157847700169</Data></Cell>
    <Cell><Data ss:Type="Number">7.41173472629887</Data></Cell>
    <Cell><Data ss:Type="Number">16.150935909955098</Data></Cell>
    <Cell ss:StyleID="s18"><Data ss:Type="Number">2.9498603859517199E-50</Data></Cell>
    <Cell ss:StyleID="s18"><Data ss:Type="Number">1.30856643560644E-48</Data></Cell>
    <Cell><Data ss:Type="Number">102.95754832656699</Data></Cell>
   </Row>
   <Row>
    <Cell><Data ss:Type="String">GPRC5A</Data></Cell>
    <Cell><Data ss:Type="Number">2.21669770053153</Data></Cell>
    <Cell><Data ss:Type="Number">9.4192775831270108</Data></Cell>
    <Cell><Data ss:Type="Number">16.137688471489302</Data></Cell>
    <Cell ss:StyleID="s18"><Data ss:Type="Number">3.4524498320875999E-50</Data></Cell>
    <Cell ss:StyleID="s18"><Data ss:Type="Number">1.5293472528145599E-48</Data></Cell>
    <Cell><Data ss:Type="Number">102.800368654229</Data></Cell>
   </Row>
   <Row>
    <Cell><Data ss:Type="String">SRPX</Data></Cell>
    <Cell><Data ss:Type="Number">-2.3818416473526698</Data></Cell>
    <Cell><Data ss:Type="Number">7.0524974117145103</Data></Cell>
    <Cell><Data ss:Type="Number">-16.133525975159898</Data></Cell>
    <Cell ss:StyleID="s18"><Data ss:Type="Number">3.6273616108776199E-50</Data></Cell>
    <Cell ss:StyleID="s18"><Data ss:Type="Number">1.6045559691454999E-48</Data></Cell>
    <Cell><Data ss:Type="Number">102.76018083027</Data></Cell>
   </Row>
   <Row>
    <Cell><Data ss:Type="String">EOGT</Data></Cell>
    <Cell><Data ss:Type="Number">-1.6827099828132299</Data></Cell>
    <Cell><Data ss:Type="Number">6.1765150792030603</Data></Cell>
    <Cell><Data ss:Type="Number">-16.1016252732888</Data></Cell>
    <Cell ss:StyleID="s18"><Data ss:Type="Number">5.29662287816607E-50</Data></Cell>
    <Cell ss:StyleID="s18"><Data ss:Type="Number">2.3396410154204199E-48</Data></Cell>
    <Cell><Data ss:Type="Number">102.38100679690599</Data></Cell>
   </Row>
   <Row>
    <Cell><Data ss:Type="String">ZBTB16</Data></Cell>
    <Cell><Data ss:Type="Number">-2.7053616435405998</Data></Cell>
    <Cell><Data ss:Type="Number">5.92961605283329</Data></Cell>
    <Cell><Data ss:Type="Number">-16.101151452111299</Data></Cell>
    <Cell ss:StyleID="s18"><Data ss:Type="Number">5.3264748377040005E-50</Data></Cell>
    <Cell ss:StyleID="s18"><Data ss:Type="Number">2.3495088021770799E-48</Data></Cell>
    <Cell><Data ss:Type="Number">102.371353617956</Data></Cell>
   </Row>
   <Row>
    <Cell><Data ss:Type="String">RASIP1</Data></Cell>
    <Cell><Data ss:Type="Number">-1.1331975287700899</Data></Cell>
    <Cell><Data ss:Type="Number">5.8140779128533904</Data></Cell>
    <Cell><Data ss:Type="Number">-16.090745273771201</Data></Cell>
    <Cell ss:StyleID="s18"><Data ss:Type="Number">6.0261176221885996E-50</Data></Cell>
    <Cell ss:StyleID="s18"><Data ss:Type="Number">2.6543775002299501E-48</Data></Cell>
    <Cell><Data ss:Type="Number">102.26076894842799</Data></Cell>
   </Row>
   <Row>
    <Cell><Data ss:Type="String">CFLAR</Data></Cell>
    <Cell><Data ss:Type="Number">-1.3587232762568</Data></Cell>
    <Cell><Data ss:Type="Number">6.4637856368481899</Data></Cell>
    <Cell><Data ss:Type="Number">-16.075685929887001</Data></Cell>
    <Cell ss:StyleID="s18"><Data ss:Type="Number">7.2039965137207903E-50</Data></Cell>
    <Cell ss:StyleID="s18"><Data ss:Type="Number">3.1687452457117303E-48</Data></Cell>
    <Cell><Data ss:Type="Number">102.07086653721601</Data></Cell>
   </Row>
   <Row>
    <Cell><Data ss:Type="String">SYNPO2</Data></Cell>
    <Cell><Data ss:Type="Number">-1.73998755414141</Data></Cell>
    <Cell><Data ss:Type="Number">7.2875206146282299</Data></Cell>
    <Cell><Data ss:Type="Number">-16.055235082797498</Data></Cell>
    <Cell ss:StyleID="s18"><Data ss:Type="Number">9.1794127614931502E-50</Data></Cell>
    <Cell ss:StyleID="s18"><Data ss:Type="Number">4.0263247503918199E-48</Data></Cell>
    <Cell><Data ss:Type="Number">101.82421285193</Data></Cell>
   </Row>
   <Row>
    <Cell><Data ss:Type="String">YAP1</Data></Cell>
    <Cell><Data ss:Type="Number">-1.4484787392263201</Data></Cell>
    <Cell><Data ss:Type="Number">9.2283402391463607</Data></Cell>
    <Cell><Data ss:Type="Number">-16.0518349870332</Data></Cell>
    <Cell ss:StyleID="s18"><Data ss:Type="Number">9.5566572938853802E-50</Data></Cell>
    <Cell ss:StyleID="s18"><Data ss:Type="Number">4.1859229721144402E-48</Data></Cell>
    <Cell><Data ss:Type="Number">101.78696151047799</Data></Cell>
   </Row>
   <Row>
    <Cell><Data ss:Type="String">RPS20</Data></Cell>
    <Cell><Data ss:Type="Number">-1.06126175869749</Data></Cell>
    <Cell><Data ss:Type="Number">4.4206055032183604</Data></Cell>
    <Cell><Data ss:Type="Number">-16.037474155928599</Data></Cell>
    <Cell ss:StyleID="s18"><Data ss:Type="Number">1.13282682864834E-49</Data></Cell>
    <Cell ss:StyleID="s18"><Data ss:Type="Number">4.9411473136887099E-48</Data></Cell>
    <Cell><Data ss:Type="Number">101.648951090639</Data></Cell>
   </Row>
   <Row>
    <Cell><Data ss:Type="String">ZNF106</Data></Cell>
    <Cell><Data ss:Type="Number">-1.16806806436627</Data></Cell>
    <Cell><Data ss:Type="Number">7.1110933455182597</Data></Cell>
    <Cell><Data ss:Type="Number">-16.028605910449699</Data></Cell>
    <Cell ss:StyleID="s18"><Data ss:Type="Number">1.25822256488931E-49</Data></Cell>
    <Cell ss:StyleID="s18"><Data ss:Type="Number">5.4728306668078202E-48</Data></Cell>
    <Cell><Data ss:Type="Number">101.575092769235</Data></Cell>
   </Row>
   <Row>
    <Cell><Data ss:Type="String">EMP1</Data></Cell>
    <Cell><Data ss:Type="Number">-1.9870308274825801</Data></Cell>
    <Cell><Data ss:Type="Number">7.5662473760061699</Data></Cell>
    <Cell><Data ss:Type="Number">-16.0294532671059</Data></Cell>
    <Cell ss:StyleID="s18"><Data ss:Type="Number">1.24566566787367E-49</Data></Cell>
    <Cell ss:StyleID="s18"><Data ss:Type="Number">5.4257587878943002E-48</Data></Cell>
    <Cell><Data ss:Type="Number">101.524450311222</Data></Cell>
   </Row>
   <Row>
    <Cell><Data ss:Type="String">LOC100288911</Data></Cell>
    <Cell><Data ss:Type="Number">-2.0381567813269701</Data></Cell>
    <Cell><Data ss:Type="Number">6.5153162762955299</Data></Cell>
    <Cell><Data ss:Type="Number">-16.016159409516</Data></Cell>
    <Cell ss:StyleID="s18"><Data ss:Type="Number">1.4579023028325801E-49</Data></Cell>
    <Cell ss:StyleID="s18"><Data ss:Type="Number">6.3237776170299603E-48</Data></Cell>
    <Cell><Data ss:Type="Number">101.36533397821201</Data></Cell>
   </Row>
   <Row>
    <Cell><Data ss:Type="String">CNRIP1</Data></Cell>
    <Cell><Data ss:Type="Number">-1.5667899109615</Data></Cell>
    <Cell><Data ss:Type="Number">6.9238032401149798</Data></Cell>
    <Cell><Data ss:Type="Number">-16.012420690127598</Data></Cell>
    <Cell ss:StyleID="s18"><Data ss:Type="Number">1.52384121044961E-49</Data></Cell>
    <Cell ss:StyleID="s18"><Data ss:Type="Number">6.5915089924759494E-48</Data></Cell>
    <Cell><Data ss:Type="Number">101.36500810456</Data></Cell>
   </Row>
   <Row>
    <Cell><Data ss:Type="String">RBPMS2</Data></Cell>
    <Cell><Data ss:Type="Number">-1.5096058168690201</Data></Cell>
    <Cell><Data ss:Type="Number">6.1098968911014202</Data></Cell>
    <Cell><Data ss:Type="Number">-16.004767896738201</Data></Cell>
    <Cell ss:StyleID="s18"><Data ss:Type="Number">1.66823356988782E-49</Data></Cell>
    <Cell ss:StyleID="s18"><Data ss:Type="Number">7.1961843675409002E-48</Data></Cell>
    <Cell><Data ss:Type="Number">101.31194253048599</Data></Cell>
   </Row>
   <Row>
    <Cell><Data ss:Type="String">PARD3B</Data></Cell>
    <Cell><Data ss:Type="Number">-1.1032303482380901</Data></Cell>
    <Cell><Data ss:Type="Number">5.9742978329322103</Data></Cell>
    <Cell><Data ss:Type="Number">-16.007546515414798</Data></Cell>
    <Cell ss:StyleID="s18"><Data ss:Type="Number">1.6142930612676299E-49</Data></Cell>
    <Cell ss:StyleID="s18"><Data ss:Type="Number">6.9731217124425303E-48</Data></Cell>
    <Cell><Data ss:Type="Number">101.286324085052</Data></Cell>
   </Row>
   <Row>
    <Cell><Data ss:Type="String">EPHB1</Data></Cell>
    <Cell><Data ss:Type="Number">-1.27876206018258</Data></Cell>
    <Cell><Data ss:Type="Number">4.5543887439840001</Data></Cell>
    <Cell><Data ss:Type="Number">-15.970591945006399</Data></Cell>
    <Cell ss:StyleID="s18"><Data ss:Type="Number">2.49880943842665E-49</Data></Cell>
    <Cell ss:StyleID="s18"><Data ss:Type="Number">1.07198582136289E-47</Data></Cell>
    <Cell><Data ss:Type="Number">100.989083782132</Data></Cell>
   </Row>
   <Row>
    <Cell><Data ss:Type="String">PID1</Data></Cell>
    <Cell><Data ss:Type="Number">-2.0957771126447402</Data></Cell>
    <Cell><Data ss:Type="Number">5.4282695780440902</Data></Cell>
    <Cell><Data ss:Type="Number">-15.970605684482299</Data></Cell>
    <Cell ss:StyleID="s18"><Data ss:Type="Number">2.4984037755331901E-49</Data></Cell>
    <Cell ss:StyleID="s18"><Data ss:Type="Number">1.07198582136289E-47</Data></Cell>
    <Cell><Data ss:Type="Number">100.852937866475</Data></Cell>
   </Row>
   <Row>
    <Cell><Data ss:Type="String">PBK</Data></Cell>
    <Cell><Data ss:Type="Number">2.4565276913111802</Data></Cell>
    <Cell><Data ss:Type="Number">6.5258383161383202</Data></Cell>
    <Cell><Data ss:Type="Number">15.9607563478397</Data></Cell>
    <Cell ss:StyleID="s18"><Data ss:Type="Number">2.8067360081368401E-49</Data></Cell>
    <Cell ss:StyleID="s18"><Data ss:Type="Number">1.2024364646365999E-47</Data></Cell>
    <Cell><Data ss:Type="Number">100.712777060243</Data></Cell>
   </Row>
   <Row>
    <Cell><Data ss:Type="String">CYP26B1</Data></Cell>
    <Cell><Data ss:Type="Number">-1.5810241846309001</Data></Cell>
    <Cell><Data ss:Type="Number">5.42580208473772</Data></Cell>
    <Cell><Data ss:Type="Number">-15.924395900420899</Data></Cell>
    <Cell ss:StyleID="s18"><Data ss:Type="Number">4.3116961284679002E-49</Data></Cell>
    <Cell ss:StyleID="s18"><Data ss:Type="Number">1.8396177997504101E-47</Data></Cell>
    <Cell><Data ss:Type="Number">100.35614072960701</Data></Cell>
   </Row>
   <Row>
    <Cell><Data ss:Type="String">GINS2</Data></Cell>
    <Cell><Data ss:Type="Number">1.66053151190745</Data></Cell>
    <Cell><Data ss:Type="Number">7.4530218290903996</Data></Cell>
    <Cell><Data ss:Type="Number">15.924901127957501</Data></Cell>
    <Cell ss:StyleID="s18"><Data ss:Type="Number">4.2860658478807101E-49</Data></Cell>
    <Cell ss:StyleID="s18"><Data ss:Type="Number">1.8311806465385399E-47</Data></Cell>
    <Cell><Data ss:Type="Number">100.28782086326299</Data></Cell>
   </Row>
   <Row>
    <Cell><Data ss:Type="String">GNG2</Data></Cell>
    <Cell><Data ss:Type="Number">-2.0930563434248501</Data></Cell>
    <Cell><Data ss:Type="Number">6.6866645234759998</Data></Cell>
    <Cell><Data ss:Type="Number">-15.9049204168664</Data></Cell>
    <Cell ss:StyleID="s18"><Data ss:Type="Number">5.4253934643706897E-49</Data></Cell>
    <Cell ss:StyleID="s18"><Data ss:Type="Number">2.3116315422987598E-47</Data></Cell>
    <Cell><Data ss:Type="Number">100.068683241725</Data></Cell>
   </Row>
   <Row>
    <Cell><Data ss:Type="String">PRKD1</Data></Cell>
    <Cell><Data ss:Type="Number">-1.5536597703096</Data></Cell>
    <Cell><Data ss:Type="Number">5.1907266349894297</Data></Cell>
    <Cell><Data ss:Type="Number">-15.899806536313401</Data></Cell>
    <Cell ss:StyleID="s18"><Data ss:Type="Number">5.76265772021005E-49</Data></Cell>
    <Cell ss:StyleID="s18"><Data ss:Type="Number">2.4519912590727801E-47</Data></Cell>
    <Cell><Data ss:Type="Number">99.994553114339993</Data></Cell>
   </Row>
   <Row>
    <Cell><Data ss:Type="String">AMOTL2</Data></Cell>
    <Cell><Data ss:Type="Number">-1.4984759758936399</Data></Cell>
    <Cell><Data ss:Type="Number">8.5184284061088693</Data></Cell>
    <Cell><Data ss:Type="Number">-15.891441318802601</Data></Cell>
    <Cell ss:StyleID="s18"><Data ss:Type="Number">6.3600149676247803E-49</Data></Cell>
    <Cell ss:StyleID="s18"><Data ss:Type="Number">2.7024878817594799E-47</Data></Cell>
    <Cell><Data ss:Type="Number">99.899506792340802</Data></Cell>
   </Row>
   <Row>
    <Cell><Data ss:Type="String">JAM2</Data></Cell>
    <Cell><Data ss:Type="Number">-1.4838883722423899</Data></Cell>
    <Cell><Data ss:Type="Number">6.4482613189283802</Data></Cell>
    <Cell><Data ss:Type="Number">-15.878849536251399</Data></Cell>
    <Cell ss:StyleID="s18"><Data ss:Type="Number">7.37761860124803E-49</Data></Cell>
    <Cell ss:StyleID="s18"><Data ss:Type="Number">3.13063289193258E-47</Data></Cell>
    <Cell><Data ss:Type="Number">99.749867444457394</Data></Cell>
   </Row>
   <Row>
    <Cell><Data ss:Type="String">PTN</Data></Cell>
    <Cell><Data ss:Type="Number">-2.2608844837288502</Data></Cell>
    <Cell><Data ss:Type="Number">6.8279884938959903</Data></Cell>
    <Cell><Data ss:Type="Number">-15.8209221337631</Data></Cell>
    <Cell ss:StyleID="s18"><Data ss:Type="Number">1.4592824191712799E-48</Data></Cell>
    <Cell ss:StyleID="s18"><Data ss:Type="Number">6.1423416389182701E-47</Data></Cell>
    <Cell><Data ss:Type="Number">99.176820231311297</Data></Cell>
   </Row>
   <Row>
    <Cell><Data ss:Type="String">MEST</Data></Cell>
    <Cell><Data ss:Type="Number">-2.1433494909541602</Data></Cell>
    <Cell><Data ss:Type="Number">8.6066566324587299</Data></Cell>
    <Cell><Data ss:Type="Number">-15.8255488145104</Data></Cell>
    <Cell ss:StyleID="s18"><Data ss:Type="Number">1.3819703120137101E-48</Data></Cell>
    <Cell ss:StyleID="s18"><Data ss:Type="Number">5.8326234194219497E-47</Data></Cell>
    <Cell><Data ss:Type="Number">99.137074229118596</Data></Cell>
   </Row>
   <Row>
    <Cell><Data ss:Type="String">227762_at</Data></Cell>
    <Cell><Data ss:Type="Number">-2.5641314188167801</Data></Cell>
    <Cell><Data ss:Type="Number">6.3889329501483703</Data></Cell>
    <Cell><Data ss:Type="Number">-15.8218542591523</Data></Cell>
    <Cell ss:StyleID="s18"><Data ss:Type="Number">1.44336707965818E-48</Data></Cell>
    <Cell ss:StyleID="s18"><Data ss:Type="Number">6.0835393597344696E-47</Data></Cell>
    <Cell><Data ss:Type="Number">99.0837212360926</Data></Cell>
   </Row>
   <Row>
    <Cell><Data ss:Type="String">FAM83D</Data></Cell>
    <Cell><Data ss:Type="Number">2.3784999043736601</Data></Cell>
    <Cell><Data ss:Type="Number">7.4526071421869498</Data></Cell>
    <Cell><Data ss:Type="Number">15.814907732402601</Data></Cell>
    <Cell ss:StyleID="s18"><Data ss:Type="Number">1.5662671343850299E-48</Data></Cell>
    <Cell ss:StyleID="s18"><Data ss:Type="Number">6.5837954785964103E-47</Data></Cell>
    <Cell><Data ss:Type="Number">98.998115882686093</Data></Cell>
   </Row>
   <Row>
    <Cell><Data ss:Type="String">SPAG5</Data></Cell>
    <Cell><Data ss:Type="Number">1.4956097470715799</Data></Cell>
    <Cell><Data ss:Type="Number">6.8879831778274596</Data></Cell>
    <Cell><Data ss:Type="Number">15.7977533852549</Data></Cell>
    <Cell ss:StyleID="s18"><Data ss:Type="Number">1.91634567432984E-48</Data></Cell>
    <Cell ss:StyleID="s18"><Data ss:Type="Number">8.0445361904686697E-47</Data></Cell>
    <Cell><Data ss:Type="Number">98.794779242282203</Data></Cell>
   </Row>
   <Row>
    <Cell><Data ss:Type="String">SOBP</Data></Cell>
    <Cell><Data ss:Type="Number">-1.86318942770063</Data></Cell>
    <Cell><Data ss:Type="Number">6.6552499692391001</Data></Cell>
    <Cell><Data ss:Type="Number">-15.7877365570385</Data></Cell>
    <Cell ss:StyleID="s18"><Data ss:Type="Number">2.1558044791399901E-48</Data></Cell>
    <Cell ss:StyleID="s18"><Data ss:Type="Number">9.0255193146752591E-47</Data></Cell>
    <Cell><Data ss:Type="Number">98.678271294030495</Data></Cell>
   </Row>
   <Row>
    <Cell><Data ss:Type="String">MID2</Data></Cell>
    <Cell><Data ss:Type="Number">-1.04516504129391</Data></Cell>
    <Cell><Data ss:Type="Number">6.4308040155002404</Data></Cell>
    <Cell><Data ss:Type="Number">-15.7818717413165</Data></Cell>
    <Cell ss:StyleID="s18"><Data ss:Type="Number">2.30962713937964E-48</Data></Cell>
    <Cell ss:StyleID="s18"><Data ss:Type="Number">9.6436954815699391E-47</Data></Cell>
    <Cell><Data ss:Type="Number">98.615070792237702</Data></Cell>
   </Row>
   <Row>
    <Cell><Data ss:Type="String">TLR4</Data></Cell>
    <Cell><Data ss:Type="Number">-1.20615349033861</Data></Cell>
    <Cell><Data ss:Type="Number">4.6470642981955796</Data></Cell>
    <Cell><Data ss:Type="Number">-15.777512146700101</Data></Cell>
    <Cell ss:StyleID="s18"><Data ss:Type="Number">2.4310209007690699E-48</Data></Cell>
    <Cell ss:StyleID="s18"><Data ss:Type="Number">1.0137033020086901E-46</Data></Cell>
    <Cell><Data ss:Type="Number">98.578491312478505</Data></Cell>
   </Row>
   <Row>
    <Cell><Data ss:Type="String">SLC35A2</Data></Cell>
    <Cell><Data ss:Type="Number">1.10971721754681</Data></Cell>
    <Cell><Data ss:Type="Number">9.3323028205509893</Data></Cell>
    <Cell><Data ss:Type="Number">15.7718062079721</Data></Cell>
    <Cell ss:StyleID="s18"><Data ss:Type="Number">2.5995694734589499E-48</Data></Cell>
    <Cell ss:StyleID="s18"><Data ss:Type="Number">1.0825424196132501E-46</Data></Cell>
    <Cell><Data ss:Type="Number">98.496922784744896</Data></Cell>
   </Row>
   <Row>
    <Cell><Data ss:Type="String">CTIF</Data></Cell>
    <Cell><Data ss:Type="Number">-1.17925500761211</Data></Cell>
    <Cell><Data ss:Type="Number">6.6705881284382702</Data></Cell>
    <Cell><Data ss:Type="Number">-15.754348738895301</Data></Cell>
    <Cell ss:StyleID="s18"><Data ss:Type="Number">3.1911077340258699E-48</Data></Cell>
    <Cell ss:StyleID="s18"><Data ss:Type="Number">1.32534798504548E-46</Data></Cell>
    <Cell><Data ss:Type="Number">98.337145281798598</Data></Cell>
   </Row>
   <Row>
    <Cell><Data ss:Type="String">LOC401052</Data></Cell>
    <Cell><Data ss:Type="Number">-1.94875973940775</Data></Cell>
    <Cell><Data ss:Type="Number">5.6768196872550103</Data></Cell>
    <Cell><Data ss:Type="Number">-15.7260275904263</Data></Cell>
    <Cell ss:StyleID="s18"><Data ss:Type="Number">4.44928805013137E-48</Data></Cell>
    <Cell ss:StyleID="s18"><Data ss:Type="Number">1.8357128559341501E-46</Data></Cell>
    <Cell><Data ss:Type="Number">98.007849413077196</Data></Cell>
   </Row>
   <Row>
    <Cell><Data ss:Type="String">CDKN2C</Data></Cell>
    <Cell><Data ss:Type="Number">-1.9814017881299499</Data></Cell>
    <Cell><Data ss:Type="Number">7.5177191023285301</Data></Cell>
    <Cell><Data ss:Type="Number">-15.7234531814062</Data></Cell>
    <Cell ss:StyleID="s18"><Data ss:Type="Number">4.5857015370076802E-48</Data></Cell>
    <Cell ss:StyleID="s18"><Data ss:Type="Number">1.8895023698073501E-46</Data></Cell>
    <Cell><Data ss:Type="Number">98.000139342572197</Data></Cell>
   </Row>
   <Row>
    <Cell><Data ss:Type="String">229479_at</Data></Cell>
    <Cell><Data ss:Type="Number">2.4357893764383798</Data></Cell>
    <Cell><Data ss:Type="Number">5.6199326307533601</Data></Cell>
    <Cell><Data ss:Type="Number">15.7293706225352</Data></Cell>
    <Cell ss:StyleID="s18"><Data ss:Type="Number">4.2781696123784202E-48</Data></Cell>
    <Cell ss:StyleID="s18"><Data ss:Type="Number">1.7674435463345199E-46</Data></Cell>
    <Cell><Data ss:Type="Number">97.993121467602194</Data></Cell>
   </Row>
   <Row>
    <Cell><Data ss:Type="String">TMBIM1</Data></Cell>
    <Cell><Data ss:Type="Number">-1.0094175964202601</Data></Cell>
    <Cell><Data ss:Type="Number">8.8146453721445006</Data></Cell>
    <Cell><Data ss:Type="Number">-15.7089728873331</Data></Cell>
    <Cell ss:StyleID="s18"><Data ss:Type="Number">5.4344567604820001E-48</Data></Cell>
    <Cell ss:StyleID="s18"><Data ss:Type="Number">2.2333403512130601E-46</Data></Cell>
    <Cell><Data ss:Type="Number">97.770952983279699</Data></Cell>
   </Row>
   <Row>
    <Cell><Data ss:Type="String">PTEN</Data></Cell>
    <Cell><Data ss:Type="Number">-1.2537201548872901</Data></Cell>
    <Cell><Data ss:Type="Number">7.56771782771232</Data></Cell>
    <Cell><Data ss:Type="Number">-15.706678175653799</Data></Cell>
    <Cell ss:StyleID="s18"><Data ss:Type="Number">5.5826508774945901E-48</Data></Cell>
    <Cell ss:StyleID="s18"><Data ss:Type="Number">2.2912312800887901E-46</Data></Cell>
    <Cell><Data ss:Type="Number">97.7399045265675</Data></Cell>
   </Row>
   <Row>
    <Cell><Data ss:Type="String">GRHL2</Data></Cell>
    <Cell><Data ss:Type="Number">1.21919348773687</Data></Cell>
    <Cell><Data ss:Type="Number">7.0490034422630998</Data></Cell>
    <Cell><Data ss:Type="Number">15.695279084940299</Data></Cell>
    <Cell ss:StyleID="s18"><Data ss:Type="Number">6.3807367175097898E-48</Data></Cell>
    <Cell ss:StyleID="s18"><Data ss:Type="Number">2.6153494115780001E-46</Data></Cell>
    <Cell><Data ss:Type="Number">97.659849371820002</Data></Cell>
   </Row>
   <Row>
    <Cell><Data ss:Type="String">228750_at</Data></Cell>
    <Cell><Data ss:Type="Number">-2.36411702672806</Data></Cell>
    <Cell><Data ss:Type="Number">5.1299610771095203</Data></Cell>
    <Cell><Data ss:Type="Number">-15.6830805927399</Data></Cell>
    <Cell ss:StyleID="s18"><Data ss:Type="Number">7.3611960107722202E-48</Data></Cell>
    <Cell ss:StyleID="s18"><Data ss:Type="Number">3.0093339090312498E-46</Data></Cell>
    <Cell><Data ss:Type="Number">97.464606669019005</Data></Cell>
   </Row>
   <Row>
    <Cell><Data ss:Type="String">P2RY14</Data></Cell>
    <Cell><Data ss:Type="Number">-1.8466442625249999</Data></Cell>
    <Cell><Data ss:Type="Number">4.8120185108142399</Data></Cell>
    <Cell><Data ss:Type="Number">-15.6664852723613</Data></Cell>
    <Cell ss:StyleID="s18"><Data ss:Type="Number">8.94054454127122E-48</Data></Cell>
    <Cell ss:StyleID="s18"><Data ss:Type="Number">3.6502165794218803E-46</Data></Cell>
    <Cell><Data ss:Type="Number">97.325264903009497</Data></Cell>
   </Row>
   <Row>
    <Cell><Data ss:Type="String">MAF</Data></Cell>
    <Cell><Data ss:Type="Number">-1.4535626264650201</Data></Cell>
    <Cell><Data ss:Type="Number">4.43306695268023</Data></Cell>
    <Cell><Data ss:Type="Number">-15.658804096526801</Data></Cell>
    <Cell ss:StyleID="s18"><Data ss:Type="Number">9.7818576807087896E-48</Data></Cell>
    <Cell ss:StyleID="s18"><Data ss:Type="Number">3.9884982673596704E-46</Data></Cell>
    <Cell><Data ss:Type="Number">97.218338000727499</Data></Cell>
   </Row>
   <Row>
    <Cell><Data ss:Type="String">GALE</Data></Cell>
    <Cell><Data ss:Type="Number">1.2053587282489699</Data></Cell>
    <Cell><Data ss:Type="Number">7.5667296019011596</Data></Cell>
    <Cell><Data ss:Type="Number">15.607205717766201</Data></Cell>
    <Cell ss:StyleID="s18"><Data ss:Type="Number">1.78875220858223E-47</Data></Cell>
    <Cell ss:StyleID="s18"><Data ss:Type="Number">7.2089480117526703E-46</Data></Cell>
    <Cell><Data ss:Type="Number">96.573996218371093</Data></Cell>
   </Row>
   <Row>
    <Cell><Data ss:Type="String">CDCA5</Data></Cell>
    <Cell><Data ss:Type="Number">1.42366493154949</Data></Cell>
    <Cell><Data ss:Type="Number">7.0028707977498099</Data></Cell>
    <Cell><Data ss:Type="Number">15.5708611726602</Data></Cell>
    <Cell ss:StyleID="s18"><Data ss:Type="Number">2.7348632268065799E-47</Data></Cell>
    <Cell ss:StyleID="s18"><Data ss:Type="Number">1.10077364935842E-45</Data></Cell>
    <Cell><Data ss:Type="Number">96.145089386021596</Data></Cell>
   </Row>
   <Row>
    <Cell><Data ss:Type="String">TACC3</Data></Cell>
    <Cell><Data ss:Type="Number">1.3342113877035899</Data></Cell>
    <Cell><Data ss:Type="Number">7.3059054432782098</Data></Cell>
    <Cell><Data ss:Type="Number">15.569096616645099</Data></Cell>
    <Cell ss:StyleID="s18"><Data ss:Type="Number">2.7917875177695301E-47</Data></Cell>
    <Cell ss:StyleID="s18"><Data ss:Type="Number">1.12224116749003E-45</Data></Cell>
    <Cell><Data ss:Type="Number">96.132157624804194</Data></Cell>
   </Row>
   <Row>
    <Cell><Data ss:Type="String">BOC</Data></Cell>
    <Cell><Data ss:Type="Number">-1.6708552667680701</Data></Cell>
    <Cell><Data ss:Type="Number">7.1301999495908497</Data></Cell>
    <Cell><Data ss:Type="Number">-15.5687564565246</Data></Cell>
    <Cell ss:StyleID="s18"><Data ss:Type="Number">2.8028961253976298E-47</Data></Cell>
    <Cell ss:StyleID="s18"><Data ss:Type="Number">1.1252602493669499E-45</Data></Cell>
    <Cell><Data ss:Type="Number">96.121976360245796</Data></Cell>
   </Row>
   <Row>
    <Cell><Data ss:Type="String">241484_x_at</Data></Cell>
    <Cell><Data ss:Type="Number">-1.2223676861728801</Data></Cell>
    <Cell><Data ss:Type="Number">4.9522567015142096</Data></Cell>
    <Cell><Data ss:Type="Number">-15.5606345144451</Data></Cell>
    <Cell ss:StyleID="s18"><Data ss:Type="Number">3.0816303028071899E-47</Data></Cell>
    <Cell ss:StyleID="s18"><Data ss:Type="Number">1.2355757191024599E-45</Data></Cell>
    <Cell><Data ss:Type="Number">96.039840657867998</Data></Cell>
   </Row>
   <Row>
    <Cell><Data ss:Type="String">ADGRA2</Data></Cell>
    <Cell><Data ss:Type="Number">-1.08099947379636</Data></Cell>
    <Cell><Data ss:Type="Number">5.84989224250082</Data></Cell>
    <Cell><Data ss:Type="Number">-15.5555969278772</Data></Cell>
    <Cell ss:StyleID="s18"><Data ss:Type="Number">3.2682323952807698E-47</Data></Cell>
    <Cell ss:StyleID="s18"><Data ss:Type="Number">1.30871574814354E-45</Data></Cell>
    <Cell><Data ss:Type="Number">96.013671626800104</Data></Cell>
   </Row>
   <Row>
    <Cell><Data ss:Type="String">SOX4</Data></Cell>
    <Cell><Data ss:Type="Number">1.5562525485577301</Data></Cell>
    <Cell><Data ss:Type="Number">10.594459410833201</Data></Cell>
    <Cell><Data ss:Type="Number">15.5318831999131</Data></Cell>
    <Cell ss:StyleID="s18"><Data ss:Type="Number">4.3097197952808202E-47</Data></Cell>
    <Cell ss:StyleID="s18"><Data ss:Type="Number">1.7061035047799001E-45</Data></Cell>
    <Cell><Data ss:Type="Number">95.709013442468105</Data></Cell>
   </Row>
   <Row>
    <Cell><Data ss:Type="String">TPD52</Data></Cell>
    <Cell><Data ss:Type="Number">1.8772331326020399</Data></Cell>
    <Cell><Data ss:Type="Number">8.2096953581633798</Data></Cell>
    <Cell><Data ss:Type="Number">15.5260317859506</Data></Cell>
    <Cell ss:StyleID="s18"><Data ss:Type="Number">4.6140165396405604E-47</Data></Cell>
    <Cell ss:StyleID="s18"><Data ss:Type="Number">1.8215544857220899E-45</Data></Cell>
    <Cell><Data ss:Type="Number">95.630688130578605</Data></Cell>
   </Row>
   <Row>
    <Cell><Data ss:Type="String">BRI3BP</Data></Cell>
    <Cell><Data ss:Type="Number">1.09387998966611</Data></Cell>
    <Cell><Data ss:Type="Number">7.6403773159090704</Data></Cell>
    <Cell><Data ss:Type="Number">15.525942362747401</Data></Cell>
    <Cell ss:StyleID="s18"><Data ss:Type="Number">4.6188294019876502E-47</Data></Cell>
    <Cell ss:StyleID="s18"><Data ss:Type="Number">1.8215544857220899E-45</Data></Cell>
    <Cell><Data ss:Type="Number">95.626546536168306</Data></Cell>
   </Row>
   <Row>
    <Cell><Data ss:Type="String">EZH1</Data></Cell>
    <Cell><Data ss:Type="Number">-1.13872727327782</Data></Cell>
    <Cell><Data ss:Type="Number">7.9863767981902001</Data></Cell>
    <Cell><Data ss:Type="Number">-15.524633096677301</Data></Cell>
    <Cell ss:StyleID="s18"><Data ss:Type="Number">4.6898716497622598E-47</Data></Cell>
    <Cell ss:StyleID="s18"><Data ss:Type="Number">1.8472423926280201E-45</Data></Cell>
    <Cell><Data ss:Type="Number">95.611381438740196</Data></Cell>
   </Row>
   <Row>
    <Cell><Data ss:Type="String">CEBPD</Data></Cell>
    <Cell><Data ss:Type="Number">-1.5919188828398301</Data></Cell>
    <Cell><Data ss:Type="Number">4.5076109628605101</Data></Cell>
    <Cell><Data ss:Type="Number">-15.4915099921646</Data></Cell>
    <Cell ss:StyleID="s18"><Data ss:Type="Number">6.8988709722353199E-47</Data></Cell>
    <Cell ss:StyleID="s18"><Data ss:Type="Number">2.7104936028352699E-45</Data></Cell>
    <Cell><Data ss:Type="Number">95.2476875029989</Data></Cell>
   </Row>
   <Row>
    <Cell><Data ss:Type="String">EGR2</Data></Cell>
    <Cell><Data ss:Type="Number">-1.9863894105854101</Data></Cell>
    <Cell><Data ss:Type="Number">6.8847152642036198</Data></Cell>
    <Cell><Data ss:Type="Number">-15.488786062917599</Data></Cell>
    <Cell ss:StyleID="s18"><Data ss:Type="Number">7.1212212794004502E-47</Data></Cell>
    <Cell ss:StyleID="s18"><Data ss:Type="Number">2.7943422119444099E-45</Data></Cell>
    <Cell><Data ss:Type="Number">95.227652672812297</Data></Cell>
   </Row>
   <Row>
    <Cell><Data ss:Type="String">RAB25</Data></Cell>
    <Cell><Data ss:Type="Number">1.8143258841555101</Data></Cell>
    <Cell><Data ss:Type="Number">8.5654214431773692</Data></Cell>
    <Cell><Data ss:Type="Number">15.485527881129</Data></Cell>
    <Cell ss:StyleID="s18"><Data ss:Type="Number">7.3965875285747304E-47</Data></Cell>
    <Cell ss:StyleID="s18"><Data ss:Type="Number">2.89875787429381E-45</Data></Cell>
    <Cell><Data ss:Type="Number">95.208291473098399</Data></Cell>
   </Row>
   <Row>
    <Cell><Data ss:Type="String">ACKR4</Data></Cell>
    <Cell><Data ss:Type="Number">-1.00945300253458</Data></Cell>
    <Cell><Data ss:Type="Number">4.0876139492746004</Data></Cell>
    <Cell><Data ss:Type="Number">-15.4776037914804</Data></Cell>
    <Cell ss:StyleID="s18"><Data ss:Type="Number">8.1114249732849704E-47</Data></Cell>
    <Cell ss:StyleID="s18"><Data ss:Type="Number">3.1749274670151998E-45</Data></Cell>
    <Cell><Data ss:Type="Number">95.197265107423704</Data></Cell>
   </Row>
   <Row>
    <Cell><Data ss:Type="String">PC</Data></Cell>
    <Cell><Data ss:Type="Number">-1.44682766055575</Data></Cell>
    <Cell><Data ss:Type="Number">7.0056233723005503</Data></Cell>
    <Cell><Data ss:Type="Number">-15.474155528553901</Data></Cell>
    <Cell ss:StyleID="s18"><Data ss:Type="Number">8.4436284350483098E-47</Data></Cell>
    <Cell ss:StyleID="s18"><Data ss:Type="Number">3.2967045652646802E-45</Data></Cell>
    <Cell><Data ss:Type="Number">95.079065130206899</Data></Cell>
   </Row>
   <Row>
    <Cell><Data ss:Type="String">SULF1</Data></Cell>
    <Cell><Data ss:Type="Number">2.1612939940707698</Data></Cell>
    <Cell><Data ss:Type="Number">8.8444616321645597</Data></Cell>
    <Cell><Data ss:Type="Number">15.477422349205</Data></Cell>
    <Cell ss:StyleID="s18"><Data ss:Type="Number">8.1285755336399898E-47</Data></Cell>
    <Cell ss:StyleID="s18"><Data ss:Type="Number">3.1776633904882098E-45</Data></Cell>
    <Cell><Data ss:Type="Number">95.064790981747805</Data></Cell>
   </Row>
   <Row>
    <Cell><Data ss:Type="String">RAP1A</Data></Cell>
    <Cell><Data ss:Type="Number">-1.0559765896220601</Data></Cell>
    <Cell><Data ss:Type="Number">6.5070006822182398</Data></Cell>
    <Cell><Data ss:Type="Number">-15.4628034892629</Data></Cell>
    <Cell ss:StyleID="s18"><Data ss:Type="Number">9.6361483191101E-47</Data></Cell>
    <Cell ss:StyleID="s18"><Data ss:Type="Number">3.75293776502926E-45</Data></Cell>
    <Cell><Data ss:Type="Number">94.898979857693803</Data></Cell>
   </Row>
   <Row>
    <Cell><Data ss:Type="String">PNRC1</Data></Cell>
    <Cell><Data ss:Type="Number">-1.10172259427057</Data></Cell>
    <Cell><Data ss:Type="Number">8.5502755337844896</Data></Cell>
    <Cell><Data ss:Type="Number">-15.461176217647299</Data></Cell>
    <Cell ss:StyleID="s18"><Data ss:Type="Number">9.8203322188272603E-47</Data></Cell>
    <Cell ss:StyleID="s18"><Data ss:Type="Number">3.8199138036269098E-45</Data></Cell>
    <Cell><Data ss:Type="Number">94.876549984641798</Data></Cell>
   </Row>
   <Row>
    <Cell><Data ss:Type="String">NAB1</Data></Cell>
    <Cell><Data ss:Type="Number">-1.06201521470469</Data></Cell>
    <Cell><Data ss:Type="Number">8.7375343519517301</Data></Cell>
    <Cell><Data ss:Type="Number">-15.4562011452036</Data></Cell>
    <Cell ss:StyleID="s18"><Data ss:Type="Number">1.0405498590398899E-46</Data></Cell>
    <Cell ss:StyleID="s18"><Data ss:Type="Number">4.0425038871569599E-45</Data></Cell>
    <Cell><Data ss:Type="Number">94.817574040711605</Data></Cell>
   </Row>
   <Row>
    <Cell><Data ss:Type="String">MEIS2</Data></Cell>
    <Cell><Data ss:Type="Number">-1.99370567752603</Data></Cell>
    <Cell><Data ss:Type="Number">6.9220086155919702</Data></Cell>
    <Cell><Data ss:Type="Number">-15.450538628253501</Data></Cell>
    <Cell ss:StyleID="s18"><Data ss:Type="Number">1.1113941646988101E-46</Data></Cell>
    <Cell ss:StyleID="s18"><Data ss:Type="Number">4.3123748271452498E-45</Data></Cell>
    <Cell><Data ss:Type="Number">94.749038666133998</Data></Cell>
   </Row>
   <Row>
    <Cell><Data ss:Type="String">LEPROT</Data></Cell>
    <Cell><Data ss:Type="Number">-1.0151154675599701</Data></Cell>
    <Cell><Data ss:Type="Number">8.6508837351432799</Data></Cell>
    <Cell><Data ss:Type="Number">-15.442349998261401</Data></Cell>
    <Cell ss:StyleID="s18"><Data ss:Type="Number">1.2224337571797E-46</Data></Cell>
    <Cell ss:StyleID="s18"><Data ss:Type="Number">4.7373473757171998E-45</Data></Cell>
    <Cell><Data ss:Type="Number">94.659151953598794</Data></Cell>
   </Row>
   <Row>
    <Cell><Data ss:Type="String">TK2</Data></Cell>
    <Cell><Data ss:Type="Number">-1.19497604020138</Data></Cell>
    <Cell><Data ss:Type="Number">7.44731758061595</Data></Cell>
    <Cell><Data ss:Type="Number">-15.4366145040134</Data></Cell>
    <Cell ss:StyleID="s18"><Data ss:Type="Number">1.3067316574165799E-46</Data></Cell>
    <Cell ss:StyleID="s18"><Data ss:Type="Number">5.0515112304135901E-45</Data></Cell>
    <Cell><Data ss:Type="Number">94.598842694345805</Data></Cell>
   </Row>
   <Row>
    <Cell><Data ss:Type="String">JUN</Data></Cell>
    <Cell><Data ss:Type="Number">-1.1895062857882099</Data></Cell>
    <Cell><Data ss:Type="Number">5.5807189273566102</Data></Cell>
    <Cell><Data ss:Type="Number">-15.414151524119999</Data></Cell>
    <Cell ss:StyleID="s18"><Data ss:Type="Number">1.69652815032692E-46</Data></Cell>
    <Cell ss:StyleID="s18"><Data ss:Type="Number">6.5421974566367404E-45</Data></Cell>
    <Cell><Data ss:Type="Number">94.343308987834206</Data></Cell>
   </Row>
   <Row>
    <Cell><Data ss:Type="String">DSEL</Data></Cell>
    <Cell><Data ss:Type="Number">-2.1217668645420402</Data></Cell>
    <Cell><Data ss:Type="Number">4.9413799161876701</Data></Cell>
    <Cell><Data ss:Type="Number">-15.3958167765715</Data></Cell>
    <Cell ss:StyleID="s18"><Data ss:Type="Number">2.0991306737688201E-46</Data></Cell>
    <Cell ss:StyleID="s18"><Data ss:Type="Number">8.0847552575672401E-45</Data></Cell>
    <Cell><Data ss:Type="Number">94.125601039881104</Data></Cell>
   </Row>
   <Row>
    <Cell><Data ss:Type="String">ZNF300P1</Data></Cell>
    <Cell><Data ss:Type="Number">-1.11955163049935</Data></Cell>
    <Cell><Data ss:Type="Number">4.30150140808888</Data></Cell>
    <Cell><Data ss:Type="Number">-15.3823665274865</Data></Cell>
    <Cell ss:StyleID="s18"><Data ss:Type="Number">2.45384121968669E-46</Data></Cell>
    <Cell ss:StyleID="s18"><Data ss:Type="Number">9.4276941405997E-45</Data></Cell>
    <Cell><Data ss:Type="Number">94.012671622207407</Data></Cell>
   </Row>
   <Row>
    <Cell><Data ss:Type="String">BOK</Data></Cell>
    <Cell><Data ss:Type="Number">-1.63428211789084</Data></Cell>
    <Cell><Data ss:Type="Number">7.7407423643133697</Data></Cell>
    <Cell><Data ss:Type="Number">-15.381924515007601</Data></Cell>
    <Cell ss:StyleID="s18"><Data ss:Type="Number">2.4664611879998899E-46</Data></Cell>
    <Cell ss:StyleID="s18"><Data ss:Type="Number">9.4645530298783397E-45</Data></Cell>
    <Cell><Data ss:Type="Number">94.007899220876894</Data></Cell>
   </Row>
   <Row>
    <Cell><Data ss:Type="String">RNASEH2A</Data></Cell>
    <Cell><Data ss:Type="Number">1.24236495979773</Data></Cell>
    <Cell><Data ss:Type="Number">7.1660150320424796</Data></Cell>
    <Cell><Data ss:Type="Number">15.3744308088429</Data></Cell>
    <Cell ss:StyleID="s18"><Data ss:Type="Number">2.69053840301959E-46</Data></Cell>
    <Cell ss:StyleID="s18"><Data ss:Type="Number">1.02991307241169E-44</Data></Cell>
    <Cell><Data ss:Type="Number">93.869117574120907</Data></Cell>
   </Row>
   <Row>
    <Cell><Data ss:Type="String">CBX7</Data></Cell>
    <Cell><Data ss:Type="Number">-1.4141344466221899</Data></Cell>
    <Cell><Data ss:Type="Number">7.2800930651522702</Data></Cell>
    <Cell><Data ss:Type="Number">-15.365043654675301</Data></Cell>
    <Cell ss:StyleID="s18"><Data ss:Type="Number">3.0000837711116299E-46</Data></Cell>
    <Cell ss:StyleID="s18"><Data ss:Type="Number">1.14700024275972E-44</Data></Cell>
    <Cell><Data ss:Type="Number">93.762067157868202</Data></Cell>
   </Row>
   <Row>
    <Cell><Data ss:Type="String">CARD6</Data></Cell>
    <Cell><Data ss:Type="Number">-1.3660534486076801</Data></Cell>
    <Cell><Data ss:Type="Number">6.2887519282826796</Data></Cell>
    <Cell><Data ss:Type="Number">-15.3580239847496</Data></Cell>
    <Cell ss:StyleID="s18"><Data ss:Type="Number">3.2545459241938001E-46</Data></Cell>
    <Cell ss:StyleID="s18"><Data ss:Type="Number">1.2397401855449101E-44</Data></Cell>
    <Cell><Data ss:Type="Number">93.685470829989399</Data></Cell>
   </Row>
   <Row>
    <Cell><Data ss:Type="String">DIAPH2</Data></Cell>
    <Cell><Data ss:Type="Number">-1.62078984729077</Data></Cell>
    <Cell><Data ss:Type="Number">6.7853781103993098</Data></Cell>
    <Cell><Data ss:Type="Number">-15.350182065363001</Data></Cell>
    <Cell ss:StyleID="s18"><Data ss:Type="Number">3.5643431131452203E-46</Data></Cell>
    <Cell ss:StyleID="s18"><Data ss:Type="Number">1.3544503829951799E-44</Data></Cell>
    <Cell><Data ss:Type="Number">93.606247266269605</Data></Cell>
   </Row>
   <Row>
    <Cell><Data ss:Type="String">MDFIC</Data></Cell>
    <Cell><Data ss:Type="Number">-1.2595178129709701</Data></Cell>
    <Cell><Data ss:Type="Number">4.3690988249611902</Data></Cell>
    <Cell><Data ss:Type="Number">-15.3370903089795</Data></Cell>
    <Cell ss:StyleID="s18"><Data ss:Type="Number">4.1484189345728603E-46</Data></Cell>
    <Cell ss:StyleID="s18"><Data ss:Type="Number">1.5725776213312899E-44</Data></Cell>
    <Cell><Data ss:Type="Number">93.560561108654198</Data></Cell>
   </Row>
   <Row>
    <Cell><Data ss:Type="String">MIR22HG</Data></Cell>
    <Cell><Data ss:Type="Number">-1.3474690409355301</Data></Cell>
    <Cell><Data ss:Type="Number">8.0409572134784604</Data></Cell>
    <Cell><Data ss:Type="Number">-15.335920665883799</Data></Cell>
    <Cell ss:StyleID="s18"><Data ss:Type="Number">4.2050306106014302E-46</Data></Cell>
    <Cell ss:StyleID="s18"><Data ss:Type="Number">1.5921080788855799E-44</Data></Cell>
    <Cell><Data ss:Type="Number">93.440628566818503</Data></Cell>
   </Row>
   <Row>
    <Cell><Data ss:Type="String">VEGFB</Data></Cell>
    <Cell><Data ss:Type="Number">-1.04909443823977</Data></Cell>
    <Cell><Data ss:Type="Number">6.6256631362677396</Data></Cell>
    <Cell><Data ss:Type="Number">-15.317557043989</Data></Cell>
    <Cell ss:StyleID="s18"><Data ss:Type="Number">5.2018753261369204E-46</Data></Cell>
    <Cell ss:StyleID="s18"><Data ss:Type="Number">1.96240589806521E-44</Data></Cell>
    <Cell><Data ss:Type="Number">93.294875606683604</Data></Cell>
   </Row>
   <Row>
    <Cell><Data ss:Type="String">LHFP</Data></Cell>
    <Cell><Data ss:Type="Number">-1.94199275169106</Data></Cell>
    <Cell><Data ss:Type="Number">7.12057225427864</Data></Cell>
    <Cell><Data ss:Type="Number">-15.3236801661582</Data></Cell>
    <Cell ss:StyleID="s18"><Data ss:Type="Number">4.8457331534469997E-46</Data></Cell>
    <Cell ss:StyleID="s18"><Data ss:Type="Number">1.8324722931185199E-44</Data></Cell>
    <Cell><Data ss:Type="Number">93.282611989153807</Data></Cell>
   </Row>
   <Row>
    <Cell><Data ss:Type="String">SPC24</Data></Cell>
    <Cell><Data ss:Type="Number">1.04792614410253</Data></Cell>
    <Cell><Data ss:Type="Number">6.4554007997177401</Data></Cell>
    <Cell><Data ss:Type="Number">15.319051251547799</Data></Cell>
    <Cell ss:StyleID="s18"><Data ss:Type="Number">5.1126299723068904E-46</Data></Cell>
    <Cell ss:StyleID="s18"><Data ss:Type="Number">1.93106750910538E-44</Data></Cell>
    <Cell><Data ss:Type="Number">93.229024938581105</Data></Cell>
   </Row>
   <Row>
    <Cell><Data ss:Type="String">PLAGL1</Data></Cell>
    <Cell><Data ss:Type="Number">-1.8432854120906601</Data></Cell>
    <Cell><Data ss:Type="Number">6.0598494373408798</Data></Cell>
    <Cell><Data ss:Type="Number">-15.317086389000799</Data></Cell>
    <Cell ss:StyleID="s18"><Data ss:Type="Number">5.2303068421623301E-46</Data></Cell>
    <Cell ss:StyleID="s18"><Data ss:Type="Number">1.97075441182873E-44</Data></Cell>
    <Cell><Data ss:Type="Number">93.212974885196601</Data></Cell>
   </Row>
   <Row>
    <Cell><Data ss:Type="String">RHOQ</Data></Cell>
    <Cell><Data ss:Type="Number">-1.11406693386695</Data></Cell>
    <Cell><Data ss:Type="Number">8.0854628045597892</Data></Cell>
    <Cell><Data ss:Type="Number">-15.306413520033599</Data></Cell>
    <Cell ss:StyleID="s18"><Data ss:Type="Number">5.9183169624628904E-46</Data></Cell>
    <Cell ss:StyleID="s18"><Data ss:Type="Number">2.2246327486065399E-44</Data></Cell>
    <Cell><Data ss:Type="Number">93.118063994102002</Data></Cell>
   </Row>
   <Row>
    <Cell><Data ss:Type="String">ACAT1</Data></Cell>
    <Cell><Data ss:Type="Number">-1.25269419856526</Data></Cell>
    <Cell><Data ss:Type="Number">9.3711794210034505</Data></Cell>
    <Cell><Data ss:Type="Number">-15.305635471246299</Data></Cell>
    <Cell ss:StyleID="s18"><Data ss:Type="Number">5.9718665608336101E-46</Data></Cell>
    <Cell ss:StyleID="s18"><Data ss:Type="Number">2.24206668455595E-44</Data></Cell>
    <Cell><Data ss:Type="Number">93.113956667887095</Data></Cell>
   </Row>
   <Row>
    <Cell><Data ss:Type="String">ESPL1</Data></Cell>
    <Cell><Data ss:Type="Number">1.2225675006055501</Data></Cell>
    <Cell><Data ss:Type="Number">7.4418262107087596</Data></Cell>
    <Cell><Data ss:Type="Number">15.3038252526239</Data></Cell>
    <Cell ss:StyleID="s18"><Data ss:Type="Number">6.0983329327912003E-46</Data></Cell>
    <Cell ss:StyleID="s18"><Data ss:Type="Number">2.2840630435941498E-44</Data></Cell>
    <Cell><Data ss:Type="Number">93.0537292309061</Data></Cell>
   </Row>
   <Row>
    <Cell><Data ss:Type="String">FAXDC2</Data></Cell>
    <Cell><Data ss:Type="Number">-1.3415204545826001</Data></Cell>
    <Cell><Data ss:Type="Number">5.8339507837274596</Data></Cell>
    <Cell><Data ss:Type="Number">-15.3020311137902</Data></Cell>
    <Cell ss:StyleID="s18"><Data ss:Type="Number">6.2263107829012603E-46</Data></Cell>
    <Cell ss:StyleID="s18"><Data ss:Type="Number">2.3292062610580602E-44</Data></Cell>
    <Cell><Data ss:Type="Number">93.030285977894593</Data></Cell>
   </Row>
   <Row>
    <Cell><Data ss:Type="String">CLDN11</Data></Cell>
    <Cell><Data ss:Type="Number">-2.9211143357384701</Data></Cell>
    <Cell><Data ss:Type="Number">5.9965186965414299</Data></Cell>
    <Cell><Data ss:Type="Number">-15.2874542507677</Data></Cell>
    <Cell ss:StyleID="s18"><Data ss:Type="Number">7.3704403141075504E-46</Data></Cell>
    <Cell ss:StyleID="s18"><Data ss:Type="Number">2.7506342527852E-44</Data></Cell>
    <Cell><Data ss:Type="Number">92.863476656656104</Data></Cell>
   </Row>
   <Row>
    <Cell><Data ss:Type="String">CDK1</Data></Cell>
    <Cell><Data ss:Type="Number">1.68547351809556</Data></Cell>
    <Cell><Data ss:Type="Number">6.5110374886969398</Data></Cell>
    <Cell><Data ss:Type="Number">15.2733915169069</Data></Cell>
    <Cell ss:StyleID="s18"><Data ss:Type="Number">8.6723952191654496E-46</Data></Cell>
    <Cell ss:StyleID="s18"><Data ss:Type="Number">3.21732488830582E-44</Data></Cell>
    <Cell><Data ss:Type="Number">92.702071287952293</Data></Cell>
   </Row>
   <Row>
    <Cell><Data ss:Type="String">AP1S2</Data></Cell>
    <Cell><Data ss:Type="Number">1.1918546788387201</Data></Cell>
    <Cell><Data ss:Type="Number">8.8829282178490701</Data></Cell>
    <Cell><Data ss:Type="Number">15.2605746556791</Data></Cell>
    <Cell ss:StyleID="s18"><Data ss:Type="Number">1.00576755000519E-45</Data></Cell>
    <Cell ss:StyleID="s18"><Data ss:Type="Number">3.7268216065002799E-44</Data></Cell>
    <Cell><Data ss:Type="Number">92.563048369554394</Data></Cell>
   </Row>
   <Row>
    <Cell><Data ss:Type="String">ESYT1</Data></Cell>
    <Cell><Data ss:Type="Number">-1.0429758884453699</Data></Cell>
    <Cell><Data ss:Type="Number">9.1747297857813805</Data></Cell>
    <Cell><Data ss:Type="Number">-15.256828863789901</Data></Cell>
    <Cell ss:StyleID="s18"><Data ss:Type="Number">1.05027161444823E-45</Data></Cell>
    <Cell ss:StyleID="s18"><Data ss:Type="Number">3.8871236059471998E-44</Data></Cell>
    <Cell><Data ss:Type="Number">92.553658022770406</Data></Cell>
   </Row>
   <Row>
    <Cell><Data ss:Type="String">HSDL2</Data></Cell>
    <Cell><Data ss:Type="Number">-1.3570218580823901</Data></Cell>
    <Cell><Data ss:Type="Number">8.4829860646321702</Data></Cell>
    <Cell><Data ss:Type="Number">-15.254645716972099</Data></Cell>
    <Cell ss:StyleID="s18"><Data ss:Type="Number">1.07710994888022E-45</Data></Cell>
    <Cell ss:StyleID="s18"><Data ss:Type="Number">3.9817419079527198E-44</Data></Cell>
    <Cell><Data ss:Type="Number">92.531070249990293</Data></Cell>
   </Row>
   <Row>
    <Cell><Data ss:Type="String">ARHGAP6</Data></Cell>
    <Cell><Data ss:Type="Number">-1.5922667030708499</Data></Cell>
    <Cell><Data ss:Type="Number">5.0368603965089802</Data></Cell>
    <Cell><Data ss:Type="Number">-15.2499409736761</Data></Cell>
    <Cell ss:StyleID="s18"><Data ss:Type="Number">1.13729479521907E-45</Data></Cell>
    <Cell ss:StyleID="s18"><Data ss:Type="Number">4.1992629782386098E-44</Data></Cell>
    <Cell><Data ss:Type="Number">92.458707945895796</Data></Cell>
   </Row>
   <Row>
    <Cell><Data ss:Type="String">GBE1</Data></Cell>
    <Cell><Data ss:Type="Number">-1.2356394570292</Data></Cell>
    <Cell><Data ss:Type="Number">9.2747845691790207</Data></Cell>
    <Cell><Data ss:Type="Number">-15.224024782530799</Data></Cell>
    <Cell ss:StyleID="s18"><Data ss:Type="Number">1.5341946603599E-45</Data></Cell>
    <Cell ss:StyleID="s18"><Data ss:Type="Number">5.6580664868037099E-44</Data></Cell>
    <Cell><Data ss:Type="Number">92.184689128837604</Data></Cell>
   </Row>
   <Row>
    <Cell><Data ss:Type="String">SHE</Data></Cell>
    <Cell><Data ss:Type="Number">-1.4597844387947601</Data></Cell>
    <Cell><Data ss:Type="Number">5.91431042343853</Data></Cell>
    <Cell><Data ss:Type="Number">-15.205513090546701</Data></Cell>
    <Cell ss:StyleID="s18"><Data ss:Type="Number">1.8996587043883799E-45</Data></Cell>
    <Cell ss:StyleID="s18"><Data ss:Type="Number">6.9894030965932104E-44</Data></Cell>
    <Cell><Data ss:Type="Number">91.942405715897195</Data></Cell>
   </Row>
   <Row>
    <Cell><Data ss:Type="String">DLC1</Data></Cell>
    <Cell><Data ss:Type="Number">-1.81219411258205</Data></Cell>
    <Cell><Data ss:Type="Number">7.4726173703374803</Data></Cell>
    <Cell><Data ss:Type="Number">-15.1761590445652</Data></Cell>
    <Cell ss:StyleID="s18"><Data ss:Type="Number">2.66504537639826E-45</Data></Cell>
    <Cell ss:StyleID="s18"><Data ss:Type="Number">9.7481437545589808E-44</Data></Cell>
    <Cell><Data ss:Type="Number">91.595623902856602</Data></Cell>
   </Row>
   <Row>
    <Cell><Data ss:Type="String">KANK2</Data></Cell>
    <Cell><Data ss:Type="Number">-1.2336260313357099</Data></Cell>
    <Cell><Data ss:Type="Number">8.5133940057746393</Data></Cell>
    <Cell><Data ss:Type="Number">-15.1708236375972</Data></Cell>
    <Cell ss:StyleID="s18"><Data ss:Type="Number">2.8340878297868202E-45</Data></Cell>
    <Cell ss:StyleID="s18"><Data ss:Type="Number">1.0354353129527201E-43</Data></Cell>
    <Cell><Data ss:Type="Number">91.580716341952794</Data></Cell>
   </Row>
   <Row>
    <Cell><Data ss:Type="String">ARID5B</Data></Cell>
    <Cell><Data ss:Type="Number">-1.3769022817793599</Data></Cell>
    <Cell><Data ss:Type="Number">9.4991841390542699</Data></Cell>
    <Cell><Data ss:Type="Number">-15.1631416279884</Data></Cell>
    <Cell ss:StyleID="s18"><Data ss:Type="Number">3.0964253783747203E-45</Data></Cell>
    <Cell ss:StyleID="s18"><Data ss:Type="Number">1.1299604117070101E-43</Data></Cell>
    <Cell><Data ss:Type="Number">91.438432720075696</Data></Cell>
   </Row>
   <Row>
    <Cell><Data ss:Type="String">244447_at</Data></Cell>
    <Cell><Data ss:Type="Number">-1.29774971367671</Data></Cell>
    <Cell><Data ss:Type="Number">6.6846246117998502</Data></Cell>
    <Cell><Data ss:Type="Number">-15.135530972217801</Data></Cell>
    <Cell ss:StyleID="s18"><Data ss:Type="Number">4.2556567692480397E-45</Data></Cell>
    <Cell ss:StyleID="s18"><Data ss:Type="Number">1.5457771173224499E-43</Data></Cell>
    <Cell><Data ss:Type="Number">91.141663904871507</Data></Cell>
   </Row>
   <Row>
    <Cell><Data ss:Type="String">HYMAI</Data></Cell>
    <Cell><Data ss:Type="Number">-1.2088776642476899</Data></Cell>
    <Cell><Data ss:Type="Number">4.8044216556118098</Data></Cell>
    <Cell><Data ss:Type="Number">-15.1065850138674</Data></Cell>
    <Cell ss:StyleID="s18"><Data ss:Type="Number">5.9376524551087097E-45</Data></Cell>
    <Cell ss:StyleID="s18"><Data ss:Type="Number">2.1492377648271999E-43</Data></Cell>
    <Cell><Data ss:Type="Number">90.804169952477807</Data></Cell>
   </Row>
   <Row>
    <Cell><Data ss:Type="String">CCDC167</Data></Cell>
    <Cell><Data ss:Type="Number">1.12743452388906</Data></Cell>
    <Cell><Data ss:Type="Number">7.50320757475808</Data></Cell>
    <Cell><Data ss:Type="Number">15.106259915087699</Data></Cell>
    <Cell ss:StyleID="s18"><Data ss:Type="Number">5.9598942463572201E-45</Data></Cell>
    <Cell ss:StyleID="s18"><Data ss:Type="Number">2.1547945972320898E-43</Data></Cell>
    <Cell><Data ss:Type="Number">90.780077105687795</Data></Cell>
   </Row>
   <Row>
    <Cell><Data ss:Type="String">MATN2</Data></Cell>
    <Cell><Data ss:Type="Number">-3.3341667006573399</Data></Cell>
    <Cell><Data ss:Type="Number">6.5527813484142596</Data></Cell>
    <Cell><Data ss:Type="Number">-15.1000701903726</Data></Cell>
    <Cell ss:StyleID="s18"><Data ss:Type="Number">6.3995753781542795E-45</Data></Cell>
    <Cell ss:StyleID="s18"><Data ss:Type="Number">2.3110891498429201E-43</Data></Cell>
    <Cell><Data ss:Type="Number">90.708400767258794</Data></Cell>
   </Row>
   <Row>
    <Cell><Data ss:Type="String">THRB</Data></Cell>
    <Cell><Data ss:Type="Number">-1.7049762037726099</Data></Cell>
    <Cell><Data ss:Type="Number">6.8282372138700902</Data></Cell>
    <Cell><Data ss:Type="Number">-15.069230893857601</Data></Cell>
    <Cell ss:StyleID="s18"><Data ss:Type="Number">9.1216246921119505E-45</Data></Cell>
    <Cell ss:StyleID="s18"><Data ss:Type="Number">3.2751973664880499E-43</Data></Cell>
    <Cell><Data ss:Type="Number">90.360136581381795</Data></Cell>
   </Row>
   <Row>
    <Cell><Data ss:Type="String">237157_at</Data></Cell>
    <Cell><Data ss:Type="Number">-1.3141682612872001</Data></Cell>
    <Cell><Data ss:Type="Number">5.70410148187994</Data></Cell>
    <Cell><Data ss:Type="Number">-15.0649102885496</Data></Cell>
    <Cell ss:StyleID="s18"><Data ss:Type="Number">9.5857002681328894E-45</Data></Cell>
    <Cell ss:StyleID="s18"><Data ss:Type="Number">3.43788062139436E-43</Data></Cell>
    <Cell><Data ss:Type="Number">90.330454629871596</Data></Cell>
   </Row>
   <Row>
    <Cell><Data ss:Type="String">RASA3</Data></Cell>
    <Cell><Data ss:Type="Number">-1.0467285410042899</Data></Cell>
    <Cell><Data ss:Type="Number">6.4075023990059101</Data></Cell>
    <Cell><Data ss:Type="Number">-15.061780384119199</Data></Cell>
    <Cell ss:StyleID="s18"><Data ss:Type="Number">9.9365169941123995E-45</Data></Cell>
    <Cell ss:StyleID="s18"><Data ss:Type="Number">3.5514815139871001E-43</Data></Cell>
    <Cell><Data ss:Type="Number">90.320060804710195</Data></Cell>
   </Row>
   <Row>
    <Cell><Data ss:Type="String">TLCD1</Data></Cell>
    <Cell><Data ss:Type="Number">1.3821800246606899</Data></Cell>
    <Cell><Data ss:Type="Number">7.1731451950891101</Data></Cell>
    <Cell><Data ss:Type="Number">15.0436062506335</Data></Cell>
    <Cell ss:StyleID="s18"><Data ss:Type="Number">1.2241781157765399E-44</Data></Cell>
    <Cell ss:StyleID="s18"><Data ss:Type="Number">4.3505620900903897E-43</Data></Cell>
    <Cell><Data ss:Type="Number">90.065462545540598</Data></Cell>
   </Row>
   <Row>
    <Cell><Data ss:Type="String">AKR1C3</Data></Cell>
    <Cell><Data ss:Type="Number">-2.75435264675989</Data></Cell>
    <Cell><Data ss:Type="Number">6.9888586835707001</Data></Cell>
    <Cell><Data ss:Type="Number">-15.0106926835784</Data></Cell>
    <Cell ss:StyleID="s18"><Data ss:Type="Number">1.7856604220369E-44</Data></Cell>
    <Cell ss:StyleID="s18"><Data ss:Type="Number">6.3316036325149804E-43</Data></Cell>
    <Cell><Data ss:Type="Number">89.693938123498299</Data></Cell>
   </Row>
   <Row>
    <Cell><Data ss:Type="String">PPP2R1B</Data></Cell>
    <Cell><Data ss:Type="Number">-1.5339659546717199</Data></Cell>
    <Cell><Data ss:Type="Number">6.0213964197368997</Data></Cell>
    <Cell><Data ss:Type="Number">-15.001447073059699</Data></Cell>
    <Cell ss:StyleID="s18"><Data ss:Type="Number">1.9852787891752101E-44</Data></Cell>
    <Cell ss:StyleID="s18"><Data ss:Type="Number">7.0314392811625703E-43</Data></Cell>
    <Cell><Data ss:Type="Number">89.669712970073903</Data></Cell>
   </Row>
   <Row>
    <Cell><Data ss:Type="String">227827_at</Data></Cell>
    <Cell><Data ss:Type="Number">-1.73437377113359</Data></Cell>
    <Cell><Data ss:Type="Number">5.1565892417326999</Data></Cell>
    <Cell><Data ss:Type="Number">-15.001144651820301</Data></Cell>
    <Cell ss:StyleID="s18"><Data ss:Type="Number">1.99217113888985E-44</Data></Cell>
    <Cell ss:StyleID="s18"><Data ss:Type="Number">7.0478688006381403E-43</Data></Cell>
    <Cell><Data ss:Type="Number">89.597430513531094</Data></Cell>
   </Row>
   <Row>
    <Cell><Data ss:Type="String">MTMR10</Data></Cell>
    <Cell><Data ss:Type="Number">-1.0129500914629399</Data></Cell>
    <Cell><Data ss:Type="Number">7.4200168690890003</Data></Cell>
    <Cell><Data ss:Type="Number">-14.991831495701399</Data></Cell>
    <Cell ss:StyleID="s18"><Data ss:Type="Number">2.2165132301510899E-44</Data></Cell>
    <Cell ss:StyleID="s18"><Data ss:Type="Number">7.8326818937565001E-43</Data></Cell>
    <Cell><Data ss:Type="Number">89.483628402661097</Data></Cell>
   </Row>
   <Row>
    <Cell><Data ss:Type="String">COL4A3BP</Data></Cell>
    <Cell><Data ss:Type="Number">-1.11644307366138</Data></Cell>
    <Cell><Data ss:Type="Number">8.8906469354225806</Data></Cell>
    <Cell><Data ss:Type="Number">-14.9821944068081</Data></Cell>
    <Cell ss:StyleID="s18"><Data ss:Type="Number">2.4752006248233401E-44</Data></Cell>
    <Cell ss:StyleID="s18"><Data ss:Type="Number">8.7074718043560494E-43</Data></Cell>
    <Cell><Data ss:Type="Number">89.366483720209104</Data></Cell>
   </Row>
   <Row>
    <Cell><Data ss:Type="String">SSPN</Data></Cell>
    <Cell><Data ss:Type="Number">-1.7839377891231101</Data></Cell>
    <Cell><Data ss:Type="Number">6.7153021073626302</Data></Cell>
    <Cell><Data ss:Type="Number">-14.9557087614883</Data></Cell>
    <Cell ss:StyleID="s18"><Data ss:Type="Number">3.3518355463789099E-44</Data></Cell>
    <Cell ss:StyleID="s18"><Data ss:Type="Number">1.1764905148984701E-42</Data></Cell>
    <Cell><Data ss:Type="Number">89.064651139018395</Data></Cell>
   </Row>
   <Row>
    <Cell><Data ss:Type="String">CRIM1</Data></Cell>
    <Cell><Data ss:Type="Number">-1.57836131908124</Data></Cell>
    <Cell><Data ss:Type="Number">8.8164374149029996</Data></Cell>
    <Cell><Data ss:Type="Number">-14.9509818426598</Data></Cell>
    <Cell ss:StyleID="s18"><Data ss:Type="Number">3.5380973770990399E-44</Data></Cell>
    <Cell ss:StyleID="s18"><Data ss:Type="Number">1.2390868686606401E-42</Data></Cell>
    <Cell><Data ss:Type="Number">89.008917707223105</Data></Cell>
   </Row>
   <Row>
    <Cell><Data ss:Type="String">KDM5B</Data></Cell>
    <Cell><Data ss:Type="Number">1.10433058823869</Data></Cell>
    <Cell><Data ss:Type="Number">8.6206374512232493</Data></Cell>
    <Cell><Data ss:Type="Number">14.94723691884</Data></Cell>
    <Cell ss:StyleID="s18"><Data ss:Type="Number">3.6929618156373299E-44</Data></Cell>
    <Cell ss:StyleID="s18"><Data ss:Type="Number">1.29187570270964E-42</Data></Cell>
    <Cell><Data ss:Type="Number">88.966777971565705</Data></Cell>
   </Row>
   <Row>
    <Cell><Data ss:Type="String">H2AFX</Data></Cell>
    <Cell><Data ss:Type="Number">1.2924986120014901</Data></Cell>
    <Cell><Data ss:Type="Number">8.6747917041924705</Data></Cell>
    <Cell><Data ss:Type="Number">14.9401119767039</Data></Cell>
    <Cell ss:StyleID="s18"><Data ss:Type="Number">4.0065021795655901E-44</Data></Cell>
    <Cell ss:StyleID="s18"><Data ss:Type="Number">1.3953156922464799E-42</Data></Cell>
    <Cell><Data ss:Type="Number">88.883321894967807</Data></Cell>
   </Row>
   <Row>
    <Cell><Data ss:Type="String">CDCA8</Data></Cell>
    <Cell><Data ss:Type="Number">1.27514195792314</Data></Cell>
    <Cell><Data ss:Type="Number">6.8952533998414998</Data></Cell>
    <Cell><Data ss:Type="Number">14.907181096549399</Data></Cell>
    <Cell ss:StyleID="s18"><Data ss:Type="Number">5.83746737087686E-44</Data></Cell>
    <Cell ss:StyleID="s18"><Data ss:Type="Number">2.0307113966273999E-42</Data></Cell>
    <Cell><Data ss:Type="Number">88.507892518720595</Data></Cell>
   </Row>
   <Row>
    <Cell><Data ss:Type="String">RMI2</Data></Cell>
    <Cell><Data ss:Type="Number">1.4993465480980299</Data></Cell>
    <Cell><Data ss:Type="Number">6.7908712185761599</Data></Cell>
    <Cell><Data ss:Type="Number">14.9046886643206</Data></Cell>
    <Cell ss:StyleID="s18"><Data ss:Type="Number">6.0060448701889502E-44</Data></Cell>
    <Cell ss:StyleID="s18"><Data ss:Type="Number">2.0870338585587701E-42</Data></Cell>
    <Cell><Data ss:Type="Number">88.478493485371999</Data></Cell>
   </Row>
   <Row>
    <Cell><Data ss:Type="String">SNX21</Data></Cell>
    <Cell><Data ss:Type="Number">-1.29669876425699</Data></Cell>
    <Cell><Data ss:Type="Number">6.7663397186005403</Data></Cell>
    <Cell><Data ss:Type="Number">-14.8982785114663</Data></Cell>
    <Cell ss:StyleID="s18"><Data ss:Type="Number">6.4622275099487096E-44</Data></Cell>
    <Cell ss:StyleID="s18"><Data ss:Type="Number">2.2405732056112599E-42</Data></Cell>
    <Cell><Data ss:Type="Number">88.414710700660706</Data></Cell>
   </Row>
   <Row>
    <Cell><Data ss:Type="String">MT1X</Data></Cell>
    <Cell><Data ss:Type="Number">-1.64288515359165</Data></Cell>
    <Cell><Data ss:Type="Number">8.8855453363648902</Data></Cell>
    <Cell><Data ss:Type="Number">-14.892402254299601</Data></Cell>
    <Cell ss:StyleID="s18"><Data ss:Type="Number">6.9106935142063396E-44</Data></Cell>
    <Cell ss:StyleID="s18"><Data ss:Type="Number">2.3934111734583499E-42</Data></Cell>
    <Cell><Data ss:Type="Number">88.3434137045423</Data></Cell>
   </Row>
   <Row>
    <Cell><Data ss:Type="String">USP53</Data></Cell>
    <Cell><Data ss:Type="Number">-1.41619507972229</Data></Cell>
    <Cell><Data ss:Type="Number">5.8507833026393703</Data></Cell>
    <Cell><Data ss:Type="Number">-14.8793072528227</Data></Cell>
    <Cell ss:StyleID="s18"><Data ss:Type="Number">8.0248360338538E-44</Data></Cell>
    <Cell ss:StyleID="s18"><Data ss:Type="Number">2.7700741956152701E-42</Data></Cell>
    <Cell><Data ss:Type="Number">88.212342402290304</Data></Cell>
   </Row>
   <Row>
    <Cell><Data ss:Type="String">PTBP3</Data></Cell>
    <Cell><Data ss:Type="Number">1.20651994079943</Data></Cell>
    <Cell><Data ss:Type="Number">7.0491400783885201</Data></Cell>
    <Cell><Data ss:Type="Number">14.8384719433482</Data></Cell>
    <Cell ss:StyleID="s18"><Data ss:Type="Number">1.27842317842731E-43</Data></Cell>
    <Cell ss:StyleID="s18"><Data ss:Type="Number">4.3761224648271503E-42</Data></Cell>
    <Cell><Data ss:Type="Number">87.729061414677602</Data></Cell>
   </Row>
   <Row>
    <Cell><Data ss:Type="String">HADH</Data></Cell>
    <Cell><Data ss:Type="Number">-1.4078455897748401</Data></Cell>
    <Cell><Data ss:Type="Number">8.4484317861076601</Data></Cell>
    <Cell><Data ss:Type="Number">-14.8351436918316</Data></Cell>
    <Cell ss:StyleID="s18"><Data ss:Type="Number">1.3278383269976101E-43</Data></Cell>
    <Cell ss:StyleID="s18"><Data ss:Type="Number">4.5384498184178397E-42</Data></Cell>
    <Cell><Data ss:Type="Number">87.7068781377981</Data></Cell>
   </Row>
   <Row>
    <Cell><Data ss:Type="String">ANTXR2</Data></Cell>
    <Cell><Data ss:Type="Number">-1.5897789740206201</Data></Cell>
    <Cell><Data ss:Type="Number">7.7158542599368296</Data></Cell>
    <Cell><Data ss:Type="Number">-14.8032931163771</Data></Cell>
    <Cell ss:StyleID="s18"><Data ss:Type="Number">1.9083904020088902E-43</Data></Cell>
    <Cell ss:StyleID="s18"><Data ss:Type="Number">6.4802390263220598E-42</Data></Cell>
    <Cell><Data ss:Type="Number">87.334026615474002</Data></Cell>
   </Row>
   <Row>
    <Cell><Data ss:Type="String">FAM149A</Data></Cell>
    <Cell><Data ss:Type="Number">-1.15008836041622</Data></Cell>
    <Cell><Data ss:Type="Number">4.4946314693354203</Data></Cell>
    <Cell><Data ss:Type="Number">-14.799351110513101</Data></Cell>
    <Cell ss:StyleID="s18"><Data ss:Type="Number">1.9959550358536001E-43</Data></Cell>
    <Cell ss:StyleID="s18"><Data ss:Type="Number">6.7628925017644003E-42</Data></Cell>
    <Cell><Data ss:Type="Number">87.332406923853199</Data></Cell>
   </Row>
   <Row>
    <Cell><Data ss:Type="String">TEAD1</Data></Cell>
    <Cell><Data ss:Type="Number">-1.2107232953303899</Data></Cell>
    <Cell><Data ss:Type="Number">8.8506922103917294</Data></Cell>
    <Cell><Data ss:Type="Number">-14.7985891282836</Data></Cell>
    <Cell ss:StyleID="s18"><Data ss:Type="Number">2.0133374422729698E-43</Data></Cell>
    <Cell ss:StyleID="s18"><Data ss:Type="Number">6.8144064036412295E-42</Data></Cell>
    <Cell><Data ss:Type="Number">87.282132288240703</Data></Cell>
   </Row>
   <Row>
    <Cell><Data ss:Type="String">GHR</Data></Cell>
    <Cell><Data ss:Type="Number">-3.5934311867000401</Data></Cell>
    <Cell><Data ss:Type="Number">6.8695796943492198</Data></Cell>
    <Cell><Data ss:Type="Number">-14.795093495992001</Data></Cell>
    <Cell ss:StyleID="s18"><Data ss:Type="Number">2.0950343547262801E-43</Data></Cell>
    <Cell ss:StyleID="s18"><Data ss:Type="Number">7.0832545307794094E-42</Data></Cell>
    <Cell><Data ss:Type="Number">87.234547241345695</Data></Cell>
   </Row>
   <Row>
    <Cell><Data ss:Type="String">LIFR</Data></Cell>
    <Cell><Data ss:Type="Number">-1.36555293465822</Data></Cell>
    <Cell><Data ss:Type="Number">6.0289835540187404</Data></Cell>
    <Cell><Data ss:Type="Number">-14.7919182708362</Data></Cell>
    <Cell ss:StyleID="s18"><Data ss:Type="Number">2.1721034477806001E-43</Data></Cell>
    <Cell ss:StyleID="s18"><Data ss:Type="Number">7.3358923570076297E-42</Data></Cell>
    <Cell><Data ss:Type="Number">87.205365829503194</Data></Cell>
   </Row>
   <Row>
    <Cell><Data ss:Type="String">EPN3</Data></Cell>
    <Cell><Data ss:Type="Number">1.07142472433347</Data></Cell>
    <Cell><Data ss:Type="Number">6.1761755919562997</Data></Cell>
    <Cell><Data ss:Type="Number">14.790680440276899</Data></Cell>
    <Cell ss:StyleID="s18"><Data ss:Type="Number">2.2029080541672498E-43</Data></Cell>
    <Cell ss:StyleID="s18"><Data ss:Type="Number">7.4319036123006004E-42</Data></Cell>
    <Cell><Data ss:Type="Number">87.186151487722697</Data></Cell>
   </Row>
   <Row>
    <Cell><Data ss:Type="String">SOX6</Data></Cell>
    <Cell><Data ss:Type="Number">-1.6931246545869001</Data></Cell>
    <Cell><Data ss:Type="Number">4.8042128999832796</Data></Cell>
    <Cell><Data ss:Type="Number">-14.7828877627878</Data></Cell>
    <Cell ss:StyleID="s18"><Data ss:Type="Number">2.4070895224406499E-43</Data></Cell>
    <Cell ss:StyleID="s18"><Data ss:Type="Number">8.1119954444837201E-42</Data></Cell>
    <Cell><Data ss:Type="Number">87.116277106166706</Data></Cell>
   </Row>
   <Row>
    <Cell><Data ss:Type="String">WHSC1</Data></Cell>
    <Cell><Data ss:Type="Number">1.0557807690802501</Data></Cell>
    <Cell><Data ss:Type="Number">7.6492441622007599</Data></Cell>
    <Cell><Data ss:Type="Number">14.775515155555899</Data></Cell>
    <Cell ss:StyleID="s18"><Data ss:Type="Number">2.6175994979613302E-43</Data></Cell>
    <Cell ss:StyleID="s18"><Data ss:Type="Number">8.8119275241380699E-42</Data></Cell>
    <Cell><Data ss:Type="Number">87.017620856910199</Data></Cell>
   </Row>
   <Row>
    <Cell><Data ss:Type="String">1557459_at</Data></Cell>
    <Cell><Data ss:Type="Number">-1.00214057269265</Data></Cell>
    <Cell><Data ss:Type="Number">4.5206680946812501</Data></Cell>
    <Cell><Data ss:Type="Number">-14.764712360587399</Data></Cell>
    <Cell ss:StyleID="s18"><Data ss:Type="Number">2.95963115300138E-43</Data></Cell>
    <Cell ss:StyleID="s18"><Data ss:Type="Number">9.9526349117166806E-42</Data></Cell>
    <Cell><Data ss:Type="Number">86.9262607647062</Data></Cell>
   </Row>
   <Row>
    <Cell><Data ss:Type="String">P3H2</Data></Cell>
    <Cell><Data ss:Type="Number">-1.2476113221964</Data></Cell>
    <Cell><Data ss:Type="Number">5.5778282080010904</Data></Cell>
    <Cell><Data ss:Type="Number">-14.758574762028999</Data></Cell>
    <Cell ss:StyleID="s18"><Data ss:Type="Number">3.1734406291819001E-43</Data></Cell>
    <Cell ss:StyleID="s18"><Data ss:Type="Number">1.06373185677422E-41</Data></Cell>
    <Cell><Data ss:Type="Number">86.853935577057399</Data></Cell>
   </Row>
   <Row>
    <Cell><Data ss:Type="String">AGFG1</Data></Cell>
    <Cell><Data ss:Type="Number">-1.1564954427504699</Data></Cell>
    <Cell><Data ss:Type="Number">7.2314312375642196</Data></Cell>
    <Cell><Data ss:Type="Number">-14.756487836113999</Data></Cell>
    <Cell ss:StyleID="s18"><Data ss:Type="Number">3.2495941544918699E-43</Data></Cell>
    <Cell ss:StyleID="s18"><Data ss:Type="Number">1.08809215832525E-41</Data></Cell>
    <Cell><Data ss:Type="Number">86.804401659881606</Data></Cell>
   </Row>
   <Row>
    <Cell><Data ss:Type="String">MCM4</Data></Cell>
    <Cell><Data ss:Type="Number">1.47220338501979</Data></Cell>
    <Cell><Data ss:Type="Number">7.9963188992645202</Data></Cell>
    <Cell><Data ss:Type="Number">14.7549265379264</Data></Cell>
    <Cell ss:StyleID="s18"><Data ss:Type="Number">3.30775594395357E-43</Data></Cell>
    <Cell ss:StyleID="s18"><Data ss:Type="Number">1.1063824533818601E-41</Data></Cell>
    <Cell><Data ss:Type="Number">86.7790896978197</Data></Cell>
   </Row>
   <Row>
    <Cell><Data ss:Type="String">ZCCHC24</Data></Cell>
    <Cell><Data ss:Type="Number">-1.3699034217396999</Data></Cell>
    <Cell><Data ss:Type="Number">8.4522534658855903</Data></Cell>
    <Cell><Data ss:Type="Number">-14.7500444463126</Data></Cell>
    <Cell ss:StyleID="s18"><Data ss:Type="Number">3.49640489110485E-43</Data></Cell>
    <Cell ss:StyleID="s18"><Data ss:Type="Number">1.1682325487651E-41</Data></Cell>
    <Cell><Data ss:Type="Number">86.740574454384401</Data></Cell>
   </Row>
   <Row>
    <Cell><Data ss:Type="String">236010_at</Data></Cell>
    <Cell><Data ss:Type="Number">-1.17224904040407</Data></Cell>
    <Cell><Data ss:Type="Number">5.1812724427921504</Data></Cell>
    <Cell><Data ss:Type="Number">-14.7373069330694</Data></Cell>
    <Cell ss:StyleID="s18"><Data ss:Type="Number">4.0406289777529401E-43</Data></Cell>
    <Cell ss:StyleID="s18"><Data ss:Type="Number">1.34575751491209E-41</Data></Cell>
    <Cell><Data ss:Type="Number">86.605087430757905</Data></Cell>
   </Row>
   <Row>
    <Cell><Data ss:Type="String">CACNA2D1</Data></Cell>
    <Cell><Data ss:Type="Number">-2.5672691846655198</Data></Cell>
    <Cell><Data ss:Type="Number">5.7343424182934601</Data></Cell>
    <Cell><Data ss:Type="Number">-14.736328517978601</Data></Cell>
    <Cell ss:StyleID="s18"><Data ss:Type="Number">4.0857687997348297E-43</Data></Cell>
    <Cell ss:StyleID="s18"><Data ss:Type="Number">1.3593439727968899E-41</Data></Cell>
    <Cell><Data ss:Type="Number">86.574789436975806</Data></Cell>
   </Row>
   <Row>
    <Cell><Data ss:Type="String">FAM43A</Data></Cell>
    <Cell><Data ss:Type="Number">-1.2217259593315699</Data></Cell>
    <Cell><Data ss:Type="Number">6.06941221441528</Data></Cell>
    <Cell><Data ss:Type="Number">-14.727982040123701</Data></Cell>
    <Cell ss:StyleID="s18"><Data ss:Type="Number">4.4918531845728396E-43</Data></Cell>
    <Cell ss:StyleID="s18"><Data ss:Type="Number">1.4896947666418999E-41</Data></Cell>
    <Cell><Data ss:Type="Number">86.485602607486697</Data></Cell>
   </Row>
   <Row>
    <Cell><Data ss:Type="String">RGL1</Data></Cell>
    <Cell><Data ss:Type="Number">-1.3254983626146699</Data></Cell>
    <Cell><Data ss:Type="Number">8.1241248771354204</Data></Cell>
    <Cell><Data ss:Type="Number">-14.720966735480699</Data></Cell>
    <Cell ss:StyleID="s18"><Data ss:Type="Number">4.8641233435281597E-43</Data></Cell>
    <Cell ss:StyleID="s18"><Data ss:Type="Number">1.6114469644650399E-41</Data></Cell>
    <Cell><Data ss:Type="Number">86.397292256768296</Data></Cell>
   </Row>
   <Row>
    <Cell><Data ss:Type="String">ABCA5</Data></Cell>
    <Cell><Data ss:Type="Number">-1.54709500053747</Data></Cell>
    <Cell><Data ss:Type="Number">6.8662273264306899</Data></Cell>
    <Cell><Data ss:Type="Number">-14.709060013522</Data></Cell>
    <Cell ss:StyleID="s18"><Data ss:Type="Number">5.5676763169151697E-43</Data></Cell>
    <Cell ss:StyleID="s18"><Data ss:Type="Number">1.8425768162455601E-41</Data></Cell>
    <Cell><Data ss:Type="Number">86.261436715226793</Data></Cell>
   </Row>
   <Row>
    <Cell><Data ss:Type="String">WISP2</Data></Cell>
    <Cell><Data ss:Type="Number">-1.4314969653699801</Data></Cell>
    <Cell><Data ss:Type="Number">5.8982076491228703</Data></Cell>
    <Cell><Data ss:Type="Number">-14.699079382493499</Data></Cell>
    <Cell ss:StyleID="s18"><Data ss:Type="Number">6.2349571120405701E-43</Data></Cell>
    <Cell ss:StyleID="s18"><Data ss:Type="Number">2.0525478812837599E-41</Data></Cell>
    <Cell><Data ss:Type="Number">86.252520887724998</Data></Cell>
   </Row>
   <Row>
    <Cell><Data ss:Type="String">RMI1</Data></Cell>
    <Cell><Data ss:Type="Number">1.0524412756180199</Data></Cell>
    <Cell><Data ss:Type="Number">8.0239949399078903</Data></Cell>
    <Cell><Data ss:Type="Number">14.7080743279333</Data></Cell>
    <Cell ss:StyleID="s18"><Data ss:Type="Number">5.6302767778369798E-43</Data></Cell>
    <Cell ss:StyleID="s18"><Data ss:Type="Number">1.86132427008535E-41</Data></Cell>
    <Cell><Data ss:Type="Number">86.251996681491903</Data></Cell>
   </Row>
   <Row>
    <Cell><Data ss:Type="String">PDGFD</Data></Cell>
    <Cell><Data ss:Type="Number">-2.1687069821042102</Data></Cell>
    <Cell><Data ss:Type="Number">7.0550301576187202</Data></Cell>
    <Cell><Data ss:Type="Number">-14.7063495273483</Data></Cell>
    <Cell ss:StyleID="s18"><Data ss:Type="Number">5.7415108194966898E-43</Data></Cell>
    <Cell ss:StyleID="s18"><Data ss:Type="Number">1.89609302395924E-41</Data></Cell>
    <Cell><Data ss:Type="Number">86.231889534912796</Data></Cell>
   </Row>
   <Row>
    <Cell><Data ss:Type="String">PCNA</Data></Cell>
    <Cell><Data ss:Type="Number">1.09324123507006</Data></Cell>
    <Cell><Data ss:Type="Number">9.7450992115107802</Data></Cell>
    <Cell><Data ss:Type="Number">14.679962260837501</Data></Cell>
    <Cell ss:StyleID="s18"><Data ss:Type="Number">7.74364688672397E-43</Data></Cell>
    <Cell ss:StyleID="s18"><Data ss:Type="Number">2.5438530749517399E-41</Data></Cell>
    <Cell><Data ss:Type="Number">85.934575908920195</Data></Cell>
   </Row>
   <Row>
    <Cell><Data ss:Type="String">CENPA</Data></Cell>
    <Cell><Data ss:Type="Number">2.1535318085437098</Data></Cell>
    <Cell><Data ss:Type="Number">6.7094731198808804</Data></Cell>
    <Cell><Data ss:Type="Number">14.677692774316901</Data></Cell>
    <Cell ss:StyleID="s18"><Data ss:Type="Number">7.9453631560648492E-43</Data></Cell>
    <Cell ss:StyleID="s18"><Data ss:Type="Number">2.6019192391913302E-41</Data></Cell>
    <Cell><Data ss:Type="Number">85.907611689090899</Data></Cell>
   </Row>
   <Row>
    <Cell><Data ss:Type="String">OSBPL1A</Data></Cell>
    <Cell><Data ss:Type="Number">-1.3756422741957799</Data></Cell>
    <Cell><Data ss:Type="Number">9.05236640983345</Data></Cell>
    <Cell><Data ss:Type="Number">-14.676793312193601</Data></Cell>
    <Cell ss:StyleID="s18"><Data ss:Type="Number">8.0267508021893897E-43</Data></Cell>
    <Cell ss:StyleID="s18"><Data ss:Type="Number">2.6258222237204098E-41</Data></Cell>
    <Cell><Data ss:Type="Number">85.897811053580497</Data></Cell>
   </Row>
   <Row>
    <Cell><Data ss:Type="String">EEF1A1</Data></Cell>
    <Cell><Data ss:Type="Number">-1.6553090753297499</Data></Cell>
    <Cell><Data ss:Type="Number">7.4579434491691998</Data></Cell>
    <Cell><Data ss:Type="Number">-14.673604256873499</Data></Cell>
    <Cell ss:StyleID="s18"><Data ss:Type="Number">8.3220662586488408E-43</Data></Cell>
    <Cell ss:StyleID="s18"><Data ss:Type="Number">2.7167463483610002E-41</Data></Cell>
    <Cell><Data ss:Type="Number">85.862228158477905</Data></Cell>
   </Row>
   <Row>
    <Cell><Data ss:Type="String">LDB2</Data></Cell>
    <Cell><Data ss:Type="Number">-1.86406446629538</Data></Cell>
    <Cell><Data ss:Type="Number">6.3294536450487398</Data></Cell>
    <Cell><Data ss:Type="Number">-14.6672113166366</Data></Cell>
    <Cell ss:StyleID="s18"><Data ss:Type="Number">8.9470835205931906E-43</Data></Cell>
    <Cell ss:StyleID="s18"><Data ss:Type="Number">2.9086391894286001E-41</Data></Cell>
    <Cell><Data ss:Type="Number">85.815400676726497</Data></Cell>
   </Row>
   <Row>
    <Cell><Data ss:Type="String">KCNJ8</Data></Cell>
    <Cell><Data ss:Type="Number">-1.5531904537561401</Data></Cell>
    <Cell><Data ss:Type="Number">6.2721174234255903</Data></Cell>
    <Cell><Data ss:Type="Number">-14.6683718419896</Data></Cell>
    <Cell ss:StyleID="s18"><Data ss:Type="Number">8.8302455171852403E-43</Data></Cell>
    <Cell ss:StyleID="s18"><Data ss:Type="Number">2.8736430624812801E-41</Data></Cell>
    <Cell><Data ss:Type="Number">85.812509710911201</Data></Cell>
   </Row>
   <Row>
    <Cell><Data ss:Type="String">LLGL2</Data></Cell>
    <Cell><Data ss:Type="Number">1.08663479081303</Data></Cell>
    <Cell><Data ss:Type="Number">7.3740836769523597</Data></Cell>
    <Cell><Data ss:Type="Number">14.6517399726938</Data></Cell>
    <Cell ss:StyleID="s18"><Data ss:Type="Number">1.0660152085284699E-42</Data></Cell>
    <Cell ss:StyleID="s18"><Data ss:Type="Number">3.4547730188103102E-41</Data></Cell>
    <Cell><Data ss:Type="Number">85.616920431320906</Data></Cell>
   </Row>
   <Row>
    <Cell><Data ss:Type="String">EIF4E3</Data></Cell>
    <Cell><Data ss:Type="Number">-1.6308381563766201</Data></Cell>
    <Cell><Data ss:Type="Number">5.2141813431016901</Data></Cell>
    <Cell><Data ss:Type="Number">-14.648332400199401</Data></Cell>
    <Cell ss:StyleID="s18"><Data ss:Type="Number">1.1079362657545999E-42</Data></Cell>
    <Cell ss:StyleID="s18"><Data ss:Type="Number">3.58691498708172E-41</Data></Cell>
    <Cell><Data ss:Type="Number">85.585158183635698</Data></Cell>
   </Row>
   <Row>
    <Cell><Data ss:Type="String">CCNA2</Data></Cell>
    <Cell><Data ss:Type="Number">1.47063581461165</Data></Cell>
    <Cell><Data ss:Type="Number">7.1141869291416198</Data></Cell>
    <Cell><Data ss:Type="Number">14.6478986990106</Data></Cell>
    <Cell ss:StyleID="s18"><Data ss:Type="Number">1.1133883524838801E-42</Data></Cell>
    <Cell ss:StyleID="s18"><Data ss:Type="Number">3.6008384007839602E-41</Data></Cell>
    <Cell><Data ss:Type="Number">85.571805155217902</Data></Cell>
   </Row>
   <Row>
    <Cell><Data ss:Type="String">PARVA</Data></Cell>
    <Cell><Data ss:Type="Number">-1.07862158347048</Data></Cell>
    <Cell><Data ss:Type="Number">8.2874175760130893</Data></Cell>
    <Cell><Data ss:Type="Number">-14.6216937223173</Data></Cell>
    <Cell ss:StyleID="s18"><Data ss:Type="Number">1.4976055313514001E-42</Data></Cell>
    <Cell ss:StyleID="s18"><Data ss:Type="Number">4.8185303896587997E-41</Data></Cell>
    <Cell><Data ss:Type="Number">85.275312690174999</Data></Cell>
   </Row>
   <Row>
    <Cell><Data ss:Type="String">MKI67</Data></Cell>
    <Cell><Data ss:Type="Number">1.5189244844205301</Data></Cell>
    <Cell><Data ss:Type="Number">6.7671367044354902</Data></Cell>
    <Cell><Data ss:Type="Number">14.6137695843027</Data></Cell>
    <Cell ss:StyleID="s18"><Data ss:Type="Number">1.6379716413303201E-42</Data></Cell>
    <Cell ss:StyleID="s18"><Data ss:Type="Number">5.2539410370219795E-41</Data></Cell>
    <Cell><Data ss:Type="Number">85.186311972899205</Data></Cell>
   </Row>
   <Row>
    <Cell><Data ss:Type="String">SEC61A2</Data></Cell>
    <Cell><Data ss:Type="Number">1.0643345597042599</Data></Cell>
    <Cell><Data ss:Type="Number">6.8034004392733003</Data></Cell>
    <Cell><Data ss:Type="Number">14.591146338366601</Data></Cell>
    <Cell ss:StyleID="s18"><Data ss:Type="Number">2.1150903610578698E-42</Data></Cell>
    <Cell ss:StyleID="s18"><Data ss:Type="Number">6.74284770150089E-41</Data></Cell>
    <Cell><Data ss:Type="Number">84.934002149871503</Data></Cell>
   </Row>
   <Row>
    <Cell><Data ss:Type="String">EPCAM</Data></Cell>
    <Cell><Data ss:Type="Number">1.59012633394813</Data></Cell>
    <Cell><Data ss:Type="Number">10.8688201824245</Data></Cell>
    <Cell><Data ss:Type="Number">14.5767083577077</Data></Cell>
    <Cell ss:StyleID="s18"><Data ss:Type="Number">2.4896301204098601E-42</Data></Cell>
    <Cell ss:StyleID="s18"><Data ss:Type="Number">7.9207215041401898E-41</Data></Cell>
    <Cell><Data ss:Type="Number">84.902353925140503</Data></Cell>
   </Row>
   <Row>
    <Cell><Data ss:Type="String">235456_at</Data></Cell>
    <Cell><Data ss:Type="Number">2.4438282148040802</Data></Cell>
    <Cell><Data ss:Type="Number">8.2695175384420292</Data></Cell>
    <Cell><Data ss:Type="Number">14.582524375046001</Data></Cell>
    <Cell ss:StyleID="s18"><Data ss:Type="Number">2.3313997418492199E-42</Data></Cell>
    <Cell ss:StyleID="s18"><Data ss:Type="Number">7.4248671615674804E-41</Data></Cell>
    <Cell><Data ss:Type="Number">84.8370551031297</Data></Cell>
   </Row>
   <Row>
    <Cell><Data ss:Type="String">F12</Data></Cell>
    <Cell><Data ss:Type="Number">1.5301039380331001</Data></Cell>
    <Cell><Data ss:Type="Number">7.7050155142947796</Data></Cell>
    <Cell><Data ss:Type="Number">14.5724834951943</Data></Cell>
    <Cell ss:StyleID="s18"><Data ss:Type="Number">2.61124183334693E-42</Data></Cell>
    <Cell ss:StyleID="s18"><Data ss:Type="Number">8.2991846642369696E-41</Data></Cell>
    <Cell><Data ss:Type="Number">84.724376498516506</Data></Cell>
   </Row>
   <Row>
    <Cell><Data ss:Type="String">CDC7</Data></Cell>
    <Cell><Data ss:Type="Number">1.44692685593744</Data></Cell>
    <Cell><Data ss:Type="Number">7.2113339337240596</Data></Cell>
    <Cell><Data ss:Type="Number">14.5634522670927</Data></Cell>
    <Cell ss:StyleID="s18"><Data ss:Type="Number">2.89142343227122E-42</Data></Cell>
    <Cell ss:StyleID="s18"><Data ss:Type="Number">9.17103209136411E-41</Data></Cell>
    <Cell><Data ss:Type="Number">84.623352450236098</Data></Cell>
   </Row>
   <Row>
    <Cell><Data ss:Type="String">RBP7</Data></Cell>
    <Cell><Data ss:Type="Number">-2.3998909745955102</Data></Cell>
    <Cell><Data ss:Type="Number">6.7905122971552903</Data></Cell>
    <Cell><Data ss:Type="Number">-14.5332919608758</Data></Cell>
    <Cell ss:StyleID="s18"><Data ss:Type="Number">4.06284027329963E-42</Data></Cell>
    <Cell ss:StyleID="s18"><Data ss:Type="Number">1.2821520353902401E-40</Data></Cell>
    <Cell><Data ss:Type="Number">84.283243969009504</Data></Cell>
   </Row>
   <Row>
    <Cell><Data ss:Type="String">233073_at</Data></Cell>
    <Cell><Data ss:Type="Number">-1.0104948621624099</Data></Cell>
    <Cell><Data ss:Type="Number">4.25820213490121</Data></Cell>
    <Cell><Data ss:Type="Number">-14.531005130425999</Data></Cell>
    <Cell ss:StyleID="s18"><Data ss:Type="Number">4.16891874381407E-42</Data></Cell>
    <Cell ss:StyleID="s18"><Data ss:Type="Number">1.31430206445606E-40</Data></Cell>
    <Cell><Data ss:Type="Number">84.275952269475894</Data></Cell>
   </Row>
   <Row>
    <Cell><Data ss:Type="String">MYL9</Data></Cell>
    <Cell><Data ss:Type="Number">-1.68872878042214</Data></Cell>
    <Cell><Data ss:Type="Number">7.5485772027095397</Data></Cell>
    <Cell><Data ss:Type="Number">-14.526549022819299</Data></Cell>
    <Cell ss:StyleID="s18"><Data ss:Type="Number">4.3836178026626301E-42</Data></Cell>
    <Cell ss:StyleID="s18"><Data ss:Type="Number">1.37920787887798E-40</Data></Cell>
    <Cell><Data ss:Type="Number">84.209541361925702</Data></Cell>
   </Row>
   <Row>
    <Cell><Data ss:Type="String">BARD1</Data></Cell>
    <Cell><Data ss:Type="Number">1.0578074170988301</Data></Cell>
    <Cell><Data ss:Type="Number">8.0438991156061395</Data></Cell>
    <Cell><Data ss:Type="Number">14.525023750356199</Data></Cell>
    <Cell ss:StyleID="s18"><Data ss:Type="Number">4.4596102666213197E-42</Data></Cell>
    <Cell ss:StyleID="s18"><Data ss:Type="Number">1.4017070500333199E-40</Data></Cell>
    <Cell><Data ss:Type="Number">84.207620189120306</Data></Cell>
   </Row>
   <Row>
    <Cell><Data ss:Type="String">SORD</Data></Cell>
    <Cell><Data ss:Type="Number">1.86283501294164</Data></Cell>
    <Cell><Data ss:Type="Number">8.8106301262521391</Data></Cell>
    <Cell><Data ss:Type="Number">14.500189713359401</Data></Cell>
    <Cell ss:StyleID="s18"><Data ss:Type="Number">5.8988609470334799E-42</Data></Cell>
    <Cell ss:StyleID="s18"><Data ss:Type="Number">1.84850678614755E-40</Data></Cell>
    <Cell><Data ss:Type="Number">83.920117916568003</Data></Cell>
   </Row>
   <Row>
    <Cell><Data ss:Type="String">SIX4</Data></Cell>
    <Cell><Data ss:Type="Number">1.37235778748347</Data></Cell>
    <Cell><Data ss:Type="Number">7.8123980791529899</Data></Cell>
    <Cell><Data ss:Type="Number">14.488638648919601</Data></Cell>
    <Cell ss:StyleID="s18"><Data ss:Type="Number">6.71784768099942E-42</Data></Cell>
    <Cell ss:StyleID="s18"><Data ss:Type="Number">2.1030427264822399E-40</Data></Cell>
    <Cell><Data ss:Type="Number">83.7850994701556</Data></Cell>
   </Row>
   <Row>
    <Cell><Data ss:Type="String">KLF9</Data></Cell>
    <Cell><Data ss:Type="Number">-1.6860966484512401</Data></Cell>
    <Cell><Data ss:Type="Number">6.70300669324073</Data></Cell>
    <Cell><Data ss:Type="Number">-14.4845501732038</Data></Cell>
    <Cell ss:StyleID="s18"><Data ss:Type="Number">7.03410705353741E-42</Data></Cell>
    <Cell ss:StyleID="s18"><Data ss:Type="Number">2.19984663992329E-40</Data></Cell>
    <Cell><Data ss:Type="Number">83.742512883096495</Data></Cell>
   </Row>
   <Row>
    <Cell><Data ss:Type="String">SPDEF</Data></Cell>
    <Cell><Data ss:Type="Number">1.2960043086430399</Data></Cell>
    <Cell><Data ss:Type="Number">8.8232793396953593</Data></Cell>
    <Cell><Data ss:Type="Number">14.4728250434371</Data></Cell>
    <Cell ss:StyleID="s18"><Data ss:Type="Number">8.0258014587453694E-42</Data></Cell>
    <Cell ss:StyleID="s18"><Data ss:Type="Number">2.5024817030987299E-40</Data></Cell>
    <Cell><Data ss:Type="Number">83.615523635147298</Data></Cell>
   </Row>
   <Row>
    <Cell><Data ss:Type="String">PRKCZ</Data></Cell>
    <Cell><Data ss:Type="Number">1.06270732517769</Data></Cell>
    <Cell><Data ss:Type="Number">7.7708633398993001</Data></Cell>
    <Cell><Data ss:Type="Number">14.4415869866063</Data></Cell>
    <Cell ss:StyleID="s18"><Data ss:Type="Number">1.14017184106957E-41</Data></Cell>
    <Cell ss:StyleID="s18"><Data ss:Type="Number">3.5480332495134101E-40</Data></Cell>
    <Cell><Data ss:Type="Number">83.337012693287207</Data></Cell>
   </Row>
   <Row>
    <Cell><Data ss:Type="String">ITGB1BP1</Data></Cell>
    <Cell><Data ss:Type="Number">-1.1573428678587401</Data></Cell>
    <Cell><Data ss:Type="Number">8.5770034294413904</Data></Cell>
    <Cell><Data ss:Type="Number">-14.4315042987729</Data></Cell>
    <Cell ss:StyleID="s18"><Data ss:Type="Number">1.2768765227157101E-41</Data></Cell>
    <Cell ss:StyleID="s18"><Data ss:Type="Number">3.96554482337746E-40</Data></Cell>
    <Cell><Data ss:Type="Number">83.219420233201205</Data></Cell>
   </Row>
   <Row>
    <Cell><Data ss:Type="String">GPR34</Data></Cell>
    <Cell><Data ss:Type="Number">-1.89784599092234</Data></Cell>
    <Cell><Data ss:Type="Number">5.7211705462097502</Data></Cell>
    <Cell><Data ss:Type="Number">-14.430976417618499</Data></Cell>
    <Cell ss:StyleID="s18"><Data ss:Type="Number">1.2844675784605399E-41</Data></Cell>
    <Cell ss:StyleID="s18"><Data ss:Type="Number">3.9851626040451402E-40</Data></Cell>
    <Cell><Data ss:Type="Number">83.151985527612197</Data></Cell>
   </Row>
   <Row>
    <Cell><Data ss:Type="String">FYN</Data></Cell>
    <Cell><Data ss:Type="Number">-1.36182874668151</Data></Cell>
    <Cell><Data ss:Type="Number">5.0795862358488799</Data></Cell>
    <Cell><Data ss:Type="Number">-14.417035046876601</Data></Cell>
    <Cell ss:StyleID="s18"><Data ss:Type="Number">1.5020718144483401E-41</Data></Cell>
    <Cell ss:StyleID="s18"><Data ss:Type="Number">4.6418768700649599E-40</Data></Cell>
    <Cell><Data ss:Type="Number">82.994856046512197</Data></Cell>
   </Row>
   <Row>
    <Cell><Data ss:Type="String">NDC80</Data></Cell>
    <Cell><Data ss:Type="Number">2.1611238118937801</Data></Cell>
    <Cell><Data ss:Type="Number">6.6892392818288799</Data></Cell>
    <Cell><Data ss:Type="Number">14.416073640728699</Data></Cell>
    <Cell ss:StyleID="s18"><Data ss:Type="Number">1.5183660224132101E-41</Data></Cell>
    <Cell ss:StyleID="s18"><Data ss:Type="Number">4.6875991100642397E-40</Data></Cell>
    <Cell><Data ss:Type="Number">82.970796801854704</Data></Cell>
   </Row>
   <Row>
    <Cell><Data ss:Type="String">EMCN</Data></Cell>
    <Cell><Data ss:Type="Number">-1.7891857632852199</Data></Cell>
    <Cell><Data ss:Type="Number">5.1656130351089002</Data></Cell>
    <Cell><Data ss:Type="Number">-14.410910628022201</Data></Cell>
    <Cell ss:StyleID="s18"><Data ss:Type="Number">1.6089313044195799E-41</Data></Cell>
    <Cell ss:StyleID="s18"><Data ss:Type="Number">4.9476615156753001E-40</Data></Cell>
    <Cell><Data ss:Type="Number">82.946403576302899</Data></Cell>
   </Row>
   <Row>
    <Cell><Data ss:Type="String">SOCS5</Data></Cell>
    <Cell><Data ss:Type="Number">-1.03460991083863</Data></Cell>
    <Cell><Data ss:Type="Number">7.0992558647367803</Data></Cell>
    <Cell><Data ss:Type="Number">-14.4120895383413</Data></Cell>
    <Cell ss:StyleID="s18"><Data ss:Type="Number">1.5877887509426199E-41</Data></Cell>
    <Cell ss:StyleID="s18"><Data ss:Type="Number">4.88745131860035E-40</Data></Cell>
    <Cell><Data ss:Type="Number">82.936786833366199</Data></Cell>
   </Row>
   <Row>
    <Cell><Data ss:Type="String">RWDD1</Data></Cell>
    <Cell><Data ss:Type="Number">-1.0432717193784999</Data></Cell>
    <Cell><Data ss:Type="Number">4.7927526931440099</Data></Cell>
    <Cell><Data ss:Type="Number">-14.3989624784424</Data></Cell>
    <Cell ss:StyleID="s18"><Data ss:Type="Number">1.83969573150891E-41</Data></Cell>
    <Cell ss:StyleID="s18"><Data ss:Type="Number">5.6351267685807802E-40</Data></Cell>
    <Cell><Data ss:Type="Number">82.794139825939297</Data></Cell>
   </Row>
   <Row>
    <Cell><Data ss:Type="String">KPNA2</Data></Cell>
    <Cell><Data ss:Type="Number">1.1226277829154301</Data></Cell>
    <Cell><Data ss:Type="Number">10.8640783526464</Data></Cell>
    <Cell><Data ss:Type="Number">14.3976238753777</Data></Cell>
    <Cell ss:StyleID="s18"><Data ss:Type="Number">1.8675219923153699E-41</Data></Cell>
    <Cell ss:StyleID="s18"><Data ss:Type="Number">5.71476348215959E-40</Data></Cell>
    <Cell><Data ss:Type="Number">82.763095209556894</Data></Cell>
   </Row>
   <Row>
    <Cell><Data ss:Type="String">PIK3R1</Data></Cell>
    <Cell><Data ss:Type="Number">-1.3809069353143</Data></Cell>
    <Cell><Data ss:Type="Number">9.0324262841433107</Data></Cell>
    <Cell><Data ss:Type="Number">-14.387371643546301</Data></Cell>
    <Cell ss:StyleID="s18"><Data ss:Type="Number">2.09502295196467E-41</Data></Cell>
    <Cell ss:StyleID="s18"><Data ss:Type="Number">6.39841287106867E-40</Data></Cell>
    <Cell><Data ss:Type="Number">82.650347703784306</Data></Cell>
   </Row>
   <Row>
    <Cell><Data ss:Type="String">EPAS1</Data></Cell>
    <Cell><Data ss:Type="Number">-1.4907169386108099</Data></Cell>
    <Cell><Data ss:Type="Number">9.6800731815365193</Data></Cell>
    <Cell><Data ss:Type="Number">-14.3785551449372</Data></Cell>
    <Cell ss:StyleID="s18"><Data ss:Type="Number">2.3126247291732298E-41</Data></Cell>
    <Cell ss:StyleID="s18"><Data ss:Type="Number">7.03550834437389E-40</Data></Cell>
    <Cell><Data ss:Type="Number">82.554403164494204</Data></Cell>
   </Row>
   <Row>
    <Cell><Data ss:Type="String">CYB561</Data></Cell>
    <Cell><Data ss:Type="Number">1.12346804551816</Data></Cell>
    <Cell><Data ss:Type="Number">8.8634667634362803</Data></Cell>
    <Cell><Data ss:Type="Number">14.3702724425246</Data></Cell>
    <Cell ss:StyleID="s18"><Data ss:Type="Number">2.5375241080357398E-41</Data></Cell>
    <Cell ss:StyleID="s18"><Data ss:Type="Number">7.6972385019117197E-40</Data></Cell>
    <Cell><Data ss:Type="Number">82.467684184690498</Data></Cell>
   </Row>
   <Row>
    <Cell><Data ss:Type="String">TMEM55A</Data></Cell>
    <Cell><Data ss:Type="Number">-1.5837716802049</Data></Cell>
    <Cell><Data ss:Type="Number">5.2069889228146504</Data></Cell>
    <Cell><Data ss:Type="Number">-14.366920717603699</Data></Cell>
    <Cell ss:StyleID="s18"><Data ss:Type="Number">2.6346119061969899E-41</Data></Cell>
    <Cell ss:StyleID="s18"><Data ss:Type="Number">7.9839973599229207E-40</Data></Cell>
    <Cell><Data ss:Type="Number">82.437693455285995</Data></Cell>
   </Row>
   <Row>
    <Cell><Data ss:Type="String">WNT11</Data></Cell>
    <Cell><Data ss:Type="Number">-1.2588830587308899</Data></Cell>
    <Cell><Data ss:Type="Number">5.6765292739728599</Data></Cell>
    <Cell><Data ss:Type="Number">-14.357457954964501</Data></Cell>
    <Cell ss:StyleID="s18"><Data ss:Type="Number">2.9291579157437302E-41</Data></Cell>
    <Cell ss:StyleID="s18"><Data ss:Type="Number">8.8594279165347702E-40</Data></Cell>
    <Cell><Data ss:Type="Number">82.392742392551298</Data></Cell>
   </Row>
   <Row>
    <Cell><Data ss:Type="String">PRSS8</Data></Cell>
    <Cell><Data ss:Type="Number">1.7386253283034001</Data></Cell>
    <Cell><Data ss:Type="Number">8.0964555900489206</Data></Cell>
    <Cell><Data ss:Type="Number">14.328701046054199</Data></Cell>
    <Cell ss:StyleID="s18"><Data ss:Type="Number">4.0412247003422698E-41</Data></Cell>
    <Cell ss:StyleID="s18"><Data ss:Type="Number">1.2175844053805799E-39</Data></Cell>
    <Cell><Data ss:Type="Number">82.016841453522005</Data></Cell>
   </Row>
   <Row>
    <Cell><Data ss:Type="String">BOLA2</Data></Cell>
    <Cell><Data ss:Type="Number">1.0403812434294799</Data></Cell>
    <Cell><Data ss:Type="Number">9.1193926540636099</Data></Cell>
    <Cell><Data ss:Type="Number">14.3277725347721</Data></Cell>
    <Cell ss:StyleID="s18"><Data ss:Type="Number">4.08341386426376E-41</Data></Cell>
    <Cell ss:StyleID="s18"><Data ss:Type="Number">1.22911150328186E-39</Data></Cell>
    <Cell><Data ss:Type="Number">81.984781757771998</Data></Cell>
   </Row>
   <Row>
    <Cell><Data ss:Type="String">HMMR</Data></Cell>
    <Cell><Data ss:Type="Number">1.5909411435637999</Data></Cell>
    <Cell><Data ss:Type="Number">6.2064395039269398</Data></Cell>
    <Cell><Data ss:Type="Number">14.319380813161199</Data></Cell>
    <Cell ss:StyleID="s18"><Data ss:Type="Number">4.4851852315984299E-41</Data></Cell>
    <Cell ss:StyleID="s18"><Data ss:Type="Number">1.34615818553752E-39</Data></Cell>
    <Cell><Data ss:Type="Number">81.890168225524704</Data></Cell>
   </Row>
   <Row>
    <Cell><Data ss:Type="String">232628_at</Data></Cell>
    <Cell><Data ss:Type="Number">-1.8038509114811001</Data></Cell>
    <Cell><Data ss:Type="Number">6.2435615422925501</Data></Cell>
    <Cell><Data ss:Type="Number">-14.3075437836166</Data></Cell>
    <Cell ss:StyleID="s18"><Data ss:Type="Number">5.1197463943871096E-41</Data></Cell>
    <Cell ss:StyleID="s18"><Data ss:Type="Number">1.5329729608414699E-39</Data></Cell>
    <Cell><Data ss:Type="Number">81.7632412689929</Data></Cell>
   </Row>
   <Row>
    <Cell><Data ss:Type="String">F3</Data></Cell>
    <Cell><Data ss:Type="Number">-1.83576242809864</Data></Cell>
    <Cell><Data ss:Type="Number">6.9043947774048204</Data></Cell>
    <Cell><Data ss:Type="Number">-14.307498684393</Data></Cell>
    <Cell ss:StyleID="s18"><Data ss:Type="Number">5.12232763343139E-41</Data></Cell>
    <Cell ss:StyleID="s18"><Data ss:Type="Number">1.5329729608414699E-39</Data></Cell>
    <Cell><Data ss:Type="Number">81.757595368369806</Data></Cell>
   </Row>
   <Row>
    <Cell><Data ss:Type="String">NR3C1</Data></Cell>
    <Cell><Data ss:Type="Number">-1.35423735058399</Data></Cell>
    <Cell><Data ss:Type="Number">6.4663068193442097</Data></Cell>
    <Cell><Data ss:Type="Number">-14.298191165918301</Data></Cell>
    <Cell ss:StyleID="s18"><Data ss:Type="Number">5.6837702634549495E-41</Data></Cell>
    <Cell ss:StyleID="s18"><Data ss:Type="Number">1.69612816048941E-39</Data></Cell>
    <Cell><Data ss:Type="Number">81.658690528466195</Data></Cell>
   </Row>
   <Row>
    <Cell><Data ss:Type="String">CBX4</Data></Cell>
    <Cell><Data ss:Type="Number">1.18736856560575</Data></Cell>
    <Cell><Data ss:Type="Number">9.9272842162889301</Data></Cell>
    <Cell><Data ss:Type="Number">14.275599150465</Data></Cell>
    <Cell ss:StyleID="s18"><Data ss:Type="Number">7.3148976379948902E-41</Data></Cell>
    <Cell ss:StyleID="s18"><Data ss:Type="Number">2.1787248450538299E-39</Data></Cell>
    <Cell><Data ss:Type="Number">81.408694119554994</Data></Cell>
   </Row>
   <Row>
    <Cell><Data ss:Type="String">229319_at</Data></Cell>
    <Cell><Data ss:Type="Number">-1.1844573007927399</Data></Cell>
    <Cell><Data ss:Type="Number">7.4505623826912197</Data></Cell>
    <Cell><Data ss:Type="Number">-14.2756400891599</Data></Cell>
    <Cell ss:StyleID="s18"><Data ss:Type="Number">7.3115555727830398E-41</Data></Cell>
    <Cell ss:StyleID="s18"><Data ss:Type="Number">2.1787248450538299E-39</Data></Cell>
    <Cell><Data ss:Type="Number">81.406983491503397</Data></Cell>
   </Row>
   <Row>
    <Cell><Data ss:Type="String">CRYBG3</Data></Cell>
    <Cell><Data ss:Type="Number">-1.5266065513719</Data></Cell>
    <Cell><Data ss:Type="Number">7.59442447117305</Data></Cell>
    <Cell><Data ss:Type="Number">-14.2747989360033</Data></Cell>
    <Cell ss:StyleID="s18"><Data ss:Type="Number">7.3805303968331103E-41</Data></Cell>
    <Cell ss:StyleID="s18"><Data ss:Type="Number">2.1961818042869499E-39</Data></Cell>
    <Cell><Data ss:Type="Number">81.392665998531996</Data></Cell>
   </Row>
   <Row>
    <Cell><Data ss:Type="String">ROBO4</Data></Cell>
    <Cell><Data ss:Type="Number">-1.2570535960759599</Data></Cell>
    <Cell><Data ss:Type="Number">6.0374216537560699</Data></Cell>
    <Cell><Data ss:Type="Number">-14.261434862971701</Data></Cell>
    <Cell ss:StyleID="s18"><Data ss:Type="Number">8.5675572722281702E-41</Data></Cell>
    <Cell ss:StyleID="s18"><Data ss:Type="Number">2.5445563735200701E-39</Data></Cell>
    <Cell><Data ss:Type="Number">81.301939983185406</Data></Cell>
   </Row>
   <Row>
    <Cell><Data ss:Type="String">F8</Data></Cell>
    <Cell><Data ss:Type="Number">-1.32163898489817</Data></Cell>
    <Cell><Data ss:Type="Number">6.7200122518244099</Data></Cell>
    <Cell><Data ss:Type="Number">-14.2643907889526</Data></Cell>
    <Cell ss:StyleID="s18"><Data ss:Type="Number">8.2896057833944603E-41</Data></Cell>
    <Cell ss:StyleID="s18"><Data ss:Type="Number">2.46434535427641E-39</Data></Cell>
    <Cell><Data ss:Type="Number">81.294907143417703</Data></Cell>
   </Row>
   <Row>
    <Cell><Data ss:Type="String">HIST1H2BF</Data></Cell>
    <Cell><Data ss:Type="Number">1.34133160252218</Data></Cell>
    <Cell><Data ss:Type="Number">7.1176713850765401</Data></Cell>
    <Cell><Data ss:Type="Number">14.258094682333301</Data></Cell>
    <Cell ss:StyleID="s18"><Data ss:Type="Number">8.8928328751272304E-41</Data></Cell>
    <Cell ss:StyleID="s18"><Data ss:Type="Number">2.6386570715059701E-39</Data></Cell>
    <Cell><Data ss:Type="Number">81.211506967602702</Data></Cell>
   </Row>
   <Row>
    <Cell><Data ss:Type="String">KIF15</Data></Cell>
    <Cell><Data ss:Type="Number">1.75510392779831</Data></Cell>
    <Cell><Data ss:Type="Number">6.2644039650484604</Data></Cell>
    <Cell><Data ss:Type="Number">14.244889262035599</Data></Cell>
    <Cell ss:StyleID="s18"><Data ss:Type="Number">1.03038568365575E-40</Data></Cell>
    <Cell ss:StyleID="s18"><Data ss:Type="Number">3.0486548600425602E-39</Data></Cell>
    <Cell><Data ss:Type="Number">81.061984945597999</Data></Cell>
   </Row>
   <Row>
    <Cell><Data ss:Type="String">ABLIM1</Data></Cell>
    <Cell><Data ss:Type="Number">-1.3038219128790201</Data></Cell>
    <Cell><Data ss:Type="Number">9.1022460396432496</Data></Cell>
    <Cell><Data ss:Type="Number">-14.230512160633801</Data></Cell>
    <Cell ss:StyleID="s18"><Data ss:Type="Number">1.20947673105168E-40</Data></Cell>
    <Cell ss:StyleID="s18"><Data ss:Type="Number">3.5650495086626003E-39</Data></Cell>
    <Cell><Data ss:Type="Number">80.905785905888706</Data></Cell>
   </Row>
   <Row>
    <Cell><Data ss:Type="String">GRK5</Data></Cell>
    <Cell><Data ss:Type="Number">-1.4011778567480599</Data></Cell>
    <Cell><Data ss:Type="Number">6.7441980120665397</Data></Cell>
    <Cell><Data ss:Type="Number">-14.220356421019501</Data></Cell>
    <Cell ss:StyleID="s18"><Data ss:Type="Number">1.35436866561448E-40</Data></Cell>
    <Cell ss:StyleID="s18"><Data ss:Type="Number">3.9883734132229102E-39</Data></Cell>
    <Cell><Data ss:Type="Number">80.789300006584199</Data></Cell>
   </Row>
   <Row>
    <Cell><Data ss:Type="String">DIXDC1</Data></Cell>
    <Cell><Data ss:Type="Number">-1.7494904882889499</Data></Cell>
    <Cell><Data ss:Type="Number">6.6564209371040599</Data></Cell>
    <Cell><Data ss:Type="Number">-14.198954700411599</Data></Cell>
    <Cell ss:StyleID="s18"><Data ss:Type="Number">1.7188094710815801E-40</Data></Cell>
    <Cell ss:StyleID="s18"><Data ss:Type="Number">5.0520721239290602E-39</Data></Cell>
    <Cell><Data ss:Type="Number">80.554640331185993</Data></Cell>
   </Row>
   <Row>
    <Cell><Data ss:Type="String">PPP1R16B</Data></Cell>
    <Cell><Data ss:Type="Number">-1.1316962247459601</Data></Cell>
    <Cell><Data ss:Type="Number">5.0631885159851198</Data></Cell>
    <Cell><Data ss:Type="Number">-14.183312658686599</Data></Cell>
    <Cell ss:StyleID="s18"><Data ss:Type="Number">2.04556187329804E-40</Data></Cell>
    <Cell ss:StyleID="s18"><Data ss:Type="Number">6.0012103213435994E-39</Data></Cell>
    <Cell><Data ss:Type="Number">80.441701926452197</Data></Cell>
   </Row>
   <Row>
    <Cell><Data ss:Type="String">FLRT2</Data></Cell>
    <Cell><Data ss:Type="Number">-1.84435540587784</Data></Cell>
    <Cell><Data ss:Type="Number">6.1544881387785599</Data></Cell>
    <Cell><Data ss:Type="Number">-14.1826594024072</Data></Cell>
    <Cell ss:StyleID="s18"><Data ss:Type="Number">2.0604793298543801E-40</Data></Cell>
    <Cell ss:StyleID="s18"><Data ss:Type="Number">6.0393093310089994E-39</Data></Cell>
    <Cell><Data ss:Type="Number">80.373361920485607</Data></Cell>
   </Row>
   <Row>
    <Cell><Data ss:Type="String">RAD51AP1</Data></Cell>
    <Cell><Data ss:Type="Number">1.74810851802524</Data></Cell>
    <Cell><Data ss:Type="Number">7.1634933169299302</Data></Cell>
    <Cell><Data ss:Type="Number">14.174037152109999</Data></Cell>
    <Cell ss:StyleID="s18"><Data ss:Type="Number">2.2678362117120299E-40</Data></Cell>
    <Cell ss:StyleID="s18"><Data ss:Type="Number">6.6284401574843001E-39</Data></Cell>
    <Cell><Data ss:Type="Number">80.277600459782704</Data></Cell>
   </Row>
   <Row>
    <Cell><Data ss:Type="String">PALM2-AKAP2</Data></Cell>
    <Cell><Data ss:Type="Number">-1.70125298530497</Data></Cell>
    <Cell><Data ss:Type="Number">7.7844521692844602</Data></Cell>
    <Cell><Data ss:Type="Number">-14.1709586776996</Data></Cell>
    <Cell ss:StyleID="s18"><Data ss:Type="Number">2.34680282892505E-40</Data></Cell>
    <Cell ss:StyleID="s18"><Data ss:Type="Number">6.8528395585249198E-39</Data></Cell>
    <Cell><Data ss:Type="Number">80.249920898164703</Data></Cell>
   </Row>
   <Row>
    <Cell><Data ss:Type="String">FKBP4</Data></Cell>
    <Cell><Data ss:Type="Number">1.23985806719821</Data></Cell>
    <Cell><Data ss:Type="Number">10.689961898716801</Data></Cell>
    <Cell><Data ss:Type="Number">14.1543198864549</Data></Cell>
    <Cell ss:StyleID="s18"><Data ss:Type="Number">2.82350705495565E-40</Data></Cell>
    <Cell ss:StyleID="s18"><Data ss:Type="Number">8.2065389996917298E-39</Data></Cell>
    <Cell><Data ss:Type="Number">80.057882745031705</Data></Cell>
   </Row>
   <Row>
    <Cell><Data ss:Type="String">PTPRM</Data></Cell>
    <Cell><Data ss:Type="Number">-1.2839779028454199</Data></Cell>
    <Cell><Data ss:Type="Number">7.1700546783789596</Data></Cell>
    <Cell><Data ss:Type="Number">-14.150174083833299</Data></Cell>
    <Cell ss:StyleID="s18"><Data ss:Type="Number">2.9565945051560698E-40</Data></Cell>
    <Cell ss:StyleID="s18"><Data ss:Type="Number">8.5853794386491001E-39</Data></Cell>
    <Cell><Data ss:Type="Number">80.049751763009397</Data></Cell>
   </Row>
   <Row>
    <Cell><Data ss:Type="String">DHRS3</Data></Cell>
    <Cell><Data ss:Type="Number">-1.42467699703333</Data></Cell>
    <Cell><Data ss:Type="Number">7.6606713335176</Data></Cell>
    <Cell><Data ss:Type="Number">-14.1484338701904</Data></Cell>
    <Cell ss:StyleID="s18"><Data ss:Type="Number">3.0143041776182099E-40</Data></Cell>
    <Cell ss:StyleID="s18"><Data ss:Type="Number">8.7448375557357907E-39</Data></Cell>
    <Cell><Data ss:Type="Number">80.0155868752841</Data></Cell>
   </Row>
   <Row>
    <Cell><Data ss:Type="String">FLVCR1</Data></Cell>
    <Cell><Data ss:Type="Number">1.1608482838180401</Data></Cell>
    <Cell><Data ss:Type="Number">8.9359494313031291</Data></Cell>
    <Cell><Data ss:Type="Number">14.120833890309401</Data></Cell>
    <Cell ss:StyleID="s18"><Data ss:Type="Number">4.0950690232012603E-40</Data></Cell>
    <Cell ss:StyleID="s18"><Data ss:Type="Number">1.1858258206629301E-38</Data></Cell>
    <Cell><Data ss:Type="Number">79.700795609645894</Data></Cell>
   </Row>
   <Row>
    <Cell><Data ss:Type="String">BLM</Data></Cell>
    <Cell><Data ss:Type="Number">1.0560366268861101</Data></Cell>
    <Cell><Data ss:Type="Number">6.5888971123667197</Data></Cell>
    <Cell><Data ss:Type="Number">14.111156852975601</Data></Cell>
    <Cell ss:StyleID="s18"><Data ss:Type="Number">4.5591646702791196E-40</Data></Cell>
    <Cell ss:StyleID="s18"><Data ss:Type="Number">1.3177755628309501E-38</Data></Cell>
    <Cell><Data ss:Type="Number">79.580208045886096</Data></Cell>
   </Row>
   <Row>
    <Cell><Data ss:Type="String">SDC1</Data></Cell>
    <Cell><Data ss:Type="Number">1.8985782969179901</Data></Cell>
    <Cell><Data ss:Type="Number">8.7038477254891191</Data></Cell>
    <Cell><Data ss:Type="Number">14.108488562883799</Data></Cell>
    <Cell ss:StyleID="s18"><Data ss:Type="Number">4.69610725317907E-40</Data></Cell>
    <Cell ss:StyleID="s18"><Data ss:Type="Number">1.35610395416364E-38</Data></Cell>
    <Cell><Data ss:Type="Number">79.564859189234198</Data></Cell>
   </Row>
   <Row>
    <Cell><Data ss:Type="String">IRS2</Data></Cell>
    <Cell><Data ss:Type="Number">-1.95403910765928</Data></Cell>
    <Cell><Data ss:Type="Number">7.9707007028978296</Data></Cell>
    <Cell><Data ss:Type="Number">-14.088491842586301</Data></Cell>
    <Cell ss:StyleID="s18"><Data ss:Type="Number">5.8615987479832303E-40</Data></Cell>
    <Cell ss:StyleID="s18"><Data ss:Type="Number">1.68954506216062E-38</Data></Cell>
    <Cell><Data ss:Type="Number">79.332611732034394</Data></Cell>
   </Row>
   <Row>
    <Cell><Data ss:Type="String">232541_at</Data></Cell>
    <Cell><Data ss:Type="Number">-2.6306459194360698</Data></Cell>
    <Cell><Data ss:Type="Number">5.1450634424008301</Data></Cell>
    <Cell><Data ss:Type="Number">-14.079842054506299</Data></Cell>
    <Cell ss:StyleID="s18"><Data ss:Type="Number">6.4511725764317903E-40</Data></Cell>
    <Cell ss:StyleID="s18"><Data ss:Type="Number">1.8543563525305899E-38</Data></Cell>
    <Cell><Data ss:Type="Number">79.240233441238701</Data></Cell>
   </Row>
   <Row>
    <Cell><Data ss:Type="String">AQP1</Data></Cell>
    <Cell><Data ss:Type="Number">-1.7058598971961501</Data></Cell>
    <Cell><Data ss:Type="Number">7.0121301259755002</Data></Cell>
    <Cell><Data ss:Type="Number">-14.066807682982599</Data></Cell>
    <Cell ss:StyleID="s18"><Data ss:Type="Number">7.4530303863457795E-40</Data></Cell>
    <Cell ss:StyleID="s18"><Data ss:Type="Number">2.1364442924159301E-38</Data></Cell>
    <Cell><Data ss:Type="Number">79.105351401071601</Data></Cell>
   </Row>
   <Row>
    <Cell><Data ss:Type="String">PAQR4</Data></Cell>
    <Cell><Data ss:Type="Number">1.10021882655543</Data></Cell>
    <Cell><Data ss:Type="Number">7.2266527687111699</Data></Cell>
    <Cell><Data ss:Type="Number">14.0600270751622</Data></Cell>
    <Cell ss:StyleID="s18"><Data ss:Type="Number">8.0340451224718506E-40</Data></Cell>
    <Cell ss:StyleID="s18"><Data ss:Type="Number">2.30088577985517E-38</Data></Cell>
    <Cell><Data ss:Type="Number">79.016472410048905</Data></Cell>
   </Row>
   <Row>
    <Cell><Data ss:Type="String">ACSL1</Data></Cell>
    <Cell><Data ss:Type="Number">-2.4012206520166801</Data></Cell>
    <Cell><Data ss:Type="Number">7.6314438501850903</Data></Cell>
    <Cell><Data ss:Type="Number">-14.0552347720905</Data></Cell>
    <Cell ss:StyleID="s18"><Data ss:Type="Number">8.4716992503917597E-40</Data></Cell>
    <Cell ss:StyleID="s18"><Data ss:Type="Number">2.4217908807747002E-38</Data></Cell>
    <Cell><Data ss:Type="Number">78.998363327734296</Data></Cell>
   </Row>
   <Row>
    <Cell><Data ss:Type="String">PPP6C</Data></Cell>
    <Cell><Data ss:Type="Number">-1.05105924617935</Data></Cell>
    <Cell><Data ss:Type="Number">7.6089135650188702</Data></Cell>
    <Cell><Data ss:Type="Number">-14.057186001007899</Data></Cell>
    <Cell ss:StyleID="s18"><Data ss:Type="Number">8.2907083489615608E-40</Data></Cell>
    <Cell ss:StyleID="s18"><Data ss:Type="Number">2.3722196972133903E-38</Data></Cell>
    <Cell><Data ss:Type="Number">78.989749283782501</Data></Cell>
   </Row>
   <Row>
    <Cell><Data ss:Type="String">NCAPH</Data></Cell>
    <Cell><Data ss:Type="Number">1.3050966069694001</Data></Cell>
    <Cell><Data ss:Type="Number">6.1054352682136299</Data></Cell>
    <Cell><Data ss:Type="Number">14.0535696012724</Data></Cell>
    <Cell ss:StyleID="s18"><Data ss:Type="Number">8.6292661543317996E-40</Data></Cell>
    <Cell ss:StyleID="s18"><Data ss:Type="Number">2.4623327528336898E-38</Data></Cell>
    <Cell><Data ss:Type="Number">78.944526443466401</Data></Cell>
   </Row>
   <Row>
    <Cell><Data ss:Type="String">KAT2B</Data></Cell>
    <Cell><Data ss:Type="Number">-1.45126098168435</Data></Cell>
    <Cell><Data ss:Type="Number">6.99601281026602</Data></Cell>
    <Cell><Data ss:Type="Number">-14.0340604493095</Data></Cell>
    <Cell ss:StyleID="s18"><Data ss:Type="Number">1.07078331478395E-39</Data></Cell>
    <Cell ss:StyleID="s18"><Data ss:Type="Number">3.04710440278011E-38</Data></Cell>
    <Cell><Data ss:Type="Number">78.733836876032896</Data></Cell>
   </Row>
   <Row>
    <Cell><Data ss:Type="String">SMC4</Data></Cell>
    <Cell><Data ss:Type="Number">1.26256813181998</Data></Cell>
    <Cell><Data ss:Type="Number">9.2696140674780505</Data></Cell>
    <Cell><Data ss:Type="Number">14.021650039448</Data></Cell>
    <Cell ss:StyleID="s18"><Data ss:Type="Number">1.2282507896108201E-39</Data></Cell>
    <Cell ss:StyleID="s18"><Data ss:Type="Number">3.4888569658754698E-38</Data></Cell>
    <Cell><Data ss:Type="Number">78.599195306766504</Data></Cell>
   </Row>
   <Row>
    <Cell><Data ss:Type="String">ADAMTS9</Data></Cell>
    <Cell><Data ss:Type="Number">-1.3161631936295799</Data></Cell>
    <Cell><Data ss:Type="Number">5.8533127380152603</Data></Cell>
    <Cell><Data ss:Type="Number">-14.0186750265527</Data></Cell>
    <Cell ss:StyleID="s18"><Data ss:Type="Number">1.2693063456534401E-39</Data></Cell>
    <Cell ss:StyleID="s18"><Data ss:Type="Number">3.6022038705957901E-38</Data></Cell>
    <Cell><Data ss:Type="Number">78.568733957721193</Data></Cell>
   </Row>
   <Row>
    <Cell><Data ss:Type="String">PCCA</Data></Cell>
    <Cell><Data ss:Type="Number">-1.2049611840785099</Data></Cell>
    <Cell><Data ss:Type="Number">7.2797432823900303</Data></Cell>
    <Cell><Data ss:Type="Number">-14.0175479146227</Data></Cell>
    <Cell ss:StyleID="s18"><Data ss:Type="Number">1.2852153240285499E-39</Data></Cell>
    <Cell ss:StyleID="s18"><Data ss:Type="Number">3.6440456975221202E-38</Data></Cell>
    <Cell><Data ss:Type="Number">78.557289831795799</Data></Cell>
   </Row>
   <Row>
    <Cell><Data ss:Type="String">CDCP1</Data></Cell>
    <Cell><Data ss:Type="Number">1.19839691079146</Data></Cell>
    <Cell><Data ss:Type="Number">7.4345806381749</Data></Cell>
    <Cell><Data ss:Type="Number">14.0110811609908</Data></Cell>
    <Cell ss:StyleID="s18"><Data ss:Type="Number">1.3804085320781801E-39</Data></Cell>
    <Cell ss:StyleID="s18"><Data ss:Type="Number">3.9050441387162501E-38</Data></Cell>
    <Cell><Data ss:Type="Number">78.5032704016444</Data></Cell>
   </Row>
   <Row>
    <Cell><Data ss:Type="String">SAMD8</Data></Cell>
    <Cell><Data ss:Type="Number">-1.20462167257205</Data></Cell>
    <Cell><Data ss:Type="Number">6.7455860962419898</Data></Cell>
    <Cell><Data ss:Type="Number">-14.011041559931201</Data></Cell>
    <Cell ss:StyleID="s18"><Data ss:Type="Number">1.38101260389466E-39</Data></Cell>
    <Cell ss:StyleID="s18"><Data ss:Type="Number">3.9050441387162501E-38</Data></Cell>
    <Cell><Data ss:Type="Number">78.489973303722394</Data></Cell>
   </Row>
   <Row>
    <Cell><Data ss:Type="String">CHTF18</Data></Cell>
    <Cell><Data ss:Type="Number">1.0033466887640901</Data></Cell>
    <Cell><Data ss:Type="Number">7.8039776442820497</Data></Cell>
    <Cell><Data ss:Type="Number">13.9872393663334</Data></Cell>
    <Cell ss:StyleID="s18"><Data ss:Type="Number">1.79616826695691E-39</Data></Cell>
    <Cell ss:StyleID="s18"><Data ss:Type="Number">5.0743781735149301E-38</Data></Cell>
    <Cell><Data ss:Type="Number">78.233440745137898</Data></Cell>
   </Row>
   <Row>
    <Cell><Data ss:Type="String">ECHDC1</Data></Cell>
    <Cell><Data ss:Type="Number">-1.61748631299464</Data></Cell>
    <Cell><Data ss:Type="Number">8.6266457323470096</Data></Cell>
    <Cell><Data ss:Type="Number">-13.981909921328301</Data></Cell>
    <Cell ss:StyleID="s18"><Data ss:Type="Number">1.9049817117919101E-39</Data></Cell>
    <Cell ss:StyleID="s18"><Data ss:Type="Number">5.3672430679801898E-38</Data></Cell>
    <Cell><Data ss:Type="Number">78.162499381403904</Data></Cell>
   </Row>
   <Row>
    <Cell><Data ss:Type="String">CDC14B</Data></Cell>
    <Cell><Data ss:Type="Number">-1.9512703862230101</Data></Cell>
    <Cell><Data ss:Type="Number">6.1088361934814799</Data></Cell>
    <Cell><Data ss:Type="Number">-13.9747154089637</Data></Cell>
    <Cell ss:StyleID="s18"><Data ss:Type="Number">2.0623630979250199E-39</Data></Cell>
    <Cell ss:StyleID="s18"><Data ss:Type="Number">5.8002107486067498E-38</Data></Cell>
    <Cell><Data ss:Type="Number">78.081328992730306</Data></Cell>
   </Row>
   <Row>
    <Cell><Data ss:Type="String">PRR11</Data></Cell>
    <Cell><Data ss:Type="Number">2.12825644700651</Data></Cell>
    <Cell><Data ss:Type="Number">7.7245802716455296</Data></Cell>
    <Cell><Data ss:Type="Number">13.9748957924047</Data></Cell>
    <Cell ss:StyleID="s18"><Data ss:Type="Number">2.0582631470355101E-39</Data></Cell>
    <Cell ss:StyleID="s18"><Data ss:Type="Number">5.7938903384688202E-38</Data></Cell>
    <Cell><Data ss:Type="Number">78.079952933353994</Data></Cell>
   </Row>
   <Row>
    <Cell><Data ss:Type="String">ZBTB20</Data></Cell>
    <Cell><Data ss:Type="Number">-1.40096575017937</Data></Cell>
    <Cell><Data ss:Type="Number">8.2543576315261795</Data></Cell>
    <Cell><Data ss:Type="Number">-13.967255063400801</Data></Cell>
    <Cell ss:StyleID="s18"><Data ss:Type="Number">2.23925081995308E-39</Data></Cell>
    <Cell ss:StyleID="s18"><Data ss:Type="Number">6.2863851115989803E-38</Data></Cell>
    <Cell><Data ss:Type="Number">78.001330162838599</Data></Cell>
   </Row>
   <Row>
    <Cell><Data ss:Type="String">TJP3</Data></Cell>
    <Cell><Data ss:Type="Number">1.05557286183636</Data></Cell>
    <Cell><Data ss:Type="Number">6.6978231985848096</Data></Cell>
    <Cell><Data ss:Type="Number">13.960128202596501</Data></Cell>
    <Cell ss:StyleID="s18"><Data ss:Type="Number">2.4223274113302598E-39</Data></Cell>
    <Cell ss:StyleID="s18"><Data ss:Type="Number">6.7881601668407302E-38</Data></Cell>
    <Cell><Data ss:Type="Number">77.920951538826202</Data></Cell>
   </Row>
   <Row>
    <Cell><Data ss:Type="String">CLDN7</Data></Cell>
    <Cell><Data ss:Type="Number">1.11280688804219</Data></Cell>
    <Cell><Data ss:Type="Number">7.8690625204143698</Data></Cell>
    <Cell><Data ss:Type="Number">13.9582431978237</Data></Cell>
    <Cell ss:StyleID="s18"><Data ss:Type="Number">2.4731951197230201E-39</Data></Cell>
    <Cell ss:StyleID="s18"><Data ss:Type="Number">6.9245035070920097E-38</Data></Cell>
    <Cell><Data ss:Type="Number">77.916020651200995</Data></Cell>
   </Row>
   <Row>
    <Cell><Data ss:Type="String">DEPDC1</Data></Cell>
    <Cell><Data ss:Type="Number">1.9277133250957801</Data></Cell>
    <Cell><Data ss:Type="Number">6.0670575638975999</Data></Cell>
    <Cell><Data ss:Type="Number">13.9544233837437</Data></Cell>
    <Cell ss:StyleID="s18"><Data ss:Type="Number">2.5795611249726901E-39</Data></Cell>
    <Cell ss:StyleID="s18"><Data ss:Type="Number">7.2158492506615304E-38</Data></Cell>
    <Cell><Data ss:Type="Number">77.855156660417293</Data></Cell>
   </Row>
   <Row>
    <Cell><Data ss:Type="String">242931_at</Data></Cell>
    <Cell><Data ss:Type="Number">-1.70392318697832</Data></Cell>
    <Cell><Data ss:Type="Number">5.6969585464763597</Data></Cell>
    <Cell><Data ss:Type="Number">-13.9409453031084</Data></Cell>
    <Cell ss:StyleID="s18"><Data ss:Type="Number">2.9926087939983201E-39</Data></Cell>
    <Cell ss:StyleID="s18"><Data ss:Type="Number">8.3563256628128097E-38</Data></Cell>
    <Cell><Data ss:Type="Number">77.713024504028198</Data></Cell>
   </Row>
   <Row>
    <Cell><Data ss:Type="String">EZR</Data></Cell>
    <Cell><Data ss:Type="Number">1.0991519129642799</Data></Cell>
    <Cell><Data ss:Type="Number">9.4009676669823303</Data></Cell>
    <Cell><Data ss:Type="Number">13.9373323945719</Data></Cell>
    <Cell ss:StyleID="s18"><Data ss:Type="Number">3.1141164028764099E-39</Data></Cell>
    <Cell ss:StyleID="s18"><Data ss:Type="Number">8.6878569476857199E-38</Data></Cell>
    <Cell><Data ss:Type="Number">77.686782824322293</Data></Cell>
   </Row>
   <Row>
    <Cell><Data ss:Type="String">SLC25A16</Data></Cell>
    <Cell><Data ss:Type="Number">-1.45455484158082</Data></Cell>
    <Cell><Data ss:Type="Number">7.8529000538089297</Data></Cell>
    <Cell><Data ss:Type="Number">-13.9257615893004</Data></Cell>
    <Cell ss:StyleID="s18"><Data ss:Type="Number">3.5373250795710998E-39</Data></Cell>
    <Cell ss:StyleID="s18"><Data ss:Type="Number">9.850962113847411E-38</Data></Cell>
    <Cell><Data ss:Type="Number">77.543700749700605</Data></Cell>
   </Row>
   <Row>
    <Cell><Data ss:Type="String">TUBB2B</Data></Cell>
    <Cell><Data ss:Type="Number">-1.6619895977502901</Data></Cell>
    <Cell><Data ss:Type="Number">4.9271404407226402</Data></Cell>
    <Cell><Data ss:Type="Number">-13.918958151375</Data></Cell>
    <Cell ss:StyleID="s18"><Data ss:Type="Number">3.8124306257552402E-39</Data></Cell>
    <Cell ss:StyleID="s18"><Data ss:Type="Number">1.05888059848907E-37</Data></Cell>
    <Cell><Data ss:Type="Number">77.529382017406306</Data></Cell>
   </Row>
   <Row>
    <Cell><Data ss:Type="String">EPDR1</Data></Cell>
    <Cell><Data ss:Type="Number">-2.0885440158193802</Data></Cell>
    <Cell><Data ss:Type="Number">6.0236901588067999</Data></Cell>
    <Cell><Data ss:Type="Number">-13.922063039987901</Data></Cell>
    <Cell ss:StyleID="s18"><Data ss:Type="Number">3.68433156467735E-39</Data></Cell>
    <Cell ss:StyleID="s18"><Data ss:Type="Number">1.02512264549573E-37</Data></Cell>
    <Cell><Data ss:Type="Number">77.511032517748404</Data></Cell>
   </Row>
   <Row>
    <Cell><Data ss:Type="String">ALG9</Data></Cell>
    <Cell><Data ss:Type="Number">-1.0398856781792301</Data></Cell>
    <Cell><Data ss:Type="Number">7.0504984723286004</Data></Cell>
    <Cell><Data ss:Type="Number">-13.9154593696815</Data></Cell>
    <Cell ss:StyleID="s18"><Data ss:Type="Number">3.96210520777569E-39</Data></Cell>
    <Cell ss:StyleID="s18"><Data ss:Type="Number">1.0975277083080301E-37</Data></Cell>
    <Cell><Data ss:Type="Number">77.433737191266303</Data></Cell>
   </Row>
   <Row>
    <Cell><Data ss:Type="String">ZEB2</Data></Cell>
    <Cell><Data ss:Type="Number">-1.46411709978217</Data></Cell>
    <Cell><Data ss:Type="Number">6.0604070834984904</Data></Cell>
    <Cell><Data ss:Type="Number">-13.9032176434647</Data></Cell>
    <Cell ss:StyleID="s18"><Data ss:Type="Number">4.53338251247047E-39</Data></Cell>
    <Cell ss:StyleID="s18"><Data ss:Type="Number">1.2491366052423101E-37</Data></Cell>
    <Cell><Data ss:Type="Number">77.3137207099888</Data></Cell>
   </Row>
   <Row>
    <Cell><Data ss:Type="String">KATNAL1</Data></Cell>
    <Cell><Data ss:Type="Number">-1.0691757332417999</Data></Cell>
    <Cell><Data ss:Type="Number">7.6064190361859296</Data></Cell>
    <Cell><Data ss:Type="Number">-13.9022044470941</Data></Cell>
    <Cell ss:StyleID="s18"><Data ss:Type="Number">4.58418950224115E-39</Data></Cell>
    <Cell ss:StyleID="s18"><Data ss:Type="Number">1.2620241416645199E-37</Data></Cell>
    <Cell><Data ss:Type="Number">77.292481184962199</Data></Cell>
   </Row>
   <Row>
    <Cell><Data ss:Type="String">OGFRL1</Data></Cell>
    <Cell><Data ss:Type="Number">-1.3079569356466501</Data></Cell>
    <Cell><Data ss:Type="Number">9.1445197313172404</Data></Cell>
    <Cell><Data ss:Type="Number">-13.8999946194954</Data></Cell>
    <Cell ss:StyleID="s18"><Data ss:Type="Number">4.6969784028700101E-39</Data></Cell>
    <Cell ss:StyleID="s18"><Data ss:Type="Number">1.2919375775844899E-37</Data></Cell>
    <Cell><Data ss:Type="Number">77.264583027179697</Data></Cell>
   </Row>
   <Row>
    <Cell><Data ss:Type="String">CTHRC1</Data></Cell>
    <Cell><Data ss:Type="Number">2.20302875383606</Data></Cell>
    <Cell><Data ss:Type="Number">10.0834873189532</Data></Cell>
    <Cell><Data ss:Type="Number">13.891431209098</Data></Cell>
    <Cell ss:StyleID="s18"><Data ss:Type="Number">5.1607840531754602E-39</Data></Cell>
    <Cell ss:StyleID="s18"><Data ss:Type="Number">1.4157750919211301E-37</Data></Cell>
    <Cell><Data ss:Type="Number">77.216945807592296</Data></Cell>
   </Row>
   <Row>
    <Cell><Data ss:Type="String">RMDN2</Data></Cell>
    <Cell><Data ss:Type="Number">-1.00057836122841</Data></Cell>
    <Cell><Data ss:Type="Number">5.16384792768973</Data></Cell>
    <Cell><Data ss:Type="Number">-13.886085466213601</Data></Cell>
    <Cell ss:StyleID="s18"><Data ss:Type="Number">5.4731665167832398E-39</Data></Cell>
    <Cell ss:StyleID="s18"><Data ss:Type="Number">1.5001560880445099E-37</Data></Cell>
    <Cell><Data ss:Type="Number">77.120903237706599</Data></Cell>
   </Row>
   <Row>
    <Cell><Data ss:Type="String">FERMT2</Data></Cell>
    <Cell><Data ss:Type="Number">-1.54940368078056</Data></Cell>
    <Cell><Data ss:Type="Number">6.7493743682174197</Data></Cell>
    <Cell><Data ss:Type="Number">-13.883753248590301</Data></Cell>
    <Cell ss:StyleID="s18"><Data ss:Type="Number">5.6152872225734297E-39</Data></Cell>
    <Cell ss:StyleID="s18"><Data ss:Type="Number">1.5377626322133199E-37</Data></Cell>
    <Cell><Data ss:Type="Number">77.0927827348997</Data></Cell>
   </Row>
   <Row>
    <Cell><Data ss:Type="String">TM4SF18</Data></Cell>
    <Cell><Data ss:Type="Number">-2.25828562011788</Data></Cell>
    <Cell><Data ss:Type="Number">5.5259563564975904</Data></Cell>
    <Cell><Data ss:Type="Number">-13.882899597028199</Data></Cell>
    <Cell ss:StyleID="s18"><Data ss:Type="Number">5.6682211999891402E-39</Data></Cell>
    <Cell ss:StyleID="s18"><Data ss:Type="Number">1.55090069823675E-37</Data></Cell>
    <Cell><Data ss:Type="Number">77.077603066145201</Data></Cell>
   </Row>
   <Row>
    <Cell><Data ss:Type="String">ADCK3</Data></Cell>
    <Cell><Data ss:Type="Number">-1.26099569642917</Data></Cell>
    <Cell><Data ss:Type="Number">8.7675915356276306</Data></Cell>
    <Cell><Data ss:Type="Number">-13.8778833018527</Data></Cell>
    <Cell ss:StyleID="s18"><Data ss:Type="Number">5.9894739238343097E-39</Data></Cell>
    <Cell ss:StyleID="s18"><Data ss:Type="Number">1.6373671983740799E-37</Data></Cell>
    <Cell><Data ss:Type="Number">77.039857488771901</Data></Cell>
   </Row>
   <Row>
    <Cell><Data ss:Type="String">RGS2</Data></Cell>
    <Cell><Data ss:Type="Number">-2.1901629774387601</Data></Cell>
    <Cell><Data ss:Type="Number">8.5621636505443597</Data></Cell>
    <Cell><Data ss:Type="Number">-13.871972377467101</Data></Cell>
    <Cell ss:StyleID="s18"><Data ss:Type="Number">6.3913734420997695E-39</Data></Cell>
    <Cell ss:StyleID="s18"><Data ss:Type="Number">1.7457101574517701E-37</Data></Cell>
    <Cell><Data ss:Type="Number">76.984530272187698</Data></Cell>
   </Row>
   <Row>
    <Cell><Data ss:Type="String">ECM2</Data></Cell>
    <Cell><Data ss:Type="Number">-2.3780899589572702</Data></Cell>
    <Cell><Data ss:Type="Number">6.9210992761208301</Data></Cell>
    <Cell><Data ss:Type="Number">-13.869651638768699</Data></Cell>
    <Cell ss:StyleID="s18"><Data ss:Type="Number">6.5564136310737495E-39</Data></Cell>
    <Cell ss:StyleID="s18"><Data ss:Type="Number">1.78766591018484E-37</Data></Cell>
    <Cell><Data ss:Type="Number">76.970426416858501</Data></Cell>
   </Row>
   <Row>
    <Cell><Data ss:Type="String">FDCSP</Data></Cell>
    <Cell><Data ss:Type="Number">-1.3362572535905799</Data></Cell>
    <Cell><Data ss:Type="Number">4.71397775490769</Data></Cell>
    <Cell><Data ss:Type="Number">-13.843501847048101</Data></Cell>
    <Cell ss:StyleID="s18"><Data ss:Type="Number">8.7368208416670799E-39</Data></Cell>
    <Cell ss:StyleID="s18"><Data ss:Type="Number">2.3677238735034301E-37</Data></Cell>
    <Cell><Data ss:Type="Number">76.941614641255498</Data></Cell>
   </Row>
   <Row>
    <Cell><Data ss:Type="String">TM9SF3</Data></Cell>
    <Cell><Data ss:Type="Number">-1.0526022855680699</Data></Cell>
    <Cell><Data ss:Type="Number">8.8667319397332491</Data></Cell>
    <Cell><Data ss:Type="Number">-13.869717153939501</Data></Cell>
    <Cell ss:StyleID="s18"><Data ss:Type="Number">6.5516967664286101E-39</Data></Cell>
    <Cell ss:StyleID="s18"><Data ss:Type="Number">1.78766591018484E-37</Data></Cell>
    <Cell><Data ss:Type="Number">76.929411489519893</Data></Cell>
   </Row>
   <Row>
    <Cell><Data ss:Type="String">AASS</Data></Cell>
    <Cell><Data ss:Type="Number">-1.06737284253384</Data></Cell>
    <Cell><Data ss:Type="Number">4.8659612704440596</Data></Cell>
    <Cell><Data ss:Type="Number">-13.861398749949601</Data></Cell>
    <Cell ss:StyleID="s18"><Data ss:Type="Number">7.1784726584274095E-39</Data></Cell>
    <Cell ss:StyleID="s18"><Data ss:Type="Number">1.9521700340839899E-37</Data></Cell>
    <Cell><Data ss:Type="Number">76.849949267875601</Data></Cell>
   </Row>
   <Row>
    <Cell><Data ss:Type="String">HIST1H2BE</Data></Cell>
    <Cell><Data ss:Type="Number">1.1810755336572201</Data></Cell>
    <Cell><Data ss:Type="Number">7.2630383525019599</Data></Cell>
    <Cell><Data ss:Type="Number">13.8509796672767</Data></Cell>
    <Cell ss:StyleID="s18"><Data ss:Type="Number">8.0484342230406703E-39</Data></Cell>
    <Cell ss:StyleID="s18"><Data ss:Type="Number">2.1830592531775702E-37</Data></Cell>
    <Cell><Data ss:Type="Number">76.725622984196306</Data></Cell>
   </Row>
   <Row>
    <Cell><Data ss:Type="String">235658_at</Data></Cell>
    <Cell><Data ss:Type="Number">-1.1540186246342901</Data></Cell>
    <Cell><Data ss:Type="Number">4.6007431310991</Data></Cell>
    <Cell><Data ss:Type="Number">-13.842984480026599</Data></Cell>
    <Cell ss:StyleID="s18"><Data ss:Type="Number">8.7865621900763598E-39</Data></Cell>
    <Cell ss:StyleID="s18"><Data ss:Type="Number">2.37914238902553E-37</Data></Cell>
    <Cell><Data ss:Type="Number">76.648378566190203</Data></Cell>
   </Row>
   <Row>
    <Cell><Data ss:Type="String">DOCK11</Data></Cell>
    <Cell><Data ss:Type="Number">-1.97945820242612</Data></Cell>
    <Cell><Data ss:Type="Number">6.8491586325488401</Data></Cell>
    <Cell><Data ss:Type="Number">-13.8383022595422</Data></Cell>
    <Cell ss:StyleID="s18"><Data ss:Type="Number">9.2497530031604698E-39</Data></Cell>
    <Cell ss:StyleID="s18"><Data ss:Type="Number">2.5023942510453302E-37</Data></Cell>
    <Cell><Data ss:Type="Number">76.606099942571902</Data></Cell>
   </Row>
   <Row>
    <Cell><Data ss:Type="String">PTH2R</Data></Cell>
    <Cell><Data ss:Type="Number">-1.39604917489325</Data></Cell>
    <Cell><Data ss:Type="Number">4.8029153190165301</Data></Cell>
    <Cell><Data ss:Type="Number">-13.832405010374</Data></Cell>
    <Cell ss:StyleID="s18"><Data ss:Type="Number">9.8679036007758797E-39</Data></Cell>
    <Cell ss:StyleID="s18"><Data ss:Type="Number">2.66271628309461E-37</Data></Cell>
    <Cell><Data ss:Type="Number">76.5792960291664</Data></Cell>
   </Row>
   <Row>
    <Cell><Data ss:Type="String">E2F7</Data></Cell>
    <Cell><Data ss:Type="Number">1.8021079781782401</Data></Cell>
    <Cell><Data ss:Type="Number">5.8673384353130498</Data></Cell>
    <Cell><Data ss:Type="Number">13.835357932826399</Data></Cell>
    <Cell ss:StyleID="s18"><Data ss:Type="Number">9.5533984433150198E-39</Data></Cell>
    <Cell ss:StyleID="s18"><Data ss:Type="Number">2.5823075446519799E-37</Data></Cell>
    <Cell><Data ss:Type="Number">76.550633183028694</Data></Cell>
   </Row>
   <Row>
    <Cell><Data ss:Type="String">WASF3</Data></Cell>
    <Cell><Data ss:Type="Number">-2.6023036785846001</Data></Cell>
    <Cell><Data ss:Type="Number">6.3132241851204398</Data></Cell>
    <Cell><Data ss:Type="Number">-13.8303357280152</Data></Cell>
    <Cell ss:StyleID="s18"><Data ss:Type="Number">1.0094421669364901E-38</Data></Cell>
    <Cell ss:StyleID="s18"><Data ss:Type="Number">2.72149089041136E-37</Data></Cell>
    <Cell><Data ss:Type="Number">76.497700227728004</Data></Cell>
   </Row>
   <Row>
    <Cell><Data ss:Type="String">LMCD1</Data></Cell>
    <Cell><Data ss:Type="Number">-1.28435163306278</Data></Cell>
    <Cell><Data ss:Type="Number">5.7646718074993597</Data></Cell>
    <Cell><Data ss:Type="Number">-13.820971805678001</Data></Cell>
    <Cell ss:StyleID="s18"><Data ss:Type="Number">1.1185974765630299E-38</Data></Cell>
    <Cell ss:StyleID="s18"><Data ss:Type="Number">3.0131798003472901E-37</Data></Cell>
    <Cell><Data ss:Type="Number">76.411804389094399</Data></Cell>
   </Row>
   <Row>
    <Cell><Data ss:Type="String">CDKN3</Data></Cell>
    <Cell><Data ss:Type="Number">1.84959697821939</Data></Cell>
    <Cell><Data ss:Type="Number">5.8740456092379798</Data></Cell>
    <Cell><Data ss:Type="Number">13.819257527584501</Data></Cell>
    <Cell ss:StyleID="s18"><Data ss:Type="Number">1.13981829911406E-38</Data></Cell>
    <Cell ss:StyleID="s18"><Data ss:Type="Number">3.0677003000424399E-37</Data></Cell>
    <Cell><Data ss:Type="Number">76.374804265671102</Data></Cell>
[truncated: 389,277 more chars]
