# Supplementary material for: RNA-Seq based genome-wide analysis reveals loss of inter-chromosomal regulation in breast cancer
Source: Sci Rep. 2017 May 11;7:1760. doi: 10.1038/s41598-017-01314-1 (PMC5431987; doi:10.1038/s41598-017-01314-1)
Supplement: Supplementary file 8 — Dataset 7 [file 41598_2017_1314_MOESM8_ESM.xml]

<?xml version="1.0" encoding="UTF-8"?>
<Workbook xmlns:o="urn:schemas-microsoft-com:office:office" xmlns:x="urn:schemas-microsoft-com:office:excel" xmlns:html="http://www.w3.org/TR/REC-html40" xmlns:ss="urn:schemas-microsoft-com:office:spreadsheet">
 <DocumentProperties xmlns="urn:schemas-microsoft-com:office:office">
  <Author>sthan</Author>
  <LastAuthor>sthan</LastAuthor>
  <Created>2017-01-20T00:45:08Z</Created>
  <LastSaved>2017-01-20T00:45:08Z</LastSaved>
  <Version>14.0</Version>
 </DocumentProperties>
 <OfficeDocumentSettings xmlns="urn:schemas-microsoft-com:office:office">
  <AllowPNG/>
 </OfficeDocumentSettings>
 <ExcelWorkbook xmlns="urn:schemas-microsoft-com:office:excel">
  <WindowHeight>10280</WindowHeight>
  <WindowWidth>25600</WindowWidth>
  <WindowTopX>0</WindowTopX>
  <WindowTopY>0</WindowTopY>
  <ActiveSheet>3</ActiveSheet>
  <FirstVisibleSheet>2</FirstVisibleSheet>
  <Date1904/>
  <ProtectStructure>False</ProtectStructure>
  <ProtectWindows>False</ProtectWindows>
 </ExcelWorkbook>
 <Styles>
  <Style ss:ID="Default" ss:Name="Normal">
   <Alignment ss:Vertical="Bottom"/>
   <Borders/>
   <Font ss:FontName="Calibri" x:Family="Swiss" ss:Size="12" ss:Color="#000000"/>
   <Interior/>
   <NumberFormat/>
   <Protection/>
  </Style>
  <Style ss:ID="s16">
   <NumberFormat ss:Format="Scientific"/>
  </Style>
 </Styles>
 <Worksheet ss:Name="gsea_report_RNAseq_Cancer.xls">
  <Table ss:ExpandedColumnCount="11" ss:ExpandedRowCount="395" x:FullColumns="1" x:FullRows="1" ss:DefaultColumnWidth="65" ss:DefaultRowHeight="15">
   <Row>
    <Cell><Data ss:Type="String">NAME</Data></Cell>
    <Cell><Data ss:Type="String">GS&lt;br&gt; follow link to MSigDB</Data></Cell>
    <Cell><Data ss:Type="String">GS DETAILS</Data></Cell>
    <Cell><Data ss:Type="String">SIZE</Data></Cell>
    <Cell><Data ss:Type="String">ES</Data></Cell>
    <Cell><Data ss:Type="String">NES</Data></Cell>
    <Cell><Data ss:Type="String">NOM p-val</Data></Cell>
    <Cell><Data ss:Type="String">FDR q-val</Data></Cell>
    <Cell><Data ss:Type="String">FWER p-val</Data></Cell>
    <Cell><Data ss:Type="String">RANK AT MAX</Data></Cell>
    <Cell><Data ss:Type="String">LEADING EDGE</Data></Cell>
   </Row>
   <Row>
    <Cell><Data ss:Type="String">REACTOME_MEIOSIS</Data></Cell>
    <Cell><Data ss:Type="String">REACTOME_MEIOSIS</Data></Cell>
    <Cell><Data ss:Type="String">Details ...</Data></Cell>
    <Cell><Data ss:Type="Number">72</Data></Cell>
    <Cell><Data ss:Type="Number">0.75781549999999998</Data></Cell>
    <Cell><Data ss:Type="Number">2.9204675999999998</Data></Cell>
    <Cell><Data ss:Type="Number">0</Data></Cell>
    <Cell><Data ss:Type="Number">0</Data></Cell>
    <Cell><Data ss:Type="Number">0</Data></Cell>
    <Cell><Data ss:Type="Number">931</Data></Cell>
    <Cell><Data ss:Type="String">tags=40%, list=6%, signal=43%</Data></Cell>
   </Row>
   <Row>
    <Cell><Data ss:Type="String">REACTOME_DNA_REPLICATION</Data></Cell>
    <Cell><Data ss:Type="String">REACTOME_DNA_REPLICATION</Data></Cell>
    <Cell><Data ss:Type="String">Details ...</Data></Cell>
    <Cell><Data ss:Type="Number">159</Data></Cell>
    <Cell><Data ss:Type="Number">0.67356479999999996</Data></Cell>
    <Cell><Data ss:Type="Number">2.9052946999999998</Data></Cell>
    <Cell><Data ss:Type="Number">0</Data></Cell>
    <Cell><Data ss:Type="Number">0</Data></Cell>
    <Cell><Data ss:Type="Number">0</Data></Cell>
    <Cell><Data ss:Type="Number">2680</Data></Cell>
    <Cell><Data ss:Type="String">tags=52%, list=18%, signal=63%</Data></Cell>
   </Row>
   <Row>
    <Cell><Data ss:Type="String">REACTOME_CELL_CYCLE_MITOTIC</Data></Cell>
    <Cell><Data ss:Type="String">REACTOME_CELL_CYCLE_MITOTIC</Data></Cell>
    <Cell><Data ss:Type="String">Details ...</Data></Cell>
    <Cell><Data ss:Type="Number">262</Data></Cell>
    <Cell><Data ss:Type="Number">0.63545629999999997</Data></Cell>
    <Cell><Data ss:Type="Number">2.8943577</Data></Cell>
    <Cell><Data ss:Type="Number">0</Data></Cell>
    <Cell><Data ss:Type="Number">0</Data></Cell>
    <Cell><Data ss:Type="Number">0</Data></Cell>
    <Cell><Data ss:Type="Number">2680</Data></Cell>
    <Cell><Data ss:Type="String">tags=43%, list=18%, signal=51%</Data></Cell>
   </Row>
   <Row>
    <Cell><Data ss:Type="String">REACTOME_CELL_CYCLE</Data></Cell>
    <Cell><Data ss:Type="String">REACTOME_CELL_CYCLE</Data></Cell>
    <Cell><Data ss:Type="String">Details ...</Data></Cell>
    <Cell><Data ss:Type="Number">319</Data></Cell>
    <Cell><Data ss:Type="Number">0.65356183000000001</Data></Cell>
    <Cell><Data ss:Type="Number">2.8776804999999999</Data></Cell>
    <Cell><Data ss:Type="Number">0</Data></Cell>
    <Cell><Data ss:Type="Number">0</Data></Cell>
    <Cell><Data ss:Type="Number">0</Data></Cell>
    <Cell><Data ss:Type="Number">2680</Data></Cell>
    <Cell><Data ss:Type="String">tags=46%, list=18%, signal=54%</Data></Cell>
   </Row>
   <Row>
    <Cell><Data ss:Type="String">REACTOME_MEIOTIC_RECOMBINATION</Data></Cell>
    <Cell><Data ss:Type="String">REACTOME_MEIOTIC_RECOMBINATION</Data></Cell>
    <Cell><Data ss:Type="String">Details ...</Data></Cell>
    <Cell><Data ss:Type="Number">50</Data></Cell>
    <Cell><Data ss:Type="Number">0.81113714000000003</Data></Cell>
    <Cell><Data ss:Type="Number">2.8435345000000001</Data></Cell>
    <Cell><Data ss:Type="Number">0</Data></Cell>
    <Cell><Data ss:Type="Number">0</Data></Cell>
    <Cell><Data ss:Type="Number">0</Data></Cell>
    <Cell><Data ss:Type="Number">931</Data></Cell>
    <Cell><Data ss:Type="String">tags=52%, list=6%, signal=55%</Data></Cell>
   </Row>
   <Row>
    <Cell><Data ss:Type="String">REACTOME_CHROMOSOME_MAINTENANCE</Data></Cell>
    <Cell><Data ss:Type="String">REACTOME_CHROMOSOME_MAINTENANCE</Data></Cell>
    <Cell><Data ss:Type="String">Details ...</Data></Cell>
    <Cell><Data ss:Type="Number">82</Data></Cell>
    <Cell><Data ss:Type="Number">0.75049889999999997</Data></Cell>
    <Cell><Data ss:Type="Number">2.8182990000000001</Data></Cell>
    <Cell><Data ss:Type="Number">0</Data></Cell>
    <Cell><Data ss:Type="Number">0</Data></Cell>
    <Cell><Data ss:Type="Number">0</Data></Cell>
    <Cell><Data ss:Type="Number">1917</Data></Cell>
    <Cell><Data ss:Type="String">tags=57%, list=13%, signal=65%</Data></Cell>
   </Row>
   <Row>
    <Cell><Data ss:Type="String">REACTOME_DEPOSITION_OF_NEW_CENPA_CONTAINING_NUCLEOSOMES_AT_THE_CENTROMERE</Data></Cell>
    <Cell><Data ss:Type="String">REACTOME_DEPOSITION_OF_NEW_CENPA_CONTAINING_NUCLEOSOMES_AT_THE_CENTROMERE</Data></Cell>
    <Cell><Data ss:Type="String">Details ...</Data></Cell>
    <Cell><Data ss:Type="Number">38</Data></Cell>
    <Cell><Data ss:Type="Number">0.83805275000000001</Data></Cell>
    <Cell><Data ss:Type="Number">2.7620629999999999</Data></Cell>
    <Cell><Data ss:Type="Number">0</Data></Cell>
    <Cell><Data ss:Type="Number">0</Data></Cell>
    <Cell><Data ss:Type="Number">0</Data></Cell>
    <Cell><Data ss:Type="Number">1742</Data></Cell>
    <Cell><Data ss:Type="String">tags=79%, list=11%, signal=89%</Data></Cell>
   </Row>
   <Row>
    <Cell><Data ss:Type="String">REACTOME_TELOMERE_MAINTENANCE</Data></Cell>
    <Cell><Data ss:Type="String">REACTOME_TELOMERE_MAINTENANCE</Data></Cell>
    <Cell><Data ss:Type="String">Details ...</Data></Cell>
    <Cell><Data ss:Type="Number">49</Data></Cell>
    <Cell><Data ss:Type="Number">0.78756519999999997</Data></Cell>
    <Cell><Data ss:Type="Number">2.7568595</Data></Cell>
    <Cell><Data ss:Type="Number">0</Data></Cell>
    <Cell><Data ss:Type="Number">0</Data></Cell>
    <Cell><Data ss:Type="Number">0</Data></Cell>
    <Cell><Data ss:Type="Number">1917</Data></Cell>
    <Cell><Data ss:Type="String">tags=67%, list=13%, signal=77%</Data></Cell>
   </Row>
   <Row>
    <Cell><Data ss:Type="String">REACTOME_RNA_POL_I_PROMOTER_OPENING</Data></Cell>
    <Cell><Data ss:Type="String">REACTOME_RNA_POL_I_PROMOTER_OPENING</Data></Cell>
    <Cell><Data ss:Type="String">Details ...</Data></Cell>
    <Cell><Data ss:Type="Number">31</Data></Cell>
    <Cell><Data ss:Type="Number">0.85293410000000003</Data></Cell>
    <Cell><Data ss:Type="Number">2.7518983000000001</Data></Cell>
    <Cell><Data ss:Type="Number">0</Data></Cell>
    <Cell><Data ss:Type="Number">0</Data></Cell>
    <Cell><Data ss:Type="Number">0</Data></Cell>
    <Cell><Data ss:Type="Number">726</Data></Cell>
    <Cell><Data ss:Type="String">tags=65%, list=5%, signal=68%</Data></Cell>
   </Row>
   <Row>
    <Cell><Data ss:Type="String">REACTOME_MITOTIC_M_M_G1_PHASES</Data></Cell>
    <Cell><Data ss:Type="String">REACTOME_MITOTIC_M_M_G1_PHASES</Data></Cell>
    <Cell><Data ss:Type="String">Details ...</Data></Cell>
    <Cell><Data ss:Type="Number">140</Data></Cell>
    <Cell><Data ss:Type="Number">0.67067449999999995</Data></Cell>
    <Cell><Data ss:Type="Number">2.7467202999999998</Data></Cell>
    <Cell><Data ss:Type="Number">0</Data></Cell>
    <Cell><Data ss:Type="Number">0</Data></Cell>
    <Cell><Data ss:Type="Number">0</Data></Cell>
    <Cell><Data ss:Type="Number">2680</Data></Cell>
    <Cell><Data ss:Type="String">tags=51%, list=18%, signal=61%</Data></Cell>
   </Row>
   <Row>
    <Cell><Data ss:Type="String">REACTOME_RNA_POL_I_TRANSCRIPTION</Data></Cell>
    <Cell><Data ss:Type="String">REACTOME_RNA_POL_I_TRANSCRIPTION</Data></Cell>
    <Cell><Data ss:Type="String">Details ...</Data></Cell>
    <Cell><Data ss:Type="Number">54</Data></Cell>
    <Cell><Data ss:Type="Number">0.73318636000000004</Data></Cell>
    <Cell><Data ss:Type="Number">2.6929210000000001</Data></Cell>
    <Cell><Data ss:Type="Number">0</Data></Cell>
    <Cell><Data ss:Type="Number">0</Data></Cell>
    <Cell><Data ss:Type="Number">0</Data></Cell>
    <Cell><Data ss:Type="Number">1922</Data></Cell>
    <Cell><Data ss:Type="String">tags=52%, list=13%, signal=59%</Data></Cell>
   </Row>
   <Row>
    <Cell><Data ss:Type="String">REACTOME_MITOTIC_PROMETAPHASE</Data></Cell>
    <Cell><Data ss:Type="String">REACTOME_MITOTIC_PROMETAPHASE</Data></Cell>
    <Cell><Data ss:Type="String">Details ...</Data></Cell>
    <Cell><Data ss:Type="Number">69</Data></Cell>
    <Cell><Data ss:Type="Number">0.71038959999999995</Data></Cell>
    <Cell><Data ss:Type="Number">2.6707325000000002</Data></Cell>
    <Cell><Data ss:Type="Number">0</Data></Cell>
    <Cell><Data ss:Type="Number">0</Data></Cell>
    <Cell><Data ss:Type="Number">0</Data></Cell>
    <Cell><Data ss:Type="Number">1125</Data></Cell>
    <Cell><Data ss:Type="String">tags=36%, list=7%, signal=39%</Data></Cell>
   </Row>
   <Row>
    <Cell><Data ss:Type="String">REACTOME_PACKAGING_OF_TELOMERE_ENDS</Data></Cell>
    <Cell><Data ss:Type="String">REACTOME_PACKAGING_OF_TELOMERE_ENDS</Data></Cell>
    <Cell><Data ss:Type="String">Details ...</Data></Cell>
    <Cell><Data ss:Type="Number">27</Data></Cell>
    <Cell><Data ss:Type="Number">0.8519835</Data></Cell>
    <Cell><Data ss:Type="Number">2.6503972999999998</Data></Cell>
    <Cell><Data ss:Type="Number">0</Data></Cell>
    <Cell><Data ss:Type="Number">0</Data></Cell>
    <Cell><Data ss:Type="Number">0</Data></Cell>
    <Cell><Data ss:Type="Number">726</Data></Cell>
    <Cell><Data ss:Type="String">tags=63%, list=5%, signal=66%</Data></Cell>
   </Row>
   <Row>
    <Cell><Data ss:Type="String">REACTOME_MEIOTIC_SYNAPSIS</Data></Cell>
    <Cell><Data ss:Type="String">REACTOME_MEIOTIC_SYNAPSIS</Data></Cell>
    <Cell><Data ss:Type="String">Details ...</Data></Cell>
    <Cell><Data ss:Type="Number">44</Data></Cell>
    <Cell><Data ss:Type="Number">0.7773156</Data></Cell>
    <Cell><Data ss:Type="Number">2.6492863</Data></Cell>
    <Cell><Data ss:Type="Number">0</Data></Cell>
    <Cell><Data ss:Type="Number">0</Data></Cell>
    <Cell><Data ss:Type="Number">0</Data></Cell>
    <Cell><Data ss:Type="Number">1753</Data></Cell>
    <Cell><Data ss:Type="String">tags=57%, list=11%, signal=64%</Data></Cell>
   </Row>
   <Row>
    <Cell><Data ss:Type="String">REACTOME_RNA_POL_I_RNA_POL_III_AND_MITOCHONDRIAL_TRANSCRIPTION</Data></Cell>
    <Cell><Data ss:Type="String">REACTOME_RNA_POL_I_RNA_POL_III_AND_MITOCHONDRIAL_TRANSCRIPTION</Data></Cell>
    <Cell><Data ss:Type="String">Details ...</Data></Cell>
    <Cell><Data ss:Type="Number">86</Data></Cell>
    <Cell><Data ss:Type="Number">0.65049743999999998</Data></Cell>
    <Cell><Data ss:Type="Number">2.5569920000000002</Data></Cell>
    <Cell><Data ss:Type="Number">0</Data></Cell>
    <Cell><Data ss:Type="Number">0</Data></Cell>
    <Cell><Data ss:Type="Number">0</Data></Cell>
    <Cell><Data ss:Type="Number">1922</Data></Cell>
    <Cell><Data ss:Type="String">tags=36%, list=13%, signal=41%</Data></Cell>
   </Row>
   <Row>
    <Cell><Data ss:Type="String">KEGG_SYSTEMIC_LUPUS_ERYTHEMATOSUS</Data></Cell>
    <Cell><Data ss:Type="String">KEGG_SYSTEMIC_LUPUS_ERYTHEMATOSUS</Data></Cell>
    <Cell><Data ss:Type="String">Details ...</Data></Cell>
    <Cell><Data ss:Type="Number">79</Data></Cell>
    <Cell><Data ss:Type="Number">0.67429419999999995</Data></Cell>
    <Cell><Data ss:Type="Number">2.5318006999999998</Data></Cell>
    <Cell><Data ss:Type="Number">0</Data></Cell>
    <Cell><Data ss:Type="Number">0</Data></Cell>
    <Cell><Data ss:Type="Number">0</Data></Cell>
    <Cell><Data ss:Type="Number">2107</Data></Cell>
    <Cell><Data ss:Type="String">tags=49%, list=14%, signal=57%</Data></Cell>
   </Row>
   <Row>
    <Cell><Data ss:Type="String">KEGG_CELL_CYCLE</Data></Cell>
    <Cell><Data ss:Type="String">KEGG_CELL_CYCLE</Data></Cell>
    <Cell><Data ss:Type="String">Details ...</Data></Cell>
    <Cell><Data ss:Type="Number">110</Data></Cell>
    <Cell><Data ss:Type="Number">0.6219268</Data></Cell>
    <Cell><Data ss:Type="Number">2.5126982</Data></Cell>
    <Cell><Data ss:Type="Number">0</Data></Cell>
    <Cell><Data ss:Type="Number">0</Data></Cell>
    <Cell><Data ss:Type="Number">0</Data></Cell>
    <Cell><Data ss:Type="Number">1404</Data></Cell>
    <Cell><Data ss:Type="String">tags=31%, list=9%, signal=34%</Data></Cell>
   </Row>
   <Row>
    <Cell><Data ss:Type="String">PID_FOXM1_PATHWAY</Data></Cell>
    <Cell><Data ss:Type="String">PID_FOXM1_PATHWAY</Data></Cell>
    <Cell><Data ss:Type="String">Details ...</Data></Cell>
    <Cell><Data ss:Type="Number">34</Data></Cell>
    <Cell><Data ss:Type="Number">0.7805417</Data></Cell>
    <Cell><Data ss:Type="Number">2.4983710000000001</Data></Cell>
    <Cell><Data ss:Type="Number">0</Data></Cell>
    <Cell><Data ss:Type="Number">0</Data></Cell>
    <Cell><Data ss:Type="Number">0</Data></Cell>
    <Cell><Data ss:Type="Number">363</Data></Cell>
    <Cell><Data ss:Type="String">tags=38%, list=2%, signal=39%</Data></Cell>
   </Row>
   <Row>
    <Cell><Data ss:Type="String">REACTOME_CELL_CYCLE_CHECKPOINTS</Data></Cell>
    <Cell><Data ss:Type="String">REACTOME_CELL_CYCLE_CHECKPOINTS</Data></Cell>
    <Cell><Data ss:Type="String">Details ...</Data></Cell>
    <Cell><Data ss:Type="Number">100</Data></Cell>
    <Cell><Data ss:Type="Number">0.64267890000000005</Data></Cell>
    <Cell><Data ss:Type="Number">2.4971163000000001</Data></Cell>
    <Cell><Data ss:Type="Number">0</Data></Cell>
    <Cell><Data ss:Type="Number">0</Data></Cell>
    <Cell><Data ss:Type="Number">0</Data></Cell>
    <Cell><Data ss:Type="Number">3581</Data></Cell>
    <Cell><Data ss:Type="String">tags=56%, list=23%, signal=73%</Data></Cell>
   </Row>
   <Row>
    <Cell><Data ss:Type="String">PID_PLK1_PATHWAY</Data></Cell>
    <Cell><Data ss:Type="String">PID_PLK1_PATHWAY</Data></Cell>
    <Cell><Data ss:Type="String">Details ...</Data></Cell>
    <Cell><Data ss:Type="Number">37</Data></Cell>
    <Cell><Data ss:Type="Number">0.73859989999999998</Data></Cell>
    <Cell><Data ss:Type="Number">2.468442</Data></Cell>
    <Cell><Data ss:Type="Number">0</Data></Cell>
    <Cell><Data ss:Type="Number">0</Data></Cell>
    <Cell><Data ss:Type="Number">0</Data></Cell>
    <Cell><Data ss:Type="Number">446</Data></Cell>
    <Cell><Data ss:Type="String">tags=35%, list=3%, signal=36%</Data></Cell>
   </Row>
   <Row>
    <Cell><Data ss:Type="String">REACTOME_M_G1_TRANSITION</Data></Cell>
    <Cell><Data ss:Type="String">REACTOME_M_G1_TRANSITION</Data></Cell>
    <Cell ss:Index="4"><Data ss:Type="Number">67</Data></Cell>
    <Cell><Data ss:Type="Number">0.64886120000000003</Data></Cell>
    <Cell><Data ss:Type="Number">2.463365</Data></Cell>
    <Cell><Data ss:Type="Number">0</Data></Cell>
    <Cell><Data ss:Type="Number">0</Data></Cell>
    <Cell><Data ss:Type="Number">0</Data></Cell>
    <Cell><Data ss:Type="Number">4473</Data></Cell>
    <Cell><Data ss:Type="String">tags=75%, list=29%, signal=105%</Data></Cell>
   </Row>
   <Row>
    <Cell><Data ss:Type="String">REACTOME_G2_M_CHECKPOINTS</Data></Cell>
    <Cell><Data ss:Type="String">REACTOME_G2_M_CHECKPOINTS</Data></Cell>
    <Cell ss:Index="4"><Data ss:Type="Number">31</Data></Cell>
    <Cell><Data ss:Type="Number">0.76192020000000005</Data></Cell>
    <Cell><Data ss:Type="Number">2.422409</Data></Cell>
    <Cell><Data ss:Type="Number">0</Data></Cell>
    <Cell><Data ss:Type="Number">0</Data></Cell>
    <Cell><Data ss:Type="Number">0</Data></Cell>
    <Cell><Data ss:Type="Number">1921</Data></Cell>
    <Cell><Data ss:Type="String">tags=58%, list=13%, signal=66%</Data></Cell>
   </Row>
   <Row>
    <Cell><Data ss:Type="String">REACTOME_AMYLOIDS</Data></Cell>
    <Cell><Data ss:Type="String">REACTOME_AMYLOIDS</Data></Cell>
    <Cell ss:Index="4"><Data ss:Type="Number">39</Data></Cell>
    <Cell><Data ss:Type="Number">0.72957369999999999</Data></Cell>
    <Cell><Data ss:Type="Number">2.3967687999999998</Data></Cell>
    <Cell><Data ss:Type="Number">0</Data></Cell>
    <Cell><Data ss:Type="Number">0</Data></Cell>
    <Cell><Data ss:Type="Number">0</Data></Cell>
    <Cell><Data ss:Type="Number">726</Data></Cell>
    <Cell><Data ss:Type="String">tags=51%, list=5%, signal=54%</Data></Cell>
   </Row>
   <Row>
    <Cell><Data ss:Type="String">REACTOME_SYNTHESIS_OF_DNA</Data></Cell>
    <Cell><Data ss:Type="String">REACTOME_SYNTHESIS_OF_DNA</Data></Cell>
    <Cell ss:Index="4"><Data ss:Type="Number">79</Data></Cell>
    <Cell><Data ss:Type="Number">0.62636113000000004</Data></Cell>
    <Cell><Data ss:Type="Number">2.3907286999999999</Data></Cell>
    <Cell><Data ss:Type="Number">0</Data></Cell>
    <Cell><Data ss:Type="Number">0</Data></Cell>
    <Cell><Data ss:Type="Number">0</Data></Cell>
    <Cell><Data ss:Type="Number">4473</Data></Cell>
    <Cell><Data ss:Type="String">tags=73%, list=29%, signal=103%</Data></Cell>
   </Row>
   <Row>
    <Cell><Data ss:Type="String">REACTOME_DNA_STRAND_ELONGATION</Data></Cell>
    <Cell><Data ss:Type="String">REACTOME_DNA_STRAND_ELONGATION</Data></Cell>
    <Cell ss:Index="4"><Data ss:Type="Number">27</Data></Cell>
    <Cell><Data ss:Type="Number">0.77995420000000004</Data></Cell>
    <Cell><Data ss:Type="Number">2.3900172999999998</Data></Cell>
    <Cell><Data ss:Type="Number">0</Data></Cell>
    <Cell><Data ss:Type="Number">0</Data></Cell>
    <Cell><Data ss:Type="Number">0</Data></Cell>
    <Cell><Data ss:Type="Number">1921</Data></Cell>
    <Cell><Data ss:Type="String">tags=70%, list=13%, signal=80%</Data></Cell>
   </Row>
   <Row>
    <Cell><Data ss:Type="String">REACTOME_S_PHASE</Data></Cell>
    <Cell><Data ss:Type="String">REACTOME_S_PHASE</Data></Cell>
    <Cell ss:Index="4"><Data ss:Type="Number">94</Data></Cell>
    <Cell><Data ss:Type="Number">0.61195719999999998</Data></Cell>
    <Cell><Data ss:Type="Number">2.3800876</Data></Cell>
    <Cell><Data ss:Type="Number">0</Data></Cell>
    <Cell><Data ss:Type="Number">0</Data></Cell>
    <Cell><Data ss:Type="Number">0</Data></Cell>
    <Cell><Data ss:Type="Number">3159</Data></Cell>
    <Cell><Data ss:Type="String">tags=55%, list=21%, signal=69%</Data></Cell>
   </Row>
   <Row>
    <Cell><Data ss:Type="String">REACTOME_MITOTIC_G1_G1_S_PHASES</Data></Cell>
    <Cell><Data ss:Type="String">REACTOME_MITOTIC_G1_G1_S_PHASES</Data></Cell>
    <Cell ss:Index="4"><Data ss:Type="Number">113</Data></Cell>
    <Cell><Data ss:Type="Number">0.57488289999999997</Data></Cell>
    <Cell><Data ss:Type="Number">2.3481426000000001</Data></Cell>
    <Cell><Data ss:Type="Number">0</Data></Cell>
    <Cell><Data ss:Type="Number">0</Data></Cell>
    <Cell><Data ss:Type="Number">0</Data></Cell>
    <Cell><Data ss:Type="Number">2831</Data></Cell>
    <Cell><Data ss:Type="String">tags=45%, list=19%, signal=55%</Data></Cell>
   </Row>
   <Row>
    <Cell><Data ss:Type="String">REACTOME_G1_S_TRANSITION</Data></Cell>
    <Cell><Data ss:Type="String">REACTOME_G1_S_TRANSITION</Data></Cell>
    <Cell ss:Index="4"><Data ss:Type="Number">94</Data></Cell>
    <Cell><Data ss:Type="Number">0.59347015999999997</Data></Cell>
    <Cell><Data ss:Type="Number">2.3445801999999998</Data></Cell>
    <Cell><Data ss:Type="Number">0</Data></Cell>
    <Cell><Data ss:Type="Number">0</Data></Cell>
    <Cell><Data ss:Type="Number">0</Data></Cell>
    <Cell><Data ss:Type="Number">2831</Data></Cell>
    <Cell><Data ss:Type="String">tags=48%, list=19%, signal=58%</Data></Cell>
   </Row>
   <Row>
    <Cell><Data ss:Type="String">PID_FANCONI_PATHWAY</Data></Cell>
    <Cell><Data ss:Type="String">PID_FANCONI_PATHWAY</Data></Cell>
    <Cell ss:Index="4"><Data ss:Type="Number">45</Data></Cell>
    <Cell><Data ss:Type="Number">0.6909689</Data></Cell>
    <Cell><Data ss:Type="Number">2.3190417000000001</Data></Cell>
    <Cell><Data ss:Type="Number">0</Data></Cell>
    <Cell><Data ss:Type="Number">0</Data></Cell>
    <Cell><Data ss:Type="Number">0</Data></Cell>
    <Cell><Data ss:Type="Number">2949</Data></Cell>
    <Cell><Data ss:Type="String">tags=58%, list=19%, signal=71%</Data></Cell>
   </Row>
   <Row>
    <Cell><Data ss:Type="String">REACTOME_MITOTIC_G2_G2_M_PHASES</Data></Cell>
    <Cell><Data ss:Type="String">REACTOME_MITOTIC_G2_G2_M_PHASES</Data></Cell>
    <Cell ss:Index="4"><Data ss:Type="Number">67</Data></Cell>
    <Cell><Data ss:Type="Number">0.62201340000000005</Data></Cell>
    <Cell><Data ss:Type="Number">2.2921670000000001</Data></Cell>
    <Cell><Data ss:Type="Number">0</Data></Cell>
    <Cell><Data ss:Type="Number">0</Data></Cell>
    <Cell><Data ss:Type="Number">0</Data></Cell>
    <Cell><Data ss:Type="Number">2546</Data></Cell>
    <Cell><Data ss:Type="String">tags=33%, list=17%, signal=39%</Data></Cell>
   </Row>
   <Row>
    <Cell><Data ss:Type="String">KEGG_DNA_REPLICATION</Data></Cell>
    <Cell><Data ss:Type="String">KEGG_DNA_REPLICATION</Data></Cell>
    <Cell ss:Index="4"><Data ss:Type="Number">33</Data></Cell>
    <Cell><Data ss:Type="Number">0.71245029999999998</Data></Cell>
    <Cell><Data ss:Type="Number">2.2902483999999999</Data></Cell>
    <Cell><Data ss:Type="Number">0</Data></Cell>
    <Cell><Data ss:Type="Number">0</Data></Cell>
    <Cell><Data ss:Type="Number">0</Data></Cell>
    <Cell><Data ss:Type="Number">2608</Data></Cell>
    <Cell><Data ss:Type="String">tags=61%, list=17%, signal=73%</Data></Cell>
   </Row>
   <Row>
    <Cell><Data ss:Type="String">PID_AURORA_B_PATHWAY</Data></Cell>
    <Cell><Data ss:Type="String">PID_AURORA_B_PATHWAY</Data></Cell>
    <Cell ss:Index="4"><Data ss:Type="Number">36</Data></Cell>
    <Cell><Data ss:Type="Number">0.72702204999999998</Data></Cell>
    <Cell><Data ss:Type="Number">2.2869666</Data></Cell>
    <Cell><Data ss:Type="Number">0</Data></Cell>
    <Cell><Data ss:Type="Number">0</Data></Cell>
    <Cell><Data ss:Type="Number">0</Data></Cell>
    <Cell><Data ss:Type="Number">416</Data></Cell>
    <Cell><Data ss:Type="String">tags=36%, list=3%, signal=37%</Data></Cell>
   </Row>
   <Row>
    <Cell><Data ss:Type="String">REACTOME_KINESINS</Data></Cell>
    <Cell><Data ss:Type="String">REACTOME_KINESINS</Data></Cell>
    <Cell ss:Index="4"><Data ss:Type="Number">22</Data></Cell>
    <Cell><Data ss:Type="Number">0.78217053000000003</Data></Cell>
    <Cell><Data ss:Type="Number">2.2851862999999999</Data></Cell>
    <Cell><Data ss:Type="Number">0</Data></Cell>
    <Cell><Data ss:Type="Number">0</Data></Cell>
    <Cell><Data ss:Type="Number">0</Data></Cell>
    <Cell><Data ss:Type="Number">335</Data></Cell>
    <Cell><Data ss:Type="String">tags=45%, list=2%, signal=46%</Data></Cell>
   </Row>
   <Row>
    <Cell><Data ss:Type="String">PID_ATR_PATHWAY</Data></Cell>
    <Cell><Data ss:Type="String">PID_ATR_PATHWAY</Data></Cell>
    <Cell ss:Index="4"><Data ss:Type="Number">37</Data></Cell>
    <Cell><Data ss:Type="Number">0.6866989</Data></Cell>
    <Cell><Data ss:Type="Number">2.261914</Data></Cell>
    <Cell><Data ss:Type="Number">0</Data></Cell>
    <Cell><Data ss:Type="Number">0</Data></Cell>
    <Cell><Data ss:Type="Number">0</Data></Cell>
    <Cell><Data ss:Type="Number">716</Data></Cell>
    <Cell><Data ss:Type="String">tags=35%, list=5%, signal=37%</Data></Cell>
   </Row>
   <Row>
    <Cell><Data ss:Type="String">REACTOME_TRANSCRIPTION</Data></Cell>
    <Cell><Data ss:Type="String">REACTOME_TRANSCRIPTION</Data></Cell>
    <Cell ss:Index="4"><Data ss:Type="Number">156</Data></Cell>
    <Cell><Data ss:Type="Number">0.53553139999999999</Data></Cell>
    <Cell><Data ss:Type="Number">2.2497194</Data></Cell>
    <Cell><Data ss:Type="Number">0</Data></Cell>
    <Cell><Data ss:Type="Number">0</Data></Cell>
    <Cell><Data ss:Type="Number">0</Data></Cell>
    <Cell><Data ss:Type="Number">3777</Data></Cell>
    <Cell><Data ss:Type="String">tags=42%, list=25%, signal=55%</Data></Cell>
   </Row>
   <Row>
    <Cell><Data ss:Type="String">REACTOME_ACTIVATION_OF_ATR_IN_RESPONSE_TO_REPLICATION_STRESS</Data></Cell>
    <Cell><Data ss:Type="String">REACTOME_ACTIVATION_OF_ATR_IN_RESPONSE_TO_REPLICATION_STRESS</Data></Cell>
    <Cell ss:Index="4"><Data ss:Type="Number">26</Data></Cell>
    <Cell><Data ss:Type="Number">0.75286169999999997</Data></Cell>
    <Cell><Data ss:Type="Number">2.2489034999999999</Data></Cell>
    <Cell><Data ss:Type="Number">0</Data></Cell>
    <Cell><Data ss:Type="Number">0</Data></Cell>
    <Cell><Data ss:Type="Number">0</Data></Cell>
    <Cell><Data ss:Type="Number">1921</Data></Cell>
    <Cell><Data ss:Type="String">tags=58%, list=13%, signal=66%</Data></Cell>
   </Row>
   <Row>
    <Cell><Data ss:Type="String">REACTOME_DNA_REPAIR</Data></Cell>
    <Cell><Data ss:Type="String">REACTOME_DNA_REPAIR</Data></Cell>
    <Cell ss:Index="4"><Data ss:Type="Number">102</Data></Cell>
    <Cell><Data ss:Type="Number">0.56063320000000005</Data></Cell>
    <Cell><Data ss:Type="Number">2.2485297000000002</Data></Cell>
    <Cell><Data ss:Type="Number">0</Data></Cell>
    <Cell><Data ss:Type="Number">0</Data></Cell>
    <Cell><Data ss:Type="Number">0</Data></Cell>
    <Cell><Data ss:Type="Number">2822</Data></Cell>
    <Cell><Data ss:Type="String">tags=38%, list=18%, signal=47%</Data></Cell>
   </Row>
   <Row>
    <Cell><Data ss:Type="String">REACTOME_APC_C_CDC20_MEDIATED_DEGRADATION_OF_MITOTIC_PROTEINS</Data></Cell>
    <Cell><Data ss:Type="String">REACTOME_APC_C_CDC20_MEDIATED_DEGRADATION_OF_MITOTIC_PROTEINS</Data></Cell>
    <Cell ss:Index="4"><Data ss:Type="Number">63</Data></Cell>
    <Cell><Data ss:Type="Number">0.61089210000000005</Data></Cell>
    <Cell><Data ss:Type="Number">2.2371515999999998</Data></Cell>
    <Cell><Data ss:Type="Number">0</Data></Cell>
    <Cell ss:StyleID="s16"><Data ss:Type="Number">4.7344386999999998E-5</Data></Cell>
    <Cell><Data ss:Type="Number">1E-3</Data></Cell>
    <Cell><Data ss:Type="Number">4473</Data></Cell>
    <Cell><Data ss:Type="String">tags=65%, list=29%, signal=92%</Data></Cell>
   </Row>
   <Row>
    <Cell><Data ss:Type="String">REACTOME_REGULATION_OF_MITOTIC_CELL_CYCLE</Data></Cell>
    <Cell><Data ss:Type="String">REACTOME_REGULATION_OF_MITOTIC_CELL_CYCLE</Data></Cell>
    <Cell ss:Index="4"><Data ss:Type="Number">74</Data></Cell>
    <Cell><Data ss:Type="Number">0.59780604000000004</Data></Cell>
    <Cell><Data ss:Type="Number">2.2312240000000001</Data></Cell>
    <Cell><Data ss:Type="Number">0</Data></Cell>
    <Cell ss:StyleID="s16"><Data ss:Type="Number">4.6130429999999997E-5</Data></Cell>
    <Cell><Data ss:Type="Number">1E-3</Data></Cell>
    <Cell><Data ss:Type="Number">4473</Data></Cell>
    <Cell><Data ss:Type="String">tags=66%, list=29%, signal=93%</Data></Cell>
   </Row>
   <Row>
    <Cell><Data ss:Type="String">KEGG_HOMOLOGOUS_RECOMBINATION</Data></Cell>
    <Cell><Data ss:Type="String">KEGG_HOMOLOGOUS_RECOMBINATION</Data></Cell>
    <Cell ss:Index="4"><Data ss:Type="Number">25</Data></Cell>
    <Cell><Data ss:Type="Number">0.73034770000000004</Data></Cell>
    <Cell><Data ss:Type="Number">2.2304903999999999</Data></Cell>
    <Cell><Data ss:Type="Number">0</Data></Cell>
    <Cell ss:StyleID="s16"><Data ss:Type="Number">4.4977169999999998E-5</Data></Cell>
    <Cell><Data ss:Type="Number">1E-3</Data></Cell>
    <Cell><Data ss:Type="Number">2168</Data></Cell>
    <Cell><Data ss:Type="String">tags=48%, list=14%, signal=56%</Data></Cell>
   </Row>
   <Row>
    <Cell><Data ss:Type="String">REACTOME_ASSEMBLY_OF_THE_PRE_REPLICATIVE_COMPLEX</Data></Cell>
    <Cell><Data ss:Type="String">REACTOME_ASSEMBLY_OF_THE_PRE_REPLICATIVE_COMPLEX</Data></Cell>
    <Cell ss:Index="4"><Data ss:Type="Number">55</Data></Cell>
    <Cell><Data ss:Type="Number">0.62342655999999996</Data></Cell>
    <Cell><Data ss:Type="Number">2.2266957999999999</Data></Cell>
    <Cell><Data ss:Type="Number">0</Data></Cell>
    <Cell ss:StyleID="s16"><Data ss:Type="Number">4.3880164999999998E-5</Data></Cell>
    <Cell><Data ss:Type="Number">1E-3</Data></Cell>
    <Cell><Data ss:Type="Number">4473</Data></Cell>
    <Cell><Data ss:Type="String">tags=73%, list=29%, signal=102%</Data></Cell>
   </Row>
   <Row>
    <Cell><Data ss:Type="String">REACTOME_ACTIVATION_OF_THE_PRE_REPLICATIVE_COMPLEX</Data></Cell>
    <Cell><Data ss:Type="String">REACTOME_ACTIVATION_OF_THE_PRE_REPLICATIVE_COMPLEX</Data></Cell>
    <Cell ss:Index="4"><Data ss:Type="Number">20</Data></Cell>
    <Cell><Data ss:Type="Number">0.79064619999999997</Data></Cell>
    <Cell><Data ss:Type="Number">2.2065817999999999</Data></Cell>
    <Cell><Data ss:Type="Number">0</Data></Cell>
    <Cell ss:StyleID="s16"><Data ss:Type="Number">4.2835396000000002E-5</Data></Cell>
    <Cell><Data ss:Type="Number">1E-3</Data></Cell>
    <Cell><Data ss:Type="Number">1921</Data></Cell>
    <Cell><Data ss:Type="String">tags=70%, list=13%, signal=80%</Data></Cell>
   </Row>
   <Row>
    <Cell><Data ss:Type="String">REACTOME_APC_C_CDH1_MEDIATED_DEGRADATION_OF_CDC20_AND_OTHER_APC_C_CDH1_TARGETED_PROTEINS_IN_LATE_MITOSIS_EARLY_G1</Data></Cell>
    <Cell><Data ss:Type="String">REACTOME_APC_C_CDH1_MEDIATED_DEGRADATION_OF_CDC20_AND_OTHER_APC_C_CDH1_TARGETED_PROTEINS_IN_LATE_MITOSIS_EARLY_G1</Data></Cell>
    <Cell ss:Index="4"><Data ss:Type="Number">63</Data></Cell>
    <Cell><Data ss:Type="Number">0.61064180000000001</Data></Cell>
    <Cell><Data ss:Type="Number">2.1924817999999999</Data></Cell>
    <Cell><Data ss:Type="Number">0</Data></Cell>
    <Cell ss:StyleID="s16"><Data ss:Type="Number">4.1839226000000002E-5</Data></Cell>
    <Cell><Data ss:Type="Number">1E-3</Data></Cell>
    <Cell><Data ss:Type="Number">4473</Data></Cell>
    <Cell><Data ss:Type="String">tags=65%, list=29%, signal=92%</Data></Cell>
   </Row>
   <Row>
    <Cell><Data ss:Type="String">REACTOME_ORC1_REMOVAL_FROM_CHROMATIN</Data></Cell>
    <Cell><Data ss:Type="String">REACTOME_ORC1_REMOVAL_FROM_CHROMATIN</Data></Cell>
    <Cell ss:Index="4"><Data ss:Type="Number">57</Data></Cell>
    <Cell><Data ss:Type="Number">0.57725479999999996</Data></Cell>
    <Cell><Data ss:Type="Number">2.1433963999999999</Data></Cell>
    <Cell><Data ss:Type="Number">0</Data></Cell>
    <Cell ss:StyleID="s16"><Data ss:Type="Number">1.6637813999999999E-4</Data></Cell>
    <Cell><Data ss:Type="Number">4.0000000000000001E-3</Data></Cell>
    <Cell><Data ss:Type="Number">4473</Data></Cell>
    <Cell><Data ss:Type="String">tags=68%, list=29%, signal=96%</Data></Cell>
   </Row>
   <Row>
    <Cell><Data ss:Type="String">REACTOME_ER_PHAGOSOME_PATHWAY</Data></Cell>
    <Cell><Data ss:Type="String">REACTOME_ER_PHAGOSOME_PATHWAY</Data></Cell>
    <Cell ss:Index="4"><Data ss:Type="Number">57</Data></Cell>
    <Cell><Data ss:Type="Number">0.59080549999999998</Data></Cell>
    <Cell><Data ss:Type="Number">2.1433586999999998</Data></Cell>
    <Cell><Data ss:Type="Number">0</Data></Cell>
    <Cell ss:StyleID="s16"><Data ss:Type="Number">1.6268085E-4</Data></Cell>
    <Cell><Data ss:Type="Number">4.0000000000000001E-3</Data></Cell>
    <Cell><Data ss:Type="Number">5369</Data></Cell>
    <Cell><Data ss:Type="String">tags=81%, list=35%, signal=124%</Data></Cell>
   </Row>
   <Row>
    <Cell><Data ss:Type="String">REACTOME_P53_DEPENDENT_G1_DNA_DAMAGE_RESPONSE</Data></Cell>
    <Cell><Data ss:Type="String">REACTOME_P53_DEPENDENT_G1_DNA_DAMAGE_RESPONSE</Data></Cell>
    <Cell ss:Index="4"><Data ss:Type="Number">52</Data></Cell>
    <Cell><Data ss:Type="Number">0.60120255</Data></Cell>
    <Cell><Data ss:Type="Number">2.1329099999999999</Data></Cell>
    <Cell><Data ss:Type="Number">0</Data></Cell>
    <Cell ss:StyleID="s16"><Data ss:Type="Number">1.5914430999999999E-4</Data></Cell>
    <Cell><Data ss:Type="Number">4.0000000000000001E-3</Data></Cell>
    <Cell><Data ss:Type="Number">4473</Data></Cell>
    <Cell><Data ss:Type="String">tags=67%, list=29%, signal=95%</Data></Cell>
   </Row>
   <Row>
    <Cell><Data ss:Type="String">REACTOME_P53_INDEPENDENT_G1_S_DNA_DAMAGE_CHECKPOINT</Data></Cell>
    <Cell><Data ss:Type="String">REACTOME_P53_INDEPENDENT_G1_S_DNA_DAMAGE_CHECKPOINT</Data></Cell>
    <Cell ss:Index="4"><Data ss:Type="Number">47</Data></Cell>
    <Cell><Data ss:Type="Number">0.60477190000000003</Data></Cell>
    <Cell><Data ss:Type="Number">2.1306820000000002</Data></Cell>
    <Cell><Data ss:Type="Number">0</Data></Cell>
    <Cell ss:StyleID="s16"><Data ss:Type="Number">2.3597814999999999E-4</Data></Cell>
    <Cell><Data ss:Type="Number">6.0000000000000001E-3</Data></Cell>
    <Cell><Data ss:Type="Number">4473</Data></Cell>
    <Cell><Data ss:Type="String">tags=70%, list=29%, signal=99%</Data></Cell>
   </Row>
   <Row>
    <Cell><Data ss:Type="String">REACTOME_EXTENSION_OF_TELOMERES</Data></Cell>
    <Cell><Data ss:Type="String">REACTOME_EXTENSION_OF_TELOMERES</Data></Cell>
    <Cell ss:Index="4"><Data ss:Type="Number">22</Data></Cell>
    <Cell><Data ss:Type="Number">0.75259953999999996</Data></Cell>
    <Cell><Data ss:Type="Number">2.1286263000000001</Data></Cell>
    <Cell><Data ss:Type="Number">0</Data></Cell>
    <Cell ss:StyleID="s16"><Data ss:Type="Number">2.3106194999999999E-4</Data></Cell>
    <Cell><Data ss:Type="Number">6.0000000000000001E-3</Data></Cell>
    <Cell><Data ss:Type="Number">3196</Data></Cell>
    <Cell><Data ss:Type="String">tags=82%, list=21%, signal=103%</Data></Cell>
   </Row>
   <Row>
    <Cell><Data ss:Type="String">REACTOME_FACTORS_INVOLVED_IN_MEGAKARYOCYTE_DEVELOPMENT_AND_PLATELET_PRODUCTION</Data></Cell>
    <Cell><Data ss:Type="String">REACTOME_FACTORS_INVOLVED_IN_MEGAKARYOCYTE_DEVELOPMENT_AND_PLATELET_PRODUCTION</Data></Cell>
    <Cell ss:Index="4"><Data ss:Type="Number">90</Data></Cell>
    <Cell><Data ss:Type="Number">0.53209280000000003</Data></Cell>
    <Cell><Data ss:Type="Number">2.1217163000000001</Data></Cell>
    <Cell><Data ss:Type="Number">0</Data></Cell>
    <Cell ss:StyleID="s16"><Data ss:Type="Number">2.2634639999999999E-4</Data></Cell>
    <Cell><Data ss:Type="Number">6.0000000000000001E-3</Data></Cell>
    <Cell><Data ss:Type="Number">335</Data></Cell>
    <Cell><Data ss:Type="String">tags=14%, list=2%, signal=15%</Data></Cell>
   </Row>
   <Row>
    <Cell><Data ss:Type="String">REACTOME_HOST_INTERACTIONS_OF_HIV_FACTORS</Data></Cell>
    <Cell><Data ss:Type="String">REACTOME_HOST_INTERACTIONS_OF_HIV_FACTORS</Data></Cell>
    <Cell ss:Index="4"><Data ss:Type="Number">118</Data></Cell>
    <Cell><Data ss:Type="Number">0.51907380000000003</Data></Cell>
    <Cell><Data ss:Type="Number">2.1157875000000002</Data></Cell>
    <Cell><Data ss:Type="Number">0</Data></Cell>
    <Cell ss:StyleID="s16"><Data ss:Type="Number">3.0056448E-4</Data></Cell>
    <Cell><Data ss:Type="Number">8.0000000000000002E-3</Data></Cell>
    <Cell><Data ss:Type="Number">5408</Data></Cell>
    <Cell><Data ss:Type="String">tags=70%, list=35%, signal=108%</Data></Cell>
   </Row>
   <Row>
    <Cell><Data ss:Type="String">REACTOME_APC_CDC20_MEDIATED_DEGRADATION_OF_NEK2A</Data></Cell>
    <Cell><Data ss:Type="String">REACTOME_APC_CDC20_MEDIATED_DEGRADATION_OF_NEK2A</Data></Cell>
    <Cell ss:Index="4"><Data ss:Type="Number">21</Data></Cell>
    <Cell><Data ss:Type="Number">0.73524869999999998</Data></Cell>
    <Cell><Data ss:Type="Number">2.0910091</Data></Cell>
    <Cell><Data ss:Type="Number">0</Data></Cell>
    <Cell ss:StyleID="s16"><Data ss:Type="Number">3.3235637E-4</Data></Cell>
    <Cell><Data ss:Type="Number">8.9999999999999993E-3</Data></Cell>
    <Cell><Data ss:Type="Number">1125</Data></Cell>
    <Cell><Data ss:Type="String">tags=29%, list=7%, signal=31%</Data></Cell>
   </Row>
   <Row>
    <Cell><Data ss:Type="String">PID_BARD1_PATHWAY</Data></Cell>
    <Cell><Data ss:Type="String">PID_BARD1_PATHWAY</Data></Cell>
    <Cell ss:Index="4"><Data ss:Type="Number">29</Data></Cell>
    <Cell><Data ss:Type="Number">0.66887563000000005</Data></Cell>
    <Cell><Data ss:Type="Number">2.08927</Data></Cell>
    <Cell><Data ss:Type="Number">0</Data></Cell>
    <Cell ss:StyleID="s16"><Data ss:Type="Number">3.648209E-4</Data></Cell>
    <Cell><Data ss:Type="Number">0.01</Data></Cell>
    <Cell><Data ss:Type="Number">2168</Data></Cell>
    <Cell><Data ss:Type="String">tags=45%, list=14%, signal=52%</Data></Cell>
   </Row>
   <Row>
    <Cell><Data ss:Type="String">REACTOME_DOUBLE_STRAND_BREAK_REPAIR</Data></Cell>
    <Cell><Data ss:Type="String">REACTOME_DOUBLE_STRAND_BREAK_REPAIR</Data></Cell>
    <Cell ss:Index="4"><Data ss:Type="Number">22</Data></Cell>
    <Cell><Data ss:Type="Number">0.7323518</Data></Cell>
    <Cell><Data ss:Type="Number">2.0839867999999999</Data></Cell>
    <Cell><Data ss:Type="Number">0</Data></Cell>
    <Cell ss:StyleID="s16"><Data ss:Type="Number">4.6727866999999999E-4</Data></Cell>
    <Cell><Data ss:Type="Number">1.2999999999999999E-2</Data></Cell>
    <Cell><Data ss:Type="Number">2168</Data></Cell>
    <Cell><Data ss:Type="String">tags=50%, list=14%, signal=58%</Data></Cell>
   </Row>
   <Row>
    <Cell><Data ss:Type="String">REACTOME_CROSS_PRESENTATION_OF_SOLUBLE_EXOGENOUS_ANTIGENS_ENDOSOMES</Data></Cell>
    <Cell><Data ss:Type="String">REACTOME_CROSS_PRESENTATION_OF_SOLUBLE_EXOGENOUS_ANTIGENS_ENDOSOMES</Data></Cell>
    <Cell ss:Index="4"><Data ss:Type="Number">45</Data></Cell>
    <Cell><Data ss:Type="Number">0.59883600000000003</Data></Cell>
    <Cell><Data ss:Type="Number">2.0718904</Data></Cell>
    <Cell><Data ss:Type="Number">0</Data></Cell>
    <Cell ss:StyleID="s16"><Data ss:Type="Number">6.619315E-4</Data></Cell>
    <Cell><Data ss:Type="Number">1.9E-2</Data></Cell>
    <Cell><Data ss:Type="Number">4473</Data></Cell>
    <Cell><Data ss:Type="String">tags=71%, list=29%, signal=100%</Data></Cell>
   </Row>
   <Row>
    <Cell><Data ss:Type="String">KEGG_PROTEASOME</Data></Cell>
    <Cell><Data ss:Type="String">KEGG_PROTEASOME</Data></Cell>
    <Cell ss:Index="4"><Data ss:Type="Number">42</Data></Cell>
    <Cell><Data ss:Type="Number">0.61198949999999996</Data></Cell>
    <Cell><Data ss:Type="Number">2.0702655000000001</Data></Cell>
    <Cell><Data ss:Type="Number">0</Data></Cell>
    <Cell ss:StyleID="s16"><Data ss:Type="Number">6.4989645E-4</Data></Cell>
    <Cell><Data ss:Type="Number">1.9E-2</Data></Cell>
    <Cell><Data ss:Type="Number">4473</Data></Cell>
    <Cell><Data ss:Type="String">tags=74%, list=29%, signal=104%</Data></Cell>
   </Row>
   <Row>
    <Cell><Data ss:Type="String">REACTOME_HIV_INFECTION</Data></Cell>
    <Cell><Data ss:Type="String">REACTOME_HIV_INFECTION</Data></Cell>
    <Cell ss:Index="4"><Data ss:Type="Number">186</Data></Cell>
    <Cell><Data ss:Type="Number">0.47732288</Data></Cell>
    <Cell><Data ss:Type="Number">2.0617160000000001</Data></Cell>
    <Cell><Data ss:Type="Number">0</Data></Cell>
    <Cell ss:StyleID="s16"><Data ss:Type="Number">7.0416193999999995E-4</Data></Cell>
    <Cell><Data ss:Type="Number">2.1000000000000001E-2</Data></Cell>
    <Cell><Data ss:Type="Number">5435</Data></Cell>
    <Cell><Data ss:Type="String">tags=63%, list=36%, signal=97%</Data></Cell>
   </Row>
   <Row>
    <Cell><Data ss:Type="String">BIOCARTA_G2_PATHWAY</Data></Cell>
    <Cell><Data ss:Type="String">BIOCARTA_G2_PATHWAY</Data></Cell>
    <Cell ss:Index="4"><Data ss:Type="Number">22</Data></Cell>
    <Cell><Data ss:Type="Number">0.71577007000000004</Data></Cell>
    <Cell><Data ss:Type="Number">2.0496289999999999</Data></Cell>
    <Cell><Data ss:Type="Number">0</Data></Cell>
    <Cell ss:StyleID="s16"><Data ss:Type="Number">8.5887210000000003E-4</Data></Cell>
    <Cell><Data ss:Type="Number">2.5999999999999999E-2</Data></Cell>
    <Cell><Data ss:Type="Number">1327</Data></Cell>
    <Cell><Data ss:Type="String">tags=36%, list=9%, signal=40%</Data></Cell>
   </Row>
   <Row>
    <Cell><Data ss:Type="String">REACTOME_LAGGING_STRAND_SYNTHESIS</Data></Cell>
    <Cell><Data ss:Type="String">REACTOME_LAGGING_STRAND_SYNTHESIS</Data></Cell>
    <Cell ss:Index="4"><Data ss:Type="Number">17</Data></Cell>
    <Cell><Data ss:Type="Number">0.74392360000000002</Data></Cell>
    <Cell><Data ss:Type="Number">2.0467404999999999</Data></Cell>
    <Cell><Data ss:Type="Number">0</Data></Cell>
    <Cell ss:StyleID="s16"><Data ss:Type="Number">9.3774614000000003E-4</Data></Cell>
    <Cell><Data ss:Type="Number">2.9000000000000001E-2</Data></Cell>
    <Cell><Data ss:Type="Number">3093</Data></Cell>
    <Cell><Data ss:Type="String">tags=76%, list=20%, signal=96%</Data></Cell>
   </Row>
   <Row>
    <Cell><Data ss:Type="String">REACTOME_DESTABILIZATION_OF_MRNA_BY_AUF1_HNRNP_D0</Data></Cell>
    <Cell><Data ss:Type="String">REACTOME_DESTABILIZATION_OF_MRNA_BY_AUF1_HNRNP_D0</Data></Cell>
    <Cell ss:Index="4"><Data ss:Type="Number">48</Data></Cell>
    <Cell><Data ss:Type="Number">0.59082610000000002</Data></Cell>
    <Cell><Data ss:Type="Number">2.045499</Data></Cell>
    <Cell><Data ss:Type="Number">0</Data></Cell>
    <Cell ss:StyleID="s16"><Data ss:Type="Number">9.2185213000000005E-4</Data></Cell>
    <Cell><Data ss:Type="Number">2.9000000000000001E-2</Data></Cell>
    <Cell><Data ss:Type="Number">5369</Data></Cell>
    <Cell><Data ss:Type="String">tags=79%, list=35%, signal=122%</Data></Cell>
   </Row>
   <Row>
    <Cell><Data ss:Type="String">REACTOME_CDK_MEDIATED_PHOSPHORYLATION_AND_REMOVAL_OF_CDC6</Data></Cell>
    <Cell><Data ss:Type="String">REACTOME_CDK_MEDIATED_PHOSPHORYLATION_AND_REMOVAL_OF_CDC6</Data></Cell>
    <Cell ss:Index="4"><Data ss:Type="Number">44</Data></Cell>
    <Cell><Data ss:Type="Number">0.59685889999999997</Data></Cell>
    <Cell><Data ss:Type="Number">2.0441093000000001</Data></Cell>
    <Cell><Data ss:Type="Number">0</Data></Cell>
    <Cell ss:StyleID="s16"><Data ss:Type="Number">9.0648789999999996E-4</Data></Cell>
    <Cell><Data ss:Type="Number">2.9000000000000001E-2</Data></Cell>
    <Cell><Data ss:Type="Number">4473</Data></Cell>
    <Cell><Data ss:Type="String">tags=70%, list=29%, signal=99%</Data></Cell>
   </Row>
   <Row>
    <Cell><Data ss:Type="String">REACTOME_HOMOLOGOUS_RECOMBINATION_REPAIR_OF_REPLICATION_INDEPENDENT_DOUBLE_STRAND_BREAKS</Data></Cell>
    <Cell><Data ss:Type="String">REACTOME_HOMOLOGOUS_RECOMBINATION_REPAIR_OF_REPLICATION_INDEPENDENT_DOUBLE_STRAND_BREAKS</Data></Cell>
    <Cell ss:Index="4"><Data ss:Type="Number">16</Data></Cell>
    <Cell><Data ss:Type="Number">0.74676629999999999</Data></Cell>
    <Cell><Data ss:Type="Number">2.0433370000000002</Data></Cell>
    <Cell><Data ss:Type="Number">0</Data></Cell>
    <Cell ss:StyleID="s16"><Data ss:Type="Number">8.9162745000000002E-4</Data></Cell>
    <Cell><Data ss:Type="Number">2.9000000000000001E-2</Data></Cell>
    <Cell><Data ss:Type="Number">2168</Data></Cell>
    <Cell><Data ss:Type="String">tags=50%, list=14%, signal=58%</Data></Cell>
   </Row>
   <Row>
    <Cell><Data ss:Type="String">REACTOME_SCF_BETA_TRCP_MEDIATED_DEGRADATION_OF_EMI1</Data></Cell>
    <Cell><Data ss:Type="String">REACTOME_SCF_BETA_TRCP_MEDIATED_DEGRADATION_OF_EMI1</Data></Cell>
    <Cell ss:Index="4"><Data ss:Type="Number">47</Data></Cell>
    <Cell><Data ss:Type="Number">0.60065144000000004</Data></Cell>
    <Cell><Data ss:Type="Number">2.0393088000000001</Data></Cell>
    <Cell><Data ss:Type="Number">0</Data></Cell>
    <Cell><Data ss:Type="Number">1.0334334E-3</Data></Cell>
    <Cell><Data ss:Type="Number">3.3000000000000002E-2</Data></Cell>
    <Cell><Data ss:Type="Number">4473</Data></Cell>
    <Cell><Data ss:Type="String">tags=70%, list=29%, signal=99%</Data></Cell>
   </Row>
   <Row>
    <Cell><Data ss:Type="String">REACTOME_AUTODEGRADATION_OF_CDH1_BY_CDH1_APC_C</Data></Cell>
    <Cell><Data ss:Type="String">REACTOME_AUTODEGRADATION_OF_CDH1_BY_CDH1_APC_C</Data></Cell>
    <Cell ss:Index="4"><Data ss:Type="Number">56</Data></Cell>
    <Cell><Data ss:Type="Number">0.55425215000000005</Data></Cell>
    <Cell><Data ss:Type="Number">2.0360653000000002</Data></Cell>
    <Cell><Data ss:Type="Number">0</Data></Cell>
    <Cell><Data ss:Type="Number">1.0449491999999999E-3</Data></Cell>
    <Cell><Data ss:Type="Number">3.4000000000000002E-2</Data></Cell>
    <Cell><Data ss:Type="Number">4926</Data></Cell>
    <Cell><Data ss:Type="String">tags=66%, list=32%, signal=97%</Data></Cell>
   </Row>
   <Row>
    <Cell><Data ss:Type="String">PID_E2F_PATHWAY</Data></Cell>
    <Cell><Data ss:Type="String">PID_E2F_PATHWAY</Data></Cell>
    <Cell ss:Index="4"><Data ss:Type="Number">62</Data></Cell>
    <Cell><Data ss:Type="Number">0.54295939999999998</Data></Cell>
    <Cell><Data ss:Type="Number">2.033115</Data></Cell>
    <Cell><Data ss:Type="Number">0</Data></Cell>
    <Cell><Data ss:Type="Number">1.0557419000000001E-3</Data></Cell>
    <Cell><Data ss:Type="Number">3.5000000000000003E-2</Data></Cell>
    <Cell><Data ss:Type="Number">931</Data></Cell>
    <Cell><Data ss:Type="String">tags=21%, list=6%, signal=22%</Data></Cell>
   </Row>
   <Row>
    <Cell><Data ss:Type="String">REACTOME_CDT1_ASSOCIATION_WITH_THE_CDC6_ORC_ORIGIN_COMPLEX</Data></Cell>
    <Cell><Data ss:Type="String">REACTOME_CDT1_ASSOCIATION_WITH_THE_CDC6_ORC_ORIGIN_COMPLEX</Data></Cell>
    <Cell ss:Index="4"><Data ss:Type="Number">46</Data></Cell>
    <Cell><Data ss:Type="Number">0.59559726999999996</Data></Cell>
    <Cell><Data ss:Type="Number">2.0314692999999999</Data></Cell>
    <Cell><Data ss:Type="Number">0</Data></Cell>
    <Cell><Data ss:Type="Number">1.0685022999999999E-3</Data></Cell>
    <Cell><Data ss:Type="Number">3.5000000000000003E-2</Data></Cell>
    <Cell><Data ss:Type="Number">4473</Data></Cell>
    <Cell><Data ss:Type="String">tags=70%, list=29%, signal=98%</Data></Cell>
   </Row>
   <Row>
    <Cell><Data ss:Type="String">REACTOME_SCFSKP2_MEDIATED_DEGRADATION_OF_P27_P21</Data></Cell>
    <Cell><Data ss:Type="String">REACTOME_SCFSKP2_MEDIATED_DEGRADATION_OF_P27_P21</Data></Cell>
    <Cell ss:Index="4"><Data ss:Type="Number">52</Data></Cell>
    <Cell><Data ss:Type="Number">0.57900845999999995</Data></Cell>
    <Cell><Data ss:Type="Number">2.0179939999999998</Data></Cell>
    <Cell><Data ss:Type="Number">0</Data></Cell>
    <Cell><Data ss:Type="Number">1.2833106E-3</Data></Cell>
    <Cell><Data ss:Type="Number">4.2999999999999997E-2</Data></Cell>
    <Cell><Data ss:Type="Number">4473</Data></Cell>
    <Cell><Data ss:Type="String">tags=67%, list=29%, signal=95%</Data></Cell>
   </Row>
   <Row>
    <Cell><Data ss:Type="String">PID_ATM_PATHWAY</Data></Cell>
    <Cell><Data ss:Type="String">PID_ATM_PATHWAY</Data></Cell>
    <Cell ss:Index="4"><Data ss:Type="Number">31</Data></Cell>
    <Cell><Data ss:Type="Number">0.66049652999999997</Data></Cell>
    <Cell><Data ss:Type="Number">2.0139140000000002</Data></Cell>
    <Cell><Data ss:Type="Number">3.6764706E-3</Data></Cell>
    <Cell><Data ss:Type="Number">1.4836519E-3</Data></Cell>
    <Cell><Data ss:Type="Number">5.0999999999999997E-2</Data></Cell>
    <Cell><Data ss:Type="Number">1525</Data></Cell>
    <Cell><Data ss:Type="String">tags=29%, list=10%, signal=32%</Data></Cell>
   </Row>
   <Row>
    <Cell><Data ss:Type="String">REACTOME_MRNA_PROCESSING</Data></Cell>
    <Cell><Data ss:Type="String">REACTOME_MRNA_PROCESSING</Data></Cell>
    <Cell ss:Index="4"><Data ss:Type="Number">121</Data></Cell>
    <Cell><Data ss:Type="Number">0.48880410000000002</Data></Cell>
    <Cell><Data ss:Type="Number">2.0110486000000001</Data></Cell>
    <Cell><Data ss:Type="Number">0</Data></Cell>
    <Cell><Data ss:Type="Number">1.4618335E-3</Data></Cell>
    <Cell><Data ss:Type="Number">5.0999999999999997E-2</Data></Cell>
    <Cell><Data ss:Type="Number">5482</Data></Cell>
    <Cell><Data ss:Type="String">tags=59%, list=36%, signal=91%</Data></Cell>
   </Row>
   <Row>
    <Cell><Data ss:Type="String">REACTOME_CYCLIN_E_ASSOCIATED_EVENTS_DURING_G1_S_TRANSITION_</Data></Cell>
    <Cell><Data ss:Type="String">REACTOME_CYCLIN_E_ASSOCIATED_EVENTS_DURING_G1_S_TRANSITION_</Data></Cell>
    <Cell ss:Index="4"><Data ss:Type="Number">61</Data></Cell>
    <Cell><Data ss:Type="Number">0.55824107000000001</Data></Cell>
    <Cell><Data ss:Type="Number">2.0031620999999999</Data></Cell>
    <Cell><Data ss:Type="Number">0</Data></Cell>
    <Cell><Data ss:Type="Number">1.4974661000000001E-3</Data></Cell>
    <Cell><Data ss:Type="Number">5.2999999999999999E-2</Data></Cell>
    <Cell><Data ss:Type="Number">4473</Data></Cell>
    <Cell><Data ss:Type="String">tags=64%, list=29%, signal=90%</Data></Cell>
   </Row>
   <Row>
    <Cell><Data ss:Type="String">REACTOME_AUTODEGRADATION_OF_THE_E3_UBIQUITIN_LIGASE_COP1</Data></Cell>
    <Cell><Data ss:Type="String">REACTOME_AUTODEGRADATION_OF_THE_E3_UBIQUITIN_LIGASE_COP1</Data></Cell>
    <Cell ss:Index="4"><Data ss:Type="Number">46</Data></Cell>
    <Cell><Data ss:Type="Number">0.58495540000000001</Data></Cell>
    <Cell><Data ss:Type="Number">1.9996244999999999</Data></Cell>
    <Cell><Data ss:Type="Number">0</Data></Cell>
    <Cell><Data ss:Type="Number">1.5596747000000001E-3</Data></Cell>
    <Cell><Data ss:Type="Number">5.5E-2</Data></Cell>
    <Cell><Data ss:Type="Number">4473</Data></Cell>
    <Cell><Data ss:Type="String">tags=67%, list=29%, signal=95%</Data></Cell>
   </Row>
   <Row>
    <Cell><Data ss:Type="String">REACTOME_FANCONI_ANEMIA_PATHWAY</Data></Cell>
    <Cell><Data ss:Type="String">REACTOME_FANCONI_ANEMIA_PATHWAY</Data></Cell>
    <Cell ss:Index="4"><Data ss:Type="Number">21</Data></Cell>
    <Cell><Data ss:Type="Number">0.70261410000000002</Data></Cell>
    <Cell><Data ss:Type="Number">1.9990983</Data></Cell>
    <Cell><Data ss:Type="Number">3.4843206000000002E-3</Data></Cell>
    <Cell><Data ss:Type="Number">1.5628173999999999E-3</Data></Cell>
    <Cell><Data ss:Type="Number">5.6000000000000001E-2</Data></Cell>
    <Cell><Data ss:Type="Number">1775</Data></Cell>
    <Cell><Data ss:Type="String">tags=48%, list=12%, signal=54%</Data></Cell>
   </Row>
   <Row>
    <Cell><Data ss:Type="String">REACTOME_PROCESSING_OF_CAPPED_INTRON_CONTAINING_PRE_MRNA</Data></Cell>
    <Cell><Data ss:Type="String">REACTOME_PROCESSING_OF_CAPPED_INTRON_CONTAINING_PRE_MRNA</Data></Cell>
    <Cell ss:Index="4"><Data ss:Type="Number">104</Data></Cell>
    <Cell><Data ss:Type="Number">0.50678350000000005</Data></Cell>
    <Cell><Data ss:Type="Number">1.9990032</Data></Cell>
    <Cell><Data ss:Type="Number">0</Data></Cell>
    <Cell><Data ss:Type="Number">1.5411115999999999E-3</Data></Cell>
    <Cell><Data ss:Type="Number">5.6000000000000001E-2</Data></Cell>
    <Cell><Data ss:Type="Number">5482</Data></Cell>
    <Cell><Data ss:Type="String">tags=63%, list=36%, signal=97%</Data></Cell>
   </Row>
   <Row>
    <Cell><Data ss:Type="String">REACTOME_G0_AND_EARLY_G1</Data></Cell>
    <Cell><Data ss:Type="String">REACTOME_G0_AND_EARLY_G1</Data></Cell>
    <Cell ss:Index="4"><Data ss:Type="Number">17</Data></Cell>
    <Cell><Data ss:Type="Number">0.73505849999999995</Data></Cell>
    <Cell><Data ss:Type="Number">1.9921266</Data></Cell>
    <Cell><Data ss:Type="Number">0</Data></Cell>
    <Cell><Data ss:Type="Number">1.5985038000000001E-3</Data></Cell>
    <Cell><Data ss:Type="Number">5.8000000000000003E-2</Data></Cell>
    <Cell><Data ss:Type="Number">879</Data></Cell>
    <Cell><Data ss:Type="String">tags=47%, list=6%, signal=50%</Data></Cell>
   </Row>
   <Row>
    <Cell><Data ss:Type="String">REACTOME_ACTIVATION_OF_NF_KAPPAB_IN_B_CELLS</Data></Cell>
    <Cell><Data ss:Type="String">REACTOME_ACTIVATION_OF_NF_KAPPAB_IN_B_CELLS</Data></Cell>
    <Cell ss:Index="4"><Data ss:Type="Number">58</Data></Cell>
    <Cell><Data ss:Type="Number">0.55024830000000002</Data></Cell>
    <Cell><Data ss:Type="Number">1.9895896</Data></Cell>
    <Cell><Data ss:Type="Number">0</Data></Cell>
    <Cell><Data ss:Type="Number">1.6020171999999999E-3</Data></Cell>
    <Cell><Data ss:Type="Number">5.8999999999999997E-2</Data></Cell>
    <Cell><Data ss:Type="Number">5699</Data></Cell>
    <Cell><Data ss:Type="String">tags=72%, list=37%, signal=115%</Data></Cell>
   </Row>
   <Row>
    <Cell><Data ss:Type="String">REACTOME_VIF_MEDIATED_DEGRADATION_OF_APOBEC3G</Data></Cell>
    <Cell><Data ss:Type="String">REACTOME_VIF_MEDIATED_DEGRADATION_OF_APOBEC3G</Data></Cell>
    <Cell ss:Index="4"><Data ss:Type="Number">48</Data></Cell>
    <Cell><Data ss:Type="Number">0.57924204999999995</Data></Cell>
    <Cell><Data ss:Type="Number">1.9825615000000001</Data></Cell>
    <Cell><Data ss:Type="Number">0</Data></Cell>
    <Cell><Data ss:Type="Number">1.7088851999999999E-3</Data></Cell>
    <Cell><Data ss:Type="Number">6.4000000000000001E-2</Data></Cell>
    <Cell><Data ss:Type="Number">4473</Data></Cell>
    <Cell><Data ss:Type="String">tags=69%, list=29%, signal=97%</Data></Cell>
   </Row>
   <Row>
    <Cell><Data ss:Type="String">BIOCARTA_MPR_PATHWAY</Data></Cell>
    <Cell><Data ss:Type="String">BIOCARTA_MPR_PATHWAY</Data></Cell>
    <Cell ss:Index="4"><Data ss:Type="Number">26</Data></Cell>
    <Cell><Data ss:Type="Number">0.64074149999999996</Data></Cell>
    <Cell><Data ss:Type="Number">1.9604362</Data></Cell>
    <Cell><Data ss:Type="Number">0</Data></Cell>
    <Cell><Data ss:Type="Number">2.1884777000000001E-3</Data></Cell>
    <Cell><Data ss:Type="Number">8.4000000000000005E-2</Data></Cell>
    <Cell><Data ss:Type="Number">2231</Data></Cell>
    <Cell><Data ss:Type="String">tags=35%, list=15%, signal=40%</Data></Cell>
   </Row>
   <Row>
    <Cell><Data ss:Type="String">REACTOME_E2F_MEDIATED_REGULATION_OF_DNA_REPLICATION</Data></Cell>
    <Cell><Data ss:Type="String">REACTOME_E2F_MEDIATED_REGULATION_OF_DNA_REPLICATION</Data></Cell>
    <Cell ss:Index="4"><Data ss:Type="Number">23</Data></Cell>
    <Cell><Data ss:Type="Number">0.6645778</Data></Cell>
    <Cell><Data ss:Type="Number">1.9590539</Data></Cell>
    <Cell><Data ss:Type="Number">0</Data></Cell>
    <Cell><Data ss:Type="Number">2.1839663E-3</Data></Cell>
    <Cell><Data ss:Type="Number">8.5000000000000006E-2</Data></Cell>
    <Cell><Data ss:Type="Number">1917</Data></Cell>
    <Cell><Data ss:Type="String">tags=57%, list=13%, signal=65%</Data></Cell>
   </Row>
   <Row>
    <Cell><Data ss:Type="String">KEGG_OOCYTE_MEIOSIS</Data></Cell>
    <Cell><Data ss:Type="String">KEGG_OOCYTE_MEIOSIS</Data></Cell>
    <Cell ss:Index="4"><Data ss:Type="Number">92</Data></Cell>
    <Cell><Data ss:Type="Number">0.5004518</Data></Cell>
    <Cell><Data ss:Type="Number">1.9499382000000001</Data></Cell>
    <Cell><Data ss:Type="Number">0</Data></Cell>
    <Cell><Data ss:Type="Number">2.5411407000000001E-3</Data></Cell>
    <Cell><Data ss:Type="Number">0.10100000000000001</Data></Cell>
    <Cell><Data ss:Type="Number">446</Data></Cell>
    <Cell><Data ss:Type="String">tags=15%, list=3%, signal=16%</Data></Cell>
   </Row>
   <Row>
    <Cell><Data ss:Type="String">REACTOME_REGULATION_OF_ORNITHINE_DECARBOXYLASE_ODC</Data></Cell>
    <Cell><Data ss:Type="String">REACTOME_REGULATION_OF_ORNITHINE_DECARBOXYLASE_ODC</Data></Cell>
    <Cell ss:Index="4"><Data ss:Type="Number">47</Data></Cell>
    <Cell><Data ss:Type="Number">0.57178899999999999</Data></Cell>
    <Cell><Data ss:Type="Number">1.9446485</Data></Cell>
    <Cell><Data ss:Type="Number">0</Data></Cell>
    <Cell><Data ss:Type="Number">2.6932459999999998E-3</Data></Cell>
    <Cell><Data ss:Type="Number">0.109</Data></Cell>
    <Cell><Data ss:Type="Number">4473</Data></Cell>
    <Cell><Data ss:Type="String">tags=68%, list=29%, signal=96%</Data></Cell>
   </Row>
   <Row>
    <Cell><Data ss:Type="String">REACTOME_TRNA_AMINOACYLATION</Data></Cell>
    <Cell><Data ss:Type="String">REACTOME_TRNA_AMINOACYLATION</Data></Cell>
    <Cell ss:Index="4"><Data ss:Type="Number">33</Data></Cell>
    <Cell><Data ss:Type="Number">0.59201110000000001</Data></Cell>
    <Cell><Data ss:Type="Number">1.9397017000000001</Data></Cell>
    <Cell><Data ss:Type="Number">0</Data></Cell>
    <Cell><Data ss:Type="Number">2.8018937E-3</Data></Cell>
    <Cell><Data ss:Type="Number">0.115</Data></Cell>
    <Cell><Data ss:Type="Number">3890</Data></Cell>
    <Cell><Data ss:Type="String">tags=55%, list=25%, signal=73%</Data></Cell>
   </Row>
   <Row>
    <Cell><Data ss:Type="String">REACTOME_MHC_CLASS_II_ANTIGEN_PRESENTATION</Data></Cell>
    <Cell><Data ss:Type="String">REACTOME_MHC_CLASS_II_ANTIGEN_PRESENTATION</Data></Cell>
    <Cell ss:Index="4"><Data ss:Type="Number">81</Data></Cell>
    <Cell><Data ss:Type="Number">0.50163996</Data></Cell>
    <Cell><Data ss:Type="Number">1.9362623999999999</Data></Cell>
    <Cell><Data ss:Type="Number">0</Data></Cell>
    <Cell><Data ss:Type="Number">2.8791402000000002E-3</Data></Cell>
    <Cell><Data ss:Type="Number">0.12</Data></Cell>
    <Cell><Data ss:Type="Number">343</Data></Cell>
    <Cell><Data ss:Type="String">tags=12%, list=2%, signal=13%</Data></Cell>
   </Row>
   <Row>
    <Cell><Data ss:Type="String">REACTOME_INHIBITION_OF_THE_PROTEOLYTIC_ACTIVITY_OF_APC_C_REQUIRED_FOR_THE_ONSET_OF_ANAPHASE_BY_MITOTIC_SPINDLE_CHECKPOINT_COMPONENTS</Data></Cell>
    <Cell><Data ss:Type="String">REACTOME_INHIBITION_OF_THE_PROTEOLYTIC_ACTIVITY_OF_APC_C_REQUIRED_FOR_THE_ONSET_OF_ANAPHASE_BY_MITOTIC_SPINDLE_CHECKPOINT_COMPONENTS</Data></Cell>
    <Cell ss:Index="4"><Data ss:Type="Number">18</Data></Cell>
    <Cell><Data ss:Type="Number">0.68689929999999999</Data></Cell>
    <Cell><Data ss:Type="Number">1.9358051999999999</Data></Cell>
    <Cell><Data ss:Type="Number">0</Data></Cell>
    <Cell><Data ss:Type="Number">2.8657703999999998E-3</Data></Cell>
    <Cell><Data ss:Type="Number">0.121</Data></Cell>
    <Cell><Data ss:Type="Number">1125</Data></Cell>
    <Cell><Data ss:Type="String">tags=28%, list=7%, signal=30%</Data></Cell>
   </Row>
   <Row>
    <Cell><Data ss:Type="String">BIOCARTA_ATRBRCA_PATHWAY</Data></Cell>
    <Cell><Data ss:Type="String">BIOCARTA_ATRBRCA_PATHWAY</Data></Cell>
    <Cell ss:Index="4"><Data ss:Type="Number">21</Data></Cell>
    <Cell><Data ss:Type="Number">0.67129992999999999</Data></Cell>
    <Cell><Data ss:Type="Number">1.9342136000000001</Data></Cell>
    <Cell><Data ss:Type="Number">0</Data></Cell>
    <Cell><Data ss:Type="Number">2.8312430000000002E-3</Data></Cell>
    <Cell><Data ss:Type="Number">0.121</Data></Cell>
    <Cell><Data ss:Type="Number">2949</Data></Cell>
    <Cell><Data ss:Type="String">tags=52%, list=19%, signal=65%</Data></Cell>
   </Row>
   <Row>
    <Cell><Data ss:Type="String">BIOCARTA_PROTEASOME_PATHWAY</Data></Cell>
    <Cell><Data ss:Type="String">BIOCARTA_PROTEASOME_PATHWAY</Data></Cell>
    <Cell ss:Index="4"><Data ss:Type="Number">27</Data></Cell>
    <Cell><Data ss:Type="Number">0.64256334000000004</Data></Cell>
    <Cell><Data ss:Type="Number">1.9254549999999999</Data></Cell>
    <Cell><Data ss:Type="Number">0</Data></Cell>
    <Cell><Data ss:Type="Number">3.0982093999999999E-3</Data></Cell>
    <Cell><Data ss:Type="Number">0.13300000000000001</Data></Cell>
    <Cell><Data ss:Type="Number">5369</Data></Cell>
    <Cell><Data ss:Type="String">tags=96%, list=35%, signal=148%</Data></Cell>
   </Row>
   <Row>
    <Cell><Data ss:Type="String">REACTOME_TRANSPORT_OF_MATURE_TRANSCRIPT_TO_CYTOPLASM</Data></Cell>
    <Cell><Data ss:Type="String">REACTOME_TRANSPORT_OF_MATURE_TRANSCRIPT_TO_CYTOPLASM</Data></Cell>
    <Cell ss:Index="4"><Data ss:Type="Number">43</Data></Cell>
    <Cell><Data ss:Type="Number">0.55927550000000004</Data></Cell>
    <Cell><Data ss:Type="Number">1.9197687999999999</Data></Cell>
    <Cell><Data ss:Type="Number">0</Data></Cell>
    <Cell><Data ss:Type="Number">3.2129571999999999E-3</Data></Cell>
    <Cell><Data ss:Type="Number">0.13900000000000001</Data></Cell>
    <Cell><Data ss:Type="Number">5482</Data></Cell>
    <Cell><Data ss:Type="String">tags=74%, list=36%, signal=116%</Data></Cell>
   </Row>
   <Row>
    <Cell><Data ss:Type="String">KEGG_SPLICEOSOME</Data></Cell>
    <Cell><Data ss:Type="String">KEGG_SPLICEOSOME</Data></Cell>
    <Cell ss:Index="4"><Data ss:Type="Number">93</Data></Cell>
    <Cell><Data ss:Type="Number">0.47952860000000003</Data></Cell>
    <Cell><Data ss:Type="Number">1.9128499000000001</Data></Cell>
    <Cell><Data ss:Type="Number">0</Data></Cell>
    <Cell><Data ss:Type="Number">3.605226E-3</Data></Cell>
    <Cell><Data ss:Type="Number">0.156</Data></Cell>
    <Cell><Data ss:Type="Number">5368</Data></Cell>
    <Cell><Data ss:Type="String">tags=55%, list=35%, signal=84%</Data></Cell>
   </Row>
   <Row>
    <Cell><Data ss:Type="String">REACTOME_TRANSCRIPTION_COUPLED_NER_TC_NER</Data></Cell>
    <Cell><Data ss:Type="String">REACTOME_TRANSCRIPTION_COUPLED_NER_TC_NER</Data></Cell>
    <Cell ss:Index="4"><Data ss:Type="Number">43</Data></Cell>
    <Cell><Data ss:Type="Number">0.56823014999999999</Data></Cell>
    <Cell><Data ss:Type="Number">1.8987248999999999</Data></Cell>
    <Cell><Data ss:Type="Number">0</Data></Cell>
    <Cell><Data ss:Type="Number">4.230981E-3</Data></Cell>
    <Cell><Data ss:Type="Number">0.184</Data></Cell>
    <Cell><Data ss:Type="Number">3097</Data></Cell>
    <Cell><Data ss:Type="String">tags=40%, list=20%, signal=49%</Data></Cell>
   </Row>
   <Row>
    <Cell><Data ss:Type="String">REACTOME_METABOLISM_OF_NON_CODING_RNA</Data></Cell>
    <Cell><Data ss:Type="String">REACTOME_METABOLISM_OF_NON_CODING_RNA</Data></Cell>
    <Cell ss:Index="4"><Data ss:Type="Number">45</Data></Cell>
    <Cell><Data ss:Type="Number">0.5548054</Data></Cell>
    <Cell><Data ss:Type="Number">1.8969925999999999</Data></Cell>
    <Cell><Data ss:Type="Number">0</Data></Cell>
    <Cell><Data ss:Type="Number">4.2895800000000003E-3</Data></Cell>
    <Cell><Data ss:Type="Number">0.188</Data></Cell>
    <Cell><Data ss:Type="Number">5482</Data></Cell>
    <Cell><Data ss:Type="String">tags=73%, list=36%, signal=114%</Data></Cell>
   </Row>
   <Row>
    <Cell><Data ss:Type="String">REACTOME_RNA_POL_II_TRANSCRIPTION</Data></Cell>
    <Cell><Data ss:Type="String">REACTOME_RNA_POL_II_TRANSCRIPTION</Data></Cell>
    <Cell ss:Index="4"><Data ss:Type="Number">85</Data></Cell>
    <Cell><Data ss:Type="Number">0.47799265000000002</Data></Cell>
    <Cell><Data ss:Type="Number">1.8934797999999999</Data></Cell>
    <Cell><Data ss:Type="Number">0</Data></Cell>
    <Cell><Data ss:Type="Number">4.3483543999999997E-3</Data></Cell>
    <Cell><Data ss:Type="Number">0.192</Data></Cell>
    <Cell><Data ss:Type="Number">5435</Data></Cell>
    <Cell><Data ss:Type="String">tags=56%, list=36%, signal=87%</Data></Cell>
   </Row>
   <Row>
    <Cell><Data ss:Type="String">PID_AURORA_A_PATHWAY</Data></Cell>
    <Cell><Data ss:Type="String">PID_AURORA_A_PATHWAY</Data></Cell>
    <Cell ss:Index="4"><Data ss:Type="Number">29</Data></Cell>
    <Cell><Data ss:Type="Number">0.6234558</Data></Cell>
    <Cell><Data ss:Type="Number">1.8920823</Data></Cell>
    <Cell><Data ss:Type="Number">0</Data></Cell>
    <Cell><Data ss:Type="Number">4.3191560000000002E-3</Data></Cell>
    <Cell><Data ss:Type="Number">0.193</Data></Cell>
    <Cell><Data ss:Type="Number">1362</Data></Cell>
    <Cell><Data ss:Type="String">tags=34%, list=9%, signal=38%</Data></Cell>
   </Row>
   <Row>
    <Cell><Data ss:Type="String">KEGG_MISMATCH_REPAIR</Data></Cell>
    <Cell><Data ss:Type="String">KEGG_MISMATCH_REPAIR</Data></Cell>
    <Cell ss:Index="4"><Data ss:Type="Number">21</Data></Cell>
    <Cell><Data ss:Type="Number">0.66385775999999996</Data></Cell>
    <Cell><Data ss:Type="Number">1.8908235</Data></Cell>
    <Cell><Data ss:Type="Number">6.9930069999999999E-3</Data></Cell>
    <Cell><Data ss:Type="Number">4.3768619999999996E-3</Data></Cell>
    <Cell><Data ss:Type="Number">0.19800000000000001</Data></Cell>
    <Cell><Data ss:Type="Number">3093</Data></Cell>
    <Cell><Data ss:Type="String">tags=57%, list=20%, signal=72%</Data></Cell>
   </Row>
   <Row>
    <Cell><Data ss:Type="String">REACTOME_MRNA_SPLICING</Data></Cell>
    <Cell><Data ss:Type="String">REACTOME_MRNA_SPLICING</Data></Cell>
    <Cell ss:Index="4"><Data ss:Type="Number">75</Data></Cell>
    <Cell><Data ss:Type="Number">0.49113393</Data></Cell>
    <Cell><Data ss:Type="Number">1.8731241000000001</Data></Cell>
    <Cell><Data ss:Type="Number">0</Data></Cell>
    <Cell><Data ss:Type="Number">5.4158716999999999E-3</Data></Cell>
    <Cell><Data ss:Type="Number">0.24299999999999999</Data></Cell>
    <Cell><Data ss:Type="Number">5218</Data></Cell>
    <Cell><Data ss:Type="String">tags=57%, list=34%, signal=87%</Data></Cell>
   </Row>
   <Row>
    <Cell><Data ss:Type="String">REACTOME_SIGNALING_BY_WNT</Data></Cell>
    <Cell><Data ss:Type="String">REACTOME_SIGNALING_BY_WNT</Data></Cell>
    <Cell ss:Index="4"><Data ss:Type="Number">60</Data></Cell>
    <Cell><Data ss:Type="Number">0.48746958000000001</Data></Cell>
    <Cell><Data ss:Type="Number">1.8480110999999999</Data></Cell>
    <Cell><Data ss:Type="Number">0</Data></Cell>
    <Cell><Data ss:Type="Number">7.205609E-3</Data></Cell>
    <Cell><Data ss:Type="Number">0.307</Data></Cell>
    <Cell><Data ss:Type="Number">5369</Data></Cell>
    <Cell><Data ss:Type="String">tags=68%, list=35%, signal=105%</Data></Cell>
   </Row>
   <Row>
    <Cell><Data ss:Type="String">REACTOME_LOSS_OF_NLP_FROM_MITOTIC_CENTROSOMES</Data></Cell>
    <Cell><Data ss:Type="String">REACTOME_LOSS_OF_NLP_FROM_MITOTIC_CENTROSOMES</Data></Cell>
    <Cell ss:Index="4"><Data ss:Type="Number">45</Data></Cell>
    <Cell><Data ss:Type="Number">0.54027634999999996</Data></Cell>
    <Cell><Data ss:Type="Number">1.8438813999999999</Data></Cell>
    <Cell><Data ss:Type="Number">0</Data></Cell>
    <Cell><Data ss:Type="Number">7.2905254000000001E-3</Data></Cell>
    <Cell><Data ss:Type="Number">0.312</Data></Cell>
    <Cell><Data ss:Type="Number">4680</Data></Cell>
    <Cell><Data ss:Type="String">tags=44%, list=31%, signal=64%</Data></Cell>
   </Row>
   <Row>
    <Cell><Data ss:Type="String">REACTOME_TRANSPORT_OF_MATURE_MRNA_DERIVED_FROM_AN_INTRONLESS_TRANSCRIPT</Data></Cell>
    <Cell><Data ss:Type="String">REACTOME_TRANSPORT_OF_MATURE_MRNA_DERIVED_FROM_AN_INTRONLESS_TRANSCRIPT</Data></Cell>
    <Cell ss:Index="4"><Data ss:Type="Number">32</Data></Cell>
    <Cell><Data ss:Type="Number">0.57921400000000001</Data></Cell>
    <Cell><Data ss:Type="Number">1.8425939</Data></Cell>
    <Cell><Data ss:Type="Number">0</Data></Cell>
    <Cell><Data ss:Type="Number">7.3501946999999998E-3</Data></Cell>
    <Cell><Data ss:Type="Number">0.316</Data></Cell>
    <Cell><Data ss:Type="Number">5482</Data></Cell>
    <Cell><Data ss:Type="String">tags=78%, list=36%, signal=122%</Data></Cell>
   </Row>
   <Row>
    <Cell><Data ss:Type="String">REACTOME_RECRUITMENT_OF_MITOTIC_CENTROSOME_PROTEINS_AND_COMPLEXES</Data></Cell>
    <Cell><Data ss:Type="String">REACTOME_RECRUITMENT_OF_MITOTIC_CENTROSOME_PROTEINS_AND_COMPLEXES</Data></Cell>
    <Cell ss:Index="4"><Data ss:Type="Number">52</Data></Cell>
    <Cell><Data ss:Type="Number">0.51892039999999995</Data></Cell>
    <Cell><Data ss:Type="Number">1.8262358999999999</Data></Cell>
    <Cell><Data ss:Type="Number">0</Data></Cell>
    <Cell><Data ss:Type="Number">9.0727545000000003E-3</Data></Cell>
    <Cell><Data ss:Type="Number">0.376</Data></Cell>
    <Cell><Data ss:Type="Number">2777</Data></Cell>
    <Cell><Data ss:Type="String">tags=25%, list=18%, signal=30%</Data></Cell>
   </Row>
   <Row>
    <Cell><Data ss:Type="String">REACTOME_GLOBAL_GENOMIC_NER_GG_NER</Data></Cell>
    <Cell><Data ss:Type="String">REACTOME_GLOBAL_GENOMIC_NER_GG_NER</Data></Cell>
    <Cell ss:Index="4"><Data ss:Type="Number">32</Data></Cell>
    <Cell><Data ss:Type="Number">0.57395099999999999</Data></Cell>
    <Cell><Data ss:Type="Number">1.8237091000000001</Data></Cell>
    <Cell><Data ss:Type="Number">0</Data></Cell>
    <Cell><Data ss:Type="Number">9.2295420000000003E-3</Data></Cell>
    <Cell><Data ss:Type="Number">0.38400000000000001</Data></Cell>
    <Cell><Data ss:Type="Number">2608</Data></Cell>
    <Cell><Data ss:Type="String">tags=41%, list=17%, signal=49%</Data></Cell>
   </Row>
   <Row>
    <Cell><Data ss:Type="String">REACTOME_REGULATION_OF_APOPTOSIS</Data></Cell>
    <Cell><Data ss:Type="String">REACTOME_REGULATION_OF_APOPTOSIS</Data></Cell>
    <Cell ss:Index="4"><Data ss:Type="Number">54</Data></Cell>
    <Cell><Data ss:Type="Number">0.50700676</Data></Cell>
    <Cell><Data ss:Type="Number">1.8152113000000001</Data></Cell>
    <Cell><Data ss:Type="Number">0</Data></Cell>
    <Cell><Data ss:Type="Number">9.9616675000000002E-3</Data></Cell>
    <Cell><Data ss:Type="Number">0.41099999999999998</Data></Cell>
    <Cell><Data ss:Type="Number">4926</Data></Cell>
    <Cell><Data ss:Type="String">tags=70%, list=32%, signal=104%</Data></Cell>
   </Row>
   <Row>
    <Cell><Data ss:Type="String">REACTOME_HIV_LIFE_CYCLE</Data></Cell>
    <Cell><Data ss:Type="String">REACTOME_HIV_LIFE_CYCLE</Data></Cell>
    <Cell ss:Index="4"><Data ss:Type="Number">109</Data></Cell>
    <Cell><Data ss:Type="Number">0.45195752</Data></Cell>
    <Cell><Data ss:Type="Number">1.806519</Data></Cell>
    <Cell><Data ss:Type="Number">0</Data></Cell>
    <Cell><Data ss:Type="Number">1.08770775E-2</Data></Cell>
    <Cell><Data ss:Type="Number">0.45200000000000001</Data></Cell>
    <Cell><Data ss:Type="Number">5482</Data></Cell>
    <Cell><Data ss:Type="String">tags=59%, list=36%, signal=91%</Data></Cell>
   </Row>
   <Row>
    <Cell><Data ss:Type="String">REACTOME_REGULATION_OF_MRNA_STABILITY_BY_PROTEINS_THAT_BIND_AU_RICH_ELEMENTS</Data></Cell>
    <Cell><Data ss:Type="String">REACTOME_REGULATION_OF_MRNA_STABILITY_BY_PROTEINS_THAT_BIND_AU_RICH_ELEMENTS</Data></Cell>
    <Cell ss:Index="4"><Data ss:Type="Number">78</Data></Cell>
    <Cell><Data ss:Type="Number">0.45675652999999999</Data></Cell>
    <Cell><Data ss:Type="Number">1.7952193999999999</Data></Cell>
    <Cell><Data ss:Type="Number">0</Data></Cell>
    <Cell><Data ss:Type="Number">1.1998326E-2</Data></Cell>
    <Cell><Data ss:Type="Number">0.48699999999999999</Data></Cell>
    <Cell><Data ss:Type="Number">5484</Data></Cell>
    <Cell><Data ss:Type="String">tags=69%, list=36%, signal=107%</Data></Cell>
   </Row>
   <Row>
    <Cell><Data ss:Type="String">REACTOME_TRANSPORT_OF_RIBONUCLEOPROTEINS_INTO_THE_HOST_NUCLEUS</Data></Cell>
    <Cell><Data ss:Type="String">REACTOME_TRANSPORT_OF_RIBONUCLEOPROTEINS_INTO_THE_HOST_NUCLEUS</Data></Cell>
    <Cell ss:Index="4"><Data ss:Type="Number">27</Data></Cell>
    <Cell><Data ss:Type="Number">0.58118049999999999</Data></Cell>
    <Cell><Data ss:Type="Number">1.7911874000000001</Data></Cell>
    <Cell><Data ss:Type="Number">0</Data></Cell>
    <Cell><Data ss:Type="Number">1.2338693E-2</Data></Cell>
    <Cell><Data ss:Type="Number">0.504</Data></Cell>
    <Cell><Data ss:Type="Number">5482</Data></Cell>
    <Cell><Data ss:Type="String">tags=78%, list=36%, signal=121%</Data></Cell>
   </Row>
   <Row>
    <Cell><Data ss:Type="String">REACTOME_CLEAVAGE_OF_GROWING_TRANSCRIPT_IN_THE_TERMINATION_REGION_</Data></Cell>
    <Cell><Data ss:Type="String">REACTOME_CLEAVAGE_OF_GROWING_TRANSCRIPT_IN_THE_TERMINATION_REGION_</Data></Cell>
    <Cell ss:Index="4"><Data ss:Type="Number">31</Data></Cell>
    <Cell><Data ss:Type="Number">0.57134735999999997</Data></Cell>
    <Cell><Data ss:Type="Number">1.7898532</Data></Cell>
    <Cell><Data ss:Type="Number">4.0000000000000001E-3</Data></Cell>
    <Cell><Data ss:Type="Number">1.2347307E-2</Data></Cell>
    <Cell><Data ss:Type="Number">0.50800000000000001</Data></Cell>
    <Cell><Data ss:Type="Number">4310</Data></Cell>
    <Cell><Data ss:Type="String">tags=61%, list=28%, signal=85%</Data></Cell>
   </Row>
   <Row>
    <Cell><Data ss:Type="String">REACTOME_PHOSPHORYLATION_OF_THE_APC_C</Data></Cell>
    <Cell><Data ss:Type="String">REACTOME_PHOSPHORYLATION_OF_THE_APC_C</Data></Cell>
    <Cell ss:Index="4"><Data ss:Type="Number">16</Data></Cell>
    <Cell><Data ss:Type="Number">0.66848004000000005</Data></Cell>
    <Cell><Data ss:Type="Number">1.7774228000000001</Data></Cell>
    <Cell><Data ss:Type="Number">9.7402595000000008E-3</Data></Cell>
    <Cell><Data ss:Type="Number">1.3698798999999999E-2</Data></Cell>
    <Cell><Data ss:Type="Number">0.54900000000000004</Data></Cell>
    <Cell><Data ss:Type="Number">211</Data></Cell>
    <Cell><Data ss:Type="String">tags=19%, list=1%, signal=19%</Data></Cell>
   </Row>
   <Row>
    <Cell><Data ss:Type="String">REACTOME_NEP_NS2_INTERACTS_WITH_THE_CELLULAR_EXPORT_MACHINERY</Data></Cell>
    <Cell><Data ss:Type="String">REACTOME_NEP_NS2_INTERACTS_WITH_THE_CELLULAR_EXPORT_MACHINERY</Data></Cell>
    <Cell ss:Index="4"><Data ss:Type="Number">27</Data></Cell>
    <Cell><Data ss:Type="Number">0.58078560000000001</Data></Cell>
    <Cell><Data ss:Type="Number">1.7615613999999999</Data></Cell>
    <Cell><Data ss:Type="Number">0</Data></Cell>
    <Cell><Data ss:Type="Number">1.6097086E-2</Data></Cell>
    <Cell><Data ss:Type="Number">0.61099999999999999</Data></Cell>
    <Cell><Data ss:Type="Number">5482</Data></Cell>
    <Cell><Data ss:Type="String">tags=78%, list=36%, signal=121%</Data></Cell>
   </Row>
   <Row>
    <Cell><Data ss:Type="String">KEGG_NUCLEOTIDE_EXCISION_REPAIR</Data></Cell>
    <Cell><Data ss:Type="String">KEGG_NUCLEOTIDE_EXCISION_REPAIR</Data></Cell>
    <Cell ss:Index="4"><Data ss:Type="Number">43</Data></Cell>
    <Cell><Data ss:Type="Number">0.51522714000000003</Data></Cell>
    <Cell><Data ss:Type="Number">1.7440135000000001</Data></Cell>
    <Cell><Data ss:Type="Number">4.2194090000000004E-3</Data></Cell>
    <Cell><Data ss:Type="Number">1.9132182000000001E-2</Data></Cell>
    <Cell><Data ss:Type="Number">0.67400000000000004</Data></Cell>
    <Cell><Data ss:Type="Number">3239</Data></Cell>
    <Cell><Data ss:Type="String">tags=37%, list=21%, signal=47%</Data></Cell>
   </Row>
   <Row>
    <Cell><Data ss:Type="String">REACTOME_ANTIGEN_PROCESSING_CROSS_PRESENTATION</Data></Cell>
    <Cell><Data ss:Type="String">REACTOME_ANTIGEN_PROCESSING_CROSS_PRESENTATION</Data></Cell>
    <Cell ss:Index="4"><Data ss:Type="Number">68</Data></Cell>
    <Cell><Data ss:Type="Number">0.46562120000000001</Data></Cell>
    <Cell><Data ss:Type="Number">1.7248269000000001</Data></Cell>
    <Cell><Data ss:Type="Number">0</Data></Cell>
    <Cell><Data ss:Type="Number">2.2578672000000001E-2</Data></Cell>
    <Cell><Data ss:Type="Number">0.73599999999999999</Data></Cell>
    <Cell><Data ss:Type="Number">4473</Data></Cell>
    <Cell><Data ss:Type="String">tags=62%, list=29%, signal=87%</Data></Cell>
   </Row>
   <Row>
    <Cell><Data ss:Type="String">REACTOME_RESOLUTION_OF_AP_SITES_VIA_THE_MULTIPLE_NUCLEOTIDE_PATCH_REPLACEMENT_PATHWAY</Data></Cell>
    <Cell><Data ss:Type="String">REACTOME_RESOLUTION_OF_AP_SITES_VIA_THE_MULTIPLE_NUCLEOTIDE_PATCH_REPLACEMENT_PATHWAY</Data></Cell>
    <Cell ss:Index="4"><Data ss:Type="Number">16</Data></Cell>
    <Cell><Data ss:Type="Number">0.6379146</Data></Cell>
    <Cell><Data ss:Type="Number">1.7242575</Data></Cell>
    <Cell><Data ss:Type="Number">1.5105739999999999E-2</Data></Cell>
    <Cell><Data ss:Type="Number">2.2419410000000001E-2</Data></Cell>
    <Cell><Data ss:Type="Number">0.73599999999999999</Data></Cell>
    <Cell><Data ss:Type="Number">4167</Data></Cell>
    <Cell><Data ss:Type="String">tags=69%, list=27%, signal=94%</Data></Cell>
   </Row>
   <Row>
    <Cell><Data ss:Type="String">REACTOME_DOWNSTREAM_SIGNALING_EVENTS_OF_B_CELL_RECEPTOR_BCR</Data></Cell>
    <Cell><Data ss:Type="String">REACTOME_DOWNSTREAM_SIGNALING_EVENTS_OF_B_CELL_RECEPTOR_BCR</Data></Cell>
    <Cell ss:Index="4"><Data ss:Type="Number">83</Data></Cell>
    <Cell><Data ss:Type="Number">0.44410359999999999</Data></Cell>
    <Cell><Data ss:Type="Number">1.7235879999999999</Data></Cell>
    <Cell><Data ss:Type="Number">0</Data></Cell>
    <Cell><Data ss:Type="Number">2.2296225999999999E-2</Data></Cell>
    <Cell><Data ss:Type="Number">0.73699999999999999</Data></Cell>
    <Cell><Data ss:Type="Number">4649</Data></Cell>
    <Cell><Data ss:Type="String">tags=51%, list=30%, signal=72%</Data></Cell>
   </Row>
   <Row>
    <Cell><Data ss:Type="String">KEGG_PROTEIN_EXPORT</Data></Cell>
    <Cell><Data ss:Type="String">KEGG_PROTEIN_EXPORT</Data></Cell>
    <Cell ss:Index="4"><Data ss:Type="Number">20</Data></Cell>
    <Cell><Data ss:Type="Number">0.59742439999999997</Data></Cell>
    <Cell><Data ss:Type="Number">1.7176837</Data></Cell>
    <Cell><Data ss:Type="Number">1.4035087999999999E-2</Data></Cell>
    <Cell><Data ss:Type="Number">2.3158069999999999E-2</Data></Cell>
    <Cell><Data ss:Type="Number">0.749</Data></Cell>
    <Cell><Data ss:Type="Number">3918</Data></Cell>
    <Cell><Data ss:Type="String">tags=55%, list=26%, signal=74%</Data></Cell>
   </Row>
   <Row>
    <Cell><Data ss:Type="String">REACTOME_PROCESSING_OF_CAPPED_INTRONLESS_PRE_MRNA</Data></Cell>
    <Cell><Data ss:Type="String">REACTOME_PROCESSING_OF_CAPPED_INTRONLESS_PRE_MRNA</Data></Cell>
    <Cell ss:Index="4"><Data ss:Type="Number">21</Data></Cell>
    <Cell><Data ss:Type="Number">0.60483629999999999</Data></Cell>
    <Cell><Data ss:Type="Number">1.7080903999999999</Data></Cell>
    <Cell><Data ss:Type="Number">3.5842294000000001E-3</Data></Cell>
    <Cell><Data ss:Type="Number">2.5013872999999999E-2</Data></Cell>
    <Cell><Data ss:Type="Number">0.77800000000000002</Data></Cell>
    <Cell><Data ss:Type="Number">4310</Data></Cell>
    <Cell><Data ss:Type="String">tags=67%, list=28%, signal=93%</Data></Cell>
   </Row>
   <Row>
    <Cell><Data ss:Type="String">KEGG_RNA_DEGRADATION</Data></Cell>
    <Cell><Data ss:Type="String">KEGG_RNA_DEGRADATION</Data></Cell>
    <Cell ss:Index="4"><Data ss:Type="Number">50</Data></Cell>
    <Cell><Data ss:Type="Number">0.49152692999999997</Data></Cell>
    <Cell><Data ss:Type="Number">1.7073643000000001</Data></Cell>
    <Cell><Data ss:Type="Number">0</Data></Cell>
    <Cell><Data ss:Type="Number">2.4955156999999999E-2</Data></Cell>
    <Cell><Data ss:Type="Number">0.78100000000000003</Data></Cell>
    <Cell><Data ss:Type="Number">4561</Data></Cell>
    <Cell><Data ss:Type="String">tags=52%, list=30%, signal=74%</Data></Cell>
   </Row>
   <Row>
    <Cell><Data ss:Type="String">REACTOME_MITOCHONDRIAL_TRNA_AMINOACYLATION</Data></Cell>
    <Cell><Data ss:Type="String">REACTOME_MITOCHONDRIAL_TRNA_AMINOACYLATION</Data></Cell>
    <Cell ss:Index="4"><Data ss:Type="Number">16</Data></Cell>
    <Cell><Data ss:Type="Number">0.63301545000000004</Data></Cell>
    <Cell><Data ss:Type="Number">1.6904482999999999</Data></Cell>
    <Cell><Data ss:Type="Number">1.8018018E-2</Data></Cell>
    <Cell><Data ss:Type="Number">2.8521300999999999E-2</Data></Cell>
    <Cell><Data ss:Type="Number">0.83</Data></Cell>
    <Cell><Data ss:Type="Number">3038</Data></Cell>
    <Cell><Data ss:Type="String">tags=56%, list=20%, signal=70%</Data></Cell>
   </Row>
   <Row>
    <Cell><Data ss:Type="String">KEGG_BASE_EXCISION_REPAIR</Data></Cell>
    <Cell><Data ss:Type="String">KEGG_BASE_EXCISION_REPAIR</Data></Cell>
    <Cell ss:Index="4"><Data ss:Type="Number">33</Data></Cell>
    <Cell><Data ss:Type="Number">0.51370720000000003</Data></Cell>
    <Cell><Data ss:Type="Number">1.6825954999999999</Data></Cell>
    <Cell><Data ss:Type="Number">7.8125E-3</Data></Cell>
    <Cell><Data ss:Type="Number">3.0062717999999999E-2</Data></Cell>
    <Cell><Data ss:Type="Number">0.84899999999999998</Data></Cell>
    <Cell><Data ss:Type="Number">2520</Data></Cell>
    <Cell><Data ss:Type="String">tags=36%, list=17%, signal=43%</Data></Cell>
   </Row>
   <Row>
    <Cell><Data ss:Type="String">REACTOME_INTERACTIONS_OF_VPR_WITH_HOST_CELLULAR_PROTEINS</Data></Cell>
    <Cell><Data ss:Type="String">REACTOME_INTERACTIONS_OF_VPR_WITH_HOST_CELLULAR_PROTEINS</Data></Cell>
    <Cell ss:Index="4"><Data ss:Type="Number">32</Data></Cell>
    <Cell><Data ss:Type="Number">0.52892684999999995</Data></Cell>
    <Cell><Data ss:Type="Number">1.680037</Data></Cell>
    <Cell><Data ss:Type="Number">3.8167940000000001E-3</Data></Cell>
    <Cell><Data ss:Type="Number">3.0549506000000001E-2</Data></Cell>
    <Cell><Data ss:Type="Number">0.85199999999999998</Data></Cell>
    <Cell><Data ss:Type="Number">5482</Data></Cell>
    <Cell><Data ss:Type="String">tags=72%, list=36%, signal=112%</Data></Cell>
   </Row>
   <Row>
    <Cell><Data ss:Type="String">REACTOME_NUCLEOTIDE_EXCISION_REPAIR</Data></Cell>
    <Cell><Data ss:Type="String">REACTOME_NUCLEOTIDE_EXCISION_REPAIR</Data></Cell>
    <Cell ss:Index="4"><Data ss:Type="Number">48</Data></Cell>
    <Cell><Data ss:Type="Number">0.49871032999999998</Data></Cell>
    <Cell><Data ss:Type="Number">1.678091</Data></Cell>
    <Cell><Data ss:Type="Number">4.6728969999999996E-3</Data></Cell>
    <Cell><Data ss:Type="Number">3.0788940000000001E-2</Data></Cell>
    <Cell><Data ss:Type="Number">0.85699999999999998</Data></Cell>
    <Cell><Data ss:Type="Number">3097</Data></Cell>
    <Cell><Data ss:Type="String">tags=35%, list=20%, signal=44%</Data></Cell>
   </Row>
   <Row>
    <Cell><Data ss:Type="String">REACTOME_BASE_EXCISION_REPAIR</Data></Cell>
    <Cell><Data ss:Type="String">REACTOME_BASE_EXCISION_REPAIR</Data></Cell>
    <Cell ss:Index="4"><Data ss:Type="Number">18</Data></Cell>
    <Cell><Data ss:Type="Number">0.62205624999999998</Data></Cell>
    <Cell><Data ss:Type="Number">1.6771579000000001</Data></Cell>
    <Cell><Data ss:Type="Number">6.3091483999999998E-3</Data></Cell>
    <Cell><Data ss:Type="Number">3.0786930000000001E-2</Data></Cell>
    <Cell><Data ss:Type="Number">0.85899999999999999</Data></Cell>
    <Cell><Data ss:Type="Number">5387</Data></Cell>
    <Cell><Data ss:Type="String">tags=83%, list=35%, signal=129%</Data></Cell>
   </Row>
   <Row>
    <Cell><Data ss:Type="String">REACTOME_CYTOSOLIC_TRNA_AMINOACYLATION</Data></Cell>
    <Cell><Data ss:Type="String">REACTOME_CYTOSOLIC_TRNA_AMINOACYLATION</Data></Cell>
    <Cell ss:Index="4"><Data ss:Type="Number">20</Data></Cell>
    <Cell><Data ss:Type="Number">0.59461206</Data></Cell>
    <Cell><Data ss:Type="Number">1.6717818</Data></Cell>
    <Cell><Data ss:Type="Number">2.1276594999999999E-2</Data></Cell>
    <Cell><Data ss:Type="Number">3.2067575000000001E-2</Data></Cell>
    <Cell><Data ss:Type="Number">0.87</Data></Cell>
    <Cell><Data ss:Type="Number">3890</Data></Cell>
    <Cell><Data ss:Type="String">tags=50%, list=25%, signal=67%</Data></Cell>
   </Row>
   <Row>
    <Cell><Data ss:Type="String">REACTOME_MRNA_SPLICING_MINOR_PATHWAY</Data></Cell>
    <Cell><Data ss:Type="String">REACTOME_MRNA_SPLICING_MINOR_PATHWAY</Data></Cell>
    <Cell ss:Index="4"><Data ss:Type="Number">35</Data></Cell>
    <Cell><Data ss:Type="Number">0.51591646999999996</Data></Cell>
    <Cell><Data ss:Type="Number">1.6653235</Data></Cell>
    <Cell><Data ss:Type="Number">7.9365080000000001E-3</Data></Cell>
    <Cell><Data ss:Type="Number">3.3550758E-2</Data></Cell>
    <Cell><Data ss:Type="Number">0.88300000000000001</Data></Cell>
    <Cell><Data ss:Type="Number">5368</Data></Cell>
    <Cell><Data ss:Type="String">tags=63%, list=35%, signal=97%</Data></Cell>
   </Row>
   <Row>
    <Cell><Data ss:Type="String">BIOCARTA_CELLCYCLE_PATHWAY</Data></Cell>
    <Cell><Data ss:Type="String">BIOCARTA_CELLCYCLE_PATHWAY</Data></Cell>
    <Cell ss:Index="4"><Data ss:Type="Number">21</Data></Cell>
    <Cell><Data ss:Type="Number">0.58891380000000004</Data></Cell>
    <Cell><Data ss:Type="Number">1.6616412</Data></Cell>
    <Cell><Data ss:Type="Number">1.7006803000000001E-2</Data></Cell>
    <Cell><Data ss:Type="Number">3.4259629999999999E-2</Data></Cell>
    <Cell><Data ss:Type="Number">0.88900000000000001</Data></Cell>
    <Cell><Data ss:Type="Number">1540</Data></Cell>
    <Cell><Data ss:Type="String">tags=33%, list=10%, signal=37%</Data></Cell>
   </Row>
   <Row>
    <Cell><Data ss:Type="String">REACTOME_LATE_PHASE_OF_HIV_LIFE_CYCLE</Data></Cell>
    <Cell><Data ss:Type="String">REACTOME_LATE_PHASE_OF_HIV_LIFE_CYCLE</Data></Cell>
    <Cell ss:Index="4"><Data ss:Type="Number">96</Data></Cell>
    <Cell><Data ss:Type="Number">0.43343874999999998</Data></Cell>
    <Cell><Data ss:Type="Number">1.6519755</Data></Cell>
    <Cell><Data ss:Type="Number">0</Data></Cell>
    <Cell><Data ss:Type="Number">3.6888443E-2</Data></Cell>
    <Cell><Data ss:Type="Number">0.91500000000000004</Data></Cell>
    <Cell><Data ss:Type="Number">5482</Data></Cell>
    <Cell><Data ss:Type="String">tags=57%, list=36%, signal=89%</Data></Cell>
   </Row>
   <Row>
    <Cell><Data ss:Type="String">REACTOME_ANTIVIRAL_MECHANISM_BY_IFN_STIMULATED_GENES</Data></Cell>
    <Cell><Data ss:Type="String">REACTOME_ANTIVIRAL_MECHANISM_BY_IFN_STIMULATED_GENES</Data></Cell>
    <Cell ss:Index="4"><Data ss:Type="Number">62</Data></Cell>
    <Cell><Data ss:Type="Number">0.44889003</Data></Cell>
    <Cell><Data ss:Type="Number">1.6485126999999999</Data></Cell>
    <Cell><Data ss:Type="Number">0</Data></Cell>
    <Cell><Data ss:Type="Number">3.7546089999999997E-2</Data></Cell>
    <Cell><Data ss:Type="Number">0.91800000000000004</Data></Cell>
    <Cell><Data ss:Type="Number">5509</Data></Cell>
    <Cell><Data ss:Type="String">tags=63%, list=36%, signal=98%</Data></Cell>
   </Row>
   <Row>
    <Cell><Data ss:Type="String">KEGG_AMINOACYL_TRNA_BIOSYNTHESIS</Data></Cell>
    <Cell><Data ss:Type="String">KEGG_AMINOACYL_TRNA_BIOSYNTHESIS</Data></Cell>
    <Cell ss:Index="4"><Data ss:Type="Number">32</Data></Cell>
    <Cell><Data ss:Type="Number">0.51987802999999999</Data></Cell>
    <Cell><Data ss:Type="Number">1.6385417</Data></Cell>
    <Cell><Data ss:Type="Number">1.9762846000000001E-2</Data></Cell>
    <Cell><Data ss:Type="Number">4.009911E-2</Data></Cell>
    <Cell><Data ss:Type="Number">0.93799999999999994</Data></Cell>
    <Cell><Data ss:Type="Number">3890</Data></Cell>
    <Cell><Data ss:Type="String">tags=50%, list=25%, signal=67%</Data></Cell>
   </Row>
   <Row>
    <Cell><Data ss:Type="String">PID_MYC_ACTIV_PATHWAY</Data></Cell>
    <Cell><Data ss:Type="String">PID_MYC_ACTIV_PATHWAY</Data></Cell>
    <Cell ss:Index="4"><Data ss:Type="Number">71</Data></Cell>
    <Cell><Data ss:Type="Number">0.43847134999999998</Data></Cell>
    <Cell><Data ss:Type="Number">1.6243487999999999</Data></Cell>
    <Cell><Data ss:Type="Number">6.4935065000000002E-3</Data></Cell>
    <Cell><Data ss:Type="Number">4.4990892999999997E-2</Data></Cell>
    <Cell><Data ss:Type="Number">0.95399999999999996</Data></Cell>
    <Cell><Data ss:Type="Number">2777</Data></Cell>
    <Cell><Data ss:Type="String">tags=35%, list=18%, signal=43%</Data></Cell>
   </Row>
   <Row>
    <Cell><Data ss:Type="String">REACTOME_DEADENYLATION_DEPENDENT_MRNA_DECAY</Data></Cell>
    <Cell><Data ss:Type="String">REACTOME_DEADENYLATION_DEPENDENT_MRNA_DECAY</Data></Cell>
    <Cell ss:Index="4"><Data ss:Type="Number">40</Data></Cell>
    <Cell><Data ss:Type="Number">0.47788923999999999</Data></Cell>
    <Cell><Data ss:Type="Number">1.6147056</Data></Cell>
    <Cell><Data ss:Type="Number">9.1324200000000005E-3</Data></Cell>
    <Cell><Data ss:Type="Number">4.7736578000000002E-2</Data></Cell>
    <Cell><Data ss:Type="Number">0.96399999999999997</Data></Cell>
    <Cell><Data ss:Type="Number">4570</Data></Cell>
    <Cell><Data ss:Type="String">tags=52%, list=30%, signal=75%</Data></Cell>
   </Row>
   <Row>
    <Cell><Data ss:Type="String">REACTOME_MRNA_3_END_PROCESSING</Data></Cell>
    <Cell><Data ss:Type="String">REACTOME_MRNA_3_END_PROCESSING</Data></Cell>
    <Cell ss:Index="4"><Data ss:Type="Number">22</Data></Cell>
    <Cell><Data ss:Type="Number">0.54317930000000003</Data></Cell>
    <Cell><Data ss:Type="Number">1.6137477</Data></Cell>
    <Cell><Data ss:Type="Number">1.9169328999999999E-2</Data></Cell>
    <Cell><Data ss:Type="Number">4.7682513000000003E-2</Data></Cell>
    <Cell><Data ss:Type="Number">0.96399999999999997</Data></Cell>
    <Cell><Data ss:Type="Number">4310</Data></Cell>
    <Cell><Data ss:Type="String">tags=59%, list=28%, signal=82%</Data></Cell>
   </Row>
   <Row>
    <Cell><Data ss:Type="String">REACTOME_APC_C_CDC20_MEDIATED_DEGRADATION_OF_CYCLIN_B</Data></Cell>
    <Cell><Data ss:Type="String">REACTOME_APC_C_CDC20_MEDIATED_DEGRADATION_OF_CYCLIN_B</Data></Cell>
    <Cell ss:Index="4"><Data ss:Type="Number">18</Data></Cell>
    <Cell><Data ss:Type="Number">0.60183834999999997</Data></Cell>
    <Cell><Data ss:Type="Number">1.6111717000000001</Data></Cell>
    <Cell><Data ss:Type="Number">2.3972602999999999E-2</Data></Cell>
    <Cell><Data ss:Type="Number">4.8284612999999997E-2</Data></Cell>
    <Cell><Data ss:Type="Number">0.96799999999999997</Data></Cell>
    <Cell><Data ss:Type="Number">446</Data></Cell>
    <Cell><Data ss:Type="String">tags=17%, list=3%, signal=17%</Data></Cell>
   </Row>
   <Row>
    <Cell><Data ss:Type="String">BIOCARTA_STATHMIN_PATHWAY</Data></Cell>
    <Cell><Data ss:Type="String">BIOCARTA_STATHMIN_PATHWAY</Data></Cell>
    <Cell ss:Index="4"><Data ss:Type="Number">15</Data></Cell>
    <Cell><Data ss:Type="Number">0.61000350000000003</Data></Cell>
    <Cell><Data ss:Type="Number">1.6054174999999999</Data></Cell>
    <Cell><Data ss:Type="Number">2.8753994000000001E-2</Data></Cell>
    <Cell><Data ss:Type="Number">5.0280421999999998E-2</Data></Cell>
    <Cell><Data ss:Type="Number">0.97699999999999998</Data></Cell>
    <Cell><Data ss:Type="Number">1006</Data></Cell>
    <Cell><Data ss:Type="String">tags=20%, list=7%, signal=21%</Data></Cell>
   </Row>
   <Row>
    <Cell><Data ss:Type="String">REACTOME_METABOLISM_OF_RNA</Data></Cell>
    <Cell><Data ss:Type="String">REACTOME_METABOLISM_OF_RNA</Data></Cell>
    <Cell ss:Index="4"><Data ss:Type="Number">241</Data></Cell>
    <Cell><Data ss:Type="Number">0.36332226000000001</Data></Cell>
    <Cell><Data ss:Type="Number">1.6027473000000001</Data></Cell>
    <Cell><Data ss:Type="Number">0</Data></Cell>
    <Cell><Data ss:Type="Number">5.0783228E-2</Data></Cell>
    <Cell><Data ss:Type="Number">0.97799999999999998</Data></Cell>
    <Cell><Data ss:Type="Number">5484</Data></Cell>
    <Cell><Data ss:Type="String">tags=48%, list=36%, signal=74%</Data></Cell>
   </Row>
   <Row>
    <Cell><Data ss:Type="String">REACTOME_INTRINSIC_PATHWAY_FOR_APOPTOSIS</Data></Cell>
    <Cell><Data ss:Type="String">REACTOME_INTRINSIC_PATHWAY_FOR_APOPTOSIS</Data></Cell>
    <Cell ss:Index="4"><Data ss:Type="Number">28</Data></Cell>
    <Cell><Data ss:Type="Number">0.52816680000000005</Data></Cell>
    <Cell><Data ss:Type="Number">1.5994790999999999</Data></Cell>
    <Cell><Data ss:Type="Number">1.532567E-2</Data></Cell>
    <Cell><Data ss:Type="Number">5.1860876E-2</Data></Cell>
    <Cell><Data ss:Type="Number">0.98099999999999998</Data></Cell>
    <Cell><Data ss:Type="Number">5275</Data></Cell>
    <Cell><Data ss:Type="String">tags=57%, list=35%, signal=87%</Data></Cell>
   </Row>
   <Row>
    <Cell><Data ss:Type="String">G2M_PHASE NA</Data></Cell>
    <Cell><Data ss:Type="String">G2M_PHASE NA</Data></Cell>
    <Cell ss:Index="4"><Data ss:Type="Number">230</Data></Cell>
    <Cell><Data ss:Type="Number">0.36094555</Data></Cell>
    <Cell><Data ss:Type="Number">1.5959239999999999</Data></Cell>
    <Cell><Data ss:Type="Number">0</Data></Cell>
    <Cell><Data ss:Type="Number">5.2814484000000002E-2</Data></Cell>
    <Cell><Data ss:Type="Number">0.98199999999999998</Data></Cell>
    <Cell><Data ss:Type="Number">1929</Data></Cell>
    <Cell><Data ss:Type="String">tags=22%, list=13%, signal=25%</Data></Cell>
   </Row>
   <Row>
    <Cell><Data ss:Type="String">REACTOME_CHOLESTEROL_BIOSYNTHESIS</Data></Cell>
    <Cell><Data ss:Type="String">REACTOME_CHOLESTEROL_BIOSYNTHESIS</Data></Cell>
    <Cell ss:Index="4"><Data ss:Type="Number">19</Data></Cell>
    <Cell><Data ss:Type="Number">0.56849819999999995</Data></Cell>
    <Cell><Data ss:Type="Number">1.5846077999999999</Data></Cell>
    <Cell><Data ss:Type="Number">4.3343652000000003E-2</Data></Cell>
    <Cell><Data ss:Type="Number">5.7273045000000002E-2</Data></Cell>
    <Cell><Data ss:Type="Number">0.98899999999999999</Data></Cell>
    <Cell><Data ss:Type="Number">3567</Data></Cell>
    <Cell><Data ss:Type="String">tags=58%, list=23%, signal=75%</Data></Cell>
   </Row>
   <Row>
    <Cell><Data ss:Type="String">BIOCARTA_TNFR1_PATHWAY</Data></Cell>
    <Cell><Data ss:Type="String">BIOCARTA_TNFR1_PATHWAY</Data></Cell>
    <Cell ss:Index="4"><Data ss:Type="Number">29</Data></Cell>
    <Cell><Data ss:Type="Number">0.5003531</Data></Cell>
    <Cell><Data ss:Type="Number">1.5727603000000001</Data></Cell>
    <Cell><Data ss:Type="Number">4.3103450000000001E-3</Data></Cell>
    <Cell><Data ss:Type="Number">6.1877389999999997E-2</Data></Cell>
    <Cell><Data ss:Type="Number">0.99399999999999999</Data></Cell>
    <Cell><Data ss:Type="Number">3375</Data></Cell>
    <Cell><Data ss:Type="String">tags=38%, list=22%, signal=49%</Data></Cell>
   </Row>
   <Row>
    <Cell><Data ss:Type="String">KEGG_OXIDATIVE_PHOSPHORYLATION</Data></Cell>
    <Cell><Data ss:Type="String">KEGG_OXIDATIVE_PHOSPHORYLATION</Data></Cell>
    <Cell ss:Index="4"><Data ss:Type="Number">103</Data></Cell>
    <Cell><Data ss:Type="Number">0.39253510000000003</Data></Cell>
    <Cell><Data ss:Type="Number">1.5651797999999999</Data></Cell>
    <Cell><Data ss:Type="Number">0</Data></Cell>
    <Cell><Data ss:Type="Number">6.4774830000000005E-2</Data></Cell>
    <Cell><Data ss:Type="Number">0.99399999999999999</Data></Cell>
    <Cell><Data ss:Type="Number">5715</Data></Cell>
    <Cell><Data ss:Type="String">tags=57%, list=37%, signal=91%</Data></Cell>
   </Row>
   <Row>
    <Cell><Data ss:Type="String">REACTOME_MRNA_CAPPING</Data></Cell>
    <Cell><Data ss:Type="String">REACTOME_MRNA_CAPPING</Data></Cell>
    <Cell ss:Index="4"><Data ss:Type="Number">28</Data></Cell>
    <Cell><Data ss:Type="Number">0.4993572</Data></Cell>
    <Cell><Data ss:Type="Number">1.5597232999999999</Data></Cell>
    <Cell><Data ss:Type="Number">2.4096385000000001E-2</Data></Cell>
    <Cell><Data ss:Type="Number">6.6997139999999997E-2</Data></Cell>
    <Cell><Data ss:Type="Number">0.99399999999999999</Data></Cell>
    <Cell><Data ss:Type="Number">4817</Data></Cell>
    <Cell><Data ss:Type="String">tags=46%, list=32%, signal=68%</Data></Cell>
   </Row>
   <Row>
    <Cell><Data ss:Type="String">PID_P53_REGULATION_PATHWAY</Data></Cell>
    <Cell><Data ss:Type="String">PID_P53_REGULATION_PATHWAY</Data></Cell>
    <Cell ss:Index="4"><Data ss:Type="Number">55</Data></Cell>
    <Cell><Data ss:Type="Number">0.43079063000000001</Data></Cell>
    <Cell><Data ss:Type="Number">1.558745</Data></Cell>
    <Cell><Data ss:Type="Number">5.2631580000000004E-3</Data></Cell>
    <Cell><Data ss:Type="Number">6.7015149999999996E-2</Data></Cell>
    <Cell><Data ss:Type="Number">0.995</Data></Cell>
    <Cell><Data ss:Type="Number">5666</Data></Cell>
    <Cell><Data ss:Type="String">tags=56%, list=37%, signal=89%</Data></Cell>
   </Row>
   <Row>
    <Cell><Data ss:Type="String">REACTOME_ANTIGEN_PRESENTATION_FOLDING_ASSEMBLY_AND_PEPTIDE_LOADING_OF_CLASS_I_MHC</Data></Cell>
    <Cell><Data ss:Type="String">REACTOME_ANTIGEN_PRESENTATION_FOLDING_ASSEMBLY_AND_PEPTIDE_LOADING_OF_CLASS_I_MHC</Data></Cell>
    <Cell ss:Index="4"><Data ss:Type="Number">18</Data></Cell>
    <Cell><Data ss:Type="Number">0.56279564000000004</Data></Cell>
    <Cell><Data ss:Type="Number">1.5340560000000001</Data></Cell>
    <Cell><Data ss:Type="Number">4.1935485000000002E-2</Data></Cell>
    <Cell><Data ss:Type="Number">7.8651390000000002E-2</Data></Cell>
    <Cell><Data ss:Type="Number">1</Data></Cell>
    <Cell><Data ss:Type="Number">5246</Data></Cell>
    <Cell><Data ss:Type="String">tags=72%, list=34%, signal=110%</Data></Cell>
   </Row>
   <Row>
    <Cell><Data ss:Type="String">KEGG_P53_SIGNALING_PATHWAY</Data></Cell>
    <Cell><Data ss:Type="String">KEGG_P53_SIGNALING_PATHWAY</Data></Cell>
    <Cell ss:Index="4"><Data ss:Type="Number">63</Data></Cell>
    <Cell><Data ss:Type="Number">0.41812924000000001</Data></Cell>
    <Cell><Data ss:Type="Number">1.530681</Data></Cell>
    <Cell><Data ss:Type="Number">5.4054055E-3</Data></Cell>
    <Cell><Data ss:Type="Number">7.9984516000000005E-2</Data></Cell>
    <Cell><Data ss:Type="Number">1</Data></Cell>
    <Cell><Data ss:Type="Number">1409</Data></Cell>
    <Cell><Data ss:Type="String">tags=21%, list=9%, signal=23%</Data></Cell>
   </Row>
   <Row>
    <Cell><Data ss:Type="String">BIOCARTA_ATM_PATHWAY</Data></Cell>
    <Cell><Data ss:Type="String">BIOCARTA_ATM_PATHWAY</Data></Cell>
    <Cell ss:Index="4"><Data ss:Type="Number">20</Data></Cell>
    <Cell><Data ss:Type="Number">0.53505789999999998</Data></Cell>
    <Cell><Data ss:Type="Number">1.5305394000000001</Data></Cell>
    <Cell><Data ss:Type="Number">2.5723472000000001E-2</Data></Cell>
    <Cell><Data ss:Type="Number">7.9515340000000004E-2</Data></Cell>
    <Cell><Data ss:Type="Number">1</Data></Cell>
    <Cell><Data ss:Type="Number">2168</Data></Cell>
    <Cell><Data ss:Type="String">tags=25%, list=14%, signal=29%</Data></Cell>
   </Row>
   <Row>
    <Cell><Data ss:Type="String">PID_P73PATHWAY</Data></Cell>
    <Cell><Data ss:Type="String">PID_P73PATHWAY</Data></Cell>
    <Cell ss:Index="4"><Data ss:Type="Number">63</Data></Cell>
    <Cell><Data ss:Type="Number">0.41363539999999999</Data></Cell>
    <Cell><Data ss:Type="Number">1.5175246</Data></Cell>
    <Cell><Data ss:Type="Number">6.6225166000000004E-3</Data></Cell>
    <Cell><Data ss:Type="Number">8.5865750000000005E-2</Data></Cell>
    <Cell><Data ss:Type="Number">1</Data></Cell>
    <Cell><Data ss:Type="Number">1446</Data></Cell>
    <Cell><Data ss:Type="String">tags=17%, list=9%, signal=19%</Data></Cell>
   </Row>
   <Row>
    <Cell><Data ss:Type="String">BIOCARTA_MITOCHONDRIA_PATHWAY</Data></Cell>
    <Cell><Data ss:Type="String">BIOCARTA_MITOCHONDRIA_PATHWAY</Data></Cell>
    <Cell ss:Index="4"><Data ss:Type="Number">18</Data></Cell>
    <Cell><Data ss:Type="Number">0.53793869999999999</Data></Cell>
    <Cell><Data ss:Type="Number">1.5049679</Data></Cell>
    <Cell><Data ss:Type="Number">3.1578947000000003E-2</Data></Cell>
    <Cell><Data ss:Type="Number">9.2907229999999993E-2</Data></Cell>
    <Cell><Data ss:Type="Number">1</Data></Cell>
    <Cell><Data ss:Type="Number">3968</Data></Cell>
    <Cell><Data ss:Type="String">tags=44%, list=26%, signal=60%</Data></Cell>
   </Row>
   <Row>
    <Cell><Data ss:Type="String">REACTOME_RESPIRATORY_ELECTRON_TRANSPORT</Data></Cell>
    <Cell><Data ss:Type="String">REACTOME_RESPIRATORY_ELECTRON_TRANSPORT</Data></Cell>
    <Cell ss:Index="4"><Data ss:Type="Number">62</Data></Cell>
    <Cell><Data ss:Type="Number">0.40571489999999999</Data></Cell>
    <Cell><Data ss:Type="Number">1.4992934</Data></Cell>
    <Cell><Data ss:Type="Number">1.3513514000000001E-2</Data></Cell>
    <Cell><Data ss:Type="Number">9.5993300000000004E-2</Data></Cell>
    <Cell><Data ss:Type="Number">1</Data></Cell>
    <Cell><Data ss:Type="Number">5566</Data></Cell>
    <Cell><Data ss:Type="String">tags=58%, list=36%, signal=91%</Data></Cell>
   </Row>
   <Row>
    <Cell><Data ss:Type="String">REACTOME_RESPIRATORY_ELECTRON_TRANSPORT_ATP_SYNTHESIS_BY_CHEMIOSMOTIC_COUPLING_AND_HEAT_PRODUCTION_BY_UNCOUPLING_PROTEINS_</Data></Cell>
    <Cell><Data ss:Type="String">REACTOME_RESPIRATORY_ELECTRON_TRANSPORT_ATP_SYNTHESIS_BY_CHEMIOSMOTIC_COUPLING_AND_HEAT_PRODUCTION_BY_UNCOUPLING_PROTEINS_</Data></Cell>
    <Cell ss:Index="4"><Data ss:Type="Number">77</Data></Cell>
    <Cell><Data ss:Type="Number">0.39796373000000002</Data></Cell>
    <Cell><Data ss:Type="Number">1.4976246</Data></Cell>
    <Cell><Data ss:Type="Number">0</Data></Cell>
    <Cell><Data ss:Type="Number">9.6169694999999999E-2</Data></Cell>
    <Cell><Data ss:Type="Number">1</Data></Cell>
    <Cell><Data ss:Type="Number">5566</Data></Cell>
    <Cell><Data ss:Type="String">tags=56%, list=36%, signal=87%</Data></Cell>
   </Row>
   <Row>
    <Cell><Data ss:Type="String">REACTOME_RNA_POL_II_PRE_TRANSCRIPTION_EVENTS</Data></Cell>
    <Cell><Data ss:Type="String">REACTOME_RNA_POL_II_PRE_TRANSCRIPTION_EVENTS</Data></Cell>
    <Cell ss:Index="4"><Data ss:Type="Number">54</Data></Cell>
    <Cell><Data ss:Type="Number">0.41883162000000002</Data></Cell>
    <Cell><Data ss:Type="Number">1.4865195</Data></Cell>
    <Cell><Data ss:Type="Number">5.8479533E-3</Data></Cell>
    <Cell><Data ss:Type="Number">0.103529945</Data></Cell>
    <Cell><Data ss:Type="Number">1</Data></Cell>
    <Cell><Data ss:Type="Number">5435</Data></Cell>
    <Cell><Data ss:Type="String">tags=50%, list=36%, signal=77%</Data></Cell>
   </Row>
   <Row>
    <Cell><Data ss:Type="String">REACTOME_RNA_POL_I_TRANSCRIPTION_INITIATION</Data></Cell>
    <Cell><Data ss:Type="String">REACTOME_RNA_POL_I_TRANSCRIPTION_INITIATION</Data></Cell>
    <Cell ss:Index="4"><Data ss:Type="Number">22</Data></Cell>
    <Cell><Data ss:Type="Number">0.51185270000000005</Data></Cell>
    <Cell><Data ss:Type="Number">1.4780006000000001</Data></Cell>
    <Cell><Data ss:Type="Number">4.9295775999999999E-2</Data></Cell>
    <Cell><Data ss:Type="Number">0.10889949</Data></Cell>
    <Cell><Data ss:Type="Number">1</Data></Cell>
    <Cell><Data ss:Type="Number">5110</Data></Cell>
    <Cell><Data ss:Type="String">tags=64%, list=33%, signal=96%</Data></Cell>
   </Row>
   <Row>
    <Cell><Data ss:Type="String">G2_PHASE NA</Data></Cell>
    <Cell><Data ss:Type="String">G2_PHASE NA</Data></Cell>
    <Cell ss:Index="4"><Data ss:Type="Number">294</Data></Cell>
    <Cell><Data ss:Type="Number">0.33187457999999997</Data></Cell>
    <Cell><Data ss:Type="Number">1.4707729</Data></Cell>
    <Cell><Data ss:Type="Number">0</Data></Cell>
    <Cell><Data ss:Type="Number">0.11343388</Data></Cell>
    <Cell><Data ss:Type="Number">1</Data></Cell>
    <Cell><Data ss:Type="Number">1779</Data></Cell>
    <Cell><Data ss:Type="String">tags=20%, list=12%, signal=23%</Data></Cell>
   </Row>
   <Row>
    <Cell><Data ss:Type="String">REACTOME_FORMATION_OF_RNA_POL_II_ELONGATION_COMPLEX_</Data></Cell>
    <Cell><Data ss:Type="String">REACTOME_FORMATION_OF_RNA_POL_II_ELONGATION_COMPLEX_</Data></Cell>
    <Cell ss:Index="4"><Data ss:Type="Number">38</Data></Cell>
    <Cell><Data ss:Type="Number">0.43662703000000003</Data></Cell>
    <Cell><Data ss:Type="Number">1.4637028000000001</Data></Cell>
    <Cell><Data ss:Type="Number">2.2222222999999999E-2</Data></Cell>
    <Cell><Data ss:Type="Number">0.11769199</Data></Cell>
    <Cell><Data ss:Type="Number">1</Data></Cell>
    <Cell><Data ss:Type="Number">5435</Data></Cell>
    <Cell><Data ss:Type="String">tags=50%, list=36%, signal=77%</Data></Cell>
   </Row>
   <Row>
    <Cell><Data ss:Type="String">REACTOME_NEF_MEDIATES_DOWN_MODULATION_OF_CELL_SURFACE_RECEPTORS_BY_RECRUITING_THEM_TO_CLATHRIN_ADAPTERS</Data></Cell>
    <Cell><Data ss:Type="String">REACTOME_NEF_MEDIATES_DOWN_MODULATION_OF_CELL_SURFACE_RECEPTORS_BY_RECRUITING_THEM_TO_CLATHRIN_ADAPTERS</Data></Cell>
    <Cell ss:Index="4"><Data ss:Type="Number">20</Data></Cell>
    <Cell><Data ss:Type="Number">0.51013315000000004</Data></Cell>
    <Cell><Data ss:Type="Number">1.4555853999999999</Data></Cell>
    <Cell><Data ss:Type="Number">5.9440560000000003E-2</Data></Cell>
    <Cell><Data ss:Type="Number">0.1226708</Data></Cell>
    <Cell><Data ss:Type="Number">1</Data></Cell>
    <Cell><Data ss:Type="Number">4767</Data></Cell>
    <Cell><Data ss:Type="String">tags=55%, list=31%, signal=80%</Data></Cell>
   </Row>
   <Row>
    <Cell><Data ss:Type="String">REACTOME_INTERFERON_ALPHA_BETA_SIGNALING</Data></Cell>
    <Cell><Data ss:Type="String">REACTOME_INTERFERON_ALPHA_BETA_SIGNALING</Data></Cell>
    <Cell ss:Index="4"><Data ss:Type="Number">44</Data></Cell>
    <Cell><Data ss:Type="Number">0.41899576999999999</Data></Cell>
    <Cell><Data ss:Type="Number">1.4501736000000001</Data></Cell>
    <Cell><Data ss:Type="Number">3.1746033999999999E-2</Data></Cell>
    <Cell><Data ss:Type="Number">0.12612465</Data></Cell>
    <Cell><Data ss:Type="Number">1</Data></Cell>
    <Cell><Data ss:Type="Number">3686</Data></Cell>
    <Cell><Data ss:Type="String">tags=48%, list=24%, signal=63%</Data></Cell>
   </Row>
   <Row>
    <Cell><Data ss:Type="String">REACTOME_RNA_POL_II_TRANSCRIPTION_PRE_INITIATION_AND_PROMOTER_OPENING</Data></Cell>
    <Cell><Data ss:Type="String">REACTOME_RNA_POL_II_TRANSCRIPTION_PRE_INITIATION_AND_PROMOTER_OPENING</Data></Cell>
    <Cell ss:Index="4"><Data ss:Type="Number">39</Data></Cell>
    <Cell><Data ss:Type="Number">0.43314146999999997</Data></Cell>
    <Cell><Data ss:Type="Number">1.4478481000000001</Data></Cell>
    <Cell><Data ss:Type="Number">2.9850746000000001E-2</Data></Cell>
    <Cell><Data ss:Type="Number">0.12699173</Data></Cell>
    <Cell><Data ss:Type="Number">1</Data></Cell>
    <Cell><Data ss:Type="Number">4817</Data></Cell>
    <Cell><Data ss:Type="String">tags=44%, list=32%, signal=64%</Data></Cell>
   </Row>
   <Row>
    <Cell><Data ss:Type="String">REACTOME_ACTIVATION_OF_BH3_ONLY_PROTEINS</Data></Cell>
    <Cell><Data ss:Type="String">REACTOME_ACTIVATION_OF_BH3_ONLY_PROTEINS</Data></Cell>
    <Cell ss:Index="4"><Data ss:Type="Number">16</Data></Cell>
    <Cell><Data ss:Type="Number">0.54784670000000002</Data></Cell>
    <Cell><Data ss:Type="Number">1.4471984</Data></Cell>
    <Cell><Data ss:Type="Number">7.0336393999999997E-2</Data></Cell>
    <Cell><Data ss:Type="Number">0.12658707999999999</Data></Cell>
    <Cell><Data ss:Type="Number">1</Data></Cell>
    <Cell><Data ss:Type="Number">5635</Data></Cell>
    <Cell><Data ss:Type="String">tags=63%, list=37%, signal=99%</Data></Cell>
   </Row>
   <Row>
    <Cell><Data ss:Type="String">REACTOME_RECYCLING_PATHWAY_OF_L1</Data></Cell>
    <Cell><Data ss:Type="String">REACTOME_RECYCLING_PATHWAY_OF_L1</Data></Cell>
    <Cell ss:Index="4"><Data ss:Type="Number">26</Data></Cell>
    <Cell><Data ss:Type="Number">0.46383268</Data></Cell>
    <Cell><Data ss:Type="Number">1.4365406999999999</Data></Cell>
    <Cell><Data ss:Type="Number">4.1198502999999997E-2</Data></Cell>
    <Cell><Data ss:Type="Number">0.13469300000000001</Data></Cell>
    <Cell><Data ss:Type="Number">1</Data></Cell>
    <Cell><Data ss:Type="Number">2803</Data></Cell>
    <Cell><Data ss:Type="String">tags=35%, list=18%, signal=42%</Data></Cell>
   </Row>
   <Row>
    <Cell><Data ss:Type="String">KEGG_PYRIMIDINE_METABOLISM</Data></Cell>
    <Cell><Data ss:Type="String">KEGG_PYRIMIDINE_METABOLISM</Data></Cell>
    <Cell ss:Index="4"><Data ss:Type="Number">89</Data></Cell>
    <Cell><Data ss:Type="Number">0.37428489999999998</Data></Cell>
    <Cell><Data ss:Type="Number">1.4347532000000001</Data></Cell>
    <Cell><Data ss:Type="Number">2.3622047E-2</Data></Cell>
    <Cell><Data ss:Type="Number">0.13542994999999999</Data></Cell>
    <Cell><Data ss:Type="Number">1</Data></Cell>
    <Cell><Data ss:Type="Number">3595</Data></Cell>
    <Cell><Data ss:Type="String">tags=39%, list=24%, signal=51%</Data></Cell>
   </Row>
   <Row>
    <Cell><Data ss:Type="String">BIOCARTA_G1_PATHWAY</Data></Cell>
    <Cell><Data ss:Type="String">BIOCARTA_G1_PATHWAY</Data></Cell>
    <Cell ss:Index="4"><Data ss:Type="Number">27</Data></Cell>
    <Cell><Data ss:Type="Number">0.47825456</Data></Cell>
    <Cell><Data ss:Type="Number">1.432215</Data></Cell>
    <Cell><Data ss:Type="Number">6.8965520000000002E-2</Data></Cell>
    <Cell><Data ss:Type="Number">0.13698985</Data></Cell>
    <Cell><Data ss:Type="Number">1</Data></Cell>
    <Cell><Data ss:Type="Number">363</Data></Cell>
    <Cell><Data ss:Type="String">tags=15%, list=2%, signal=15%</Data></Cell>
   </Row>
   <Row>
    <Cell><Data ss:Type="String">REACTOME_G1_PHASE</Data></Cell>
    <Cell><Data ss:Type="String">REACTOME_G1_PHASE</Data></Cell>
    <Cell ss:Index="4"><Data ss:Type="Number">33</Data></Cell>
    <Cell><Data ss:Type="Number">0.43874227999999998</Data></Cell>
    <Cell><Data ss:Type="Number">1.4250307</Data></Cell>
    <Cell><Data ss:Type="Number">3.2653059999999998E-2</Data></Cell>
    <Cell><Data ss:Type="Number">0.14181920000000001</Data></Cell>
    <Cell><Data ss:Type="Number">1</Data></Cell>
    <Cell><Data ss:Type="Number">1540</Data></Cell>
    <Cell><Data ss:Type="String">tags=21%, list=10%, signal=24%</Data></Cell>
   </Row>
   <Row>
    <Cell><Data ss:Type="String">REACTOME_FORMATION_OF_THE_HIV1_EARLY_ELONGATION_COMPLEX</Data></Cell>
    <Cell><Data ss:Type="String">REACTOME_FORMATION_OF_THE_HIV1_EARLY_ELONGATION_COMPLEX</Data></Cell>
    <Cell ss:Index="4"><Data ss:Type="Number">28</Data></Cell>
    <Cell><Data ss:Type="Number">0.46107601999999998</Data></Cell>
    <Cell><Data ss:Type="Number">1.4228822999999999</Data></Cell>
    <Cell><Data ss:Type="Number">6.2992125999999996E-2</Data></Cell>
    <Cell><Data ss:Type="Number">0.14254027999999999</Data></Cell>
    <Cell><Data ss:Type="Number">1</Data></Cell>
    <Cell><Data ss:Type="Number">5435</Data></Cell>
    <Cell><Data ss:Type="String">tags=50%, list=36%, signal=77%</Data></Cell>
   </Row>
   <Row>
    <Cell><Data ss:Type="String">REACTOME_TRANSFERRIN_ENDOCYTOSIS_AND_RECYCLING</Data></Cell>
    <Cell><Data ss:Type="String">REACTOME_TRANSFERRIN_ENDOCYTOSIS_AND_RECYCLING</Data></Cell>
    <Cell ss:Index="4"><Data ss:Type="Number">20</Data></Cell>
    <Cell><Data ss:Type="Number">0.48751473000000001</Data></Cell>
    <Cell><Data ss:Type="Number">1.4212165999999999</Data></Cell>
    <Cell><Data ss:Type="Number">0.10101010000000001</Data></Cell>
    <Cell><Data ss:Type="Number">0.14325444000000001</Data></Cell>
    <Cell><Data ss:Type="Number">1</Data></Cell>
    <Cell><Data ss:Type="Number">4731</Data></Cell>
    <Cell><Data ss:Type="String">tags=60%, list=31%, signal=87%</Data></Cell>
   </Row>
   <Row>
    <Cell><Data ss:Type="String">REACTOME_INTERFERON_SIGNALING</Data></Cell>
    <Cell><Data ss:Type="String">REACTOME_INTERFERON_SIGNALING</Data></Cell>
    <Cell ss:Index="4"><Data ss:Type="Number">131</Data></Cell>
    <Cell><Data ss:Type="Number">0.34143022000000001</Data></Cell>
    <Cell><Data ss:Type="Number">1.4172057</Data></Cell>
    <Cell><Data ss:Type="Number">0</Data></Cell>
    <Cell><Data ss:Type="Number">0.14587706</Data></Cell>
    <Cell><Data ss:Type="Number">1</Data></Cell>
    <Cell><Data ss:Type="Number">3762</Data></Cell>
    <Cell><Data ss:Type="String">tags=36%, list=25%, signal=47%</Data></Cell>
   </Row>
   <Row>
    <Cell><Data ss:Type="String">KEGG_CYTOSOLIC_DNA_SENSING_PATHWAY</Data></Cell>
    <Cell><Data ss:Type="String">KEGG_CYTOSOLIC_DNA_SENSING_PATHWAY</Data></Cell>
    <Cell ss:Index="4"><Data ss:Type="Number">36</Data></Cell>
    <Cell><Data ss:Type="Number">0.43559286000000003</Data></Cell>
    <Cell><Data ss:Type="Number">1.4158983000000001</Data></Cell>
    <Cell><Data ss:Type="Number">3.0612245E-2</Data></Cell>
    <Cell><Data ss:Type="Number">0.14626257000000001</Data></Cell>
    <Cell><Data ss:Type="Number">1</Data></Cell>
    <Cell><Data ss:Type="Number">2417</Data></Cell>
    <Cell><Data ss:Type="String">tags=25%, list=16%, signal=30%</Data></Cell>
   </Row>
   <Row>
    <Cell><Data ss:Type="String">KEGG_PROGESTERONE_MEDIATED_OOCYTE_MATURATION</Data></Cell>
    <Cell><Data ss:Type="String">KEGG_PROGESTERONE_MEDIATED_OOCYTE_MATURATION</Data></Cell>
    <Cell ss:Index="4"><Data ss:Type="Number">74</Data></Cell>
    <Cell><Data ss:Type="Number">0.3701161</Data></Cell>
    <Cell><Data ss:Type="Number">1.410469</Data></Cell>
    <Cell><Data ss:Type="Number">7.352941E-3</Data></Cell>
    <Cell><Data ss:Type="Number">0.1501672</Data></Cell>
    <Cell><Data ss:Type="Number">1</Data></Cell>
    <Cell><Data ss:Type="Number">209</Data></Cell>
    <Cell><Data ss:Type="String">tags=11%, list=1%, signal=11%</Data></Cell>
   </Row>
   <Row>
    <Cell><Data ss:Type="String">REACTOME_BIOSYNTHESIS_OF_THE_N_GLYCAN_PRECURSOR_DOLICHOL_LIPID_LINKED_OLIGOSACCHARIDE_LLO_AND_TRANSFER_TO_A_NASCENT_PROTEIN</Data></Cell>
    <Cell><Data ss:Type="String">REACTOME_BIOSYNTHESIS_OF_THE_N_GLYCAN_PRECURSOR_DOLICHOL_LIPID_LINKED_OLIGOSACCHARIDE_LLO_AND_TRANSFER_TO_A_NASCENT_PROTEIN</Data></Cell>
    <Cell ss:Index="4"><Data ss:Type="Number">26</Data></Cell>
    <Cell><Data ss:Type="Number">0.45555380000000001</Data></Cell>
    <Cell><Data ss:Type="Number">1.4045818000000001</Data></Cell>
    <Cell><Data ss:Type="Number">8.3333335999999994E-2</Data></Cell>
    <Cell><Data ss:Type="Number">0.15468314</Data></Cell>
    <Cell><Data ss:Type="Number">1</Data></Cell>
    <Cell><Data ss:Type="Number">4126</Data></Cell>
    <Cell><Data ss:Type="String">tags=46%, list=27%, signal=63%</Data></Cell>
   </Row>
   <Row>
    <Cell><Data ss:Type="String">REACTOME_METABOLISM_OF_NUCLEOTIDES</Data></Cell>
    <Cell><Data ss:Type="String">REACTOME_METABOLISM_OF_NUCLEOTIDES</Data></Cell>
    <Cell ss:Index="4"><Data ss:Type="Number">62</Data></Cell>
    <Cell><Data ss:Type="Number">0.37277507999999998</Data></Cell>
    <Cell><Data ss:Type="Number">1.3959805999999999</Data></Cell>
    <Cell><Data ss:Type="Number">3.0674847000000002E-2</Data></Cell>
    <Cell><Data ss:Type="Number">0.16202758</Data></Cell>
    <Cell><Data ss:Type="Number">1</Data></Cell>
    <Cell><Data ss:Type="Number">3552</Data></Cell>
    <Cell><Data ss:Type="String">tags=47%, list=23%, signal=61%</Data></Cell>
   </Row>
   <Row>
    <Cell><Data ss:Type="String">REACTOME_PREFOLDIN_MEDIATED_TRANSFER_OF_SUBSTRATE_TO_CCT_TRIC</Data></Cell>
    <Cell><Data ss:Type="String">REACTOME_PREFOLDIN_MEDIATED_TRANSFER_OF_SUBSTRATE_TO_CCT_TRIC</Data></Cell>
    <Cell ss:Index="4"><Data ss:Type="Number">20</Data></Cell>
    <Cell><Data ss:Type="Number">0.48217865999999998</Data></Cell>
    <Cell><Data ss:Type="Number">1.3936843000000001</Data></Cell>
    <Cell><Data ss:Type="Number">0.10071942</Data></Cell>
    <Cell><Data ss:Type="Number">0.16318241</Data></Cell>
    <Cell><Data ss:Type="Number">1</Data></Cell>
    <Cell><Data ss:Type="Number">2494</Data></Cell>
    <Cell><Data ss:Type="String">tags=45%, list=16%, signal=54%</Data></Cell>
   </Row>
   <Row>
    <Cell><Data ss:Type="String">KEGG_VIBRIO_CHOLERAE_INFECTION</Data></Cell>
    <Cell><Data ss:Type="String">KEGG_VIBRIO_CHOLERAE_INFECTION</Data></Cell>
    <Cell ss:Index="4"><Data ss:Type="Number">46</Data></Cell>
    <Cell><Data ss:Type="Number">0.40332666</Data></Cell>
    <Cell><Data ss:Type="Number">1.3934268000000001</Data></Cell>
    <Cell><Data ss:Type="Number">4.2553189999999998E-2</Data></Cell>
    <Cell><Data ss:Type="Number">0.16245055</Data></Cell>
    <Cell><Data ss:Type="Number">1</Data></Cell>
    <Cell><Data ss:Type="Number">4755</Data></Cell>
    <Cell><Data ss:Type="String">tags=54%, list=31%, signal=79%</Data></Cell>
   </Row>
   <Row>
    <Cell><Data ss:Type="String">REACTOME_ABORTIVE_ELONGATION_OF_HIV1_TRANSCRIPT_IN_THE_ABSENCE_OF_TAT</Data></Cell>
    <Cell><Data ss:Type="String">REACTOME_ABORTIVE_ELONGATION_OF_HIV1_TRANSCRIPT_IN_THE_ABSENCE_OF_TAT</Data></Cell>
    <Cell ss:Index="4"><Data ss:Type="Number">19</Data></Cell>
    <Cell><Data ss:Type="Number">0.48816579999999998</Data></Cell>
    <Cell><Data ss:Type="Number">1.3890908</Data></Cell>
    <Cell><Data ss:Type="Number">0.102564104</Data></Cell>
    <Cell><Data ss:Type="Number">0.16566353</Data></Cell>
    <Cell><Data ss:Type="Number">1</Data></Cell>
    <Cell><Data ss:Type="Number">5866</Data></Cell>
    <Cell><Data ss:Type="String">tags=63%, list=38%, signal=102%</Data></Cell>
   </Row>
   <Row>
    <Cell><Data ss:Type="String">REACTOME_INSULIN_RECEPTOR_RECYCLING</Data></Cell>
    <Cell><Data ss:Type="String">REACTOME_INSULIN_RECEPTOR_RECYCLING</Data></Cell>
    <Cell ss:Index="4"><Data ss:Type="Number">18</Data></Cell>
    <Cell><Data ss:Type="Number">0.51288049999999996</Data></Cell>
    <Cell><Data ss:Type="Number">1.3876542000000001</Data></Cell>
    <Cell><Data ss:Type="Number">8.9285719999999999E-2</Data></Cell>
    <Cell><Data ss:Type="Number">0.1659689</Data></Cell>
    <Cell><Data ss:Type="Number">1</Data></Cell>
    <Cell><Data ss:Type="Number">4731</Data></Cell>
    <Cell><Data ss:Type="String">tags=61%, list=31%, signal=88%</Data></Cell>
   </Row>
   <Row>
    <Cell><Data ss:Type="String">REACTOME_TRAF6_MEDIATED_IRF7_ACTIVATION</Data></Cell>
    <Cell><Data ss:Type="String">REACTOME_TRAF6_MEDIATED_IRF7_ACTIVATION</Data></Cell>
    <Cell ss:Index="4"><Data ss:Type="Number">15</Data></Cell>
    <Cell><Data ss:Type="Number">0.51031952999999997</Data></Cell>
    <Cell><Data ss:Type="Number">1.3651412999999999</Data></Cell>
    <Cell><Data ss:Type="Number">0.10662824</Data></Cell>
    <Cell><Data ss:Type="Number">0.18737741999999999</Data></Cell>
    <Cell><Data ss:Type="Number">1</Data></Cell>
    <Cell><Data ss:Type="Number">1829</Data></Cell>
    <Cell><Data ss:Type="String">tags=33%, list=12%, signal=38%</Data></Cell>
   </Row>
   <Row>
    <Cell><Data ss:Type="String">REACTOME_ADAPTIVE_IMMUNE_SYSTEM</Data></Cell>
    <Cell><Data ss:Type="String">REACTOME_ADAPTIVE_IMMUNE_SYSTEM</Data></Cell>
    <Cell ss:Index="4"><Data ss:Type="Number">446</Data></Cell>
    <Cell><Data ss:Type="Number">0.28386824999999999</Data></Cell>
    <Cell><Data ss:Type="Number">1.3630116000000001</Data></Cell>
    <Cell><Data ss:Type="Number">0</Data></Cell>
    <Cell><Data ss:Type="Number">0.18862432000000001</Data></Cell>
    <Cell><Data ss:Type="Number">1</Data></Cell>
    <Cell><Data ss:Type="Number">3521</Data></Cell>
    <Cell><Data ss:Type="String">tags=28%, list=23%, signal=36%</Data></Cell>
   </Row>
   <Row>
    <Cell><Data ss:Type="String">REACTOME_MICRORNA_MIRNA_BIOGENESIS</Data></Cell>
    <Cell><Data ss:Type="String">REACTOME_MICRORNA_MIRNA_BIOGENESIS</Data></Cell>
    <Cell ss:Index="4"><Data ss:Type="Number">17</Data></Cell>
    <Cell><Data ss:Type="Number">0.50318485000000002</Data></Cell>
    <Cell><Data ss:Type="Number">1.3608709999999999</Data></Cell>
    <Cell><Data ss:Type="Number">0.10443038</Data></Cell>
    <Cell><Data ss:Type="Number">0.18978676</Data></Cell>
    <Cell><Data ss:Type="Number">1</Data></Cell>
    <Cell><Data ss:Type="Number">4817</Data></Cell>
    <Cell><Data ss:Type="String">tags=53%, list=32%, signal=77%</Data></Cell>
   </Row>
   <Row>
    <Cell><Data ss:Type="String">REACTOME_DEADENYLATION_OF_MRNA</Data></Cell>
    <Cell><Data ss:Type="String">REACTOME_DEADENYLATION_OF_MRNA</Data></Cell>
    <Cell ss:Index="4"><Data ss:Type="Number">17</Data></Cell>
    <Cell><Data ss:Type="Number">0.50028764999999997</Data></Cell>
    <Cell><Data ss:Type="Number">1.3566822000000001</Data></Cell>
    <Cell><Data ss:Type="Number">0.11111111</Data></Cell>
    <Cell><Data ss:Type="Number">0.19318874</Data></Cell>
    <Cell><Data ss:Type="Number">1</Data></Cell>
    <Cell><Data ss:Type="Number">4570</Data></Cell>
    <Cell><Data ss:Type="String">tags=53%, list=30%, signal=75%</Data></Cell>
   </Row>
   <Row>
    <Cell><Data ss:Type="String">REACTOME_REGULATORY_RNA_PATHWAYS</Data></Cell>
    <Cell><Data ss:Type="String">REACTOME_REGULATORY_RNA_PATHWAYS</Data></Cell>
    <Cell ss:Index="4"><Data ss:Type="Number">20</Data></Cell>
    <Cell><Data ss:Type="Number">0.47324296999999999</Data></Cell>
    <Cell><Data ss:Type="Number">1.3560525999999999</Data></Cell>
    <Cell><Data ss:Type="Number">9.8484849999999999E-2</Data></Cell>
    <Cell><Data ss:Type="Number">0.19265531999999999</Data></Cell>
    <Cell><Data ss:Type="Number">1</Data></Cell>
    <Cell><Data ss:Type="Number">4817</Data></Cell>
    <Cell><Data ss:Type="String">tags=45%, list=32%, signal=66%</Data></Cell>
   </Row>
   <Row>
    <Cell><Data ss:Type="String">PID_CDC42_PATHWAY</Data></Cell>
    <Cell><Data ss:Type="String">PID_CDC42_PATHWAY</Data></Cell>
    <Cell ss:Index="4"><Data ss:Type="Number">66</Data></Cell>
    <Cell><Data ss:Type="Number">0.37842029999999999</Data></Cell>
    <Cell><Data ss:Type="Number">1.3457446</Data></Cell>
    <Cell><Data ss:Type="Number">3.2679739999999999E-2</Data></Cell>
    <Cell><Data ss:Type="Number">0.20341259</Data></Cell>
    <Cell><Data ss:Type="Number">1</Data></Cell>
    <Cell><Data ss:Type="Number">2158</Data></Cell>
    <Cell><Data ss:Type="String">tags=24%, list=14%, signal=28%</Data></Cell>
   </Row>
   <Row>
    <Cell><Data ss:Type="String">REACTOME_GENERATION_OF_SECOND_MESSENGER_MOLECULES</Data></Cell>
    <Cell><Data ss:Type="String">REACTOME_GENERATION_OF_SECOND_MESSENGER_MOLECULES</Data></Cell>
    <Cell ss:Index="4"><Data ss:Type="Number">24</Data></Cell>
    <Cell><Data ss:Type="Number">0.45092474999999999</Data></Cell>
    <Cell><Data ss:Type="Number">1.3439449999999999</Data></Cell>
    <Cell><Data ss:Type="Number">9.7826086000000007E-2</Data></Cell>
    <Cell><Data ss:Type="Number">0.20441988</Data></Cell>
    <Cell><Data ss:Type="Number">1</Data></Cell>
    <Cell><Data ss:Type="Number">4861</Data></Cell>
    <Cell><Data ss:Type="String">tags=50%, list=32%, signal=73%</Data></Cell>
   </Row>
   <Row>
    <Cell><Data ss:Type="String">PID_ARF_3PATHWAY</Data></Cell>
    <Cell><Data ss:Type="String">PID_ARF_3PATHWAY</Data></Cell>
    <Cell ss:Index="4"><Data ss:Type="Number">16</Data></Cell>
    <Cell><Data ss:Type="Number">0.51359250000000001</Data></Cell>
    <Cell><Data ss:Type="Number">1.3436893000000001</Data></Cell>
    <Cell><Data ss:Type="Number">0.11949685</Data></Cell>
    <Cell><Data ss:Type="Number">0.20355271</Data></Cell>
    <Cell><Data ss:Type="Number">1</Data></Cell>
    <Cell><Data ss:Type="Number">4755</Data></Cell>
    <Cell><Data ss:Type="String">tags=63%, list=31%, signal=91%</Data></Cell>
   </Row>
   <Row>
    <Cell><Data ss:Type="String">REACTOME_SIGNALING_BY_THE_B_CELL_RECEPTOR_BCR</Data></Cell>
    <Cell><Data ss:Type="String">REACTOME_SIGNALING_BY_THE_B_CELL_RECEPTOR_BCR</Data></Cell>
    <Cell ss:Index="4"><Data ss:Type="Number">109</Data></Cell>
    <Cell><Data ss:Type="Number">0.33211675000000002</Data></Cell>
    <Cell><Data ss:Type="Number">1.3428806</Data></Cell>
    <Cell><Data ss:Type="Number">2.0408163E-2</Data></Cell>
    <Cell><Data ss:Type="Number">0.20339778</Data></Cell>
    <Cell><Data ss:Type="Number">1</Data></Cell>
    <Cell><Data ss:Type="Number">4926</Data></Cell>
    <Cell><Data ss:Type="String">tags=47%, list=32%, signal=69%</Data></Cell>
   </Row>
   <Row>
    <Cell><Data ss:Type="String">REACTOME_METABOLISM_OF_MRNA</Data></Cell>
    <Cell><Data ss:Type="String">REACTOME_METABOLISM_OF_MRNA</Data></Cell>
    <Cell ss:Index="4"><Data ss:Type="Number">199</Data></Cell>
    <Cell><Data ss:Type="Number">0.30782900000000002</Data></Cell>
    <Cell><Data ss:Type="Number">1.3421582999999999</Data></Cell>
    <Cell><Data ss:Type="Number">0</Data></Cell>
    <Cell><Data ss:Type="Number">0.20305538000000001</Data></Cell>
    <Cell><Data ss:Type="Number">1</Data></Cell>
    <Cell><Data ss:Type="Number">4931</Data></Cell>
    <Cell><Data ss:Type="String">tags=39%, list=32%, signal=56%</Data></Cell>
   </Row>
   <Row>
    <Cell><Data ss:Type="String">KEGG_ANTIGEN_PROCESSING_AND_PRESENTATION</Data></Cell>
    <Cell><Data ss:Type="String">KEGG_ANTIGEN_PROCESSING_AND_PRESENTATION</Data></Cell>
    <Cell ss:Index="4"><Data ss:Type="Number">60</Data></Cell>
    <Cell><Data ss:Type="Number">0.37202800000000003</Data></Cell>
    <Cell><Data ss:Type="Number">1.3412820999999999</Data></Cell>
    <Cell><Data ss:Type="Number">0.06</Data></Cell>
    <Cell><Data ss:Type="Number">0.20297398</Data></Cell>
    <Cell><Data ss:Type="Number">1</Data></Cell>
    <Cell><Data ss:Type="Number">5246</Data></Cell>
    <Cell><Data ss:Type="String">tags=62%, list=34%, signal=94%</Data></Cell>
   </Row>
   <Row>
    <Cell><Data ss:Type="String">REACTOME_PROTEIN_FOLDING</Data></Cell>
    <Cell><Data ss:Type="String">REACTOME_PROTEIN_FOLDING</Data></Cell>
    <Cell ss:Index="4"><Data ss:Type="Number">40</Data></Cell>
    <Cell><Data ss:Type="Number">0.38921642000000001</Data></Cell>
    <Cell><Data ss:Type="Number">1.3309643</Data></Cell>
    <Cell><Data ss:Type="Number">7.5221239999999995E-2</Data></Cell>
    <Cell><Data ss:Type="Number">0.21331638</Data></Cell>
    <Cell><Data ss:Type="Number">1</Data></Cell>
    <Cell><Data ss:Type="Number">2494</Data></Cell>
    <Cell><Data ss:Type="String">tags=33%, list=16%, signal=39%</Data></Cell>
   </Row>
   <Row>
    <Cell><Data ss:Type="String">REACTOME_THE_ROLE_OF_NEF_IN_HIV1_REPLICATION_AND_DISEASE_PATHOGENESIS</Data></Cell>
    <Cell><Data ss:Type="String">REACTOME_THE_ROLE_OF_NEF_IN_HIV1_REPLICATION_AND_DISEASE_PATHOGENESIS</Data></Cell>
    <Cell ss:Index="4"><Data ss:Type="Number">27</Data></Cell>
    <Cell><Data ss:Type="Number">0.43696636</Data></Cell>
    <Cell><Data ss:Type="Number">1.3213836999999999</Data></Cell>
    <Cell><Data ss:Type="Number">0.114173226</Data></Cell>
    <Cell><Data ss:Type="Number">0.22301503</Data></Cell>
    <Cell><Data ss:Type="Number">1</Data></Cell>
    <Cell><Data ss:Type="Number">4767</Data></Cell>
    <Cell><Data ss:Type="String">tags=52%, list=31%, signal=75%</Data></Cell>
   </Row>
   <Row>
    <Cell><Data ss:Type="String">PID_RAC1_PATHWAY</Data></Cell>
    <Cell><Data ss:Type="String">PID_RAC1_PATHWAY</Data></Cell>
    <Cell ss:Index="4"><Data ss:Type="Number">52</Data></Cell>
    <Cell><Data ss:Type="Number">0.36511552000000003</Data></Cell>
    <Cell><Data ss:Type="Number">1.3108218</Data></Cell>
    <Cell><Data ss:Type="Number">6.0301510000000003E-2</Data></Cell>
    <Cell><Data ss:Type="Number">0.23455556</Data></Cell>
    <Cell><Data ss:Type="Number">1</Data></Cell>
    <Cell><Data ss:Type="Number">1808</Data></Cell>
    <Cell><Data ss:Type="String">tags=21%, list=12%, signal=24%</Data></Cell>
   </Row>
   <Row>
    <Cell><Data ss:Type="String">REACTOME_SYNTHESIS_AND_INTERCONVERSION_OF_NUCLEOTIDE_DI_AND_TRIPHOSPHATES</Data></Cell>
    <Cell><Data ss:Type="String">REACTOME_SYNTHESIS_AND_INTERCONVERSION_OF_NUCLEOTIDE_DI_AND_TRIPHOSPHATES</Data></Cell>
    <Cell ss:Index="4"><Data ss:Type="Number">17</Data></Cell>
    <Cell><Data ss:Type="Number">0.48418929999999999</Data></Cell>
    <Cell><Data ss:Type="Number">1.3090153</Data></Cell>
    <Cell><Data ss:Type="Number">0.13968254999999999</Data></Cell>
    <Cell><Data ss:Type="Number">0.23534917999999999</Data></Cell>
    <Cell><Data ss:Type="Number">1</Data></Cell>
    <Cell><Data ss:Type="Number">3552</Data></Cell>
    <Cell><Data ss:Type="String">tags=71%, list=23%, signal=92%</Data></Cell>
   </Row>
   <Row>
    <Cell><Data ss:Type="String">PID_RB_1PATHWAY</Data></Cell>
    <Cell><Data ss:Type="String">PID_RB_1PATHWAY</Data></Cell>
    <Cell ss:Index="4"><Data ss:Type="Number">59</Data></Cell>
    <Cell><Data ss:Type="Number">0.3596104</Data></Cell>
    <Cell><Data ss:Type="Number">1.3028164</Data></Cell>
    <Cell><Data ss:Type="Number">0.10344828</Data></Cell>
    <Cell><Data ss:Type="Number">0.24178480999999999</Data></Cell>
    <Cell><Data ss:Type="Number">1</Data></Cell>
    <Cell><Data ss:Type="Number">1601</Data></Cell>
    <Cell><Data ss:Type="String">tags=19%, list=10%, signal=21%</Data></Cell>
   </Row>
   <Row>
    <Cell><Data ss:Type="String">REACTOME_TRANS_GOLGI_NETWORK_VESICLE_BUDDING</Data></Cell>
    <Cell><Data ss:Type="String">REACTOME_TRANS_GOLGI_NETWORK_VESICLE_BUDDING</Data></Cell>
    <Cell ss:Index="4"><Data ss:Type="Number">55</Data></Cell>
    <Cell><Data ss:Type="Number">0.35202</Data></Cell>
    <Cell><Data ss:Type="Number">1.2976285999999999</Data></Cell>
    <Cell><Data ss:Type="Number">9.1370560000000003E-2</Data></Cell>
    <Cell><Data ss:Type="Number">0.24691671000000001</Data></Cell>
    <Cell><Data ss:Type="Number">1</Data></Cell>
    <Cell><Data ss:Type="Number">4344</Data></Cell>
    <Cell><Data ss:Type="String">tags=38%, list=28%, signal=53%</Data></Cell>
   </Row>
   <Row>
    <Cell><Data ss:Type="String">REACTOME_ASPARAGINE_N_LINKED_GLYCOSYLATION</Data></Cell>
    <Cell><Data ss:Type="String">REACTOME_ASPARAGINE_N_LINKED_GLYCOSYLATION</Data></Cell>
    <Cell ss:Index="4"><Data ss:Type="Number">70</Data></Cell>
    <Cell><Data ss:Type="Number">0.35018294999999999</Data></Cell>
    <Cell><Data ss:Type="Number">1.2966114</Data></Cell>
    <Cell><Data ss:Type="Number">7.1895429999999996E-2</Data></Cell>
    <Cell><Data ss:Type="Number">0.24676016000000001</Data></Cell>
    <Cell><Data ss:Type="Number">1</Data></Cell>
    <Cell><Data ss:Type="Number">5707</Data></Cell>
    <Cell><Data ss:Type="String">tags=63%, list=37%, signal=100%</Data></Cell>
   </Row>
   <Row>
    <Cell><Data ss:Type="String">BIOCARTA_FAS_PATHWAY</Data></Cell>
    <Cell><Data ss:Type="String">BIOCARTA_FAS_PATHWAY</Data></Cell>
    <Cell ss:Index="4"><Data ss:Type="Number">30</Data></Cell>
    <Cell><Data ss:Type="Number">0.41952040000000002</Data></Cell>
    <Cell><Data ss:Type="Number">1.2918670000000001</Data></Cell>
    <Cell><Data ss:Type="Number">0.11111111</Data></Cell>
    <Cell><Data ss:Type="Number">0.25209025000000002</Data></Cell>
    <Cell><Data ss:Type="Number">1</Data></Cell>
    <Cell><Data ss:Type="Number">1947</Data></Cell>
    <Cell><Data ss:Type="String">tags=30%, list=13%, signal=34%</Data></Cell>
   </Row>
   <Row>
    <Cell><Data ss:Type="String">REACTOME_ELONGATION_ARREST_AND_RECOVERY</Data></Cell>
    <Cell><Data ss:Type="String">REACTOME_ELONGATION_ARREST_AND_RECOVERY</Data></Cell>
    <Cell ss:Index="4"><Data ss:Type="Number">27</Data></Cell>
    <Cell><Data ss:Type="Number">0.41672438000000001</Data></Cell>
    <Cell><Data ss:Type="Number">1.2814991</Data></Cell>
    <Cell><Data ss:Type="Number">0.12840466</Data></Cell>
    <Cell><Data ss:Type="Number">0.26479429999999998</Data></Cell>
    <Cell><Data ss:Type="Number">1</Data></Cell>
    <Cell><Data ss:Type="Number">5435</Data></Cell>
    <Cell><Data ss:Type="String">tags=52%, list=36%, signal=80%</Data></Cell>
   </Row>
   <Row>
    <Cell><Data ss:Type="String">REACTOME_REGULATION_OF_GLUCOKINASE_BY_GLUCOKINASE_REGULATORY_PROTEIN</Data></Cell>
    <Cell><Data ss:Type="String">REACTOME_REGULATION_OF_GLUCOKINASE_BY_GLUCOKINASE_REGULATORY_PROTEIN</Data></Cell>
    <Cell ss:Index="4"><Data ss:Type="Number">26</Data></Cell>
    <Cell><Data ss:Type="Number">0.41998102999999998</Data></Cell>
    <Cell><Data ss:Type="Number">1.2777162</Data></Cell>
    <Cell><Data ss:Type="Number">0.15162455</Data></Cell>
    <Cell><Data ss:Type="Number">0.26846597</Data></Cell>
    <Cell><Data ss:Type="Number">1</Data></Cell>
    <Cell><Data ss:Type="Number">5482</Data></Cell>
    <Cell><Data ss:Type="String">tags=73%, list=36%, signal=114%</Data></Cell>
   </Row>
   <Row>
    <Cell><Data ss:Type="String">BIOCARTA_CSK_PATHWAY</Data></Cell>
    <Cell><Data ss:Type="String">BIOCARTA_CSK_PATHWAY</Data></Cell>
    <Cell ss:Index="4"><Data ss:Type="Number">17</Data></Cell>
    <Cell><Data ss:Type="Number">0.4572389</Data></Cell>
    <Cell><Data ss:Type="Number">1.2728147999999999</Data></Cell>
    <Cell><Data ss:Type="Number">0.14851485</Data></Cell>
    <Cell><Data ss:Type="Number">0.27409607000000002</Data></Cell>
    <Cell><Data ss:Type="Number">1</Data></Cell>
    <Cell><Data ss:Type="Number">115</Data></Cell>
    <Cell><Data ss:Type="String">tags=6%, list=1%, signal=6%</Data></Cell>
   </Row>
   <Row>
    <Cell><Data ss:Type="String">REACTOME_FORMATION_OF_TRANSCRIPTION_COUPLED_NER_TC_NER_REPAIR_COMPLEX</Data></Cell>
    <Cell><Data ss:Type="String">REACTOME_FORMATION_OF_TRANSCRIPTION_COUPLED_NER_TC_NER_REPAIR_COMPLEX</Data></Cell>
    <Cell ss:Index="4"><Data ss:Type="Number">28</Data></Cell>
    <Cell><Data ss:Type="Number">0.41096739999999998</Data></Cell>
    <Cell><Data ss:Type="Number">1.2682042</Data></Cell>
    <Cell><Data ss:Type="Number">0.12931034</Data></Cell>
    <Cell><Data ss:Type="Number">0.27929540000000003</Data></Cell>
    <Cell><Data ss:Type="Number">1</Data></Cell>
    <Cell><Data ss:Type="Number">5110</Data></Cell>
    <Cell><Data ss:Type="String">tags=43%, list=33%, signal=64%</Data></Cell>
   </Row>
   <Row>
    <Cell><Data ss:Type="String">PID_MYC_PATHWAY</Data></Cell>
    <Cell><Data ss:Type="String">PID_MYC_PATHWAY</Data></Cell>
    <Cell ss:Index="4"><Data ss:Type="Number">23</Data></Cell>
    <Cell><Data ss:Type="Number">0.43825793000000002</Data></Cell>
    <Cell><Data ss:Type="Number">1.2671283</Data></Cell>
    <Cell><Data ss:Type="Number">0.14285714999999999</Data></Cell>
    <Cell><Data ss:Type="Number">0.27927285000000002</Data></Cell>
    <Cell><Data ss:Type="Number">1</Data></Cell>
    <Cell><Data ss:Type="Number">5883</Data></Cell>
    <Cell><Data ss:Type="String">tags=70%, list=39%, signal=113%</Data></Cell>
   </Row>
   <Row>
    <Cell><Data ss:Type="String">KEGG_TYPE_I_DIABETES_MELLITUS</Data></Cell>
    <Cell><Data ss:Type="String">KEGG_TYPE_I_DIABETES_MELLITUS</Data></Cell>
    <Cell ss:Index="4"><Data ss:Type="Number">34</Data></Cell>
    <Cell><Data ss:Type="Number">0.39002492999999999</Data></Cell>
    <Cell><Data ss:Type="Number">1.266222</Data></Cell>
    <Cell><Data ss:Type="Number">0.13364055999999999</Data></Cell>
    <Cell><Data ss:Type="Number">0.27932902999999998</Data></Cell>
    <Cell><Data ss:Type="Number">1</Data></Cell>
    <Cell><Data ss:Type="Number">3313</Data></Cell>
    <Cell><Data ss:Type="String">tags=35%, list=22%, signal=45%</Data></Cell>
   </Row>
   <Row>
    <Cell><Data ss:Type="String">REACTOME_CLASS_I_MHC_MEDIATED_ANTIGEN_PROCESSING_PRESENTATION</Data></Cell>
    <Cell><Data ss:Type="String">REACTOME_CLASS_I_MHC_MEDIATED_ANTIGEN_PROCESSING_PRESENTATION</Data></Cell>
    <Cell ss:Index="4"><Data ss:Type="Number">205</Data></Cell>
    <Cell><Data ss:Type="Number">0.29280430000000002</Data></Cell>
    <Cell><Data ss:Type="Number">1.2657274000000001</Data></Cell>
    <Cell><Data ss:Type="Number">2.6315789999999999E-2</Data></Cell>
    <Cell><Data ss:Type="Number">0.27861659999999999</Data></Cell>
    <Cell><Data ss:Type="Number">1</Data></Cell>
    <Cell><Data ss:Type="Number">4473</Data></Cell>
    <Cell><Data ss:Type="String">tags=42%, list=29%, signal=59%</Data></Cell>
   </Row>
   <Row>
    <Cell><Data ss:Type="String">REACTOME_CD28_CO_STIMULATION</Data></Cell>
    <Cell><Data ss:Type="String">REACTOME_CD28_CO_STIMULATION</Data></Cell>
    <Cell ss:Index="4"><Data ss:Type="Number">29</Data></Cell>
    <Cell><Data ss:Type="Number">0.39596182000000002</Data></Cell>
    <Cell><Data ss:Type="Number">1.2493966999999999</Data></Cell>
    <Cell><Data ss:Type="Number">0.16465864</Data></Cell>
    <Cell><Data ss:Type="Number">0.30103603000000001</Data></Cell>
    <Cell><Data ss:Type="Number">1</Data></Cell>
    <Cell><Data ss:Type="Number">2158</Data></Cell>
    <Cell><Data ss:Type="String">tags=28%, list=14%, signal=32%</Data></Cell>
   </Row>
   <Row>
    <Cell><Data ss:Type="String">REACTOME_MEMBRANE_TRAFFICKING</Data></Cell>
    <Cell><Data ss:Type="String">REACTOME_MEMBRANE_TRAFFICKING</Data></Cell>
    <Cell ss:Index="4"><Data ss:Type="Number">108</Data></Cell>
    <Cell><Data ss:Type="Number">0.30857839999999997</Data></Cell>
    <Cell><Data ss:Type="Number">1.2366424</Data></Cell>
    <Cell><Data ss:Type="Number">6.1224489999999999E-2</Data></Cell>
    <Cell><Data ss:Type="Number">0.31888565000000002</Data></Cell>
    <Cell><Data ss:Type="Number">1</Data></Cell>
    <Cell><Data ss:Type="Number">4344</Data></Cell>
    <Cell><Data ss:Type="String">tags=37%, list=28%, signal=51%</Data></Cell>
   </Row>
   <Row>
    <Cell><Data ss:Type="String">REACTOME_LATENT_INFECTION_OF_HOMO_SAPIENS_WITH_MYCOBACTERIUM_TUBERCULOSIS</Data></Cell>
    <Cell><Data ss:Type="String">REACTOME_LATENT_INFECTION_OF_HOMO_SAPIENS_WITH_MYCOBACTERIUM_TUBERCULOSIS</Data></Cell>
    <Cell ss:Index="4"><Data ss:Type="Number">22</Data></Cell>
    <Cell><Data ss:Type="Number">0.41557517999999999</Data></Cell>
    <Cell><Data ss:Type="Number">1.2351966000000001</Data></Cell>
    <Cell><Data ss:Type="Number">0.18772563</Data></Cell>
    <Cell><Data ss:Type="Number">0.31943628000000002</Data></Cell>
    <Cell><Data ss:Type="Number">1</Data></Cell>
    <Cell><Data ss:Type="Number">4731</Data></Cell>
    <Cell><Data ss:Type="String">tags=59%, list=31%, signal=86%</Data></Cell>
   </Row>
   <Row>
    <Cell><Data ss:Type="String">REACTOME_MITOCHONDRIAL_PROTEIN_IMPORT</Data></Cell>
    <Cell><Data ss:Type="String">REACTOME_MITOCHONDRIAL_PROTEIN_IMPORT</Data></Cell>
    <Cell ss:Index="4"><Data ss:Type="Number">44</Data></Cell>
    <Cell><Data ss:Type="Number">0.35721122999999999</Data></Cell>
    <Cell><Data ss:Type="Number">1.2351843</Data></Cell>
    <Cell><Data ss:Type="Number">0.13592233000000001</Data></Cell>
    <Cell><Data ss:Type="Number">0.31779814000000001</Data></Cell>
    <Cell><Data ss:Type="Number">1</Data></Cell>
    <Cell><Data ss:Type="Number">5067</Data></Cell>
    <Cell><Data ss:Type="String">tags=48%, list=33%, signal=71%</Data></Cell>
   </Row>
   <Row>
    <Cell><Data ss:Type="String">KEGG_FRUCTOSE_AND_MANNOSE_METABOLISM</Data></Cell>
    <Cell><Data ss:Type="String">KEGG_FRUCTOSE_AND_MANNOSE_METABOLISM</Data></Cell>
    <Cell ss:Index="4"><Data ss:Type="Number">27</Data></Cell>
    <Cell><Data ss:Type="Number">0.39820123000000002</Data></Cell>
    <Cell><Data ss:Type="Number">1.2281466000000001</Data></Cell>
    <Cell><Data ss:Type="Number">0.17045455000000001</Data></Cell>
    <Cell><Data ss:Type="Number">0.32747500000000002</Data></Cell>
    <Cell><Data ss:Type="Number">1</Data></Cell>
    <Cell><Data ss:Type="Number">3904</Data></Cell>
    <Cell><Data ss:Type="String">tags=44%, list=26%, signal=60%</Data></Cell>
   </Row>
   <Row>
    <Cell><Data ss:Type="String">REACTOME_PURINE_METABOLISM</Data></Cell>
    <Cell><Data ss:Type="String">REACTOME_PURINE_METABOLISM</Data></Cell>
    <Cell ss:Index="4"><Data ss:Type="Number">28</Data></Cell>
    <Cell><Data ss:Type="Number">0.4048503</Data></Cell>
    <Cell><Data ss:Type="Number">1.2260481000000001</Data></Cell>
    <Cell><Data ss:Type="Number">0.18181818999999999</Data></Cell>
    <Cell><Data ss:Type="Number">0.32945508000000001</Data></Cell>
    <Cell><Data ss:Type="Number">1</Data></Cell>
    <Cell><Data ss:Type="Number">3507</Data></Cell>
    <Cell><Data ss:Type="String">tags=46%, list=23%, signal=60%</Data></Cell>
   </Row>
   <Row>
    <Cell><Data ss:Type="String">REACTOME_GOLGI_ASSOCIATED_VESICLE_BIOGENESIS</Data></Cell>
    <Cell><Data ss:Type="String">REACTOME_GOLGI_ASSOCIATED_VESICLE_BIOGENESIS</Data></Cell>
    <Cell ss:Index="4"><Data ss:Type="Number">48</Data></Cell>
    <Cell><Data ss:Type="Number">0.36353954999999999</Data></Cell>
    <Cell><Data ss:Type="Number">1.2240837</Data></Cell>
    <Cell><Data ss:Type="Number">0.17204301</Data></Cell>
    <Cell><Data ss:Type="Number">0.33113942000000002</Data></Cell>
    <Cell><Data ss:Type="Number">1</Data></Cell>
    <Cell><Data ss:Type="Number">4344</Data></Cell>
    <Cell><Data ss:Type="String">tags=40%, list=28%, signal=55%</Data></Cell>
   </Row>
   <Row>
    <Cell><Data ss:Type="String">REACTOME_LYSOSOME_VESICLE_BIOGENESIS</Data></Cell>
    <Cell><Data ss:Type="String">REACTOME_LYSOSOME_VESICLE_BIOGENESIS</Data></Cell>
    <Cell ss:Index="4"><Data ss:Type="Number">22</Data></Cell>
    <Cell><Data ss:Type="Number">0.43322217000000002</Data></Cell>
    <Cell><Data ss:Type="Number">1.2238041</Data></Cell>
    <Cell><Data ss:Type="Number">0.19520547999999999</Data></Cell>
    <Cell><Data ss:Type="Number">0.32988637999999998</Data></Cell>
    <Cell><Data ss:Type="Number">1</Data></Cell>
    <Cell><Data ss:Type="Number">3464</Data></Cell>
    <Cell><Data ss:Type="String">tags=41%, list=23%, signal=53%</Data></Cell>
   </Row>
   <Row>
    <Cell><Data ss:Type="String">REACTOME_CD28_DEPENDENT_PI3K_AKT_SIGNALING</Data></Cell>
    <Cell><Data ss:Type="String">REACTOME_CD28_DEPENDENT_PI3K_AKT_SIGNALING</Data></Cell>
    <Cell ss:Index="4"><Data ss:Type="Number">19</Data></Cell>
    <Cell><Data ss:Type="Number">0.44222713000000002</Data></Cell>
    <Cell><Data ss:Type="Number">1.2197665</Data></Cell>
    <Cell><Data ss:Type="Number">0.18789808</Data></Cell>
    <Cell><Data ss:Type="Number">0.33493941999999999</Data></Cell>
    <Cell><Data ss:Type="Number">1</Data></Cell>
    <Cell><Data ss:Type="Number">1500</Data></Cell>
    <Cell><Data ss:Type="String">tags=26%, list=10%, signal=29%</Data></Cell>
   </Row>
   <Row>
    <Cell><Data ss:Type="String">BIOCARTA_P53_PATHWAY</Data></Cell>
    <Cell><Data ss:Type="String">BIOCARTA_P53_PATHWAY</Data></Cell>
    <Cell ss:Index="4"><Data ss:Type="Number">16</Data></Cell>
    <Cell><Data ss:Type="Number">0.46800950000000002</Data></Cell>
    <Cell><Data ss:Type="Number">1.2172002</Data></Cell>
    <Cell><Data ss:Type="Number">0.22699385999999999</Data></Cell>
    <Cell><Data ss:Type="Number">0.33781361999999998</Data></Cell>
    <Cell><Data ss:Type="Number">1</Data></Cell>
    <Cell><Data ss:Type="Number">879</Data></Cell>
    <Cell><Data ss:Type="String">tags=19%, list=6%, signal=20%</Data></Cell>
   </Row>
   <Row>
    <Cell><Data ss:Type="String">REACTOME_TCR_SIGNALING</Data></Cell>
    <Cell><Data ss:Type="String">REACTOME_TCR_SIGNALING</Data></Cell>
    <Cell ss:Index="4"><Data ss:Type="Number">45</Data></Cell>
    <Cell><Data ss:Type="Number">0.35127774</Data></Cell>
    <Cell><Data ss:Type="Number">1.2117834999999999</Data></Cell>
    <Cell><Data ss:Type="Number">0.14507771999999999</Data></Cell>
    <Cell><Data ss:Type="Number">0.34494087000000001</Data></Cell>
    <Cell><Data ss:Type="Number">1</Data></Cell>
    <Cell><Data ss:Type="Number">2493</Data></Cell>
    <Cell><Data ss:Type="String">tags=27%, list=16%, signal=32%</Data></Cell>
   </Row>
   <Row>
    <Cell><Data ss:Type="String">BIOCARTA_CTLA4_PATHWAY</Data></Cell>
    <Cell><Data ss:Type="String">BIOCARTA_CTLA4_PATHWAY</Data></Cell>
    <Cell ss:Index="4"><Data ss:Type="Number">15</Data></Cell>
    <Cell><Data ss:Type="Number">0.46625164000000002</Data></Cell>
    <Cell><Data ss:Type="Number">1.2012666000000001</Data></Cell>
    <Cell><Data ss:Type="Number">0.21935484</Data></Cell>
    <Cell><Data ss:Type="Number">0.362292</Data></Cell>
    <Cell><Data ss:Type="Number">1</Data></Cell>
    <Cell><Data ss:Type="Number">674</Data></Cell>
    <Cell><Data ss:Type="String">tags=13%, list=4%, signal=14%</Data></Cell>
   </Row>
   <Row>
    <Cell><Data ss:Type="String">KEGG_N_GLYCAN_BIOSYNTHESIS</Data></Cell>
    <Cell><Data ss:Type="String">KEGG_N_GLYCAN_BIOSYNTHESIS</Data></Cell>
    <Cell ss:Index="4"><Data ss:Type="Number">44</Data></Cell>
    <Cell><Data ss:Type="Number">0.34859309999999999</Data></Cell>
    <Cell><Data ss:Type="Number">1.1988304999999999</Data></Cell>
    <Cell><Data ss:Type="Number">0.18686868000000001</Data></Cell>
    <Cell><Data ss:Type="Number">0.36491226999999998</Data></Cell>
    <Cell><Data ss:Type="Number">1</Data></Cell>
    <Cell><Data ss:Type="Number">5707</Data></Cell>
    <Cell><Data ss:Type="String">tags=66%, list=37%, signal=105%</Data></Cell>
   </Row>
   <Row>
    <Cell><Data ss:Type="String">REACTOME_CTLA4_INHIBITORY_SIGNALING</Data></Cell>
    <Cell><Data ss:Type="String">REACTOME_CTLA4_INHIBITORY_SIGNALING</Data></Cell>
    <Cell ss:Index="4"><Data ss:Type="Number">20</Data></Cell>
    <Cell><Data ss:Type="Number">0.42131271999999997</Data></Cell>
    <Cell><Data ss:Type="Number">1.1938229</Data></Cell>
    <Cell><Data ss:Type="Number">0.22333333</Data></Cell>
    <Cell><Data ss:Type="Number">0.37181687000000002</Data></Cell>
    <Cell><Data ss:Type="Number">1</Data></Cell>
    <Cell><Data ss:Type="Number">674</Data></Cell>
    <Cell><Data ss:Type="String">tags=10%, list=4%, signal=10%</Data></Cell>
   </Row>
   <Row>
    <Cell><Data ss:Type="String">KEGG_AMINO_SUGAR_AND_NUCLEOTIDE_SUGAR_METABOLISM</Data></Cell>
    <Cell><Data ss:Type="String">KEGG_AMINO_SUGAR_AND_NUCLEOTIDE_SUGAR_METABOLISM</Data></Cell>
    <Cell ss:Index="4"><Data ss:Type="Number">40</Data></Cell>
    <Cell><Data ss:Type="Number">0.36481330000000001</Data></Cell>
    <Cell><Data ss:Type="Number">1.1919147000000001</Data></Cell>
    <Cell><Data ss:Type="Number">0.20540539999999999</Data></Cell>
    <Cell><Data ss:Type="Number">0.37345479999999998</Data></Cell>
    <Cell><Data ss:Type="Number">1</Data></Cell>
    <Cell><Data ss:Type="Number">3904</Data></Cell>
    <Cell><Data ss:Type="String">tags=50%, list=26%, signal=67%</Data></Cell>
   </Row>
   <Row>
    <Cell><Data ss:Type="String">REACTOME_APOPTOSIS</Data></Cell>
    <Cell><Data ss:Type="String">REACTOME_APOPTOSIS</Data></Cell>
    <Cell ss:Index="4"><Data ss:Type="Number">131</Data></Cell>
    <Cell><Data ss:Type="Number">0.28622055000000002</Data></Cell>
    <Cell><Data ss:Type="Number">1.1857821</Data></Cell>
    <Cell><Data ss:Type="Number">7.9545450000000004E-2</Data></Cell>
    <Cell><Data ss:Type="Number">0.38232070000000001</Data></Cell>
    <Cell><Data ss:Type="Number">1</Data></Cell>
    <Cell><Data ss:Type="Number">3521</Data></Cell>
    <Cell><Data ss:Type="String">tags=37%, list=23%, signal=48%</Data></Cell>
   </Row>
   <Row>
    <Cell><Data ss:Type="String">PID_ARF6_DOWNSTREAM_PATHWAY</Data></Cell>
    <Cell><Data ss:Type="String">PID_ARF6_DOWNSTREAM_PATHWAY</Data></Cell>
    <Cell ss:Index="4"><Data ss:Type="Number">15</Data></Cell>
    <Cell><Data ss:Type="Number">0.44048127999999998</Data></Cell>
    <Cell><Data ss:Type="Number">1.1838694000000001</Data></Cell>
    <Cell><Data ss:Type="Number">0.24382715999999999</Data></Cell>
    <Cell><Data ss:Type="Number">0.38387971999999998</Data></Cell>
    <Cell><Data ss:Type="Number">1</Data></Cell>
    <Cell><Data ss:Type="Number">3156</Data></Cell>
    <Cell><Data ss:Type="String">tags=47%, list=21%, signal=59%</Data></Cell>
   </Row>
   <Row>
    <Cell><Data ss:Type="String">KEGG_GRAFT_VERSUS_HOST_DISEASE</Data></Cell>
    <Cell><Data ss:Type="String">KEGG_GRAFT_VERSUS_HOST_DISEASE</Data></Cell>
    <Cell ss:Index="4"><Data ss:Type="Number">31</Data></Cell>
    <Cell><Data ss:Type="Number">0.37115437000000001</Data></Cell>
    <Cell><Data ss:Type="Number">1.1821599</Data></Cell>
    <Cell><Data ss:Type="Number">0.18852458999999999</Data></Cell>
    <Cell><Data ss:Type="Number">0.38534469999999998</Data></Cell>
    <Cell><Data ss:Type="Number">1</Data></Cell>
    <Cell><Data ss:Type="Number">2040</Data></Cell>
    <Cell><Data ss:Type="String">tags=19%, list=13%, signal=22%</Data></Cell>
   </Row>
   <Row>
    <Cell><Data ss:Type="String">KEGG_CYSTEINE_AND_METHIONINE_METABOLISM</Data></Cell>
    <Cell><Data ss:Type="String">KEGG_CYSTEINE_AND_METHIONINE_METABOLISM</Data></Cell>
    <Cell ss:Index="4"><Data ss:Type="Number">26</Data></Cell>
    <Cell><Data ss:Type="Number">0.39093050000000001</Data></Cell>
    <Cell><Data ss:Type="Number">1.1754123999999999</Data></Cell>
    <Cell><Data ss:Type="Number">0.20703125</Data></Cell>
    <Cell><Data ss:Type="Number">0.39582279999999997</Data></Cell>
    <Cell><Data ss:Type="Number">1</Data></Cell>
    <Cell><Data ss:Type="Number">2413</Data></Cell>
    <Cell><Data ss:Type="String">tags=38%, list=16%, signal=46%</Data></Cell>
   </Row>
   <Row>
    <Cell><Data ss:Type="String">PID_DELTA_NP63_PATHWAY</Data></Cell>
    <Cell><Data ss:Type="String">PID_DELTA_NP63_PATHWAY</Data></Cell>
    <Cell ss:Index="4"><Data ss:Type="Number">42</Data></Cell>
    <Cell><Data ss:Type="Number">0.34007964000000002</Data></Cell>
    <Cell><Data ss:Type="Number">1.1640680000000001</Data></Cell>
    <Cell><Data ss:Type="Number">0.20600858</Data></Cell>
    <Cell><Data ss:Type="Number">0.41565412000000002</Data></Cell>
    <Cell><Data ss:Type="Number">1</Data></Cell>
    <Cell><Data ss:Type="Number">1506</Data></Cell>
    <Cell><Data ss:Type="String">tags=21%, list=10%, signal=24%</Data></Cell>
   </Row>
   <Row>
    <Cell><Data ss:Type="String">KEGG_ALLOGRAFT_REJECTION</Data></Cell>
    <Cell><Data ss:Type="String">KEGG_ALLOGRAFT_REJECTION</Data></Cell>
    <Cell ss:Index="4"><Data ss:Type="Number">30</Data></Cell>
    <Cell><Data ss:Type="Number">0.3799189</Data></Cell>
    <Cell><Data ss:Type="Number">1.1602166</Data></Cell>
    <Cell><Data ss:Type="Number">0.24285714</Data></Cell>
    <Cell><Data ss:Type="Number">0.42118450000000002</Data></Cell>
    <Cell><Data ss:Type="Number">1</Data></Cell>
    <Cell><Data ss:Type="Number">2040</Data></Cell>
    <Cell><Data ss:Type="String">tags=20%, list=13%, signal=23%</Data></Cell>
   </Row>
   <Row>
    <Cell><Data ss:Type="String">REACTOME_NEGATIVE_REGULATORS_OF_RIG_I_MDA5_SIGNALING</Data></Cell>
    <Cell><Data ss:Type="String">REACTOME_NEGATIVE_REGULATORS_OF_RIG_I_MDA5_SIGNALING</Data></Cell>
    <Cell ss:Index="4"><Data ss:Type="Number">25</Data></Cell>
    <Cell><Data ss:Type="Number">0.39416325000000002</Data></Cell>
    <Cell><Data ss:Type="Number">1.1486577</Data></Cell>
    <Cell><Data ss:Type="Number">0.27407408</Data></Cell>
    <Cell><Data ss:Type="Number">0.44209683</Data></Cell>
    <Cell><Data ss:Type="Number">1</Data></Cell>
    <Cell><Data ss:Type="Number">4105</Data></Cell>
    <Cell><Data ss:Type="String">tags=40%, list=27%, signal=55%</Data></Cell>
   </Row>
   <Row>
    <Cell><Data ss:Type="String">REACTOME_PTM_GAMMA_CARBOXYLATION_HYPUSINE_FORMATION_AND_ARYLSULFATASE_ACTIVATION</Data></Cell>
    <Cell><Data ss:Type="String">REACTOME_PTM_GAMMA_CARBOXYLATION_HYPUSINE_FORMATION_AND_ARYLSULFATASE_ACTIVATION</Data></Cell>
    <Cell ss:Index="4"><Data ss:Type="Number">22</Data></Cell>
    <Cell><Data ss:Type="Number">0.39177123000000003</Data></Cell>
    <Cell><Data ss:Type="Number">1.1450868000000001</Data></Cell>
    <Cell><Data ss:Type="Number">0.26804122000000002</Data></Cell>
    <Cell><Data ss:Type="Number">0.44758146999999998</Data></Cell>
    <Cell><Data ss:Type="Number">1</Data></Cell>
    <Cell><Data ss:Type="Number">579</Data></Cell>
    <Cell><Data ss:Type="String">tags=18%, list=4%, signal=19%</Data></Cell>
   </Row>
   <Row>
    <Cell><Data ss:Type="String">KEGG_GLYCOSAMINOGLYCAN_BIOSYNTHESIS_HEPARAN_SULFATE</Data></Cell>
    <Cell><Data ss:Type="String">KEGG_GLYCOSAMINOGLYCAN_BIOSYNTHESIS_HEPARAN_SULFATE</Data></Cell>
    <Cell ss:Index="4"><Data ss:Type="Number">19</Data></Cell>
    <Cell><Data ss:Type="Number">0.42775962000000001</Data></Cell>
    <Cell><Data ss:Type="Number">1.1408073999999999</Data></Cell>
    <Cell><Data ss:Type="Number">0.27586207000000001</Data></Cell>
    <Cell><Data ss:Type="Number">0.45387499999999997</Data></Cell>
    <Cell><Data ss:Type="Number">1</Data></Cell>
    <Cell><Data ss:Type="Number">604</Data></Cell>
    <Cell><Data ss:Type="String">tags=11%, list=4%, signal=11%</Data></Cell>
   </Row>
   <Row>
    <Cell><Data ss:Type="String">REACTOME_ANTIGEN_PROCESSING_UBIQUITINATION_PROTEASOME_DEGRADATION</Data></Cell>
    <Cell><Data ss:Type="String">REACTOME_ANTIGEN_PROCESSING_UBIQUITINATION_PROTEASOME_DEGRADATION</Data></Cell>
    <Cell ss:Index="4"><Data ss:Type="Number">173</Data></Cell>
    <Cell><Data ss:Type="Number">0.27318534</Data></Cell>
    <Cell><Data ss:Type="Number">1.1346984</Data></Cell>
    <Cell><Data ss:Type="Number">0.11904762000000001</Data></Cell>
    <Cell><Data ss:Type="Number">0.46455800000000003</Data></Cell>
    <Cell><Data ss:Type="Number">1</Data></Cell>
    <Cell><Data ss:Type="Number">4473</Data></Cell>
    <Cell><Data ss:Type="String">tags=40%, list=29%, signal=57%</Data></Cell>
   </Row>
   <Row>
    <Cell><Data ss:Type="String">PID_EPHA2_FWD_PATHWAY</Data></Cell>
    <Cell><Data ss:Type="String">PID_EPHA2_FWD_PATHWAY</Data></Cell>
    <Cell ss:Index="4"><Data ss:Type="Number">18</Data></Cell>
    <Cell><Data ss:Type="Number">0.41271368000000003</Data></Cell>
    <Cell><Data ss:Type="Number">1.1320162</Data></Cell>
    <Cell><Data ss:Type="Number">0.3415493</Data></Cell>
    <Cell><Data ss:Type="Number">0.46769640000000001</Data></Cell>
    <Cell><Data ss:Type="Number">1</Data></Cell>
    <Cell><Data ss:Type="Number">3326</Data></Cell>
    <Cell><Data ss:Type="String">tags=50%, list=22%, signal=64%</Data></Cell>
   </Row>
   <Row>
    <Cell><Data ss:Type="String">KEGG_UBIQUITIN_MEDIATED_PROTEOLYSIS</Data></Cell>
    <Cell><Data ss:Type="String">KEGG_UBIQUITIN_MEDIATED_PROTEOLYSIS</Data></Cell>
    <Cell ss:Index="4"><Data ss:Type="Number">122</Data></Cell>
    <Cell><Data ss:Type="Number">0.27504662000000002</Data></Cell>
    <Cell><Data ss:Type="Number">1.1265575000000001</Data></Cell>
    <Cell><Data ss:Type="Number">0.16867468999999999</Data></Cell>
    <Cell><Data ss:Type="Number">0.47707040000000001</Data></Cell>
    <Cell><Data ss:Type="Number">1</Data></Cell>
    <Cell><Data ss:Type="Number">4724</Data></Cell>
    <Cell><Data ss:Type="String">tags=34%, list=31%, signal=49%</Data></Cell>
   </Row>
   <Row>
    <Cell><Data ss:Type="String">REACTOME_CONVERSION_FROM_APC_C_CDC20_TO_APC_C_CDH1_IN_LATE_ANAPHASE</Data></Cell>
    <Cell><Data ss:Type="String">REACTOME_CONVERSION_FROM_APC_C_CDC20_TO_APC_C_CDH1_IN_LATE_ANAPHASE</Data></Cell>
    <Cell ss:Index="4"><Data ss:Type="Number">16</Data></Cell>
    <Cell><Data ss:Type="Number">0.42649579999999998</Data></Cell>
    <Cell><Data ss:Type="Number">1.1264430000000001</Data></Cell>
    <Cell><Data ss:Type="Number">0.30030960000000001</Data></Cell>
    <Cell><Data ss:Type="Number">0.47515193</Data></Cell>
    <Cell><Data ss:Type="Number">1</Data></Cell>
    <Cell><Data ss:Type="Number">446</Data></Cell>
    <Cell><Data ss:Type="String">tags=13%, list=3%, signal=13%</Data></Cell>
   </Row>
   <Row>
    <Cell><Data ss:Type="String">REACTOME_UNFOLDED_PROTEIN_RESPONSE</Data></Cell>
    <Cell><Data ss:Type="String">REACTOME_UNFOLDED_PROTEIN_RESPONSE</Data></Cell>
    <Cell ss:Index="4"><Data ss:Type="Number">72</Data></Cell>
    <Cell><Data ss:Type="Number">0.29958380000000001</Data></Cell>
    <Cell><Data ss:Type="Number">1.1250538000000001</Data></Cell>
    <Cell><Data ss:Type="Number">0.22758621000000001</Data></Cell>
    <Cell><Data ss:Type="Number">0.47602813999999999</Data></Cell>
    <Cell><Data ss:Type="Number">1</Data></Cell>
    <Cell><Data ss:Type="Number">4246</Data></Cell>
    <Cell><Data ss:Type="String">tags=38%, list=28%, signal=52%</Data></Cell>
   </Row>
   <Row>
    <Cell><Data ss:Type="String">PID_HIF1A_PATHWAY</Data></Cell>
    <Cell><Data ss:Type="String">PID_HIF1A_PATHWAY</Data></Cell>
    <Cell ss:Index="4"><Data ss:Type="Number">18</Data></Cell>
    <Cell><Data ss:Type="Number">0.40181650000000002</Data></Cell>
    <Cell><Data ss:Type="Number">1.1192065</Data></Cell>
    <Cell><Data ss:Type="Number">0.28086420000000001</Data></Cell>
    <Cell><Data ss:Type="Number">0.48650566000000001</Data></Cell>
    <Cell><Data ss:Type="Number">1</Data></Cell>
    <Cell><Data ss:Type="Number">3234</Data></Cell>
    <Cell><Data ss:Type="String">tags=44%, list=21%, signal=56%</Data></Cell>
   </Row>
   <Row>
    <Cell><Data ss:Type="String">BIOCARTA_CHEMICAL_PATHWAY</Data></Cell>
    <Cell><Data ss:Type="String">BIOCARTA_CHEMICAL_PATHWAY</Data></Cell>
    <Cell ss:Index="4"><Data ss:Type="Number">21</Data></Cell>
    <Cell><Data ss:Type="Number">0.38768202000000002</Data></Cell>
    <Cell><Data ss:Type="Number">1.1168343999999999</Data></Cell>
    <Cell><Data ss:Type="Number">0.28623187999999999</Data></Cell>
    <Cell><Data ss:Type="Number">0.4892994</Data></Cell>
    <Cell><Data ss:Type="Number">1</Data></Cell>
    <Cell><Data ss:Type="Number">2175</Data></Cell>
    <Cell><Data ss:Type="String">tags=29%, list=14%, signal=33%</Data></Cell>
   </Row>
   <Row>
    <Cell><Data ss:Type="String">SA_B_CELL_RECEPTOR_COMPLEXES</Data></Cell>
    <Cell><Data ss:Type="String">SA_B_CELL_RECEPTOR_COMPLEXES</Data></Cell>
    <Cell ss:Index="4"><Data ss:Type="Number">23</Data></Cell>
    <Cell><Data ss:Type="Number">0.37848398</Data></Cell>
    <Cell><Data ss:Type="Number">1.1082194000000001</Data></Cell>
    <Cell><Data ss:Type="Number">0.31135531999999999</Data></Cell>
    <Cell><Data ss:Type="Number">0.50550455000000005</Data></Cell>
    <Cell><Data ss:Type="Number">1</Data></Cell>
    <Cell><Data ss:Type="Number">2231</Data></Cell>
    <Cell><Data ss:Type="String">tags=22%, list=15%, signal=25%</Data></Cell>
   </Row>
   <Row>
    <Cell><Data ss:Type="String">KEGG_NON_SMALL_CELL_LUNG_CANCER</Data></Cell>
    <Cell><Data ss:Type="String">KEGG_NON_SMALL_CELL_LUNG_CANCER</Data></Cell>
    <Cell ss:Index="4"><Data ss:Type="Number">49</Data></Cell>
    <Cell><Data ss:Type="Number">0.31465769999999998</Data></Cell>
    <Cell><Data ss:Type="Number">1.1045113</Data></Cell>
    <Cell><Data ss:Type="Number">0.25654450000000001</Data></Cell>
    <Cell><Data ss:Type="Number">0.51181715999999999</Data></Cell>
    <Cell><Data ss:Type="Number">1</Data></Cell>
    <Cell><Data ss:Type="Number">2149</Data></Cell>
    <Cell><Data ss:Type="String">tags=20%, list=14%, signal=24%</Data></Cell>
   </Row>
   <Row>
    <Cell><Data ss:Type="String">REACTOME_ENDOSOMAL_SORTING_COMPLEX_REQUIRED_FOR_TRANSPORT_ESCRT</Data></Cell>
    <Cell><Data ss:Type="String">REACTOME_ENDOSOMAL_SORTING_COMPLEX_REQUIRED_FOR_TRANSPORT_ESCRT</Data></Cell>
    <Cell ss:Index="4"><Data ss:Type="Number">24</Data></Cell>
    <Cell><Data ss:Type="Number">0.36991384999999999</Data></Cell>
    <Cell><Data ss:Type="Number">1.1042969</Data></Cell>
    <Cell><Data ss:Type="Number">0.2967033</Data></Cell>
    <Cell><Data ss:Type="Number">0.50991770000000003</Data></Cell>
    <Cell><Data ss:Type="Number">1</Data></Cell>
    <Cell><Data ss:Type="Number">5638</Data></Cell>
    <Cell><Data ss:Type="String">tags=54%, list=37%, signal=86%</Data></Cell>
   </Row>
   <Row>
    <Cell><Data ss:Type="String">REACTOME_SIGNALING_BY_RHO_GTPASES</Data></Cell>
    <Cell><Data ss:Type="String">REACTOME_SIGNALING_BY_RHO_GTPASES</Data></Cell>
    <Cell ss:Index="4"><Data ss:Type="Number">97</Data></Cell>
    <Cell><Data ss:Type="Number">0.28171489999999999</Data></Cell>
    <Cell><Data ss:Type="Number">1.1013461</Data></Cell>
    <Cell><Data ss:Type="Number">0.23200000000000001</Data></Cell>
    <Cell><Data ss:Type="Number">0.51460855999999999</Data></Cell>
    <Cell><Data ss:Type="Number">1</Data></Cell>
    <Cell><Data ss:Type="Number">2311</Data></Cell>
    <Cell><Data ss:Type="String">tags=21%, list=15%, signal=24%</Data></Cell>
   </Row>
   <Row>
    <Cell><Data ss:Type="String">BIOCARTA_CASPASE_PATHWAY</Data></Cell>
    <Cell><Data ss:Type="String">BIOCARTA_CASPASE_PATHWAY</Data></Cell>
    <Cell ss:Index="4"><Data ss:Type="Number">21</Data></Cell>
    <Cell><Data ss:Type="Number">0.37807420000000003</Data></Cell>
    <Cell><Data ss:Type="Number">1.0988783</Data></Cell>
    <Cell><Data ss:Type="Number">0.32517484000000002</Data></Cell>
    <Cell><Data ss:Type="Number">0.51779586</Data></Cell>
    <Cell><Data ss:Type="Number">1</Data></Cell>
    <Cell><Data ss:Type="Number">3511</Data></Cell>
    <Cell><Data ss:Type="String">tags=38%, list=23%, signal=49%</Data></Cell>
   </Row>
   <Row>
    <Cell><Data ss:Type="String">PID_TELOMERASE_PATHWAY</Data></Cell>
    <Cell><Data ss:Type="String">PID_TELOMERASE_PATHWAY</Data></Cell>
    <Cell ss:Index="4"><Data ss:Type="Number">59</Data></Cell>
    <Cell><Data ss:Type="Number">0.30801245999999999</Data></Cell>
    <Cell><Data ss:Type="Number">1.0977334000000001</Data></Cell>
    <Cell><Data ss:Type="Number">0.25949368</Data></Cell>
    <Cell><Data ss:Type="Number">0.51799340000000005</Data></Cell>
    <Cell><Data ss:Type="Number">1</Data></Cell>
    <Cell><Data ss:Type="Number">3196</Data></Cell>
    <Cell><Data ss:Type="String">tags=24%, list=21%, signal=30%</Data></Cell>
   </Row>
   <Row>
    <Cell><Data ss:Type="String">KEGG_SELENOAMINO_ACID_METABOLISM</Data></Cell>
    <Cell><Data ss:Type="String">KEGG_SELENOAMINO_ACID_METABOLISM</Data></Cell>
    <Cell ss:Index="4"><Data ss:Type="Number">21</Data></Cell>
    <Cell><Data ss:Type="Number">0.38006714000000003</Data></Cell>
    <Cell><Data ss:Type="Number">1.0955395000000001</Data></Cell>
    <Cell><Data ss:Type="Number">0.31921824999999998</Data></Cell>
    <Cell><Data ss:Type="Number">0.52059895</Data></Cell>
    <Cell><Data ss:Type="Number">1</Data></Cell>
    <Cell><Data ss:Type="Number">5573</Data></Cell>
    <Cell><Data ss:Type="String">tags=62%, list=37%, signal=97%</Data></Cell>
   </Row>
   <Row>
    <Cell><Data ss:Type="String">REACTOME_INSULIN_SYNTHESIS_AND_PROCESSING</Data></Cell>
    <Cell><Data ss:Type="String">REACTOME_INSULIN_SYNTHESIS_AND_PROCESSING</Data></Cell>
    <Cell ss:Index="4"><Data ss:Type="Number">17</Data></Cell>
    <Cell><Data ss:Type="Number">0.39496174000000001</Data></Cell>
    <Cell><Data ss:Type="Number">1.0837075</Data></Cell>
    <Cell><Data ss:Type="Number">0.33666667</Data></Cell>
    <Cell><Data ss:Type="Number">0.54572220000000005</Data></Cell>
    <Cell><Data ss:Type="Number">1</Data></Cell>
    <Cell><Data ss:Type="Number">1926</Data></Cell>
    <Cell><Data ss:Type="String">tags=29%, list=13%, signal=34%</Data></Cell>
   </Row>
   <Row>
    <Cell><Data ss:Type="String">PID_IL12_STAT4_PATHWAY</Data></Cell>
    <Cell><Data ss:Type="String">PID_IL12_STAT4_PATHWAY</Data></Cell>
    <Cell ss:Index="4"><Data ss:Type="Number">30</Data></Cell>
    <Cell><Data ss:Type="Number">0.35426964999999999</Data></Cell>
    <Cell><Data ss:Type="Number">1.0836618</Data></Cell>
    <Cell><Data ss:Type="Number">0.31174089999999999</Data></Cell>
    <Cell><Data ss:Type="Number">0.5434582</Data></Cell>
    <Cell><Data ss:Type="Number">1</Data></Cell>
    <Cell><Data ss:Type="Number">674</Data></Cell>
    <Cell><Data ss:Type="String">tags=13%, list=4%, signal=14%</Data></Cell>
   </Row>
   <Row>
    <Cell><Data ss:Type="String">REACTOME_INHIBITION_OF_VOLTAGE_GATED_CA2_CHANNELS_VIA_GBETA_GAMMA_SUBUNITS</Data></Cell>
    <Cell><Data ss:Type="String">REACTOME_INHIBITION_OF_VOLTAGE_GATED_CA2_CHANNELS_VIA_GBETA_GAMMA_SUBUNITS</Data></Cell>
    <Cell ss:Index="4"><Data ss:Type="Number">17</Data></Cell>
    <Cell><Data ss:Type="Number">0.39515593999999998</Data></Cell>
    <Cell><Data ss:Type="Number">1.0828108999999999</Data></Cell>
    <Cell><Data ss:Type="Number">0.34810126000000002</Data></Cell>
    <Cell><Data ss:Type="Number">0.54303389999999996</Data></Cell>
    <Cell><Data ss:Type="Number">1</Data></Cell>
    <Cell><Data ss:Type="Number">713</Data></Cell>
    <Cell><Data ss:Type="String">tags=18%, list=5%, signal=18%</Data></Cell>
   </Row>
   <Row>
    <Cell><Data ss:Type="String">REACTOME_INTERFERON_GAMMA_SIGNALING</Data></Cell>
    <Cell><Data ss:Type="String">REACTOME_INTERFERON_GAMMA_SIGNALING</Data></Cell>
    <Cell ss:Index="4"><Data ss:Type="Number">55</Data></Cell>
    <Cell><Data ss:Type="Number">0.30325531999999999</Data></Cell>
    <Cell><Data ss:Type="Number">1.0812166999999999</Data></Cell>
    <Cell><Data ss:Type="Number">0.28795811999999998</Data></Cell>
    <Cell><Data ss:Type="Number">0.5445179</Data></Cell>
    <Cell><Data ss:Type="Number">1</Data></Cell>
    <Cell><Data ss:Type="Number">2521</Data></Cell>
    <Cell><Data ss:Type="String">tags=24%, list=17%, signal=28%</Data></Cell>
   </Row>
   <Row>
    <Cell><Data ss:Type="String">PID_CDC42_REG_PATHWAY</Data></Cell>
    <Cell><Data ss:Type="String">PID_CDC42_REG_PATHWAY</Data></Cell>
    <Cell ss:Index="4"><Data ss:Type="Number">28</Data></Cell>
    <Cell><Data ss:Type="Number">0.35059422000000001</Data></Cell>
    <Cell><Data ss:Type="Number">1.0800846</Data></Cell>
    <Cell><Data ss:Type="Number">0.31868132999999998</Data></Cell>
    <Cell><Data ss:Type="Number">0.54458857000000005</Data></Cell>
    <Cell><Data ss:Type="Number">1</Data></Cell>
    <Cell><Data ss:Type="Number">1357</Data></Cell>
    <Cell><Data ss:Type="String">tags=18%, list=9%, signal=20%</Data></Cell>
   </Row>
   <Row>
    <Cell><Data ss:Type="String">REACTOME_AMINO_ACID_SYNTHESIS_AND_INTERCONVERSION_TRANSAMINATION</Data></Cell>
    <Cell><Data ss:Type="String">REACTOME_AMINO_ACID_SYNTHESIS_AND_INTERCONVERSION_TRANSAMINATION</Data></Cell>
    <Cell ss:Index="4"><Data ss:Type="Number">15</Data></Cell>
    <Cell><Data ss:Type="Number">0.41287327000000001</Data></Cell>
    <Cell><Data ss:Type="Number">1.0767363000000001</Data></Cell>
    <Cell><Data ss:Type="Number">0.36249999999999999</Data></Cell>
    <Cell><Data ss:Type="Number">0.55008999999999997</Data></Cell>
    <Cell><Data ss:Type="Number">1</Data></Cell>
    <Cell><Data ss:Type="Number">2298</Data></Cell>
    <Cell><Data ss:Type="String">tags=40%, list=15%, signal=47%</Data></Cell>
   </Row>
   <Row>
    <Cell><Data ss:Type="String">PID_PRL_SIGNALING_EVENTS_PATHWAY</Data></Cell>
    <Cell><Data ss:Type="String">PID_PRL_SIGNALING_EVENTS_PATHWAY</Data></Cell>
    <Cell ss:Index="4"><Data ss:Type="Number">21</Data></Cell>
    <Cell><Data ss:Type="Number">0.37888715000000001</Data></Cell>
    <Cell><Data ss:Type="Number">1.0761457999999999</Data></Cell>
    <Cell><Data ss:Type="Number">0.36120403000000001</Data></Cell>
    <Cell><Data ss:Type="Number">0.54910683999999998</Data></Cell>
    <Cell><Data ss:Type="Number">1</Data></Cell>
    <Cell><Data ss:Type="Number">4607</Data></Cell>
    <Cell><Data ss:Type="String">tags=43%, list=30%, signal=61%</Data></Cell>
   </Row>
   <Row>
    <Cell><Data ss:Type="String">BIOCARTA_RACCYCD_PATHWAY</Data></Cell>
    <Cell><Data ss:Type="String">BIOCARTA_RACCYCD_PATHWAY</Data></Cell>
    <Cell ss:Index="4"><Data ss:Type="Number">26</Data></Cell>
    <Cell><Data ss:Type="Number">0.36643234000000002</Data></Cell>
    <Cell><Data ss:Type="Number">1.070676</Data></Cell>
    <Cell><Data ss:Type="Number">0.35686275000000001</Data></Cell>
    <Cell><Data ss:Type="Number">0.56007010000000002</Data></Cell>
    <Cell><Data ss:Type="Number">1</Data></Cell>
    <Cell><Data ss:Type="Number">1127</Data></Cell>
    <Cell><Data ss:Type="String">tags=12%, list=7%, signal=12%</Data></Cell>
   </Row>
   <Row>
    <Cell><Data ss:Type="String">PID_INTEGRIN5_PATHWAY</Data></Cell>
    <Cell><Data ss:Type="String">PID_INTEGRIN5_PATHWAY</Data></Cell>
    <Cell ss:Index="4"><Data ss:Type="Number">16</Data></Cell>
    <Cell><Data ss:Type="Number">0.40531810000000001</Data></Cell>
    <Cell><Data ss:Type="Number">1.0704011</Data></Cell>
    <Cell><Data ss:Type="Number">0.35568514000000001</Data></Cell>
    <Cell><Data ss:Type="Number">0.55833809999999995</Data></Cell>
    <Cell><Data ss:Type="Number">1</Data></Cell>
    <Cell><Data ss:Type="Number">2516</Data></Cell>
    <Cell><Data ss:Type="String">tags=38%, list=16%, signal=45%</Data></Cell>
   </Row>
   <Row>
    <Cell><Data ss:Type="String">REACTOME_COSTIMULATION_BY_THE_CD28_FAMILY</Data></Cell>
    <Cell><Data ss:Type="String">REACTOME_COSTIMULATION_BY_THE_CD28_FAMILY</Data></Cell>
    <Cell ss:Index="4"><Data ss:Type="Number">55</Data></Cell>
    <Cell><Data ss:Type="Number">0.29436679999999998</Data></Cell>
    <Cell><Data ss:Type="Number">1.0691187</Data></Cell>
    <Cell><Data ss:Type="Number">0.32098764000000002</Data></Cell>
    <Cell><Data ss:Type="Number">0.55889356000000001</Data></Cell>
    <Cell><Data ss:Type="Number">1</Data></Cell>
    <Cell><Data ss:Type="Number">2406</Data></Cell>
    <Cell><Data ss:Type="String">tags=22%, list=16%, signal=26%</Data></Cell>
   </Row>
   <Row>
    <Cell><Data ss:Type="String">ST_GA12_PATHWAY</Data></Cell>
    <Cell><Data ss:Type="String">ST_GA12_PATHWAY</Data></Cell>
    <Cell ss:Index="4"><Data ss:Type="Number">21</Data></Cell>
    <Cell><Data ss:Type="Number">0.36822896999999999</Data></Cell>
    <Cell><Data ss:Type="Number">1.0637209999999999</Data></Cell>
    <Cell><Data ss:Type="Number">0.35943059999999999</Data></Cell>
    <Cell><Data ss:Type="Number">0.56982370000000004</Data></Cell>
    <Cell><Data ss:Type="Number">1</Data></Cell>
    <Cell><Data ss:Type="Number">2158</Data></Cell>
    <Cell><Data ss:Type="String">tags=29%, list=14%, signal=33%</Data></Cell>
   </Row>
   <Row>
    <Cell><Data ss:Type="String">BIOCARTA_ARF_PATHWAY</Data></Cell>
    <Cell><Data ss:Type="String">BIOCARTA_ARF_PATHWAY</Data></Cell>
    <Cell ss:Index="4"><Data ss:Type="Number">16</Data></Cell>
    <Cell><Data ss:Type="Number">0.40357882</Data></Cell>
    <Cell><Data ss:Type="Number">1.0610044999999999</Data></Cell>
    <Cell><Data ss:Type="Number">0.35106382000000003</Data></Cell>
    <Cell><Data ss:Type="Number">0.57386917000000004</Data></Cell>
    <Cell><Data ss:Type="Number">1</Data></Cell>
    <Cell><Data ss:Type="Number">310</Data></Cell>
    <Cell><Data ss:Type="String">tags=13%, list=2%, signal=13%</Data></Cell>
   </Row>
   <Row>
    <Cell><Data ss:Type="String">KEGG_BASAL_TRANSCRIPTION_FACTORS</Data></Cell>
    <Cell><Data ss:Type="String">KEGG_BASAL_TRANSCRIPTION_FACTORS</Data></Cell>
    <Cell ss:Index="4"><Data ss:Type="Number">33</Data></Cell>
    <Cell><Data ss:Type="Number">0.34233796999999999</Data></Cell>
    <Cell><Data ss:Type="Number">1.0597818000000001</Data></Cell>
    <Cell><Data ss:Type="Number">0.32800000000000001</Data></Cell>
    <Cell><Data ss:Type="Number">0.57461715000000002</Data></Cell>
    <Cell><Data ss:Type="Number">1</Data></Cell>
    <Cell><Data ss:Type="Number">4721</Data></Cell>
    <Cell><Data ss:Type="String">tags=39%, list=31%, signal=57%</Data></Cell>
   </Row>
   <Row>
    <Cell><Data ss:Type="String">PID_CMYB_PATHWAY</Data></Cell>
    <Cell><Data ss:Type="String">PID_CMYB_PATHWAY</Data></Cell>
    <Cell ss:Index="4"><Data ss:Type="Number">67</Data></Cell>
    <Cell><Data ss:Type="Number">0.28079182000000003</Data></Cell>
    <Cell><Data ss:Type="Number">1.0584332000000001</Data></Cell>
    <Cell><Data ss:Type="Number">0.30232557999999998</Data></Cell>
    <Cell><Data ss:Type="Number">0.57554864999999999</Data></Cell>
    <Cell><Data ss:Type="Number">1</Data></Cell>
    <Cell><Data ss:Type="Number">2121</Data></Cell>
    <Cell><Data ss:Type="String">tags=22%, list=14%, signal=26%</Data></Cell>
   </Row>
   <Row>
    <Cell><Data ss:Type="String">REACTOME_COLLAGEN_FORMATION</Data></Cell>
    <Cell><Data ss:Type="String">REACTOME_COLLAGEN_FORMATION</Data></Cell>
    <Cell ss:Index="4"><Data ss:Type="Number">44</Data></Cell>
    <Cell><Data ss:Type="Number">0.30709994000000002</Data></Cell>
    <Cell><Data ss:Type="Number">1.0576270999999999</Data></Cell>
    <Cell><Data ss:Type="Number">0.35023042999999998</Data></Cell>
    <Cell><Data ss:Type="Number">0.57517989999999997</Data></Cell>
    <Cell><Data ss:Type="Number">1</Data></Cell>
    <Cell><Data ss:Type="Number">854</Data></Cell>
    <Cell><Data ss:Type="String">tags=16%, list=6%, signal=17%</Data></Cell>
   </Row>
   <Row>
    <Cell><Data ss:Type="String">REACTOME_METABOLISM_OF_PROTEINS</Data></Cell>
    <Cell><Data ss:Type="String">REACTOME_METABOLISM_OF_PROTEINS</Data></Cell>
    <Cell ss:Index="4"><Data ss:Type="Number">354</Data></Cell>
    <Cell><Data ss:Type="Number">0.22814743000000001</Data></Cell>
    <Cell><Data ss:Type="Number">1.0571762</Data></Cell>
    <Cell><Data ss:Type="Number">0.375</Data></Cell>
    <Cell><Data ss:Type="Number">0.5739879</Data></Cell>
    <Cell><Data ss:Type="Number">1</Data></Cell>
    <Cell><Data ss:Type="Number">3201</Data></Cell>
    <Cell><Data ss:Type="String">tags=23%, list=21%, signal=29%</Data></Cell>
   </Row>
   <Row>
    <Cell><Data ss:Type="String">ST_WNT_CA2_CYCLIC_GMP_PATHWAY</Data></Cell>
    <Cell><Data ss:Type="String">ST_WNT_CA2_CYCLIC_GMP_PATHWAY</Data></Cell>
    <Cell ss:Index="4"><Data ss:Type="Number">15</Data></Cell>
    <Cell><Data ss:Type="Number">0.41344312</Data></Cell>
    <Cell><Data ss:Type="Number">1.0556558</Data></Cell>
    <Cell><Data ss:Type="Number">0.37459283999999998</Data></Cell>
    <Cell><Data ss:Type="Number">0.57544636999999998</Data></Cell>
    <Cell><Data ss:Type="Number">1</Data></Cell>
    <Cell><Data ss:Type="Number">1420</Data></Cell>
    <Cell><Data ss:Type="String">tags=20%, list=9%, signal=22%</Data></Cell>
   </Row>
   <Row>
    <Cell><Data ss:Type="String">REACTOME_METAL_ION_SLC_TRANSPORTERS</Data></Cell>
    <Cell><Data ss:Type="String">REACTOME_METAL_ION_SLC_TRANSPORTERS</Data></Cell>
    <Cell ss:Index="4"><Data ss:Type="Number">18</Data></Cell>
    <Cell><Data ss:Type="Number">0.38704159999999999</Data></Cell>
    <Cell><Data ss:Type="Number">1.0526624</Data></Cell>
    <Cell><Data ss:Type="Number">0.37192982000000002</Data></Cell>
    <Cell><Data ss:Type="Number">0.58044046000000005</Data></Cell>
    <Cell><Data ss:Type="Number">1</Data></Cell>
    <Cell><Data ss:Type="Number">4482</Data></Cell>
    <Cell><Data ss:Type="String">tags=61%, list=29%, signal=86%</Data></Cell>
   </Row>
   <Row>
    <Cell><Data ss:Type="String">REACTOME_RNA_POL_I_TRANSCRIPTION_TERMINATION</Data></Cell>
    <Cell><Data ss:Type="String">REACTOME_RNA_POL_I_TRANSCRIPTION_TERMINATION</Data></Cell>
    <Cell ss:Index="4"><Data ss:Type="Number">20</Data></Cell>
    <Cell><Data ss:Type="Number">0.37234425999999998</Data></Cell>
    <Cell><Data ss:Type="Number">1.0479818999999999</Data></Cell>
    <Cell><Data ss:Type="Number">0.38489208000000003</Data></Cell>
    <Cell><Data ss:Type="Number">0.58973350000000002</Data></Cell>
    <Cell><Data ss:Type="Number">1</Data></Cell>
    <Cell><Data ss:Type="Number">3777</Data></Cell>
    <Cell><Data ss:Type="String">tags=45%, list=25%, signal=60%</Data></Cell>
   </Row>
   <Row>
    <Cell><Data ss:Type="String">BIOCARTA_WNT_PATHWAY</Data></Cell>
    <Cell><Data ss:Type="String">BIOCARTA_WNT_PATHWAY</Data></Cell>
    <Cell ss:Index="4"><Data ss:Type="Number">23</Data></Cell>
    <Cell><Data ss:Type="Number">0.36235600000000001</Data></Cell>
    <Cell><Data ss:Type="Number">1.0454076999999999</Data></Cell>
    <Cell><Data ss:Type="Number">0.38888889999999998</Data></Cell>
    <Cell><Data ss:Type="Number">0.59360826</Data></Cell>
    <Cell><Data ss:Type="Number">1</Data></Cell>
    <Cell><Data ss:Type="Number">3986</Data></Cell>
    <Cell><Data ss:Type="String">tags=35%, list=26%, signal=47%</Data></Cell>
   </Row>
   <Row>
    <Cell><Data ss:Type="String">REACTOME_P75_NTR_RECEPTOR_MEDIATED_SIGNALLING</Data></Cell>
    <Cell><Data ss:Type="String">REACTOME_P75_NTR_RECEPTOR_MEDIATED_SIGNALLING</Data></Cell>
    <Cell ss:Index="4"><Data ss:Type="Number">73</Data></Cell>
    <Cell><Data ss:Type="Number">0.27989145999999998</Data></Cell>
    <Cell><Data ss:Type="Number">1.0453425999999999</Data></Cell>
    <Cell><Data ss:Type="Number">0.37857141999999999</Data></Cell>
    <Cell><Data ss:Type="Number">0.59133875000000002</Data></Cell>
    <Cell><Data ss:Type="Number">1</Data></Cell>
    <Cell><Data ss:Type="Number">3425</Data></Cell>
    <Cell><Data ss:Type="String">tags=32%, list=22%, signal=40%</Data></Cell>
   </Row>
   <Row>
    <Cell><Data ss:Type="String">BIOCARTA_HIVNEF_PATHWAY</Data></Cell>
    <Cell><Data ss:Type="String">BIOCARTA_HIVNEF_PATHWAY</Data></Cell>
    <Cell ss:Index="4"><Data ss:Type="Number">54</Data></Cell>
    <Cell><Data ss:Type="Number">0.2938694</Data></Cell>
    <Cell><Data ss:Type="Number">1.0410892</Data></Cell>
    <Cell><Data ss:Type="Number">0.34736842000000001</Data></Cell>
    <Cell><Data ss:Type="Number">0.59950274000000003</Data></Cell>
    <Cell><Data ss:Type="Number">1</Data></Cell>
    <Cell><Data ss:Type="Number">3617</Data></Cell>
    <Cell><Data ss:Type="String">tags=30%, list=24%, signal=39%</Data></Cell>
   </Row>
   <Row>
    <Cell><Data ss:Type="String">PID_SYNDECAN_1_PATHWAY</Data></Cell>
    <Cell><Data ss:Type="String">PID_SYNDECAN_1_PATHWAY</Data></Cell>
    <Cell ss:Index="4"><Data ss:Type="Number">38</Data></Cell>
    <Cell><Data ss:Type="Number">0.30775422000000002</Data></Cell>
    <Cell><Data ss:Type="Number">1.0398092999999999</Data></Cell>
    <Cell><Data ss:Type="Number">0.36170210000000003</Data></Cell>
    <Cell><Data ss:Type="Number">0.60011040000000004</Data></Cell>
    <Cell><Data ss:Type="Number">1</Data></Cell>
    <Cell><Data ss:Type="Number">1171</Data></Cell>
    <Cell><Data ss:Type="String">tags=21%, list=8%, signal=23%</Data></Cell>
   </Row>
   <Row>
    <Cell><Data ss:Type="String">BIOCARTA_PTDINS_PATHWAY</Data></Cell>
    <Cell><Data ss:Type="String">BIOCARTA_PTDINS_PATHWAY</Data></Cell>
    <Cell ss:Index="4"><Data ss:Type="Number">23</Data></Cell>
    <Cell><Data ss:Type="Number">0.34919106999999999</Data></Cell>
    <Cell><Data ss:Type="Number">1.0378923</Data></Cell>
    <Cell><Data ss:Type="Number">0.3828125</Data></Cell>
    <Cell><Data ss:Type="Number">0.60226303000000003</Data></Cell>
    <Cell><Data ss:Type="Number">1</Data></Cell>
    <Cell><Data ss:Type="Number">2024</Data></Cell>
    <Cell><Data ss:Type="String">tags=17%, list=13%, signal=20%</Data></Cell>
   </Row>
   <Row>
    <Cell><Data ss:Type="String">PID_TCR_CALCIUM_PATHWAY</Data></Cell>
    <Cell><Data ss:Type="String">PID_TCR_CALCIUM_PATHWAY</Data></Cell>
    <Cell ss:Index="4"><Data ss:Type="Number">18</Data></Cell>
    <Cell><Data ss:Type="Number">0.36886786999999999</Data></Cell>
    <Cell><Data ss:Type="Number">1.0372205999999999</Data></Cell>
    <Cell><Data ss:Type="Number">0.37974681999999998</Data></Cell>
    <Cell><Data ss:Type="Number">0.60163520000000004</Data></Cell>
    <Cell><Data ss:Type="Number">1</Data></Cell>
    <Cell><Data ss:Type="Number">2329</Data></Cell>
    <Cell><Data ss:Type="String">tags=28%, list=15%, signal=33%</Data></Cell>
   </Row>
   <Row>
    <Cell><Data ss:Type="String">BIOCARTA_CARM_ER_PATHWAY</Data></Cell>
    <Cell><Data ss:Type="String">BIOCARTA_CARM_ER_PATHWAY</Data></Cell>
    <Cell ss:Index="4"><Data ss:Type="Number">31</Data></Cell>
    <Cell><Data ss:Type="Number">0.33083382</Data></Cell>
    <Cell><Data ss:Type="Number">1.0364289</Data></Cell>
    <Cell><Data ss:Type="Number">0.39442231999999999</Data></Cell>
    <Cell><Data ss:Type="Number">0.60119265</Data></Cell>
    <Cell><Data ss:Type="Number">1</Data></Cell>
    <Cell><Data ss:Type="Number">2405</Data></Cell>
    <Cell><Data ss:Type="String">tags=23%, list=16%, signal=27%</Data></Cell>
   </Row>
   <Row>
    <Cell><Data ss:Type="String">KEGG_ONE_CARBON_POOL_BY_FOLATE</Data></Cell>
    <Cell><Data ss:Type="String">KEGG_ONE_CARBON_POOL_BY_FOLATE</Data></Cell>
    <Cell ss:Index="4"><Data ss:Type="Number">16</Data></Cell>
    <Cell><Data ss:Type="Number">0.38809539999999998</Data></Cell>
    <Cell><Data ss:Type="Number">1.0317106</Data></Cell>
    <Cell><Data ss:Type="Number">0.41896023999999998</Data></Cell>
    <Cell><Data ss:Type="Number">0.61091393000000005</Data></Cell>
    <Cell><Data ss:Type="Number">1</Data></Cell>
    <Cell><Data ss:Type="Number">3863</Data></Cell>
    <Cell><Data ss:Type="String">tags=50%, list=25%, signal=67%</Data></Cell>
   </Row>
   <Row>
    <Cell><Data ss:Type="String">REACTOME_INFLUENZA_LIFE_CYCLE</Data></Cell>
    <Cell><Data ss:Type="String">REACTOME_INFLUENZA_LIFE_CYCLE</Data></Cell>
    <Cell ss:Index="4"><Data ss:Type="Number">131</Data></Cell>
    <Cell><Data ss:Type="Number">0.25212220000000002</Data></Cell>
    <Cell><Data ss:Type="Number">1.0314300000000001</Data></Cell>
    <Cell><Data ss:Type="Number">0.41891889999999998</Data></Cell>
    <Cell><Data ss:Type="Number">0.60925083999999996</Data></Cell>
    <Cell><Data ss:Type="Number">1</Data></Cell>
    <Cell><Data ss:Type="Number">5482</Data></Cell>
    <Cell><Data ss:Type="String">tags=34%, list=36%, signal=53%</Data></Cell>
   </Row>
   <Row>
    <Cell><Data ss:Type="String">REACTOME_POST_TRANSLATIONAL_PROTEIN_MODIFICATION</Data></Cell>
    <Cell><Data ss:Type="String">REACTOME_POST_TRANSLATIONAL_PROTEIN_MODIFICATION</Data></Cell>
    <Cell ss:Index="4"><Data ss:Type="Number">145</Data></Cell>
    <Cell><Data ss:Type="Number">0.24871405999999999</Data></Cell>
    <Cell><Data ss:Type="Number">1.0308957999999999</Data></Cell>
    <Cell><Data ss:Type="Number">0.36486486000000001</Data></Cell>
    <Cell><Data ss:Type="Number">0.60832269999999999</Data></Cell>
    <Cell><Data ss:Type="Number">1</Data></Cell>
    <Cell><Data ss:Type="Number">3201</Data></Cell>
    <Cell><Data ss:Type="String">tags=32%, list=21%, signal=40%</Data></Cell>
   </Row>
   <Row>
    <Cell><Data ss:Type="String">REACTOME_POST_TRANSLATIONAL_MODIFICATION_SYNTHESIS_OF_GPI_ANCHORED_PROTEINS</Data></Cell>
    <Cell><Data ss:Type="String">REACTOME_POST_TRANSLATIONAL_MODIFICATION_SYNTHESIS_OF_GPI_ANCHORED_PROTEINS</Data></Cell>
    <Cell ss:Index="4"><Data ss:Type="Number">25</Data></Cell>
    <Cell><Data ss:Type="Number">0.34738475000000002</Data></Cell>
    <Cell><Data ss:Type="Number">1.0306313</Data></Cell>
    <Cell><Data ss:Type="Number">0.41472867000000002</Data></Cell>
    <Cell><Data ss:Type="Number">0.60658365000000003</Data></Cell>
    <Cell><Data ss:Type="Number">1</Data></Cell>
    <Cell><Data ss:Type="Number">3607</Data></Cell>
    <Cell><Data ss:Type="String">tags=40%, list=24%, signal=52%</Data></Cell>
   </Row>
   <Row>
    <Cell><Data ss:Type="String">REACTOME_DESTABILIZATION_OF_MRNA_BY_KSRP</Data></Cell>
    <Cell><Data ss:Type="String">REACTOME_DESTABILIZATION_OF_MRNA_BY_KSRP</Data></Cell>
    <Cell ss:Index="4"><Data ss:Type="Number">16</Data></Cell>
    <Cell><Data ss:Type="Number">0.37863817999999999</Data></Cell>
    <Cell><Data ss:Type="Number">1.0200651999999999</Data></Cell>
    <Cell><Data ss:Type="Number">0.43304842999999998</Data></Cell>
    <Cell><Data ss:Type="Number">0.63080274999999997</Data></Cell>
    <Cell><Data ss:Type="Number">1</Data></Cell>
    <Cell><Data ss:Type="Number">5635</Data></Cell>
    <Cell><Data ss:Type="String">tags=56%, list=37%, signal=89%</Data></Cell>
   </Row>
   <Row>
    <Cell><Data ss:Type="String">REACTOME_GLUCONEOGENESIS</Data></Cell>
    <Cell><Data ss:Type="String">REACTOME_GLUCONEOGENESIS</Data></Cell>
    <Cell ss:Index="4"><Data ss:Type="Number">25</Data></Cell>
    <Cell><Data ss:Type="Number">0.33684275000000002</Data></Cell>
    <Cell><Data ss:Type="Number">1.0176744</Data></Cell>
    <Cell><Data ss:Type="Number">0.41698839999999998</Data></Cell>
    <Cell><Data ss:Type="Number">0.63440960000000002</Data></Cell>
    <Cell><Data ss:Type="Number">1</Data></Cell>
    <Cell><Data ss:Type="Number">3153</Data></Cell>
    <Cell><Data ss:Type="String">tags=40%, list=21%, signal=50%</Data></Cell>
   </Row>
   <Row>
    <Cell><Data ss:Type="String">REACTOME_PERK_REGULATED_GENE_EXPRESSION</Data></Cell>
    <Cell><Data ss:Type="String">REACTOME_PERK_REGULATED_GENE_EXPRESSION</Data></Cell>
    <Cell ss:Index="4"><Data ss:Type="Number">24</Data></Cell>
    <Cell><Data ss:Type="Number">0.33693012999999999</Data></Cell>
    <Cell><Data ss:Type="Number">1.0116111999999999</Data></Cell>
    <Cell><Data ss:Type="Number">0.43173432</Data></Cell>
    <Cell><Data ss:Type="Number">0.64718419999999999</Data></Cell>
    <Cell><Data ss:Type="Number">1</Data></Cell>
    <Cell><Data ss:Type="Number">4148</Data></Cell>
    <Cell><Data ss:Type="String">tags=46%, list=27%, signal=63%</Data></Cell>
   </Row>
   <Row>
    <Cell><Data ss:Type="String">REACTOME_POST_NMDA_RECEPTOR_ACTIVATION_EVENTS</Data></Cell>
    <Cell><Data ss:Type="String">REACTOME_POST_NMDA_RECEPTOR_ACTIVATION_EVENTS</Data></Cell>
    <Cell ss:Index="4"><Data ss:Type="Number">25</Data></Cell>
    <Cell><Data ss:Type="Number">0.33771797999999997</Data></Cell>
    <Cell><Data ss:Type="Number">1.0081031</Data></Cell>
    <Cell><Data ss:Type="Number">0.41240876999999998</Data></Cell>
    <Cell><Data ss:Type="Number">0.65380853000000005</Data></Cell>
    <Cell><Data ss:Type="Number">1</Data></Cell>
    <Cell><Data ss:Type="Number">231</Data></Cell>
    <Cell><Data ss:Type="String">tags=8%, list=2%, signal=8%</Data></Cell>
   </Row>
   <Row>
    <Cell><Data ss:Type="String">KEGG_PROSTATE_CANCER</Data></Cell>
    <Cell><Data ss:Type="String">KEGG_PROSTATE_CANCER</Data></Cell>
    <Cell ss:Index="4"><Data ss:Type="Number">81</Data></Cell>
    <Cell><Data ss:Type="Number">0.26250266999999999</Data></Cell>
    <Cell><Data ss:Type="Number">1.003182</Data></Cell>
    <Cell><Data ss:Type="Number">0.42857142999999998</Data></Cell>
    <Cell><Data ss:Type="Number">0.66407559999999999</Data></Cell>
    <Cell><Data ss:Type="Number">1</Data></Cell>
    <Cell><Data ss:Type="Number">1607</Data></Cell>
    <Cell><Data ss:Type="String">tags=16%, list=11%, signal=18%</Data></Cell>
   </Row>
   <Row>
    <Cell><Data ss:Type="String">PID_CASPASE_PATHWAY</Data></Cell>
    <Cell><Data ss:Type="String">PID_CASPASE_PATHWAY</Data></Cell>
    <Cell ss:Index="4"><Data ss:Type="Number">48</Data></Cell>
    <Cell><Data ss:Type="Number">0.28918305</Data></Cell>
    <Cell><Data ss:Type="Number">1.0009992999999999</Data></Cell>
    <Cell><Data ss:Type="Number">0.44444444999999999</Data></Cell>
    <Cell><Data ss:Type="Number">0.66696469999999997</Data></Cell>
    <Cell><Data ss:Type="Number">1</Data></Cell>
    <Cell><Data ss:Type="Number">2175</Data></Cell>
    <Cell><Data ss:Type="String">tags=25%, list=14%, signal=29%</Data></Cell>
   </Row>
   <Row>
    <Cell><Data ss:Type="String">ST_GAQ_PATHWAY</Data></Cell>
    <Cell><Data ss:Type="String">ST_GAQ_PATHWAY</Data></Cell>
    <Cell ss:Index="4"><Data ss:Type="Number">26</Data></Cell>
    <Cell><Data ss:Type="Number">0.31742104999999998</Data></Cell>
    <Cell><Data ss:Type="Number">1.0008855000000001</Data></Cell>
    <Cell><Data ss:Type="Number">0.46850392000000002</Data></Cell>
    <Cell><Data ss:Type="Number">0.66477346000000004</Data></Cell>
    <Cell><Data ss:Type="Number">1</Data></Cell>
    <Cell><Data ss:Type="Number">2340</Data></Cell>
    <Cell><Data ss:Type="String">tags=15%, list=15%, signal=18%</Data></Cell>
   </Row>
   <Row>
    <Cell><Data ss:Type="String">PID_RAC1_REG_PATHWAY</Data></Cell>
    <Cell><Data ss:Type="String">PID_RAC1_REG_PATHWAY</Data></Cell>
    <Cell ss:Index="4"><Data ss:Type="Number">33</Data></Cell>
    <Cell><Data ss:Type="Number">0.31589884000000001</Data></Cell>
    <Cell><Data ss:Type="Number">0.99944823999999999</Data></Cell>
    <Cell><Data ss:Type="Number">0.47297296</Data></Cell>
    <Cell><Data ss:Type="Number">0.66610519999999995</Data></Cell>
    <Cell><Data ss:Type="Number">1</Data></Cell>
    <Cell><Data ss:Type="Number">1997</Data></Cell>
    <Cell><Data ss:Type="String">tags=21%, list=13%, signal=24%</Data></Cell>
   </Row>
   <Row>
    <Cell><Data ss:Type="String">PID_WNT_NONCANONICAL_PATHWAY</Data></Cell>
    <Cell><Data ss:Type="String">PID_WNT_NONCANONICAL_PATHWAY</Data></Cell>
    <Cell ss:Index="4"><Data ss:Type="Number">29</Data></Cell>
    <Cell><Data ss:Type="Number">0.31901457999999999</Data></Cell>
    <Cell><Data ss:Type="Number">0.99406147</Data></Cell>
    <Cell><Data ss:Type="Number">0.47011954</Data></Cell>
    <Cell><Data ss:Type="Number">0.67721295000000004</Data></Cell>
    <Cell><Data ss:Type="Number">1</Data></Cell>
    <Cell><Data ss:Type="Number">1041</Data></Cell>
    <Cell><Data ss:Type="String">tags=14%, list=7%, signal=15%</Data></Cell>
   </Row>
   <Row>
    <Cell><Data ss:Type="String">KEGG_AUTOIMMUNE_THYROID_DISEASE</Data></Cell>
    <Cell><Data ss:Type="String">KEGG_AUTOIMMUNE_THYROID_DISEASE</Data></Cell>
    <Cell ss:Index="4"><Data ss:Type="Number">29</Data></Cell>
    <Cell><Data ss:Type="Number">0.32073942</Data></Cell>
    <Cell><Data ss:Type="Number">0.98929529999999999</Data></Cell>
    <Cell><Data ss:Type="Number">0.4862745</Data></Cell>
    <Cell><Data ss:Type="Number">0.68669480000000005</Data></Cell>
    <Cell><Data ss:Type="Number">1</Data></Cell>
    <Cell><Data ss:Type="Number">2040</Data></Cell>
    <Cell><Data ss:Type="String">tags=21%, list=13%, signal=24%</Data></Cell>
   </Row>
   <Row>
    <Cell><Data ss:Type="String">PID_ECADHERIN_NASCENT_AJ_PATHWAY</Data></Cell>
    <Cell><Data ss:Type="String">PID_ECADHERIN_NASCENT_AJ_PATHWAY</Data></Cell>
    <Cell ss:Index="4"><Data ss:Type="Number">39</Data></Cell>
    <Cell><Data ss:Type="Number">0.29095903000000001</Data></Cell>
    <Cell><Data ss:Type="Number">0.98746204000000004</Data></Cell>
    <Cell><Data ss:Type="Number">0.48469388000000002</Data></Cell>
    <Cell><Data ss:Type="Number">0.68902280000000005</Data></Cell>
    <Cell><Data ss:Type="Number">1</Data></Cell>
    <Cell><Data ss:Type="Number">2158</Data></Cell>
    <Cell><Data ss:Type="String">tags=21%, list=14%, signal=24%</Data></Cell>
   </Row>
   <Row>
    <Cell><Data ss:Type="String">REACTOME_GLYCOSPHINGOLIPID_METABOLISM</Data></Cell>
    <Cell><Data ss:Type="String">REACTOME_GLYCOSPHINGOLIPID_METABOLISM</Data></Cell>
    <Cell ss:Index="4"><Data ss:Type="Number">31</Data></Cell>
    <Cell><Data ss:Type="Number">0.3081159</Data></Cell>
    <Cell><Data ss:Type="Number">0.98313410000000001</Data></Cell>
    <Cell><Data ss:Type="Number">0.48163265</Data></Cell>
    <Cell><Data ss:Type="Number">0.69833630000000002</Data></Cell>
    <Cell><Data ss:Type="Number">1</Data></Cell>
    <Cell><Data ss:Type="Number">3881</Data></Cell>
    <Cell><Data ss:Type="String">tags=42%, list=25%, signal=56%</Data></Cell>
   </Row>
   <Row>
    <Cell><Data ss:Type="String">KEGG_ARGININE_AND_PROLINE_METABOLISM</Data></Cell>
    <Cell><Data ss:Type="String">KEGG_ARGININE_AND_PROLINE_METABOLISM</Data></Cell>
    <Cell ss:Index="4"><Data ss:Type="Number">41</Data></Cell>
    <Cell><Data ss:Type="Number">0.29166927999999998</Data></Cell>
    <Cell><Data ss:Type="Number">0.98012732999999996</Data></Cell>
    <Cell><Data ss:Type="Number">0.45581393999999997</Data></Cell>
    <Cell><Data ss:Type="Number">0.70348716</Data></Cell>
    <Cell><Data ss:Type="Number">1</Data></Cell>
    <Cell><Data ss:Type="Number">2298</Data></Cell>
    <Cell><Data ss:Type="String">tags=27%, list=15%, signal=31%</Data></Cell>
   </Row>
   <Row>
    <Cell><Data ss:Type="String">REACTOME_FORMATION_OF_INCISION_COMPLEX_IN_GG_NER</Data></Cell>
    <Cell><Data ss:Type="String">REACTOME_FORMATION_OF_INCISION_COMPLEX_IN_GG_NER</Data></Cell>
    <Cell ss:Index="4"><Data ss:Type="Number">20</Data></Cell>
    <Cell><Data ss:Type="Number">0.33945409999999998</Data></Cell>
    <Cell><Data ss:Type="Number">0.97893255999999995</Data></Cell>
    <Cell><Data ss:Type="Number">0.47222219999999998</Data></Cell>
    <Cell><Data ss:Type="Number">0.70420229999999995</Data></Cell>
    <Cell><Data ss:Type="Number">1</Data></Cell>
    <Cell><Data ss:Type="Number">2518</Data></Cell>
    <Cell><Data ss:Type="String">tags=20%, list=16%, signal=24%</Data></Cell>
   </Row>
   <Row>
    <Cell><Data ss:Type="String">BIOCARTA_TH1TH2_PATHWAY</Data></Cell>
    <Cell><Data ss:Type="String">BIOCARTA_TH1TH2_PATHWAY</Data></Cell>
    <Cell ss:Index="4"><Data ss:Type="Number">15</Data></Cell>
    <Cell><Data ss:Type="Number">0.36759666000000002</Data></Cell>
    <Cell><Data ss:Type="Number">0.97165906000000002</Data></Cell>
    <Cell><Data ss:Type="Number">0.49375000000000002</Data></Cell>
    <Cell><Data ss:Type="Number">0.72053279999999997</Data></Cell>
    <Cell><Data ss:Type="Number">1</Data></Cell>
    <Cell><Data ss:Type="Number">674</Data></Cell>
    <Cell><Data ss:Type="String">tags=20%, list=4%, signal=21%</Data></Cell>
   </Row>
   <Row>
    <Cell><Data ss:Type="String">KEGG_PARKINSONS_DISEASE</Data></Cell>
    <Cell><Data ss:Type="String">KEGG_PARKINSONS_DISEASE</Data></Cell>
    <Cell ss:Index="4"><Data ss:Type="Number">101</Data></Cell>
    <Cell><Data ss:Type="Number">0.24864433999999999</Data></Cell>
    <Cell><Data ss:Type="Number">0.96860409999999997</Data></Cell>
    <Cell><Data ss:Type="Number">0.5412844</Data></Cell>
    <Cell><Data ss:Type="Number">0.72621495000000003</Data></Cell>
    <Cell><Data ss:Type="Number">1</Data></Cell>
    <Cell><Data ss:Type="Number">5315</Data></Cell>
    <Cell><Data ss:Type="String">tags=48%, list=35%, signal=72%</Data></Cell>
   </Row>
   <Row>
    <Cell><Data ss:Type="String">REACTOME_CELL_DEATH_SIGNALLING_VIA_NRAGE_NRIF_AND_NADE</Data></Cell>
    <Cell><Data ss:Type="String">REACTOME_CELL_DEATH_SIGNALLING_VIA_NRAGE_NRIF_AND_NADE</Data></Cell>
    <Cell ss:Index="4"><Data ss:Type="Number">55</Data></Cell>
    <Cell><Data ss:Type="Number">0.26615106999999999</Data></Cell>
    <Cell><Data ss:Type="Number">0.96364063</Data></Cell>
    <Cell><Data ss:Type="Number">0.5</Data></Cell>
    <Cell><Data ss:Type="Number">0.73622089999999996</Data></Cell>
    <Cell><Data ss:Type="Number">1</Data></Cell>
    <Cell><Data ss:Type="Number">3425</Data></Cell>
    <Cell><Data ss:Type="String">tags=35%, list=22%, signal=44%</Data></Cell>
   </Row>
   <Row>
    <Cell><Data ss:Type="String">PID_IL27_PATHWAY</Data></Cell>
    <Cell><Data ss:Type="String">PID_IL27_PATHWAY</Data></Cell>
    <Cell ss:Index="4"><Data ss:Type="Number">21</Data></Cell>
    <Cell><Data ss:Type="Number">0.33924657000000003</Data></Cell>
    <Cell><Data ss:Type="Number">0.96087239999999996</Data></Cell>
    <Cell><Data ss:Type="Number">0.49659862999999999</Data></Cell>
    <Cell><Data ss:Type="Number">0.74147220000000003</Data></Cell>
    <Cell><Data ss:Type="Number">1</Data></Cell>
    <Cell><Data ss:Type="Number">941</Data></Cell>
    <Cell><Data ss:Type="String">tags=19%, list=6%, signal=20%</Data></Cell>
   </Row>
   <Row>
    <Cell><Data ss:Type="String">REACTOME_DESTABILIZATION_OF_MRNA_BY_BRF1</Data></Cell>
    <Cell><Data ss:Type="String">REACTOME_DESTABILIZATION_OF_MRNA_BY_BRF1</Data></Cell>
    <Cell ss:Index="4"><Data ss:Type="Number">16</Data></Cell>
    <Cell><Data ss:Type="Number">0.36201455999999999</Data></Cell>
    <Cell><Data ss:Type="Number">0.95912589999999998</Data></Cell>
    <Cell><Data ss:Type="Number">0.50160769999999999</Data></Cell>
    <Cell><Data ss:Type="Number">0.74346310000000004</Data></Cell>
    <Cell><Data ss:Type="Number">1</Data></Cell>
    <Cell><Data ss:Type="Number">5635</Data></Cell>
    <Cell><Data ss:Type="String">tags=56%, list=37%, signal=89%</Data></Cell>
   </Row>
   <Row>
    <Cell><Data ss:Type="String">REACTOME_RNA_POL_III_TRANSCRIPTION_INITIATION_FROM_TYPE_3_PROMOTER</Data></Cell>
    <Cell><Data ss:Type="String">REACTOME_RNA_POL_III_TRANSCRIPTION_INITIATION_FROM_TYPE_3_PROMOTER</Data></Cell>
    <Cell ss:Index="4"><Data ss:Type="Number">26</Data></Cell>
    <Cell><Data ss:Type="Number">0.32014292</Data></Cell>
    <Cell><Data ss:Type="Number">0.95896685000000004</Data></Cell>
    <Cell><Data ss:Type="Number">0.51153844999999998</Data></Cell>
    <Cell><Data ss:Type="Number">0.74117063999999999</Data></Cell>
    <Cell><Data ss:Type="Number">1</Data></Cell>
    <Cell><Data ss:Type="Number">6257</Data></Cell>
    <Cell><Data ss:Type="String">tags=58%, list=41%, signal=98%</Data></Cell>
   </Row>
   <Row>
    <Cell><Data ss:Type="String">KEGG_THYROID_CANCER</Data></Cell>
    <Cell><Data ss:Type="String">KEGG_THYROID_CANCER</Data></Cell>
    <Cell ss:Index="4"><Data ss:Type="Number">26</Data></Cell>
    <Cell><Data ss:Type="Number">0.31766587000000002</Data></Cell>
    <Cell><Data ss:Type="Number">0.95267402999999995</Data></Cell>
    <Cell><Data ss:Type="Number">0.50909090000000001</Data></Cell>
    <Cell><Data ss:Type="Number">0.75536309999999995</Data></Cell>
    <Cell><Data ss:Type="Number">1</Data></Cell>
    <Cell><Data ss:Type="Number">1643</Data></Cell>
    <Cell><Data ss:Type="String">tags=19%, list=11%, signal=22%</Data></Cell>
   </Row>
   <Row>
    <Cell><Data ss:Type="String">KEGG_RNA_POLYMERASE</Data></Cell>
    <Cell><Data ss:Type="String">KEGG_RNA_POLYMERASE</Data></Cell>
    <Cell ss:Index="4"><Data ss:Type="Number">29</Data></Cell>
    <Cell><Data ss:Type="Number">0.30390260000000002</Data></Cell>
    <Cell><Data ss:Type="Number">0.94855780000000001</Data></Cell>
    <Cell><Data ss:Type="Number">0.54121863999999997</Data></Cell>
    <Cell><Data ss:Type="Number">0.76276860000000002</Data></Cell>
    <Cell><Data ss:Type="Number">1</Data></Cell>
    <Cell><Data ss:Type="Number">6385</Data></Cell>
    <Cell><Data ss:Type="String">tags=62%, list=42%, signal=106%</Data></Cell>
   </Row>
   <Row>
    <Cell><Data ss:Type="String">REACTOME_ACTIVATION_OF_CHAPERONE_GENES_BY_XBP1S</Data></Cell>
    <Cell><Data ss:Type="String">REACTOME_ACTIVATION_OF_CHAPERONE_GENES_BY_XBP1S</Data></Cell>
    <Cell ss:Index="4"><Data ss:Type="Number">43</Data></Cell>
    <Cell><Data ss:Type="Number">0.27721839999999998</Data></Cell>
    <Cell><Data ss:Type="Number">0.94768613999999995</Data></Cell>
    <Cell><Data ss:Type="Number">0.52857140000000002</Data></Cell>
    <Cell><Data ss:Type="Number">0.7623953</Data></Cell>
    <Cell><Data ss:Type="Number">1</Data></Cell>
    <Cell><Data ss:Type="Number">4212</Data></Cell>
    <Cell><Data ss:Type="String">tags=33%, list=28%, signal=45%</Data></Cell>
   </Row>
   <Row>
    <Cell><Data ss:Type="String">REACTOME_HS_GAG_BIOSYNTHESIS</Data></Cell>
    <Cell><Data ss:Type="String">REACTOME_HS_GAG_BIOSYNTHESIS</Data></Cell>
    <Cell ss:Index="4"><Data ss:Type="Number">21</Data></Cell>
    <Cell><Data ss:Type="Number">0.32806512999999998</Data></Cell>
    <Cell><Data ss:Type="Number">0.94543319999999997</Data></Cell>
    <Cell><Data ss:Type="Number">0.53710245999999995</Data></Cell>
    <Cell><Data ss:Type="Number">0.76565295</Data></Cell>
    <Cell><Data ss:Type="Number">1</Data></Cell>
    <Cell><Data ss:Type="Number">1694</Data></Cell>
    <Cell><Data ss:Type="String">tags=24%, list=11%, signal=27%</Data></Cell>
   </Row>
   <Row>
    <Cell><Data ss:Type="String">KEGG_GLYCOSYLPHOSPHATIDYLINOSITOL_GPI_ANCHOR_BIOSYNTHESIS</Data></Cell>
    <Cell><Data ss:Type="String">KEGG_GLYCOSYLPHOSPHATIDYLINOSITOL_GPI_ANCHOR_BIOSYNTHESIS</Data></Cell>
    <Cell ss:Index="4"><Data ss:Type="Number">23</Data></Cell>
    <Cell><Data ss:Type="Number">0.32152975</Data></Cell>
    <Cell><Data ss:Type="Number">0.93990092999999997</Data></Cell>
    <Cell><Data ss:Type="Number">0.55087719999999996</Data></Cell>
    <Cell><Data ss:Type="Number">0.77704364000000004</Data></Cell>
    <Cell><Data ss:Type="Number">1</Data></Cell>
    <Cell><Data ss:Type="Number">3607</Data></Cell>
    <Cell><Data ss:Type="String">tags=35%, list=24%, signal=45%</Data></Cell>
   </Row>
   <Row>
    <Cell><Data ss:Type="String">ST_PHOSPHOINOSITIDE_3_KINASE_PATHWAY</Data></Cell>
    <Cell><Data ss:Type="String">ST_PHOSPHOINOSITIDE_3_KINASE_PATHWAY</Data></Cell>
    <Cell ss:Index="4"><Data ss:Type="Number">33</Data></Cell>
    <Cell><Data ss:Type="Number">0.29074060000000002</Data></Cell>
    <Cell><Data ss:Type="Number">0.93939775000000003</Data></Cell>
    <Cell><Data ss:Type="Number">0.53667956999999999</Data></Cell>
    <Cell><Data ss:Type="Number">0.77563344999999995</Data></Cell>
    <Cell><Data ss:Type="Number">1</Data></Cell>
    <Cell><Data ss:Type="Number">3020</Data></Cell>
    <Cell><Data ss:Type="String">tags=24%, list=20%, signal=30%</Data></Cell>
   </Row>
   <Row>
    <Cell><Data ss:Type="String">REACTOME_PYRIMIDINE_METABOLISM</Data></Cell>
    <Cell><Data ss:Type="String">REACTOME_PYRIMIDINE_METABOLISM</Data></Cell>
    <Cell ss:Index="4"><Data ss:Type="Number">20</Data></Cell>
    <Cell><Data ss:Type="Number">0.32789022000000001</Data></Cell>
    <Cell><Data ss:Type="Number">0.93123120000000004</Data></Cell>
    <Cell><Data ss:Type="Number">0.54863810000000002</Data></Cell>
    <Cell><Data ss:Type="Number">0.79445540000000003</Data></Cell>
    <Cell><Data ss:Type="Number">1</Data></Cell>
    <Cell><Data ss:Type="Number">1310</Data></Cell>
    <Cell><Data ss:Type="String">tags=20%, list=9%, signal=22%</Data></Cell>
   </Row>
   <Row>
    <Cell><Data ss:Type="String">KEGG_DRUG_METABOLISM_OTHER_ENZYMES</Data></Cell>
    <Cell><Data ss:Type="String">KEGG_DRUG_METABOLISM_OTHER_ENZYMES</Data></Cell>
    <Cell ss:Index="4"><Data ss:Type="Number">24</Data></Cell>
    <Cell><Data ss:Type="Number">0.31896471999999998</Data></Cell>
    <Cell><Data ss:Type="Number">0.93038030000000005</Data></Cell>
    <Cell><Data ss:Type="Number">0.55555560000000004</Data></Cell>
    <Cell><Data ss:Type="Number">0.79389036000000002</Data></Cell>
    <Cell><Data ss:Type="Number">1</Data></Cell>
    <Cell><Data ss:Type="Number">980</Data></Cell>
    <Cell><Data ss:Type="String">tags=21%, list=6%, signal=22%</Data></Cell>
   </Row>
   <Row>
    <Cell><Data ss:Type="String">PID_WNT_SIGNALING_PATHWAY</Data></Cell>
    <Cell><Data ss:Type="String">PID_WNT_SIGNALING_PATHWAY</Data></Cell>
    <Cell ss:Index="4"><Data ss:Type="Number">22</Data></Cell>
    <Cell><Data ss:Type="Number">0.32168745999999998</Data></Cell>
    <Cell><Data ss:Type="Number">0.92664564000000005</Data></Cell>
    <Cell><Data ss:Type="Number">0.55960270000000001</Data></Cell>
    <Cell><Data ss:Type="Number">0.80028116999999999</Data></Cell>
    <Cell><Data ss:Type="Number">1</Data></Cell>
    <Cell><Data ss:Type="Number">1441</Data></Cell>
    <Cell><Data ss:Type="String">tags=23%, list=9%, signal=25%</Data></Cell>
   </Row>
   <Row>
    <Cell><Data ss:Type="String">PID_IL2_PI3K_PATHWAY</Data></Cell>
    <Cell><Data ss:Type="String">PID_IL2_PI3K_PATHWAY</Data></Cell>
    <Cell ss:Index="4"><Data ss:Type="Number">28</Data></Cell>
    <Cell><Data ss:Type="Number">0.30006381999999998</Data></Cell>
    <Cell><Data ss:Type="Number">0.92611699999999997</Data></Cell>
    <Cell><Data ss:Type="Number">0.59922176999999999</Data></Cell>
    <Cell><Data ss:Type="Number">0.79886599999999997</Data></Cell>
    <Cell><Data ss:Type="Number">1</Data></Cell>
    <Cell><Data ss:Type="Number">2777</Data></Cell>
    <Cell><Data ss:Type="String">tags=25%, list=18%, signal=31%</Data></Cell>
   </Row>
   <Row>
    <Cell><Data ss:Type="String">REACTOME_RNA_POL_III_TRANSCRIPTION_INITIATION_FROM_TYPE_2_PROMOTER</Data></Cell>
    <Cell><Data ss:Type="String">REACTOME_RNA_POL_III_TRANSCRIPTION_INITIATION_FROM_TYPE_2_PROMOTER</Data></Cell>
    <Cell ss:Index="4"><Data ss:Type="Number">23</Data></Cell>
    <Cell><Data ss:Type="Number">0.31244755000000002</Data></Cell>
    <Cell><Data ss:Type="Number">0.91992646</Data></Cell>
    <Cell><Data ss:Type="Number">0.58843535000000002</Data></Cell>
    <Cell><Data ss:Type="Number">0.81205890000000003</Data></Cell>
    <Cell><Data ss:Type="Number">1</Data></Cell>
    <Cell><Data ss:Type="Number">6257</Data></Cell>
    <Cell><Data ss:Type="String">tags=61%, list=41%, signal=103%</Data></Cell>
   </Row>
   <Row>
    <Cell><Data ss:Type="String">REACTOME_GPVI_MEDIATED_ACTIVATION_CASCADE</Data></Cell>
    <Cell><Data ss:Type="String">REACTOME_GPVI_MEDIATED_ACTIVATION_CASCADE</Data></Cell>
    <Cell ss:Index="4"><Data ss:Type="Number">30</Data></Cell>
    <Cell><Data ss:Type="Number">0.29092583</Data></Cell>
    <Cell><Data ss:Type="Number">0.91628509999999996</Data></Cell>
    <Cell><Data ss:Type="Number">0.640625</Data></Cell>
    <Cell><Data ss:Type="Number">0.81843763999999997</Data></Cell>
    <Cell><Data ss:Type="Number">1</Data></Cell>
    <Cell><Data ss:Type="Number">1500</Data></Cell>
    <Cell><Data ss:Type="String">tags=17%, list=10%, signal=18%</Data></Cell>
   </Row>
   <Row>
    <Cell><Data ss:Type="String">KEGG_HUNTINGTONS_DISEASE</Data></Cell>
    <Cell><Data ss:Type="String">KEGG_HUNTINGTONS_DISEASE</Data></Cell>
    <Cell ss:Index="4"><Data ss:Type="Number">153</Data></Cell>
    <Cell><Data ss:Type="Number">0.21879261999999999</Data></Cell>
    <Cell><Data ss:Type="Number">0.91249776000000005</Data></Cell>
    <Cell><Data ss:Type="Number">0.71875</Data></Cell>
    <Cell><Data ss:Type="Number">0.82523480000000005</Data></Cell>
    <Cell><Data ss:Type="Number">1</Data></Cell>
    <Cell><Data ss:Type="Number">4817</Data></Cell>
    <Cell><Data ss:Type="String">tags=41%, list=32%, signal=59%</Data></Cell>
   </Row>
   <Row>
    <Cell><Data ss:Type="String">REACTOME_DOWNSTREAM_TCR_SIGNALING</Data></Cell>
    <Cell><Data ss:Type="String">REACTOME_DOWNSTREAM_TCR_SIGNALING</Data></Cell>
    <Cell ss:Index="4"><Data ss:Type="Number">31</Data></Cell>
    <Cell><Data ss:Type="Number">0.29224600000000001</Data></Cell>
    <Cell><Data ss:Type="Number">0.90867929999999997</Data></Cell>
    <Cell><Data ss:Type="Number">0.61977183999999996</Data></Cell>
    <Cell><Data ss:Type="Number">0.83202449999999994</Data></Cell>
    <Cell><Data ss:Type="Number">1</Data></Cell>
    <Cell><Data ss:Type="Number">2493</Data></Cell>
    <Cell><Data ss:Type="String">tags=23%, list=16%, signal=27%</Data></Cell>
   </Row>
   <Row>
    <Cell><Data ss:Type="String">BIOCARTA_CERAMIDE_PATHWAY</Data></Cell>
    <Cell><Data ss:Type="String">BIOCARTA_CERAMIDE_PATHWAY</Data></Cell>
    <Cell ss:Index="4"><Data ss:Type="Number">21</Data></Cell>
    <Cell><Data ss:Type="Number">0.32303563000000002</Data></Cell>
    <Cell><Data ss:Type="Number">0.90808319999999998</Data></Cell>
    <Cell><Data ss:Type="Number">0.62357414</Data></Cell>
    <Cell><Data ss:Type="Number">0.83081839999999996</Data></Cell>
    <Cell><Data ss:Type="Number">1</Data></Cell>
    <Cell><Data ss:Type="Number">10341</Data></Cell>
    <Cell><Data ss:Type="String">tags=100%, list=68%, signal=310%</Data></Cell>
   </Row>
   <Row>
    <Cell><Data ss:Type="String">BIOCARTA_SPPA_PATHWAY</Data></Cell>
    <Cell><Data ss:Type="String">BIOCARTA_SPPA_PATHWAY</Data></Cell>
    <Cell ss:Index="4"><Data ss:Type="Number">19</Data></Cell>
    <Cell><Data ss:Type="Number">0.33001005999999999</Data></Cell>
    <Cell><Data ss:Type="Number">0.90768623000000004</Data></Cell>
    <Cell><Data ss:Type="Number">0.59354836</Data></Cell>
    <Cell><Data ss:Type="Number">0.82894699999999999</Data></Cell>
    <Cell><Data ss:Type="Number">1</Data></Cell>
    <Cell><Data ss:Type="Number">2158</Data></Cell>
    <Cell><Data ss:Type="String">tags=21%, list=14%, signal=24%</Data></Cell>
   </Row>
   <Row>
    <Cell><Data ss:Type="String">KEGG_TOLL_LIKE_RECEPTOR_SIGNALING_PATHWAY</Data></Cell>
    <Cell><Data ss:Type="String">KEGG_TOLL_LIKE_RECEPTOR_SIGNALING_PATHWAY</Data></Cell>
    <Cell ss:Index="4"><Data ss:Type="Number">78</Data></Cell>
    <Cell><Data ss:Type="Number">0.23860008999999999</Data></Cell>
    <Cell><Data ss:Type="Number">0.90741472999999995</Data></Cell>
    <Cell><Data ss:Type="Number">0.73287670000000005</Data></Cell>
    <Cell><Data ss:Type="Number">0.82676952999999997</Data></Cell>
    <Cell><Data ss:Type="Number">1</Data></Cell>
    <Cell><Data ss:Type="Number">1500</Data></Cell>
    <Cell><Data ss:Type="String">tags=12%, list=10%, signal=13%</Data></Cell>
   </Row>
   <Row>
    <Cell><Data ss:Type="String">REACTOME_SPHINGOLIPID_METABOLISM</Data></Cell>
    <Cell><Data ss:Type="String">REACTOME_SPHINGOLIPID_METABOLISM</Data></Cell>
    <Cell ss:Index="4"><Data ss:Type="Number">49</Data></Cell>
    <Cell><Data ss:Type="Number">0.25977837999999998</Data></Cell>
    <Cell><Data ss:Type="Number">0.89592499999999997</Data></Cell>
    <Cell><Data ss:Type="Number">0.63276832999999999</Data></Cell>
    <Cell><Data ss:Type="Number">0.85276099999999999</Data></Cell>
    <Cell><Data ss:Type="Number">1</Data></Cell>
    <Cell><Data ss:Type="Number">1732</Data></Cell>
    <Cell><Data ss:Type="String">tags=20%, list=11%, signal=23%</Data></Cell>
   </Row>
   <Row>
    <Cell><Data ss:Type="String">REACTOME_ION_TRANSPORT_BY_P_TYPE_ATPASES</Data></Cell>
    <Cell><Data ss:Type="String">REACTOME_ION_TRANSPORT_BY_P_TYPE_ATPASES</Data></Cell>
    <Cell ss:Index="4"><Data ss:Type="Number">24</Data></Cell>
    <Cell><Data ss:Type="Number">0.30639707999999999</Data></Cell>
    <Cell><Data ss:Type="Number">0.89559330000000004</Data></Cell>
    <Cell><Data ss:Type="Number">0.59845559999999998</Data></Cell>
    <Cell><Data ss:Type="Number">0.85058814000000005</Data></Cell>
    <Cell><Data ss:Type="Number">1</Data></Cell>
    <Cell><Data ss:Type="Number">1533</Data></Cell>
    <Cell><Data ss:Type="String">tags=17%, list=10%, signal=18%</Data></Cell>
   </Row>
   <Row>
    <Cell><Data ss:Type="String">ST_GRANULE_CELL_SURVIVAL_PATHWAY</Data></Cell>
    <Cell><Data ss:Type="String">ST_GRANULE_CELL_SURVIVAL_PATHWAY</Data></Cell>
    <Cell ss:Index="4"><Data ss:Type="Number">24</Data></Cell>
    <Cell><Data ss:Type="Number">0.30340352999999998</Data></Cell>
    <Cell><Data ss:Type="Number">0.89499574999999998</Data></Cell>
    <Cell><Data ss:Type="Number">0.65217393999999995</Data></Cell>
    <Cell><Data ss:Type="Number">0.84933203000000002</Data></Cell>
    <Cell><Data ss:Type="Number">1</Data></Cell>
    <Cell><Data ss:Type="Number">1481</Data></Cell>
    <Cell><Data ss:Type="String">tags=21%, list=10%, signal=23%</Data></Cell>
   </Row>
   <Row>
    <Cell><Data ss:Type="String">PID_TCR_PATHWAY</Data></Cell>
    <Cell><Data ss:Type="String">PID_TCR_PATHWAY</Data></Cell>
    <Cell ss:Index="4"><Data ss:Type="Number">60</Data></Cell>
    <Cell><Data ss:Type="Number">0.24313480000000001</Data></Cell>
    <Cell><Data ss:Type="Number">0.89294220000000002</Data></Cell>
    <Cell><Data ss:Type="Number">0.6832298</Data></Cell>
    <Cell><Data ss:Type="Number">0.85164870000000004</Data></Cell>
    <Cell><Data ss:Type="Number">1</Data></Cell>
    <Cell><Data ss:Type="Number">2276</Data></Cell>
    <Cell><Data ss:Type="String">tags=17%, list=15%, signal=20%</Data></Cell>
   </Row>
   <Row>
    <Cell><Data ss:Type="String">REACTOME_ASSOCIATION_OF_TRIC_CCT_WITH_TARGET_PROTEINS_DURING_BIOSYNTHESIS</Data></Cell>
    <Cell><Data ss:Type="String">REACTOME_ASSOCIATION_OF_TRIC_CCT_WITH_TARGET_PROTEINS_DURING_BIOSYNTHESIS</Data></Cell>
    <Cell ss:Index="4"><Data ss:Type="Number">24</Data></Cell>
    <Cell><Data ss:Type="Number">0.30483362000000003</Data></Cell>
    <Cell><Data ss:Type="Number">0.89267874000000003</Data></Cell>
    <Cell><Data ss:Type="Number">0.65454540000000005</Data></Cell>
    <Cell><Data ss:Type="Number">0.84942686999999995</Data></Cell>
    <Cell><Data ss:Type="Number">1</Data></Cell>
    <Cell><Data ss:Type="Number">2378</Data></Cell>
    <Cell><Data ss:Type="String">tags=25%, list=16%, signal=30%</Data></Cell>
   </Row>
   <Row>
    <Cell><Data ss:Type="String">KEGG_RIG_I_LIKE_RECEPTOR_SIGNALING_PATHWAY</Data></Cell>
    <Cell><Data ss:Type="String">KEGG_RIG_I_LIKE_RECEPTOR_SIGNALING_PATHWAY</Data></Cell>
    <Cell ss:Index="4"><Data ss:Type="Number">47</Data></Cell>
    <Cell><Data ss:Type="Number">0.25186451999999998</Data></Cell>
    <Cell><Data ss:Type="Number">0.8926309</Data></Cell>
    <Cell><Data ss:Type="Number">0.70093459999999996</Data></Cell>
    <Cell><Data ss:Type="Number">0.8467093</Data></Cell>
    <Cell><Data ss:Type="Number">1</Data></Cell>
    <Cell><Data ss:Type="Number">1392</Data></Cell>
    <Cell><Data ss:Type="String">tags=15%, list=9%, signal=16%</Data></Cell>
   </Row>
   <Row>
    <Cell><Data ss:Type="String">REACTOME_NRAGE_SIGNALS_DEATH_THROUGH_JNK</Data></Cell>
    <Cell><Data ss:Type="String">REACTOME_NRAGE_SIGNALS_DEATH_THROUGH_JNK</Data></Cell>
    <Cell ss:Index="4"><Data ss:Type="Number">40</Data></Cell>
    <Cell><Data ss:Type="Number">0.26566157000000001</Data></Cell>
    <Cell><Data ss:Type="Number">0.88510940000000005</Data></Cell>
    <Cell><Data ss:Type="Number">0.69680850000000005</Data></Cell>
    <Cell><Data ss:Type="Number">0.86191549999999995</Data></Cell>
    <Cell><Data ss:Type="Number">1</Data></Cell>
    <Cell><Data ss:Type="Number">2812</Data></Cell>
    <Cell><Data ss:Type="String">tags=30%, list=18%, signal=37%</Data></Cell>
   </Row>
   <Row>
    <Cell><Data ss:Type="String">REACTOME_SIGNALING_BY_TGF_BETA_RECEPTOR_COMPLEX</Data></Cell>
    <Cell><Data ss:Type="String">REACTOME_SIGNALING_BY_TGF_BETA_RECEPTOR_COMPLEX</Data></Cell>
    <Cell ss:Index="4"><Data ss:Type="Number">58</Data></Cell>
    <Cell><Data ss:Type="Number">0.24133815</Data></Cell>
    <Cell><Data ss:Type="Number">0.8807064</Data></Cell>
    <Cell><Data ss:Type="Number">0.69364159999999997</Data></Cell>
    <Cell><Data ss:Type="Number">0.86993825000000002</Data></Cell>
    <Cell><Data ss:Type="Number">1</Data></Cell>
    <Cell><Data ss:Type="Number">4629</Data></Cell>
    <Cell><Data ss:Type="String">tags=34%, list=30%, signal=49%</Data></Cell>
   </Row>
   <Row>
    <Cell><Data ss:Type="String">PID_RHOA_REG_PATHWAY</Data></Cell>
    <Cell><Data ss:Type="String">PID_RHOA_REG_PATHWAY</Data></Cell>
    <Cell ss:Index="4"><Data ss:Type="Number">39</Data></Cell>
    <Cell><Data ss:Type="Number">0.26190039999999998</Data></Cell>
    <Cell><Data ss:Type="Number">0.87657017000000004</Data></Cell>
    <Cell><Data ss:Type="Number">0.71982760000000001</Data></Cell>
    <Cell><Data ss:Type="Number">0.87667609999999996</Data></Cell>
    <Cell><Data ss:Type="Number">1</Data></Cell>
    <Cell><Data ss:Type="Number">2965</Data></Cell>
    <Cell><Data ss:Type="String">tags=28%, list=19%, signal=35%</Data></Cell>
   </Row>
   <Row>
    <Cell><Data ss:Type="String">PID_HES_HEY_PATHWAY</Data></Cell>
    <Cell><Data ss:Type="String">PID_HES_HEY_PATHWAY</Data></Cell>
    <Cell ss:Index="4"><Data ss:Type="Number">37</Data></Cell>
    <Cell><Data ss:Type="Number">0.26683214</Data></Cell>
    <Cell><Data ss:Type="Number">0.87406963000000004</Data></Cell>
    <Cell><Data ss:Type="Number">0.68720376000000005</Data></Cell>
    <Cell><Data ss:Type="Number">0.87989850000000003</Data></Cell>
    <Cell><Data ss:Type="Number">1</Data></Cell>
    <Cell><Data ss:Type="Number">690</Data></Cell>
    <Cell><Data ss:Type="String">tags=11%, list=5%, signal=11%</Data></Cell>
   </Row>
   <Row>
    <Cell><Data ss:Type="String">KEGG_PATHOGENIC_ESCHERICHIA_COLI_INFECTION</Data></Cell>
    <Cell><Data ss:Type="String">KEGG_PATHOGENIC_ESCHERICHIA_COLI_INFECTION</Data></Cell>
    <Cell ss:Index="4"><Data ss:Type="Number">43</Data></Cell>
    <Cell><Data ss:Type="Number">0.25836933000000001</Data></Cell>
    <Cell><Data ss:Type="Number">0.87349980000000005</Data></Cell>
    <Cell><Data ss:Type="Number">0.72538860000000005</Data></Cell>
    <Cell><Data ss:Type="Number">0.87838590000000005</Data></Cell>
    <Cell><Data ss:Type="Number">1</Data></Cell>
    <Cell><Data ss:Type="Number">2546</Data></Cell>
    <Cell><Data ss:Type="String">tags=21%, list=17%, signal=25%</Data></Cell>
   </Row>
   <Row>
    <Cell><Data ss:Type="String">PID_CD8_TCR_PATHWAY</Data></Cell>
    <Cell><Data ss:Type="String">PID_CD8_TCR_PATHWAY</Data></Cell>
    <Cell ss:Index="4"><Data ss:Type="Number">48</Data></Cell>
    <Cell><Data ss:Type="Number">0.25735623000000002</Data></Cell>
    <Cell><Data ss:Type="Number">0.87309842999999998</Data></Cell>
    <Cell><Data ss:Type="Number">0.70935959999999998</Data></Cell>
    <Cell><Data ss:Type="Number">0.87660192999999997</Data></Cell>
    <Cell><Data ss:Type="Number">1</Data></Cell>
    <Cell><Data ss:Type="Number">2276</Data></Cell>
    <Cell><Data ss:Type="String">tags=17%, list=15%, signal=20%</Data></Cell>
   </Row>
   <Row>
    <Cell><Data ss:Type="String">PID_ATF2_PATHWAY</Data></Cell>
    <Cell><Data ss:Type="String">PID_ATF2_PATHWAY</Data></Cell>
    <Cell ss:Index="4"><Data ss:Type="Number">46</Data></Cell>
    <Cell><Data ss:Type="Number">0.25080648</Data></Cell>
    <Cell><Data ss:Type="Number">0.87252426000000005</Data></Cell>
    <Cell><Data ss:Type="Number">0.73913044000000006</Data></Cell>
    <Cell><Data ss:Type="Number">0.87512129999999999</Data></Cell>
    <Cell><Data ss:Type="Number">1</Data></Cell>
    <Cell><Data ss:Type="Number">1498</Data></Cell>
    <Cell><Data ss:Type="String">tags=17%, list=10%, signal=19%</Data></Cell>
   </Row>
   <Row>
    <Cell><Data ss:Type="String">ST_FAS_SIGNALING_PATHWAY</Data></Cell>
    <Cell><Data ss:Type="String">ST_FAS_SIGNALING_PATHWAY</Data></Cell>
    <Cell ss:Index="4"><Data ss:Type="Number">57</Data></Cell>
    <Cell><Data ss:Type="Number">0.24179624</Data></Cell>
    <Cell><Data ss:Type="Number">0.87040819999999997</Data></Cell>
    <Cell><Data ss:Type="Number">0.70744680000000004</Data></Cell>
    <Cell><Data ss:Type="Number">0.87705814999999998</Data></Cell>
    <Cell><Data ss:Type="Number">1</Data></Cell>
    <Cell><Data ss:Type="Number">2429</Data></Cell>
    <Cell><Data ss:Type="String">tags=19%, list=16%, signal=23%</Data></Cell>
   </Row>
   <Row>
    <Cell><Data ss:Type="String">REACTOME_TCA_CYCLE_AND_RESPIRATORY_ELECTRON_TRANSPORT</Data></Cell>
    <Cell><Data ss:Type="String">REACTOME_TCA_CYCLE_AND_RESPIRATORY_ELECTRON_TRANSPORT</Data></Cell>
    <Cell ss:Index="4"><Data ss:Type="Number">110</Data></Cell>
    <Cell><Data ss:Type="Number">0.21492892999999999</Data></Cell>
    <Cell><Data ss:Type="Number">0.86727184000000002</Data></Cell>
    <Cell><Data ss:Type="Number">0.91463417000000002</Data></Cell>
    <Cell><Data ss:Type="Number">0.88134444000000001</Data></Cell>
    <Cell><Data ss:Type="Number">1</Data></Cell>
    <Cell><Data ss:Type="Number">4765</Data></Cell>
    <Cell><Data ss:Type="String">tags=38%, list=31%, signal=55%</Data></Cell>
   </Row>
   <Row>
    <Cell><Data ss:Type="String">REACTOME_ACTIVATION_OF_GENES_BY_ATF4</Data></Cell>
    <Cell><Data ss:Type="String">REACTOME_ACTIVATION_OF_GENES_BY_ATF4</Data></Cell>
    <Cell ss:Index="4"><Data ss:Type="Number">21</Data></Cell>
    <Cell><Data ss:Type="Number">0.30313832000000002</Data></Cell>
    <Cell><Data ss:Type="Number">0.86724466</Data></Cell>
    <Cell><Data ss:Type="Number">0.64236110000000002</Data></Cell>
    <Cell><Data ss:Type="Number">0.87857430000000003</Data></Cell>
    <Cell><Data ss:Type="Number">1</Data></Cell>
    <Cell><Data ss:Type="Number">4148</Data></Cell>
    <Cell><Data ss:Type="String">tags=43%, list=27%, signal=59%</Data></Cell>
   </Row>
   <Row>
    <Cell><Data ss:Type="String">REACTOME_CYTOKINE_SIGNALING_IN_IMMUNE_SYSTEM</Data></Cell>
    <Cell><Data ss:Type="String">REACTOME_CYTOKINE_SIGNALING_IN_IMMUNE_SYSTEM</Data></Cell>
    <Cell ss:Index="4"><Data ss:Type="Number">220</Data></Cell>
    <Cell><Data ss:Type="Number">0.19327511999999999</Data></Cell>
    <Cell><Data ss:Type="Number">0.86262316000000006</Data></Cell>
    <Cell><Data ss:Type="Number">0.95</Data></Cell>
    <Cell><Data ss:Type="Number">0.88565280000000002</Data></Cell>
    <Cell><Data ss:Type="Number">1</Data></Cell>
    <Cell><Data ss:Type="Number">2575</Data></Cell>
    <Cell><Data ss:Type="String">tags=20%, list=17%, signal=24%</Data></Cell>
   </Row>
   <Row>
    <Cell><Data ss:Type="String">KEGG_CARDIAC_MUSCLE_CONTRACTION</Data></Cell>
    <Cell><Data ss:Type="String">KEGG_CARDIAC_MUSCLE_CONTRACTION</Data></Cell>
    <Cell ss:Index="4"><Data ss:Type="Number">48</Data></Cell>
    <Cell><Data ss:Type="Number">0.24869652</Data></Cell>
    <Cell><Data ss:Type="Number">0.86200224999999997</Data></Cell>
    <Cell><Data ss:Type="Number">0.76142129999999997</Data></Cell>
    <Cell><Data ss:Type="Number">0.88416254999999999</Data></Cell>
    <Cell><Data ss:Type="Number">1</Data></Cell>
    <Cell><Data ss:Type="Number">974</Data></Cell>
    <Cell><Data ss:Type="String">tags=10%, list=6%, signal=11%</Data></Cell>
   </Row>
   <Row>
    <Cell><Data ss:Type="String">KEGG_LYSOSOME</Data></Cell>
    <Cell><Data ss:Type="String">KEGG_LYSOSOME</Data></Cell>
    <Cell ss:Index="4"><Data ss:Type="Number">106</Data></Cell>
    <Cell><Data ss:Type="Number">0.21693314999999999</Data></Cell>
    <Cell><Data ss:Type="Number">0.86163259999999997</Data></Cell>
    <Cell><Data ss:Type="Number">0.81188119999999997</Data></Cell>
    <Cell><Data ss:Type="Number">0.88226199999999999</Data></Cell>
    <Cell><Data ss:Type="Number">1</Data></Cell>
    <Cell><Data ss:Type="Number">4821</Data></Cell>
    <Cell><Data ss:Type="String">tags=36%, list=32%, signal=52%</Data></Cell>
   </Row>
   <Row>
    <Cell><Data ss:Type="String">REACTOME_SYNTHESIS_OF_GLYCOSYLPHOSPHATIDYLINOSITOL_GPI</Data></Cell>
    <Cell><Data ss:Type="String">REACTOME_SYNTHESIS_OF_GLYCOSYLPHOSPHATIDYLINOSITOL_GPI</Data></Cell>
    <Cell ss:Index="4"><Data ss:Type="Number">17</Data></Cell>
    <Cell><Data ss:Type="Number">0.32537532000000002</Data></Cell>
    <Cell><Data ss:Type="Number">0.85936230000000002</Data></Cell>
    <Cell><Data ss:Type="Number">0.66349210000000003</Data></Cell>
    <Cell><Data ss:Type="Number">0.88449043000000005</Data></Cell>
    <Cell><Data ss:Type="Number">1</Data></Cell>
    <Cell><Data ss:Type="Number">2734</Data></Cell>
    <Cell><Data ss:Type="String">tags=35%, list=18%, signal=43%</Data></Cell>
   </Row>
   <Row>
    <Cell><Data ss:Type="String">REACTOME_GLUCOSE_TRANSPORT</Data></Cell>
    <Cell><Data ss:Type="String">REACTOME_GLUCOSE_TRANSPORT</Data></Cell>
    <Cell ss:Index="4"><Data ss:Type="Number">34</Data></Cell>
    <Cell><Data ss:Type="Number">0.26876800000000001</Data></Cell>
    <Cell><Data ss:Type="Number">0.8574503</Data></Cell>
    <Cell><Data ss:Type="Number">0.70762709999999995</Data></Cell>
    <Cell><Data ss:Type="Number">0.88575022999999997</Data></Cell>
    <Cell><Data ss:Type="Number">1</Data></Cell>
    <Cell><Data ss:Type="Number">5482</Data></Cell>
    <Cell><Data ss:Type="String">tags=65%, list=36%, signal=101%</Data></Cell>
   </Row>
   <Row>
    <Cell><Data ss:Type="String">KEGG_PORPHYRIN_AND_CHLOROPHYLL_METABOLISM</Data></Cell>
    <Cell><Data ss:Type="String">KEGG_PORPHYRIN_AND_CHLOROPHYLL_METABOLISM</Data></Cell>
    <Cell ss:Index="4"><Data ss:Type="Number">22</Data></Cell>
    <Cell><Data ss:Type="Number">0.29642521999999999</Data></Cell>
    <Cell><Data ss:Type="Number">0.85368454000000005</Data></Cell>
    <Cell><Data ss:Type="Number">0.65172416</Data></Cell>
    <Cell><Data ss:Type="Number">0.8912466</Data></Cell>
    <Cell><Data ss:Type="Number">1</Data></Cell>
    <Cell><Data ss:Type="Number">5430</Data></Cell>
    <Cell><Data ss:Type="String">tags=55%, list=36%, signal=85%</Data></Cell>
   </Row>
   <Row>
    <Cell><Data ss:Type="String">REACTOME_INWARDLY_RECTIFYING_K_CHANNELS</Data></Cell>
    <Cell><Data ss:Type="String">REACTOME_INWARDLY_RECTIFYING_K_CHANNELS</Data></Cell>
    <Cell ss:Index="4"><Data ss:Type="Number">22</Data></Cell>
    <Cell><Data ss:Type="Number">0.29682702</Data></Cell>
    <Cell><Data ss:Type="Number">0.8532727</Data></Cell>
    <Cell><Data ss:Type="Number">0.69548874999999999</Data></Cell>
    <Cell><Data ss:Type="Number">0.88924630000000005</Data></Cell>
    <Cell><Data ss:Type="Number">1</Data></Cell>
    <Cell><Data ss:Type="Number">713</Data></Cell>
    <Cell><Data ss:Type="String">tags=14%, list=5%, signal=14%</Data></Cell>
   </Row>
   <Row>
    <Cell><Data ss:Type="String">PID_ERBB1_RECEPTOR_PROXIMAL_PATHWAY</Data></Cell>
    <Cell><Data ss:Type="String">PID_ERBB1_RECEPTOR_PROXIMAL_PATHWAY</Data></Cell>
    <Cell ss:Index="4"><Data ss:Type="Number">33</Data></Cell>
    <Cell><Data ss:Type="Number">0.27329822999999998</Data></Cell>
    <Cell><Data ss:Type="Number">0.85190549999999998</Data></Cell>
    <Cell><Data ss:Type="Number">0.73387100000000005</Data></Cell>
    <Cell><Data ss:Type="Number">0.88926952999999997</Data></Cell>
    <Cell><Data ss:Type="Number">1</Data></Cell>
    <Cell><Data ss:Type="Number">2276</Data></Cell>
    <Cell><Data ss:Type="String">tags=30%, list=15%, signal=36%</Data></Cell>
   </Row>
   <Row>
    <Cell><Data ss:Type="String">BIOCARTA_NOS1_PATHWAY</Data></Cell>
    <Cell><Data ss:Type="String">BIOCARTA_NOS1_PATHWAY</Data></Cell>
    <Cell ss:Index="4"><Data ss:Type="Number">15</Data></Cell>
    <Cell><Data ss:Type="Number">0.32353022999999997</Data></Cell>
    <Cell><Data ss:Type="Number">0.84726900000000005</Data></Cell>
    <Cell><Data ss:Type="Number">0.69277109999999997</Data></Cell>
    <Cell><Data ss:Type="Number">0.89638114000000002</Data></Cell>
    <Cell><Data ss:Type="Number">1</Data></Cell>
    <Cell><Data ss:Type="Number">231</Data></Cell>
    <Cell><Data ss:Type="String">tags=7%, list=2%, signal=7%</Data></Cell>
   </Row>
   <Row>
    <Cell><Data ss:Type="String">REACTOME_DOWNREGULATION_OF_SMAD2_3_SMAD4_TRANSCRIPTIONAL_ACTIVITY</Data></Cell>
    <Cell><Data ss:Type="String">REACTOME_DOWNREGULATION_OF_SMAD2_3_SMAD4_TRANSCRIPTIONAL_ACTIVITY</Data></Cell>
    <Cell ss:Index="4"><Data ss:Type="Number">18</Data></Cell>
    <Cell><Data ss:Type="Number">0.31029630000000002</Data></Cell>
    <Cell><Data ss:Type="Number">0.8439314</Data></Cell>
    <Cell><Data ss:Type="Number">0.7090301</Data></Cell>
    <Cell><Data ss:Type="Number">0.90068269999999995</Data></Cell>
    <Cell><Data ss:Type="Number">1</Data></Cell>
    <Cell><Data ss:Type="Number">4223</Data></Cell>
    <Cell><Data ss:Type="String">tags=33%, list=28%, signal=46%</Data></Cell>
   </Row>
   <Row>
    <Cell><Data ss:Type="String">BIOCARTA_CCR3_PATHWAY</Data></Cell>
    <Cell><Data ss:Type="String">BIOCARTA_CCR3_PATHWAY</Data></Cell>
    <Cell ss:Index="4"><Data ss:Type="Number">19</Data></Cell>
    <Cell><Data ss:Type="Number">0.30447826</Data></Cell>
    <Cell><Data ss:Type="Number">0.83593850000000003</Data></Cell>
    <Cell><Data ss:Type="Number">0.71562499999999996</Data></Cell>
    <Cell><Data ss:Type="Number">0.91389114000000005</Data></Cell>
    <Cell><Data ss:Type="Number">1</Data></Cell>
    <Cell><Data ss:Type="Number">1769</Data></Cell>
    <Cell><Data ss:Type="String">tags=21%, list=12%, signal=24%</Data></Cell>
   </Row>
   <Row>
    <Cell><Data ss:Type="String">REACTOME_SRP_DEPENDENT_COTRANSLATIONAL_PROTEIN_TARGETING_TO_MEMBRANE</Data></Cell>
    <Cell><Data ss:Type="String">REACTOME_SRP_DEPENDENT_COTRANSLATIONAL_PROTEIN_TARGETING_TO_MEMBRANE</Data></Cell>
    <Cell ss:Index="4"><Data ss:Type="Number">103</Data></Cell>
    <Cell><Data ss:Type="Number">0.20601404000000001</Data></Cell>
    <Cell><Data ss:Type="Number">0.83133732999999999</Data></Cell>
    <Cell><Data ss:Type="Number">0.88034190000000001</Data></Cell>
    <Cell><Data ss:Type="Number">0.92067710000000003</Data></Cell>
    <Cell><Data ss:Type="Number">1</Data></Cell>
    <Cell><Data ss:Type="Number">12142</Data></Cell>
    <Cell><Data ss:Type="String">tags=100%, list=80%, signal=485%</Data></Cell>
   </Row>
   <Row>
    <Cell><Data ss:Type="String">KEGG_CHRONIC_MYELOID_LEUKEMIA</Data></Cell>
    <Cell><Data ss:Type="String">KEGG_CHRONIC_MYELOID_LEUKEMIA</Data></Cell>
    <Cell ss:Index="4"><Data ss:Type="Number">72</Data></Cell>
    <Cell><Data ss:Type="Number">0.21699299999999999</Data></Cell>
    <Cell><Data ss:Type="Number">0.82045953999999999</Data></Cell>
    <Cell><Data ss:Type="Number">0.83443710000000004</Data></Cell>
    <Cell><Data ss:Type="Number">0.93844234999999998</Data></Cell>
    <Cell><Data ss:Type="Number">1</Data></Cell>
    <Cell><Data ss:Type="Number">2706</Data></Cell>
    <Cell><Data ss:Type="String">tags=18%, list=18%, signal=22%</Data></Cell>
   </Row>
   <Row>
    <Cell><Data ss:Type="String">KEGG_B_CELL_RECEPTOR_SIGNALING_PATHWAY</Data></Cell>
    <Cell><Data ss:Type="String">KEGG_B_CELL_RECEPTOR_SIGNALING_PATHWAY</Data></Cell>
    <Cell ss:Index="4"><Data ss:Type="Number">67</Data></Cell>
    <Cell><Data ss:Type="Number">0.22318479999999999</Data></Cell>
    <Cell><Data ss:Type="Number">0.82028080000000003</Data></Cell>
    <Cell><Data ss:Type="Number">0.82692310000000002</Data></Cell>
    <Cell><Data ss:Type="Number">0.93593559999999998</Data></Cell>
    <Cell><Data ss:Type="Number">1</Data></Cell>
    <Cell><Data ss:Type="Number">2276</Data></Cell>
    <Cell><Data ss:Type="String">tags=18%, list=15%, signal=21%</Data></Cell>
   </Row>
   <Row>
    <Cell><Data ss:Type="String">PID_NFAT_3PATHWAY</Data></Cell>
    <Cell><Data ss:Type="String">PID_NFAT_3PATHWAY</Data></Cell>
    <Cell ss:Index="4"><Data ss:Type="Number">49</Data></Cell>
    <Cell><Data ss:Type="Number">0.24098358</Data></Cell>
    <Cell><Data ss:Type="Number">0.82005879999999998</Data></Cell>
    <Cell><Data ss:Type="Number">0.83499999999999996</Data></Cell>
    <Cell><Data ss:Type="Number">0.93346649999999998</Data></Cell>
    <Cell><Data ss:Type="Number">1</Data></Cell>
    <Cell><Data ss:Type="Number">1409</Data></Cell>
    <Cell><Data ss:Type="String">tags=12%, list=9%, signal=13%</Data></Cell>
   </Row>
   <Row>
    <Cell><Data ss:Type="String">REACTOME_3_UTR_MEDIATED_TRANSLATIONAL_REGULATION</Data></Cell>
    <Cell><Data ss:Type="String">REACTOME_3_UTR_MEDIATED_TRANSLATIONAL_REGULATION</Data></Cell>
    <Cell ss:Index="4"><Data ss:Type="Number">90</Data></Cell>
    <Cell><Data ss:Type="Number">0.20583786000000001</Data></Cell>
    <Cell><Data ss:Type="Number">0.81552577000000004</Data></Cell>
    <Cell><Data ss:Type="Number">0.92241377000000002</Data></Cell>
    <Cell><Data ss:Type="Number">0.93890649999999998</Data></Cell>
    <Cell><Data ss:Type="Number">1</Data></Cell>
    <Cell><Data ss:Type="Number">12142</Data></Cell>
    <Cell><Data ss:Type="String">tags=100%, list=80%, signal=486%</Data></Cell>
   </Row>
   <Row>
    <Cell><Data ss:Type="String">REACTOME_INFLUENZA_VIRAL_RNA_TRANSCRIPTION_AND_REPLICATION</Data></Cell>
    <Cell><Data ss:Type="String">REACTOME_INFLUENZA_VIRAL_RNA_TRANSCRIPTION_AND_REPLICATION</Data></Cell>
    <Cell ss:Index="4"><Data ss:Type="Number">97</Data></Cell>
    <Cell><Data ss:Type="Number">0.20593291999999999</Data></Cell>
    <Cell><Data ss:Type="Number">0.81122994000000004</Data></Cell>
    <Cell><Data ss:Type="Number">0.92592589999999997</Data></Cell>
    <Cell><Data ss:Type="Number">0.94394535000000002</Data></Cell>
    <Cell><Data ss:Type="Number">1</Data></Cell>
    <Cell><Data ss:Type="Number">12142</Data></Cell>
    <Cell><Data ss:Type="String">tags=100%, list=80%, signal=485%</Data></Cell>
   </Row>
   <Row>
    <Cell><Data ss:Type="String">PID_HDAC_CLASSI_PATHWAY</Data></Cell>
    <Cell><Data ss:Type="String">PID_HDAC_CLASSI_PATHWAY</Data></Cell>
    <Cell ss:Index="4"><Data ss:Type="Number">61</Data></Cell>
    <Cell><Data ss:Type="Number">0.22010763999999999</Data></Cell>
    <Cell><Data ss:Type="Number">0.80054027000000005</Data></Cell>
    <Cell><Data ss:Type="Number">0.87931037000000001</Data></Cell>
    <Cell><Data ss:Type="Number">0.95996594000000002</Data></Cell>
    <Cell><Data ss:Type="Number">1</Data></Cell>
    <Cell><Data ss:Type="Number">4713</Data></Cell>
    <Cell><Data ss:Type="String">tags=33%, list=31%, signal=47%</Data></Cell>
   </Row>
   <Row>
    <Cell><Data ss:Type="String">BIOCARTA_GPCR_PATHWAY</Data></Cell>
    <Cell><Data ss:Type="String">BIOCARTA_GPCR_PATHWAY</Data></Cell>
    <Cell ss:Index="4"><Data ss:Type="Number">28</Data></Cell>
    <Cell><Data ss:Type="Number">0.26027554000000003</Data></Cell>
    <Cell><Data ss:Type="Number">0.79673490000000002</Data></Cell>
    <Cell><Data ss:Type="Number">0.82071715999999995</Data></Cell>
    <Cell><Data ss:Type="Number">0.96351766999999999</Data></Cell>
    <Cell><Data ss:Type="Number">1</Data></Cell>
    <Cell><Data ss:Type="Number">115</Data></Cell>
    <Cell><Data ss:Type="String">tags=4%, list=1%, signal=4%</Data></Cell>
   </Row>
   <Row>
    <Cell><Data ss:Type="String">REACTOME_GLUCOSE_METABOLISM</Data></Cell>
    <Cell><Data ss:Type="String">REACTOME_GLUCOSE_METABOLISM</Data></Cell>
    <Cell ss:Index="4"><Data ss:Type="Number">50</Data></Cell>
    <Cell><Data ss:Type="Number">0.23162226</Data></Cell>
    <Cell><Data ss:Type="Number">0.79562040000000001</Data></Cell>
    <Cell><Data ss:Type="Number">0.91208789999999995</Data></Cell>
    <Cell><Data ss:Type="Number">0.96253973000000004</Data></Cell>
    <Cell><Data ss:Type="Number">1</Data></Cell>
    <Cell><Data ss:Type="Number">3153</Data></Cell>
    <Cell><Data ss:Type="String">tags=30%, list=21%, signal=38%</Data></Cell>
   </Row>
   <Row>
    <Cell><Data ss:Type="String">PID_HIF2PATHWAY</Data></Cell>
    <Cell><Data ss:Type="String">PID_HIF2PATHWAY</Data></Cell>
    <Cell ss:Index="4"><Data ss:Type="Number">30</Data></Cell>
    <Cell><Data ss:Type="Number">0.2530463</Data></Cell>
    <Cell><Data ss:Type="Number">0.79493449999999999</Data></Cell>
    <Cell><Data ss:Type="Number">0.83544300000000005</Data></Cell>
    <Cell><Data ss:Type="Number">0.96093669999999998</Data></Cell>
    <Cell><Data ss:Type="Number">1</Data></Cell>
    <Cell><Data ss:Type="Number">2977</Data></Cell>
    <Cell><Data ss:Type="String">tags=33%, list=19%, signal=41%</Data></Cell>
   </Row>
   <Row>
    <Cell><Data ss:Type="String">BIOCARTA_GSK3_PATHWAY</Data></Cell>
    <Cell><Data ss:Type="String">BIOCARTA_GSK3_PATHWAY</Data></Cell>
    <Cell ss:Index="4"><Data ss:Type="Number">24</Data></Cell>
    <Cell><Data ss:Type="Number">0.26722845000000001</Data></Cell>
    <Cell><Data ss:Type="Number">0.79460419999999998</Data></Cell>
    <Cell><Data ss:Type="Number">0.80898875000000003</Data></Cell>
    <Cell><Data ss:Type="Number">0.95870109999999997</Data></Cell>
    <Cell><Data ss:Type="Number">1</Data></Cell>
    <Cell><Data ss:Type="Number">1904</Data></Cell>
    <Cell><Data ss:Type="String">tags=17%, list=12%, signal=19%</Data></Cell>
   </Row>
   <Row>
    <Cell><Data ss:Type="String">PID_AR_PATHWAY</Data></Cell>
    <Cell><Data ss:Type="String">PID_AR_PATHWAY</Data></Cell>
    <Cell ss:Index="4"><Data ss:Type="Number">49</Data></Cell>
    <Cell><Data ss:Type="Number">0.22592678999999999</Data></Cell>
    <Cell><Data ss:Type="Number">0.79134035000000003</Data></Cell>
    <Cell><Data ss:Type="Number">0.88888889999999998</Data></Cell>
    <Cell><Data ss:Type="Number">0.96126365999999996</Data></Cell>
    <Cell><Data ss:Type="Number">1</Data></Cell>
    <Cell><Data ss:Type="Number">1842</Data></Cell>
    <Cell><Data ss:Type="String">tags=14%, list=12%, signal=16%</Data></Cell>
   </Row>
   <Row>
    <Cell><Data ss:Type="String">REACTOME_THROMBIN_SIGNALLING_THROUGH_PROTEINASE_ACTIVATED_RECEPTORS_PARS</Data></Cell>
    <Cell><Data ss:Type="String">REACTOME_THROMBIN_SIGNALLING_THROUGH_PROTEINASE_ACTIVATED_RECEPTORS_PARS</Data></Cell>
    <Cell ss:Index="4"><Data ss:Type="Number">29</Data></Cell>
    <Cell><Data ss:Type="Number">0.26752385000000001</Data></Cell>
    <Cell><Data ss:Type="Number">0.79008734000000003</Data></Cell>
    <Cell><Data ss:Type="Number">0.80334729999999999</Data></Cell>
    <Cell><Data ss:Type="Number">0.96049815000000005</Data></Cell>
    <Cell><Data ss:Type="Number">1</Data></Cell>
    <Cell><Data ss:Type="Number">2158</Data></Cell>
    <Cell><Data ss:Type="String">tags=21%, list=14%, signal=24%</Data></Cell>
   </Row>
   <Row>
    <Cell><Data ss:Type="String">REACTOME_RNA_POL_III_CHAIN_ELONGATION</Data></Cell>
    <Cell><Data ss:Type="String">REACTOME_RNA_POL_III_CHAIN_ELONGATION</Data></Cell>
    <Cell ss:Index="4"><Data ss:Type="Number">17</Data></Cell>
    <Cell><Data ss:Type="Number">0.29088681999999999</Data></Cell>
    <Cell><Data ss:Type="Number">0.78792859999999998</Data></Cell>
    <Cell><Data ss:Type="Number">0.75232195999999996</Data></Cell>
    <Cell><Data ss:Type="Number">0.96119710000000003</Data></Cell>
    <Cell><Data ss:Type="Number">1</Data></Cell>
    <Cell><Data ss:Type="Number">6257</Data></Cell>
    <Cell><Data ss:Type="String">tags=65%, list=41%, signal=110%</Data></Cell>
   </Row>
   <Row>
    <Cell><Data ss:Type="String">PID_MET_PATHWAY</Data></Cell>
    <Cell><Data ss:Type="String">PID_MET_PATHWAY</Data></Cell>
    <Cell ss:Index="4"><Data ss:Type="Number">76</Data></Cell>
    <Cell><Data ss:Type="Number">0.20112666000000001</Data></Cell>
    <Cell><Data ss:Type="Number">0.77917270000000005</Data></Cell>
    <Cell><Data ss:Type="Number">0.89308180000000004</Data></Cell>
    <Cell><Data ss:Type="Number">0.97180896999999999</Data></Cell>
    <Cell><Data ss:Type="Number">1</Data></Cell>
    <Cell><Data ss:Type="Number">2158</Data></Cell>
    <Cell><Data ss:Type="String">tags=17%, list=14%, signal=20%</Data></Cell>
   </Row>
   <Row>
    <Cell><Data ss:Type="String">KEGG_RIBOSOME</Data></Cell>
    <Cell><Data ss:Type="String">KEGG_RIBOSOME</Data></Cell>
    <Cell ss:Index="4"><Data ss:Type="Number">83</Data></Cell>
    <Cell><Data ss:Type="Number">0.20574327000000001</Data></Cell>
    <Cell><Data ss:Type="Number">0.77664506</Data></Cell>
    <Cell><Data ss:Type="Number">0.92413794999999999</Data></Cell>
    <Cell><Data ss:Type="Number">0.97262280000000001</Data></Cell>
    <Cell><Data ss:Type="Number">1</Data></Cell>
    <Cell><Data ss:Type="Number">12142</Data></Cell>
    <Cell><Data ss:Type="String">tags=100%, list=80%, signal=486%</Data></Cell>
   </Row>
   <Row>
    <Cell><Data ss:Type="String">REACTOME_TRANSCRIPTIONAL_ACTIVITY_OF_SMAD2_SMAD3_SMAD4_HETEROTRIMER</Data></Cell>
    <Cell><Data ss:Type="String">REACTOME_TRANSCRIPTIONAL_ACTIVITY_OF_SMAD2_SMAD3_SMAD4_HETEROTRIMER</Data></Cell>
    <Cell ss:Index="4"><Data ss:Type="Number">35</Data></Cell>
    <Cell><Data ss:Type="Number">0.23391107</Data></Cell>
    <Cell><Data ss:Type="Number">0.77339190000000002</Data></Cell>
    <Cell><Data ss:Type="Number">0.84905660000000005</Data></Cell>
    <Cell><Data ss:Type="Number">0.97456527000000004</Data></Cell>
    <Cell><Data ss:Type="Number">1</Data></Cell>
    <Cell><Data ss:Type="Number">4223</Data></Cell>
    <Cell><Data ss:Type="String">tags=29%, list=28%, signal=39%</Data></Cell>
   </Row>
   <Row>
    <Cell><Data ss:Type="String">PID_ERBB1_DOWNSTREAM_PATHWAY</Data></Cell>
    <Cell><Data ss:Type="String">PID_ERBB1_DOWNSTREAM_PATHWAY</Data></Cell>
    <Cell ss:Index="4"><Data ss:Type="Number">99</Data></Cell>
    <Cell><Data ss:Type="Number">0.19243336</Data></Cell>
    <Cell><Data ss:Type="Number">0.76940452999999998</Data></Cell>
    <Cell><Data ss:Type="Number">0.94545453999999995</Data></Cell>
    <Cell><Data ss:Type="Number">0.97770199999999996</Data></Cell>
    <Cell><Data ss:Type="Number">1</Data></Cell>
    <Cell><Data ss:Type="Number">4528</Data></Cell>
    <Cell><Data ss:Type="String">tags=37%, list=30%, signal=53%</Data></Cell>
   </Row>
   <Row>
    <Cell><Data ss:Type="String">PID_SMAD2_3NUCLEAR_PATHWAY</Data></Cell>
    <Cell><Data ss:Type="String">PID_SMAD2_3NUCLEAR_PATHWAY</Data></Cell>
    <Cell ss:Index="4"><Data ss:Type="Number">64</Data></Cell>
    <Cell><Data ss:Type="Number">0.20893266999999999</Data></Cell>
    <Cell><Data ss:Type="Number">0.76623010000000003</Data></Cell>
    <Cell><Data ss:Type="Number">0.93167703999999996</Data></Cell>
    <Cell><Data ss:Type="Number">0.97945404000000003</Data></Cell>
    <Cell><Data ss:Type="Number">1</Data></Cell>
    <Cell><Data ss:Type="Number">2710</Data></Cell>
    <Cell><Data ss:Type="String">tags=22%, list=18%, signal=26%</Data></Cell>
   </Row>
   <Row>
    <Cell><Data ss:Type="String">KEGG_COLORECTAL_CANCER</Data></Cell>
    <Cell><Data ss:Type="String">KEGG_COLORECTAL_CANCER</Data></Cell>
    <Cell ss:Index="4"><Data ss:Type="Number">60</Data></Cell>
    <Cell><Data ss:Type="Number">0.21519378</Data></Cell>
    <Cell><Data ss:Type="Number">0.76050894999999996</Data></Cell>
    <Cell><Data ss:Type="Number">0.95266269999999997</Data></Cell>
    <Cell><Data ss:Type="Number">0.98451960000000005</Data></Cell>
    <Cell><Data ss:Type="Number">1</Data></Cell>
    <Cell><Data ss:Type="Number">2175</Data></Cell>
    <Cell><Data ss:Type="String">tags=18%, list=14%, signal=21%</Data></Cell>
   </Row>
   <Row>
    <Cell><Data ss:Type="String">REACTOME_GLYCOLYSIS</Data></Cell>
    <Cell><Data ss:Type="String">REACTOME_GLYCOLYSIS</Data></Cell>
    <Cell ss:Index="4"><Data ss:Type="Number">23</Data></Cell>
    <Cell><Data ss:Type="Number">0.26229619999999998</Data></Cell>
    <Cell><Data ss:Type="Number">0.75831835999999997</Data></Cell>
    <Cell><Data ss:Type="Number">0.8125</Data></Cell>
    <Cell><Data ss:Type="Number">0.98460029999999998</Data></Cell>
    <Cell><Data ss:Type="Number">1</Data></Cell>
    <Cell><Data ss:Type="Number">4415</Data></Cell>
    <Cell><Data ss:Type="String">tags=48%, list=29%, signal=67%</Data></Cell>
   </Row>
   <Row>
    <Cell><Data ss:Type="String">KEGG_LEISHMANIA_INFECTION</Data></Cell>
    <Cell><Data ss:Type="String">KEGG_LEISHMANIA_INFECTION</Data></Cell>
    <Cell ss:Index="4"><Data ss:Type="Number">58</Data></Cell>
    <Cell><Data ss:Type="Number">0.20711579999999999</Data></Cell>
    <Cell><Data ss:Type="Number">0.75665749999999998</Data></Cell>
    <Cell><Data ss:Type="Number">0.95930230000000005</Data></Cell>
    <Cell><Data ss:Type="Number">0.98412292999999995</Data></Cell>
    <Cell><Data ss:Type="Number">1</Data></Cell>
    <Cell><Data ss:Type="Number">2276</Data></Cell>
    <Cell><Data ss:Type="String">tags=17%, list=15%, signal=20%</Data></Cell>
   </Row>
   <Row>
    <Cell><Data ss:Type="String">PID_P38_ALPHA_BETA_DOWNSTREAM_PATHWAY</Data></Cell>
    <Cell><Data ss:Type="String">PID_P38_ALPHA_BETA_DOWNSTREAM_PATHWAY</Data></Cell>
    <Cell ss:Index="4"><Data ss:Type="Number">34</Data></Cell>
    <Cell><Data ss:Type="Number">0.23208559000000001</Data></Cell>
    <Cell><Data ss:Type="Number">0.75199795000000003</Data></Cell>
    <Cell><Data ss:Type="Number">0.88738740000000005</Data></Cell>
    <Cell><Data ss:Type="Number">0.9875988</Data></Cell>
    <Cell><Data ss:Type="Number">1</Data></Cell>
    <Cell><Data ss:Type="Number">2504</Data></Cell>
    <Cell><Data ss:Type="String">tags=21%, list=16%, signal=25%</Data></Cell>
   </Row>
   <Row>
    <Cell><Data ss:Type="String">PID_FOXO_PATHWAY</Data></Cell>
    <Cell><Data ss:Type="String">PID_FOXO_PATHWAY</Data></Cell>
    <Cell ss:Index="4"><Data ss:Type="Number">44</Data></Cell>
    <Cell><Data ss:Type="Number">0.22176092999999999</Data></Cell>
    <Cell><Data ss:Type="Number">0.74933620000000001</Data></Cell>
    <Cell><Data ss:Type="Number">0.8851675</Data></Cell>
    <Cell><Data ss:Type="Number">0.98791459999999998</Data></Cell>
    <Cell><Data ss:Type="Number">1</Data></Cell>
    <Cell><Data ss:Type="Number">209</Data></Cell>
    <Cell><Data ss:Type="String">tags=5%, list=1%, signal=5%</Data></Cell>
   </Row>
   <Row>
    <Cell><Data ss:Type="String">PID_SMAD2_3PATHWAY</Data></Cell>
    <Cell><Data ss:Type="String">PID_SMAD2_3PATHWAY</Data></Cell>
    <Cell ss:Index="4"><Data ss:Type="Number">17</Data></Cell>
    <Cell><Data ss:Type="Number">0.27956175999999999</Data></Cell>
    <Cell><Data ss:Type="Number">0.74703646000000001</Data></Cell>
    <Cell><Data ss:Type="Number">0.83922830000000004</Data></Cell>
    <Cell><Data ss:Type="Number">0.98791574999999998</Data></Cell>
    <Cell><Data ss:Type="Number">1</Data></Cell>
    <Cell><Data ss:Type="Number">441</Data></Cell>
    <Cell><Data ss:Type="String">tags=6%, list=3%, signal=6%</Data></Cell>
   </Row>
   <Row>
    <Cell><Data ss:Type="String">PID_NETRIN_PATHWAY</Data></Cell>
    <Cell><Data ss:Type="String">PID_NETRIN_PATHWAY</Data></Cell>
    <Cell ss:Index="4"><Data ss:Type="Number">31</Data></Cell>
    <Cell><Data ss:Type="Number">0.23789914000000001</Data></Cell>
    <Cell><Data ss:Type="Number">0.7415754</Data></Cell>
    <Cell><Data ss:Type="Number">0.85971224000000002</Data></Cell>
    <Cell><Data ss:Type="Number">0.99175749999999996</Data></Cell>
    <Cell><Data ss:Type="Number">1</Data></Cell>
    <Cell><Data ss:Type="Number">2732</Data></Cell>
    <Cell><Data ss:Type="String">tags=19%, list=18%, signal=24%</Data></Cell>
   </Row>
   <Row>
    <Cell><Data ss:Type="String">BIOCARTA_NKT_PATHWAY</Data></Cell>
    <Cell><Data ss:Type="String">BIOCARTA_NKT_PATHWAY</Data></Cell>
    <Cell ss:Index="4"><Data ss:Type="Number">21</Data></Cell>
    <Cell><Data ss:Type="Number">0.25733212</Data></Cell>
    <Cell><Data ss:Type="Number">0.74125635999999995</Data></Cell>
    <Cell><Data ss:Type="Number">0.85284280000000001</Data></Cell>
    <Cell><Data ss:Type="Number">0.98926970000000003</Data></Cell>
    <Cell><Data ss:Type="Number">1</Data></Cell>
    <Cell><Data ss:Type="Number">3599</Data></Cell>
    <Cell><Data ss:Type="String">tags=33%, list=24%, signal=44%</Data></Cell>
   </Row>
   <Row>
    <Cell><Data ss:Type="String">BIOCARTA_NO2IL12_PATHWAY</Data></Cell>
    <Cell><Data ss:Type="String">BIOCARTA_NO2IL12_PATHWAY</Data></Cell>
    <Cell ss:Index="4"><Data ss:Type="Number">15</Data></Cell>
    <Cell><Data ss:Type="Number">0.2827576</Data></Cell>
    <Cell><Data ss:Type="Number">0.74025196000000004</Data></Cell>
    <Cell><Data ss:Type="Number">0.80130290000000004</Data></Cell>
    <Cell><Data ss:Type="Number">0.98768323999999996</Data></Cell>
    <Cell><Data ss:Type="Number">1</Data></Cell>
    <Cell><Data ss:Type="Number">3624</Data></Cell>
    <Cell><Data ss:Type="String">tags=27%, list=24%, signal=35%</Data></Cell>
   </Row>
   <Row>
    <Cell><Data ss:Type="String">PID_PI3K_PLC_TRK_PATHWAY</Data></Cell>
    <Cell><Data ss:Type="String">PID_PI3K_PLC_TRK_PATHWAY</Data></Cell>
    <Cell ss:Index="4"><Data ss:Type="Number">33</Data></Cell>
    <Cell><Data ss:Type="Number">0.22254758999999999</Data></Cell>
    <Cell><Data ss:Type="Number">0.73869973</Data></Cell>
    <Cell><Data ss:Type="Number">0.90434784000000001</Data></Cell>
    <Cell><Data ss:Type="Number">0.98687139999999995</Data></Cell>
    <Cell><Data ss:Type="Number">1</Data></Cell>
    <Cell><Data ss:Type="Number">2158</Data></Cell>
    <Cell><Data ss:Type="String">tags=18%, list=14%, signal=21%</Data></Cell>
   </Row>
   <Row>
    <Cell><Data ss:Type="String">PID_PI3KCI_PATHWAY</Data></Cell>
    <Cell><Data ss:Type="String">PID_PI3KCI_PATHWAY</Data></Cell>
    <Cell ss:Index="4"><Data ss:Type="Number">38</Data></Cell>
    <Cell><Data ss:Type="Number">0.21912951999999999</Data></Cell>
    <Cell><Data ss:Type="Number">0.73710229999999999</Data></Cell>
    <Cell><Data ss:Type="Number">0.91025639999999997</Data></Cell>
    <Cell><Data ss:Type="Number">0.98596139999999999</Data></Cell>
    <Cell><Data ss:Type="Number">1</Data></Cell>
    <Cell><Data ss:Type="Number">4392</Data></Cell>
    <Cell><Data ss:Type="String">tags=37%, list=29%, signal=52%</Data></Cell>
   </Row>
   <Row>
    <Cell><Data ss:Type="String">PID_IL2_STAT5_PATHWAY</Data></Cell>
    <Cell><Data ss:Type="String">PID_IL2_STAT5_PATHWAY</Data></Cell>
    <Cell ss:Index="4"><Data ss:Type="Number">28</Data></Cell>
    <Cell><Data ss:Type="Number">0.23841672999999999</Data></Cell>
    <Cell><Data ss:Type="Number">0.73637330000000001</Data></Cell>
    <Cell><Data ss:Type="Number">0.8518519</Data></Cell>
    <Cell><Data ss:Type="Number">0.98403655999999995</Data></Cell>
    <Cell><Data ss:Type="Number">1</Data></Cell>
    <Cell><Data ss:Type="Number">2329</Data></Cell>
    <Cell><Data ss:Type="String">tags=21%, list=15%, signal=25%</Data></Cell>
   </Row>
   <Row>
    <Cell><Data ss:Type="String">REACTOME_DESTABILIZATION_OF_MRNA_BY_TRISTETRAPROLIN_TTP</Data></Cell>
    <Cell><Data ss:Type="String">REACTOME_DESTABILIZATION_OF_MRNA_BY_TRISTETRAPROLIN_TTP</Data></Cell>
    <Cell ss:Index="4"><Data ss:Type="Number">16</Data></Cell>
    <Cell><Data ss:Type="Number">0.27637866</Data></Cell>
    <Cell><Data ss:Type="Number">0.73552649999999997</Data></Cell>
    <Cell><Data ss:Type="Number">0.78703699999999999</Data></Cell>
    <Cell><Data ss:Type="Number">0.98236763000000005</Data></Cell>
    <Cell><Data ss:Type="Number">1</Data></Cell>
    <Cell><Data ss:Type="Number">4931</Data></Cell>
    <Cell><Data ss:Type="String">tags=50%, list=32%, signal=74%</Data></Cell>
   </Row>
   <Row>
    <Cell><Data ss:Type="String">REACTOME_REGULATION_OF_KIT_SIGNALING</Data></Cell>
    <Cell><Data ss:Type="String">REACTOME_REGULATION_OF_KIT_SIGNALING</Data></Cell>
    <Cell ss:Index="4"><Data ss:Type="Number">15</Data></Cell>
    <Cell><Data ss:Type="Number">0.26812226</Data></Cell>
    <Cell><Data ss:Type="Number">0.72992265000000001</Data></Cell>
    <Cell><Data ss:Type="Number">0.83713349999999997</Data></Cell>
    <Cell><Data ss:Type="Number">0.98611647000000002</Data></Cell>
    <Cell><Data ss:Type="Number">1</Data></Cell>
    <Cell><Data ss:Type="Number">3049</Data></Cell>
    <Cell><Data ss:Type="String">tags=33%, list=20%, signal=42%</Data></Cell>
   </Row>
   <Row>
    <Cell><Data ss:Type="String">REACTOME_ACTIVATION_OF_THE_MRNA_UPON_BINDING_OF_THE_CAP_BINDING_COMPLEX_AND_EIFS_AND_SUBSEQUENT_BINDING_TO_43S</Data></Cell>
    <Cell><Data ss:Type="String">REACTOME_ACTIVATION_OF_THE_MRNA_UPON_BINDING_OF_THE_CAP_BINDING_COMPLEX_AND_EIFS_AND_SUBSEQUENT_BINDING_TO_43S</Data></Cell>
    <Cell ss:Index="4"><Data ss:Type="Number">43</Data></Cell>
    <Cell><Data ss:Type="Number">0.21650021</Data></Cell>
    <Cell><Data ss:Type="Number">0.72952059999999996</Data></Cell>
    <Cell><Data ss:Type="Number">0.92227979999999998</Data></Cell>
    <Cell><Data ss:Type="Number">0.98370270000000004</Data></Cell>
    <Cell><Data ss:Type="Number">1</Data></Cell>
    <Cell><Data ss:Type="Number">11970</Data></Cell>
    <Cell><Data ss:Type="String">tags=100%, list=78%, signal=462%</Data></Cell>
   </Row>
   <Row>
    <Cell><Data ss:Type="String">SIG_PIP3_SIGNALING_IN_B_LYMPHOCYTES</Data></Cell>
    <Cell><Data ss:Type="String">SIG_PIP3_SIGNALING_IN_B_LYMPHOCYTES</Data></Cell>
    <Cell ss:Index="4"><Data ss:Type="Number">29</Data></Cell>
    <Cell><Data ss:Type="Number">0.22678518</Data></Cell>
    <Cell><Data ss:Type="Number">0.72361249999999999</Data></Cell>
    <Cell><Data ss:Type="Number">0.92366409999999999</Data></Cell>
    <Cell><Data ss:Type="Number">0.98713949999999995</Data></Cell>
    <Cell><Data ss:Type="Number">1</Data></Cell>
    <Cell><Data ss:Type="Number">2340</Data></Cell>
    <Cell><Data ss:Type="String">tags=17%, list=15%, signal=20%</Data></Cell>
   </Row>
   <Row>
    <Cell><Data ss:Type="String">PID_CXCR3_PATHWAY</Data></Cell>
    <Cell><Data ss:Type="String">PID_CXCR3_PATHWAY</Data></Cell>
    <Cell ss:Index="4"><Data ss:Type="Number">36</Data></Cell>
    <Cell><Data ss:Type="Number">0.22007615999999999</Data></Cell>
    <Cell><Data ss:Type="Number">0.72018859999999996</Data></Cell>
    <Cell><Data ss:Type="Number">0.93273543999999997</Data></Cell>
    <Cell><Data ss:Type="Number">0.98800180000000004</Data></Cell>
    <Cell><Data ss:Type="Number">1</Data></Cell>
    <Cell><Data ss:Type="Number">1500</Data></Cell>
    <Cell><Data ss:Type="String">tags=14%, list=10%, signal=15%</Data></Cell>
   </Row>
   <Row>
    <Cell><Data ss:Type="String">REACTOME_IRON_UPTAKE_AND_TRANSPORT</Data></Cell>
    <Cell><Data ss:Type="String">REACTOME_IRON_UPTAKE_AND_TRANSPORT</Data></Cell>
    <Cell ss:Index="4"><Data ss:Type="Number">26</Data></Cell>
    <Cell><Data ss:Type="Number">0.24403291999999999</Data></Cell>
    <Cell><Data ss:Type="Number">0.71788439999999998</Data></Cell>
    <Cell><Data ss:Type="Number">0.91439689999999996</Data></Cell>
    <Cell><Data ss:Type="Number">0.98758939999999995</Data></Cell>
    <Cell><Data ss:Type="Number">1</Data></Cell>
    <Cell><Data ss:Type="Number">3424</Data></Cell>
    <Cell><Data ss:Type="String">tags=38%, list=22%, signal=49%</Data></Cell>
   </Row>
   <Row>
    <Cell><Data ss:Type="String">REACTOME_TRANSLATION</Data></Cell>
    <Cell><Data ss:Type="String">REACTOME_TRANSLATION</Data></Cell>
    <Cell ss:Index="4"><Data ss:Type="Number">128</Data></Cell>
    <Cell><Data ss:Type="Number">0.17473182000000001</Data></Cell>
    <Cell><Data ss:Type="Number">0.71687679999999998</Data></Cell>
    <Cell><Data ss:Type="Number">1</Data></Cell>
    <Cell><Data ss:Type="Number">0.98602915000000002</Data></Cell>
    <Cell><Data ss:Type="Number">1</Data></Cell>
    <Cell><Data ss:Type="Number">12142</Data></Cell>
    <Cell><Data ss:Type="String">tags=99%, list=80%, signal=481%</Data></Cell>
   </Row>
   <Row>
    <Cell><Data ss:Type="String">REACTOME_FORMATION_OF_THE_TERNARY_COMPLEX_AND_SUBSEQUENTLY_THE_43S_COMPLEX</Data></Cell>
    <Cell><Data ss:Type="String">REACTOME_FORMATION_OF_THE_TERNARY_COMPLEX_AND_SUBSEQUENTLY_THE_43S_COMPLEX</Data></Cell>
    <Cell ss:Index="4"><Data ss:Type="Number">36</Data></Cell>
    <Cell><Data ss:Type="Number">0.21640079000000001</Data></Cell>
    <Cell><Data ss:Type="Number">0.71325499999999997</Data></Cell>
    <Cell><Data ss:Type="Number">0.96313362999999996</Data></Cell>
    <Cell><Data ss:Type="Number">0.98684006999999996</Data></Cell>
    <Cell><Data ss:Type="Number">1</Data></Cell>
    <Cell><Data ss:Type="Number">11970</Data></Cell>
    <Cell><Data ss:Type="String">tags=100%, list=78%, signal=462%</Data></Cell>
   </Row>
   <Row>
    <Cell><Data ss:Type="String">REACTOME_METABOLISM_OF_VITAMINS_AND_COFACTORS</Data></Cell>
    <Cell><Data ss:Type="String">REACTOME_METABOLISM_OF_VITAMINS_AND_COFACTORS</Data></Cell>
    <Cell ss:Index="4"><Data ss:Type="Number">47</Data></Cell>
    <Cell><Data ss:Type="Number">0.20445319000000001</Data></Cell>
    <Cell><Data ss:Type="Number">0.70807796999999995</Data></Cell>
    <Cell><Data ss:Type="Number">0.96464645999999998</Data></Cell>
    <Cell><Data ss:Type="Number">0.98892707000000002</Data></Cell>
    <Cell><Data ss:Type="Number">1</Data></Cell>
    <Cell><Data ss:Type="Number">3039</Data></Cell>
    <Cell><Data ss:Type="String">tags=28%, list=20%, signal=34%</Data></Cell>
   </Row>
   <Row>
    <Cell><Data ss:Type="String">REACTOME_G_BETA_GAMMA_SIGNALLING_THROUGH_PI3KGAMMA</Data></Cell>
    <Cell><Data ss:Type="String">REACTOME_G_BETA_GAMMA_SIGNALLING_THROUGH_PI3KGAMMA</Data></Cell>
    <Cell ss:Index="4"><Data ss:Type="Number">22</Data></Cell>
    <Cell><Data ss:Type="Number">0.23901008000000001</Data></Cell>
    <Cell><Data ss:Type="Number">0.70262413999999995</Data></Cell>
    <Cell><Data ss:Type="Number">0.87890625</Data></Cell>
    <Cell><Data ss:Type="Number">0.99121090000000001</Data></Cell>
    <Cell><Data ss:Type="Number">1</Data></Cell>
    <Cell><Data ss:Type="Number">713</Data></Cell>
    <Cell><Data ss:Type="String">tags=9%, list=5%, signal=10%</Data></Cell>
   </Row>
   <Row>
    <Cell><Data ss:Type="String">REACTOME_PROSTACYCLIN_SIGNALLING_THROUGH_PROSTACYCLIN_RECEPTOR</Data></Cell>
    <Cell><Data ss:Type="String">REACTOME_PROSTACYCLIN_SIGNALLING_THROUGH_PROSTACYCLIN_RECEPTOR</Data></Cell>
    <Cell ss:Index="4"><Data ss:Type="Number">17</Data></Cell>
    <Cell><Data ss:Type="Number">0.25376694999999999</Data></Cell>
    <Cell><Data ss:Type="Number">0.70114695999999999</Data></Cell>
    <Cell><Data ss:Type="Number">0.89610389999999995</Data></Cell>
    <Cell><Data ss:Type="Number">0.98982656000000002</Data></Cell>
    <Cell><Data ss:Type="Number">1</Data></Cell>
    <Cell><Data ss:Type="Number">713</Data></Cell>
    <Cell><Data ss:Type="String">tags=12%, list=5%, signal=12%</Data></Cell>
   </Row>
   <Row>
    <Cell><Data ss:Type="String">PID_P38_MK2_PATHWAY</Data></Cell>
    <Cell><Data ss:Type="String">PID_P38_MK2_PATHWAY</Data></Cell>
    <Cell ss:Index="4"><Data ss:Type="Number">21</Data></Cell>
    <Cell><Data ss:Type="Number">0.24662669000000001</Data></Cell>
    <Cell><Data ss:Type="Number">0.69647884000000004</Data></Cell>
    <Cell><Data ss:Type="Number">0.86572439999999995</Data></Cell>
    <Cell><Data ss:Type="Number">0.99121389999999998</Data></Cell>
    <Cell><Data ss:Type="Number">1</Data></Cell>
    <Cell><Data ss:Type="Number">5510</Data></Cell>
    <Cell><Data ss:Type="String">tags=48%, list=36%, signal=74%</Data></Cell>
   </Row>
   <Row>
    <Cell><Data ss:Type="String">KEGG_LONG_TERM_POTENTIATION</Data></Cell>
    <Cell><Data ss:Type="String">KEGG_LONG_TERM_POTENTIATION</Data></Cell>
    <Cell ss:Index="4"><Data ss:Type="Number">55</Data></Cell>
    <Cell><Data ss:Type="Number">0.19408101999999999</Data></Cell>
    <Cell><Data ss:Type="Number">0.69424366999999998</Data></Cell>
    <Cell><Data ss:Type="Number">0.96296300000000001</Data></Cell>
    <Cell><Data ss:Type="Number">0.99054529999999996</Data></Cell>
    <Cell><Data ss:Type="Number">1</Data></Cell>
    <Cell><Data ss:Type="Number">511</Data></Cell>
    <Cell><Data ss:Type="String">tags=5%, list=3%, signal=6%</Data></Cell>
   </Row>
   <Row>
    <Cell><Data ss:Type="String">REACTOME_THROMBOXANE_SIGNALLING_THROUGH_TP_RECEPTOR</Data></Cell>
    <Cell><Data ss:Type="String">REACTOME_THROMBOXANE_SIGNALLING_THROUGH_TP_RECEPTOR</Data></Cell>
    <Cell ss:Index="4"><Data ss:Type="Number">21</Data></Cell>
    <Cell><Data ss:Type="Number">0.23738171</Data></Cell>
    <Cell><Data ss:Type="Number">0.68738630000000001</Data></Cell>
    <Cell><Data ss:Type="Number">0.89887640000000002</Data></Cell>
    <Cell><Data ss:Type="Number">0.99329520000000004</Data></Cell>
    <Cell><Data ss:Type="Number">1</Data></Cell>
    <Cell><Data ss:Type="Number">713</Data></Cell>
    <Cell><Data ss:Type="String">tags=10%, list=5%, signal=10%</Data></Cell>
   </Row>
   <Row>
    <Cell><Data ss:Type="String">PID_HNF3A_PATHWAY</Data></Cell>
    <Cell><Data ss:Type="String">PID_HNF3A_PATHWAY</Data></Cell>
    <Cell ss:Index="4"><Data ss:Type="Number">28</Data></Cell>
    <Cell><Data ss:Type="Number">0.22590542</Data></Cell>
    <Cell><Data ss:Type="Number">0.68479734999999997</Data></Cell>
    <Cell><Data ss:Type="Number">0.90671639999999998</Data></Cell>
    <Cell><Data ss:Type="Number">0.99255764000000002</Data></Cell>
    <Cell><Data ss:Type="Number">1</Data></Cell>
    <Cell><Data ss:Type="Number">1549</Data></Cell>
    <Cell><Data ss:Type="String">tags=14%, list=10%, signal=16%</Data></Cell>
   </Row>
   <Row>
    <Cell><Data ss:Type="String">KEGG_ENDOMETRIAL_CANCER</Data></Cell>
    <Cell><Data ss:Type="String">KEGG_ENDOMETRIAL_CANCER</Data></Cell>
    <Cell ss:Index="4"><Data ss:Type="Number">48</Data></Cell>
    <Cell><Data ss:Type="Number">0.19937983000000001</Data></Cell>
    <Cell><Data ss:Type="Number">0.6834152</Data></Cell>
    <Cell><Data ss:Type="Number">0.96059114000000001</Data></Cell>
    <Cell><Data ss:Type="Number">0.99096525000000002</Data></Cell>
    <Cell><Data ss:Type="Number">1</Data></Cell>
    <Cell><Data ss:Type="Number">2140</Data></Cell>
    <Cell><Data ss:Type="String">tags=19%, list=14%, signal=22%</Data></Cell>
   </Row>
   <Row>
    <Cell><Data ss:Type="String">REACTOME_RNA_POL_III_TRANSCRIPTION</Data></Cell>
    <Cell><Data ss:Type="String">REACTOME_RNA_POL_III_TRANSCRIPTION</Data></Cell>
    <Cell ss:Index="4"><Data ss:Type="Number">33</Data></Cell>
    <Cell><Data ss:Type="Number">0.20607795000000001</Data></Cell>
    <Cell><Data ss:Type="Number">0.67989599999999994</Data></Cell>
    <Cell><Data ss:Type="Number">0.93227093999999999</Data></Cell>
    <Cell><Data ss:Type="Number">0.99096965999999997</Data></Cell>
    <Cell><Data ss:Type="Number">1</Data></Cell>
    <Cell><Data ss:Type="Number">6327</Data></Cell>
    <Cell><Data ss:Type="String">tags=58%, list=41%, signal=98%</Data></Cell>
   </Row>
   <Row>
    <Cell><Data ss:Type="String">REACTOME_PD1_SIGNALING</Data></Cell>
    <Cell><Data ss:Type="String">REACTOME_PD1_SIGNALING</Data></Cell>
    <Cell ss:Index="4"><Data ss:Type="Number">16</Data></Cell>
    <Cell><Data ss:Type="Number">0.25315395000000002</Data></Cell>
    <Cell><Data ss:Type="Number">0.67744320000000002</Data></Cell>
    <Cell><Data ss:Type="Number">0.88392859999999995</Data></Cell>
    <Cell><Data ss:Type="Number">0.98995080000000002</Data></Cell>
    <Cell><Data ss:Type="Number">1</Data></Cell>
    <Cell><Data ss:Type="Number">6390</Data></Cell>
    <Cell><Data ss:Type="String">tags=63%, list=42%, signal=107%</Data></Cell>
   </Row>
   <Row>
    <Cell><Data ss:Type="String">REACTOME_PROLONGED_ERK_ACTIVATION_EVENTS</Data></Cell>
    <Cell><Data ss:Type="String">REACTOME_PROLONGED_ERK_ACTIVATION_EVENTS</Data></Cell>
    <Cell ss:Index="4"><Data ss:Type="Number">17</Data></Cell>
    <Cell><Data ss:Type="Number">0.24996726</Data></Cell>
    <Cell><Data ss:Type="Number">0.67082149999999996</Data></Cell>
    <Cell><Data ss:Type="Number">0.91909384999999999</Data></Cell>
    <Cell><Data ss:Type="Number">0.99189039999999995</Data></Cell>
    <Cell><Data ss:Type="Number">1</Data></Cell>
    <Cell><Data ss:Type="Number">11454</Data></Cell>
    <Cell><Data ss:Type="String">tags=100%, list=75%, signal=400%</Data></Cell>
   </Row>
   <Row>
    <Cell><Data ss:Type="String">BIOCARTA_TID_PATHWAY</Data></Cell>
    <Cell><Data ss:Type="String">BIOCARTA_TID_PATHWAY</Data></Cell>
    <Cell ss:Index="4"><Data ss:Type="Number">17</Data></Cell>
    <Cell><Data ss:Type="Number">0.24331245000000001</Data></Cell>
    <Cell><Data ss:Type="Number">0.66829680000000002</Data></Cell>
    <Cell><Data ss:Type="Number">0.92307689999999998</Data></Cell>
    <Cell><Data ss:Type="Number">0.99097126999999996</Data></Cell>
    <Cell><Data ss:Type="Number">1</Data></Cell>
    <Cell><Data ss:Type="Number">351</Data></Cell>
    <Cell><Data ss:Type="String">tags=6%, list=2%, signal=6%</Data></Cell>
   </Row>
   <Row>
    <Cell><Data ss:Type="String">SA_CASPASE_CASCADE</Data></Cell>
    <Cell><Data ss:Type="String">SA_CASPASE_CASCADE</Data></Cell>
    <Cell ss:Index="4"><Data ss:Type="Number">17</Data></Cell>
    <Cell><Data ss:Type="Number">0.23804048</Data></Cell>
    <Cell><Data ss:Type="Number">0.66238549999999996</Data></Cell>
    <Cell><Data ss:Type="Number">0.89836066999999997</Data></Cell>
    <Cell><Data ss:Type="Number">0.99224440000000003</Data></Cell>
    <Cell><Data ss:Type="Number">1</Data></Cell>
    <Cell><Data ss:Type="Number">1537</Data></Cell>
    <Cell><Data ss:Type="String">tags=18%, list=10%, signal=20%</Data></Cell>
   </Row>
   <Row>
    <Cell><Data ss:Type="String">REACTOME_SIGNALLING_TO_RAS</Data></Cell>
    <Cell><Data ss:Type="String">REACTOME_SIGNALLING_TO_RAS</Data></Cell>
    <Cell ss:Index="4"><Data ss:Type="Number">25</Data></Cell>
    <Cell><Data ss:Type="Number">0.22067513999999999</Data></Cell>
    <Cell><Data ss:Type="Number">0.65705550000000001</Data></Cell>
    <Cell><Data ss:Type="Number">0.96078430000000004</Data></Cell>
    <Cell><Data ss:Type="Number">0.99283575999999996</Data></Cell>
    <Cell><Data ss:Type="Number">1</Data></Cell>
    <Cell><Data ss:Type="Number">2158</Data></Cell>
    <Cell><Data ss:Type="String">tags=20%, list=14%, signal=23%</Data></Cell>
   </Row>
   <Row>
    <Cell><Data ss:Type="String">KEGG_REGULATION_OF_AUTOPHAGY</Data></Cell>
    <Cell><Data ss:Type="String">KEGG_REGULATION_OF_AUTOPHAGY</Data></Cell>
    <Cell ss:Index="4"><Data ss:Type="Number">19</Data></Cell>
    <Cell><Data ss:Type="Number">0.23783356</Data></Cell>
    <Cell><Data ss:Type="Number">0.65396980000000005</Data></Cell>
    <Cell><Data ss:Type="Number">0.91973245000000003</Data></Cell>
    <Cell><Data ss:Type="Number">0.99205659999999996</Data></Cell>
    <Cell><Data ss:Type="Number">1</Data></Cell>
    <Cell><Data ss:Type="Number">4458</Data></Cell>
    <Cell><Data ss:Type="String">tags=32%, list=29%, signal=45%</Data></Cell>
   </Row>
   <Row>
    <Cell><Data ss:Type="String">REACTOME_NONSENSE_MEDIATED_DECAY_ENHANCED_BY_THE_EXON_JUNCTION_COMPLEX</Data></Cell>
    <Cell><Data ss:Type="String">REACTOME_NONSENSE_MEDIATED_DECAY_ENHANCED_BY_THE_EXON_JUNCTION_COMPLEX</Data></Cell>
    <Cell ss:Index="4"><Data ss:Type="Number">100</Data></Cell>
    <Cell><Data ss:Type="Number">0.16022119000000001</Data></Cell>
    <Cell><Data ss:Type="Number">0.64678437</Data></Cell>
    <Cell><Data ss:Type="Number">0.98387100000000005</Data></Cell>
    <Cell><Data ss:Type="Number">0.99331736999999998</Data></Cell>
    <Cell><Data ss:Type="Number">1</Data></Cell>
    <Cell><Data ss:Type="Number">12142</Data></Cell>
    <Cell><Data ss:Type="String">tags=99%, list=80%, signal=480%</Data></Cell>
   </Row>
   <Row>
    <Cell><Data ss:Type="String">REACTOME_ARMS_MEDIATED_ACTIVATION</Data></Cell>
    <Cell><Data ss:Type="String">REACTOME_ARMS_MEDIATED_ACTIVATION</Data></Cell>
    <Cell ss:Index="4"><Data ss:Type="Number">15</Data></Cell>
    <Cell><Data ss:Type="Number">0.24993438000000001</Data></Cell>
    <Cell><Data ss:Type="Number">0.64638512999999997</Data></Cell>
    <Cell><Data ss:Type="Number">0.90825690000000003</Data></Cell>
    <Cell><Data ss:Type="Number">0.99093310000000001</Data></Cell>
    <Cell><Data ss:Type="Number">1</Data></Cell>
    <Cell><Data ss:Type="Number">11454</Data></Cell>
    <Cell><Data ss:Type="String">tags=100%, list=75%, signal=400%</Data></Cell>
   </Row>
   <Row>
    <Cell><Data ss:Type="String">REACTOME_REGULATION_OF_SIGNALING_BY_CBL</Data></Cell>
    <Cell><Data ss:Type="String">REACTOME_REGULATION_OF_SIGNALING_BY_CBL</Data></Cell>
    <Cell ss:Index="4"><Data ss:Type="Number">18</Data></Cell>
    <Cell><Data ss:Type="Number">0.23170963999999999</Data></Cell>
    <Cell><Data ss:Type="Number">0.63095230000000002</Data></Cell>
    <Cell><Data ss:Type="Number">0.9207921</Data></Cell>
    <Cell><Data ss:Type="Number">0.99618479999999998</Data></Cell>
    <Cell><Data ss:Type="Number">1</Data></Cell>
    <Cell><Data ss:Type="Number">2140</Data></Cell>
    <Cell><Data ss:Type="String">tags=22%, list=14%, signal=26%</Data></Cell>
   </Row>
   <Row>
    <Cell><Data ss:Type="String">REACTOME_SMAD2_SMAD3_SMAD4_HETEROTRIMER_REGULATES_TRANSCRIPTION</Data></Cell>
    <Cell><Data ss:Type="String">REACTOME_SMAD2_SMAD3_SMAD4_HETEROTRIMER_REGULATES_TRANSCRIPTION</Data></Cell>
    <Cell ss:Index="4"><Data ss:Type="Number">24</Data></Cell>
    <Cell><Data ss:Type="Number">0.20851573000000001</Data></Cell>
    <Cell><Data ss:Type="Number">0.63029592999999995</Data></Cell>
    <Cell><Data ss:Type="Number">0.94863014999999995</Data></Cell>
    <Cell><Data ss:Type="Number">0.99392360000000002</Data></Cell>
    <Cell><Data ss:Type="Number">1</Data></Cell>
    <Cell><Data ss:Type="Number">2710</Data></Cell>
    <Cell><Data ss:Type="String">tags=17%, list=18%, signal=20%</Data></Cell>
   </Row>
   <Row>
    <Cell><Data ss:Type="String">REACTOME_CREB_PHOSPHORYLATION_THROUGH_THE_ACTIVATION_OF_RAS</Data></Cell>
    <Cell><Data ss:Type="String">REACTOME_CREB_PHOSPHORYLATION_THROUGH_THE_ACTIVATION_OF_RAS</Data></Cell>
    <Cell ss:Index="4"><Data ss:Type="Number">21</Data></Cell>
    <Cell><Data ss:Type="Number">0.22074808000000001</Data></Cell>
    <Cell><Data ss:Type="Number">0.62094439999999995</Data></Cell>
    <Cell><Data ss:Type="Number">0.9375</Data></Cell>
    <Cell><Data ss:Type="Number">0.99512029999999996</Data></Cell>
    <Cell><Data ss:Type="Number">1</Data></Cell>
    <Cell><Data ss:Type="Number">231</Data></Cell>
    <Cell><Data ss:Type="String">tags=5%, list=2%, signal=5%</Data></Cell>
   </Row>
   <Row>
    <Cell><Data ss:Type="String">PID_RETINOIC_ACID_PATHWAY</Data></Cell>
    <Cell><Data ss:Type="String">PID_RETINOIC_ACID_PATHWAY</Data></Cell>
    <Cell ss:Index="4"><Data ss:Type="Number">27</Data></Cell>
    <Cell><Data ss:Type="Number">0.20105733000000001</Data></Cell>
    <Cell><Data ss:Type="Number">0.61576200000000003</Data></Cell>
    <Cell><Data ss:Type="Number">0.96761129999999995</Data></Cell>
    <Cell><Data ss:Type="Number">0.99468195000000004</Data></Cell>
    <Cell><Data ss:Type="Number">1</Data></Cell>
    <Cell><Data ss:Type="Number">4223</Data></Cell>
    <Cell><Data ss:Type="String">tags=26%, list=28%, signal=36%</Data></Cell>
   </Row>
   <Row>
    <Cell><Data ss:Type="String">PID_INTEGRIN_A4B1_PATHWAY</Data></Cell>
    <Cell><Data ss:Type="String">PID_INTEGRIN_A4B1_PATHWAY</Data></Cell>
    <Cell ss:Index="4"><Data ss:Type="Number">31</Data></Cell>
    <Cell><Data ss:Type="Number">0.19033117999999999</Data></Cell>
    <Cell><Data ss:Type="Number">0.60632956000000005</Data></Cell>
    <Cell><Data ss:Type="Number">0.96311473999999997</Data></Cell>
    <Cell><Data ss:Type="Number">0.99597040000000003</Data></Cell>
    <Cell><Data ss:Type="Number">1</Data></Cell>
    <Cell><Data ss:Type="Number">2208</Data></Cell>
    <Cell><Data ss:Type="String">tags=19%, list=14%, signal=23%</Data></Cell>
   </Row>
   <Row>
    <Cell><Data ss:Type="String">PID_CD8_TCR_DOWNSTREAM_PATHWAY</Data></Cell>
    <Cell><Data ss:Type="String">PID_CD8_TCR_DOWNSTREAM_PATHWAY</Data></Cell>
    <Cell ss:Index="4"><Data ss:Type="Number">47</Data></Cell>
    <Cell><Data ss:Type="Number">0.17421058</Data></Cell>
    <Cell><Data ss:Type="Number">0.60405240000000004</Data></Cell>
    <Cell><Data ss:Type="Number">1</Data></Cell>
    <Cell><Data ss:Type="Number">0.99426329999999996</Data></Cell>
    <Cell><Data ss:Type="Number">1</Data></Cell>
    <Cell><Data ss:Type="Number">4146</Data></Cell>
    <Cell><Data ss:Type="String">tags=28%, list=27%, signal=38%</Data></Cell>
   </Row>
   <Row>
    <Cell><Data ss:Type="String">PID_HIV_NEF_PATHWAY</Data></Cell>
    <Cell><Data ss:Type="String">PID_HIV_NEF_PATHWAY</Data></Cell>
    <Cell ss:Index="4"><Data ss:Type="Number">34</Data></Cell>
    <Cell><Data ss:Type="Number">0.17303859999999999</Data></Cell>
    <Cell><Data ss:Type="Number">0.55458426000000005</Data></Cell>
    <Cell><Data ss:Type="Number">1</Data></Cell>
    <Cell><Data ss:Type="Number">1</Data></Cell>
    <Cell><Data ss:Type="Number">1</Data></Cell>
    <Cell><Data ss:Type="Number">3511</Data></Cell>
    <Cell><Data ss:Type="String">tags=21%, list=23%, signal=27%</Data></Cell>
   </Row>
   <Row>
    <Cell><Data ss:Type="String">PID_LKB1_PATHWAY</Data></Cell>
    <Cell><Data ss:Type="String">PID_LKB1_PATHWAY</Data></Cell>
    <Cell ss:Index="4"><Data ss:Type="Number">34</Data></Cell>
    <Cell><Data ss:Type="Number">0.16651899000000001</Data></Cell>
    <Cell><Data ss:Type="Number">0.54146265999999998</Data></Cell>
    <Cell><Data ss:Type="Number">0.99570817</Data></Cell>
    <Cell><Data ss:Type="Number">1</Data></Cell>
    <Cell><Data ss:Type="Number">1</Data></Cell>
    <Cell><Data ss:Type="Number">3726</Data></Cell>
    <Cell><Data ss:Type="String">tags=24%, list=24%, signal=31%</Data></Cell>
   </Row>
   <Row>
    <Cell><Data ss:Type="String">REACTOME_CITRIC_ACID_CYCLE_TCA_CYCLE</Data></Cell>
    <Cell><Data ss:Type="String">REACTOME_CITRIC_ACID_CYCLE_TCA_CYCLE</Data></Cell>
    <Cell ss:Index="4"><Data ss:Type="Number">18</Data></Cell>
    <Cell><Data ss:Type="Number">0.18827471000000001</Data></Cell>
    <Cell><Data ss:Type="Number">0.52582079999999998</Data></Cell>
    <Cell><Data ss:Type="Number">0.95692306999999999</Data></Cell>
    <Cell><Data ss:Type="Number">1</Data></Cell>
    <Cell><Data ss:Type="Number">1</Data></Cell>
    <Cell><Data ss:Type="Number">12395</Data></Cell>
    <Cell><Data ss:Type="String">tags=100%, list=81%, signal=531%</Data></Cell>
   </Row>
   <Row>
    <Cell><Data ss:Type="String">BIOCARTA_NDKDYNAMIN_PATHWAY</Data></Cell>
    <Cell><Data ss:Type="String">BIOCARTA_NDKDYNAMIN_PATHWAY</Data></Cell>
    <Cell ss:Index="4"><Data ss:Type="Number">16</Data></Cell>
    <Cell><Data ss:Type="Number">0.19439624</Data></Cell>
    <Cell><Data ss:Type="Number">0.51988626000000004</Data></Cell>
    <Cell><Data ss:Type="Number">0.9800664</Data></Cell>
    <Cell><Data ss:Type="Number">1</Data></Cell>
    <Cell><Data ss:Type="Number">1</Data></Cell>
    <Cell><Data ss:Type="Number">5845</Data></Cell>
    <Cell><Data ss:Type="String">tags=50%, list=38%, signal=81%</Data></Cell>
   </Row>
   <Row>
    <Cell><Data ss:Type="String">BIOCARTA_PYK2_PATHWAY</Data></Cell>
    <Cell><Data ss:Type="String">BIOCARTA_PYK2_PATHWAY</Data></Cell>
    <Cell ss:Index="4"><Data ss:Type="Number">27</Data></Cell>
    <Cell><Data ss:Type="Number">0.16642255</Data></Cell>
    <Cell><Data ss:Type="Number">0.51068100000000005</Data></Cell>
    <Cell><Data ss:Type="Number">0.99224805999999999</Data></Cell>
    <Cell><Data ss:Type="Number">1</Data></Cell>
    <Cell><Data ss:Type="Number">1</Data></Cell>
    <Cell><Data ss:Type="Number">2158</Data></Cell>
    <Cell><Data ss:Type="String">tags=11%, list=14%, signal=13%</Data></Cell>
   </Row>
   <Row>
    <Cell><Data ss:Type="String">REACTOME_PEROXISOMAL_LIPID_METABOLISM</Data></Cell>
    <Cell><Data ss:Type="String">REACTOME_PEROXISOMAL_LIPID_METABOLISM</Data></Cell>
    <Cell ss:Index="4"><Data ss:Type="Number">17</Data></Cell>
    <Cell><Data ss:Type="Number">0.18354094000000001</Data></Cell>
    <Cell><Data ss:Type="Number">0.49694294</Data></Cell>
    <Cell><Data ss:Type="Number">0.98095239999999995</Data></Cell>
    <Cell><Data ss:Type="Number">1</Data></Cell>
    <Cell><Data ss:Type="Number">1</Data></Cell>
    <Cell><Data ss:Type="Number">12467</Data></Cell>
    <Cell><Data ss:Type="String">tags=100%, list=82%, signal=545%</Data></Cell>
   </Row>
   <Row>
    <Cell><Data ss:Type="String">PID_MTOR_4PATHWAY</Data></Cell>
    <Cell><Data ss:Type="String">PID_MTOR_4PATHWAY</Data></Cell>
    <Cell ss:Index="4"><Data ss:Type="Number">59</Data></Cell>
    <Cell><Data ss:Type="Number">0.13532348</Data></Cell>
    <Cell><Data ss:Type="Number">0.48524509999999998</Data></Cell>
    <Cell><Data ss:Type="Number">1</Data></Cell>
    <Cell><Data ss:Type="Number">1</Data></Cell>
    <Cell><Data ss:Type="Number">1</Data></Cell>
    <Cell><Data ss:Type="Number">13208</Data></Cell>
    <Cell><Data ss:Type="String">tags=100%, list=87%, signal=739%</Data></Cell>
   </Row>
   <Row>
    <Cell><Data ss:Type="String">REACTOME_SIGNALLING_TO_ERKS</Data></Cell>
    <Cell><Data ss:Type="String">REACTOME_SIGNALLING_TO_ERKS</Data></Cell>
    <Cell ss:Index="4"><Data ss:Type="Number">33</Data></Cell>
    <Cell><Data ss:Type="Number">0.14958914000000001</Data></Cell>
    <Cell><Data ss:Type="Number">0.46692412999999999</Data></Cell>
    <Cell><Data ss:Type="Number">0.99579830000000003</Data></Cell>
    <Cell><Data ss:Type="Number">0.99967439999999996</Data></Cell>
    <Cell><Data ss:Type="Number">1</Data></Cell>
    <Cell><Data ss:Type="Number">2158</Data></Cell>
    <Cell><Data ss:Type="String">tags=15%, list=14%, signal=18%</Data></Cell>
   </Row>
   <Row>
    <Cell><Data ss:Type="String">BIOCARTA_PML_PATHWAY</Data></Cell>
    <Cell><Data ss:Type="String">BIOCARTA_PML_PATHWAY</Data></Cell>
    <Cell ss:Index="4"><Data ss:Type="Number">16</Data></Cell>
    <Cell><Data ss:Type="Number">0.14890726000000001</Data></Cell>
    <Cell><Data ss:Type="Number">0.39620385000000002</Data></Cell>
    <Cell><Data ss:Type="Number">1</Data></Cell>
    <Cell><Data ss:Type="Number">0.99968369999999995</Data></Cell>
    <Cell><Data ss:Type="Number">1</Data></Cell>
    <Cell><Data ss:Type="Number">1766</Data></Cell>
    <Cell><Data ss:Type="String">tags=13%, list=12%, signal=14%</Data></Cell>
   </Row>
  </Table>
  <WorksheetOptions xmlns="urn:schemas-microsoft-com:office:excel">
   <PageLayoutZoom>0</PageLayoutZoom>
   <ProtectObjects>False</ProtectObjects>
   <ProtectScenarios>False</ProtectScenarios>
  </WorksheetOptions>
 </Worksheet>
 <Worksheet ss:Name="gsea_report_Microarray_Cancer.x">
  <Table ss:ExpandedColumnCount="11" ss:ExpandedRowCount="330" x:FullColumns="1" x:FullRows="1" ss:DefaultColumnWidth="65" ss:DefaultRowHeight="15">
   <Row>
    <Cell><Data ss:Type="String">NAME</Data></Cell>
    <Cell><Data ss:Type="String">GS&lt;br&gt; follow link to MSigDB</Data></Cell>
    <Cell><Data ss:Type="String">GS DETAILS</Data></Cell>
    <Cell><Data ss:Type="String">SIZE</Data></Cell>
    <Cell><Data ss:Type="String">ES</Data></Cell>
    <Cell><Data ss:Type="String">NES</Data></Cell>
    <Cell><Data ss:Type="String">NOM p-val</Data></Cell>
    <Cell><Data ss:Type="String">FDR q-val</Data></Cell>
    <Cell><Data ss:Type="String">FWER p-val</Data></Cell>
    <Cell><Data ss:Type="String">RANK AT MAX</Data></Cell>
    <Cell><Data ss:Type="String">LEADING EDGE</Data></Cell>
   </Row>
   <Row>
    <Cell><Data ss:Type="String">REACTOME_DEPOSITION_OF_NEW_CENPA_CONTAINING_NUCLEOSOMES_AT_THE_CENTROMERE</Data></Cell>
    <Cell><Data ss:Type="String">REACTOME_DEPOSITION_OF_NEW_CENPA_CONTAINING_NUCLEOSOMES_AT_THE_CENTROMERE</Data></Cell>
    <Cell><Data ss:Type="String">Details ...</Data></Cell>
    <Cell><Data ss:Type="Number">54</Data></Cell>
    <Cell><Data ss:Type="Number">0.82911175000000004</Data></Cell>
    <Cell><Data ss:Type="Number">2.6555149999999998</Data></Cell>
    <Cell><Data ss:Type="Number">0</Data></Cell>
    <Cell><Data ss:Type="Number">0</Data></Cell>
    <Cell><Data ss:Type="Number">0</Data></Cell>
    <Cell><Data ss:Type="Number">2628</Data></Cell>
    <Cell><Data ss:Type="String">tags=61%, list=8%, signal=67%</Data></Cell>
   </Row>
   <Row>
    <Cell><Data ss:Type="String">REACTOME_CELL_CYCLE</Data></Cell>
    <Cell><Data ss:Type="String">REACTOME_CELL_CYCLE</Data></Cell>
    <Cell><Data ss:Type="String">Details ...</Data></Cell>
    <Cell><Data ss:Type="Number">347</Data></Cell>
    <Cell><Data ss:Type="Number">0.62231665999999997</Data></Cell>
    <Cell><Data ss:Type="Number">2.5798724000000002</Data></Cell>
    <Cell><Data ss:Type="Number">0</Data></Cell>
    <Cell><Data ss:Type="Number">0</Data></Cell>
    <Cell><Data ss:Type="Number">0</Data></Cell>
    <Cell><Data ss:Type="Number">4101</Data></Cell>
    <Cell><Data ss:Type="String">tags=40%, list=13%, signal=46%</Data></Cell>
   </Row>
   <Row>
    <Cell><Data ss:Type="String">REACTOME_DNA_REPLICATION</Data></Cell>
    <Cell><Data ss:Type="String">REACTOME_DNA_REPLICATION</Data></Cell>
    <Cell><Data ss:Type="String">Details ...</Data></Cell>
    <Cell><Data ss:Type="Number">162</Data></Cell>
    <Cell><Data ss:Type="Number">0.67889440000000001</Data></Cell>
    <Cell><Data ss:Type="Number">2.5718787000000001</Data></Cell>
    <Cell><Data ss:Type="Number">0</Data></Cell>
    <Cell><Data ss:Type="Number">0</Data></Cell>
    <Cell><Data ss:Type="Number">0</Data></Cell>
    <Cell><Data ss:Type="Number">4332</Data></Cell>
    <Cell><Data ss:Type="String">tags=48%, list=14%, signal=55%</Data></Cell>
   </Row>
   <Row>
    <Cell><Data ss:Type="String">REACTOME_MEIOTIC_RECOMBINATION</Data></Cell>
    <Cell><Data ss:Type="String">REACTOME_MEIOTIC_RECOMBINATION</Data></Cell>
    <Cell><Data ss:Type="String">Details ...</Data></Cell>
    <Cell><Data ss:Type="Number">74</Data></Cell>
    <Cell><Data ss:Type="Number">0.74477729999999998</Data></Cell>
    <Cell><Data ss:Type="Number">2.5482279999999999</Data></Cell>
    <Cell><Data ss:Type="Number">0</Data></Cell>
    <Cell><Data ss:Type="Number">0</Data></Cell>
    <Cell><Data ss:Type="Number">0</Data></Cell>
    <Cell><Data ss:Type="Number">2611</Data></Cell>
    <Cell><Data ss:Type="String">tags=43%, list=8%, signal=47%</Data></Cell>
   </Row>
   <Row>
    <Cell><Data ss:Type="String">REACTOME_CHROMOSOME_MAINTENANCE</Data></Cell>
    <Cell><Data ss:Type="String">REACTOME_CHROMOSOME_MAINTENANCE</Data></Cell>
    <Cell><Data ss:Type="String">Details ...</Data></Cell>
    <Cell><Data ss:Type="Number">104</Data></Cell>
    <Cell><Data ss:Type="Number">0.71001069999999999</Data></Cell>
    <Cell><Data ss:Type="Number">2.5429472999999998</Data></Cell>
    <Cell><Data ss:Type="Number">0</Data></Cell>
    <Cell><Data ss:Type="Number">0</Data></Cell>
    <Cell><Data ss:Type="Number">0</Data></Cell>
    <Cell><Data ss:Type="Number">3391</Data></Cell>
    <Cell><Data ss:Type="String">tags=48%, list=11%, signal=54%</Data></Cell>
   </Row>
   <Row>
    <Cell><Data ss:Type="String">REACTOME_PACKAGING_OF_TELOMERE_ENDS</Data></Cell>
    <Cell><Data ss:Type="String">REACTOME_PACKAGING_OF_TELOMERE_ENDS</Data></Cell>
    <Cell><Data ss:Type="String">Details ...</Data></Cell>
    <Cell><Data ss:Type="Number">44</Data></Cell>
    <Cell><Data ss:Type="Number">0.81674396999999999</Data></Cell>
    <Cell><Data ss:Type="Number">2.5218995</Data></Cell>
    <Cell><Data ss:Type="Number">0</Data></Cell>
    <Cell><Data ss:Type="Number">0</Data></Cell>
    <Cell><Data ss:Type="Number">0</Data></Cell>
    <Cell><Data ss:Type="Number">1983</Data></Cell>
    <Cell><Data ss:Type="String">tags=50%, list=6%, signal=53%</Data></Cell>
   </Row>
   <Row>
    <Cell><Data ss:Type="String">REACTOME_TELOMERE_MAINTENANCE</Data></Cell>
    <Cell><Data ss:Type="String">REACTOME_TELOMERE_MAINTENANCE</Data></Cell>
    <Cell><Data ss:Type="String">Details ...</Data></Cell>
    <Cell><Data ss:Type="Number">67</Data></Cell>
    <Cell><Data ss:Type="Number">0.75474023999999995</Data></Cell>
    <Cell><Data ss:Type="Number">2.5127351</Data></Cell>
    <Cell><Data ss:Type="Number">0</Data></Cell>
    <Cell><Data ss:Type="Number">0</Data></Cell>
    <Cell><Data ss:Type="Number">0</Data></Cell>
    <Cell><Data ss:Type="Number">3391</Data></Cell>
    <Cell><Data ss:Type="String">tags=54%, list=11%, signal=60%</Data></Cell>
   </Row>
   <Row>
    <Cell><Data ss:Type="String">REACTOME_MITOTIC_M_M_G1_PHASES</Data></Cell>
    <Cell><Data ss:Type="String">REACTOME_MITOTIC_M_M_G1_PHASES</Data></Cell>
    <Cell><Data ss:Type="String">Details ...</Data></Cell>
    <Cell><Data ss:Type="Number">143</Data></Cell>
    <Cell><Data ss:Type="Number">0.66953090000000004</Data></Cell>
    <Cell><Data ss:Type="Number">2.5003845999999998</Data></Cell>
    <Cell><Data ss:Type="Number">0</Data></Cell>
    <Cell><Data ss:Type="Number">0</Data></Cell>
    <Cell><Data ss:Type="Number">0</Data></Cell>
    <Cell><Data ss:Type="Number">4332</Data></Cell>
    <Cell><Data ss:Type="String">tags=46%, list=14%, signal=53%</Data></Cell>
   </Row>
   <Row>
    <Cell><Data ss:Type="String">REACTOME_RNA_POL_I_PROMOTER_OPENING</Data></Cell>
    <Cell><Data ss:Type="String">REACTOME_RNA_POL_I_PROMOTER_OPENING</Data></Cell>
    <Cell><Data ss:Type="String">Details ...</Data></Cell>
    <Cell><Data ss:Type="Number">51</Data></Cell>
    <Cell><Data ss:Type="Number">0.77320540000000004</Data></Cell>
    <Cell><Data ss:Type="Number">2.4319913</Data></Cell>
    <Cell><Data ss:Type="Number">0</Data></Cell>
    <Cell><Data ss:Type="Number">0</Data></Cell>
    <Cell><Data ss:Type="Number">0</Data></Cell>
    <Cell><Data ss:Type="Number">2611</Data></Cell>
    <Cell><Data ss:Type="String">tags=51%, list=8%, signal=56%</Data></Cell>
   </Row>
   <Row>
    <Cell><Data ss:Type="String">REACTOME_CELL_CYCLE_MITOTIC</Data></Cell>
    <Cell><Data ss:Type="String">REACTOME_CELL_CYCLE_MITOTIC</Data></Cell>
    <Cell><Data ss:Type="String">Details ...</Data></Cell>
    <Cell><Data ss:Type="Number">268</Data></Cell>
    <Cell><Data ss:Type="Number">0.59898450000000003</Data></Cell>
    <Cell><Data ss:Type="Number">2.4164414000000001</Data></Cell>
    <Cell><Data ss:Type="Number">0</Data></Cell>
    <Cell><Data ss:Type="Number">0</Data></Cell>
    <Cell><Data ss:Type="Number">0</Data></Cell>
    <Cell><Data ss:Type="Number">4846</Data></Cell>
    <Cell><Data ss:Type="String">tags=43%, list=15%, signal=51%</Data></Cell>
   </Row>
   <Row>
    <Cell><Data ss:Type="String">REACTOME_MEIOTIC_SYNAPSIS</Data></Cell>
    <Cell><Data ss:Type="String">REACTOME_MEIOTIC_SYNAPSIS</Data></Cell>
    <Cell><Data ss:Type="String">Details ...</Data></Cell>
    <Cell><Data ss:Type="Number">65</Data></Cell>
    <Cell><Data ss:Type="Number">0.70737410000000001</Data></Cell>
    <Cell><Data ss:Type="Number">2.3641272</Data></Cell>
    <Cell><Data ss:Type="Number">0</Data></Cell>
    <Cell><Data ss:Type="Number">0</Data></Cell>
    <Cell><Data ss:Type="Number">0</Data></Cell>
    <Cell><Data ss:Type="Number">2544</Data></Cell>
    <Cell><Data ss:Type="String">tags=40%, list=8%, signal=43%</Data></Cell>
   </Row>
   <Row>
    <Cell><Data ss:Type="String">REACTOME_MEIOSIS</Data></Cell>
    <Cell><Data ss:Type="String">REACTOME_MEIOSIS</Data></Cell>
    <Cell><Data ss:Type="String">Details ...</Data></Cell>
    <Cell><Data ss:Type="Number">100</Data></Cell>
    <Cell><Data ss:Type="Number">0.66407185999999996</Data></Cell>
    <Cell><Data ss:Type="Number">2.3348882</Data></Cell>
    <Cell><Data ss:Type="Number">0</Data></Cell>
    <Cell><Data ss:Type="Number">0</Data></Cell>
    <Cell><Data ss:Type="Number">0</Data></Cell>
    <Cell><Data ss:Type="Number">2611</Data></Cell>
    <Cell><Data ss:Type="String">tags=34%, list=8%, signal=37%</Data></Cell>
   </Row>
   <Row>
    <Cell><Data ss:Type="String">REACTOME_MITOTIC_PROMETAPHASE</Data></Cell>
    <Cell><Data ss:Type="String">REACTOME_MITOTIC_PROMETAPHASE</Data></Cell>
    <Cell><Data ss:Type="String">Details ...</Data></Cell>
    <Cell><Data ss:Type="Number">71</Data></Cell>
    <Cell><Data ss:Type="Number">0.69220720000000002</Data></Cell>
    <Cell><Data ss:Type="Number">2.3314533000000002</Data></Cell>
    <Cell><Data ss:Type="Number">0</Data></Cell>
    <Cell><Data ss:Type="Number">0</Data></Cell>
    <Cell><Data ss:Type="Number">0</Data></Cell>
    <Cell><Data ss:Type="Number">3817</Data></Cell>
    <Cell><Data ss:Type="String">tags=49%, list=12%, signal=56%</Data></Cell>
   </Row>
   <Row>
    <Cell><Data ss:Type="String">REACTOME_CELL_CYCLE_CHECKPOINTS</Data></Cell>
    <Cell><Data ss:Type="String">REACTOME_CELL_CYCLE_CHECKPOINTS</Data></Cell>
    <Cell><Data ss:Type="String">Details ...</Data></Cell>
    <Cell><Data ss:Type="Number">99</Data></Cell>
    <Cell><Data ss:Type="Number">0.64932036000000004</Data></Cell>
    <Cell><Data ss:Type="Number">2.3217134000000001</Data></Cell>
    <Cell><Data ss:Type="Number">0</Data></Cell>
    <Cell><Data ss:Type="Number">0</Data></Cell>
    <Cell><Data ss:Type="Number">0</Data></Cell>
    <Cell><Data ss:Type="Number">5508</Data></Cell>
    <Cell><Data ss:Type="String">tags=47%, list=18%, signal=57%</Data></Cell>
   </Row>
   <Row>
    <Cell><Data ss:Type="String">REACTOME_KINESINS</Data></Cell>
    <Cell><Data ss:Type="String">REACTOME_KINESINS</Data></Cell>
    <Cell><Data ss:Type="String">Details ...</Data></Cell>
    <Cell><Data ss:Type="Number">22</Data></Cell>
    <Cell><Data ss:Type="Number">0.85581379999999996</Data></Cell>
    <Cell><Data ss:Type="Number">2.3137658000000001</Data></Cell>
    <Cell><Data ss:Type="Number">0</Data></Cell>
    <Cell><Data ss:Type="Number">0</Data></Cell>
    <Cell><Data ss:Type="Number">0</Data></Cell>
    <Cell><Data ss:Type="Number">887</Data></Cell>
    <Cell><Data ss:Type="String">tags=45%, list=3%, signal=47%</Data></Cell>
   </Row>
   <Row>
    <Cell><Data ss:Type="String">REACTOME_S_PHASE</Data></Cell>
    <Cell><Data ss:Type="String">REACTOME_S_PHASE</Data></Cell>
    <Cell><Data ss:Type="String">Details ...</Data></Cell>
    <Cell><Data ss:Type="Number">93</Data></Cell>
    <Cell><Data ss:Type="Number">0.64055090000000003</Data></Cell>
    <Cell><Data ss:Type="Number">2.260977</Data></Cell>
    <Cell><Data ss:Type="Number">0</Data></Cell>
    <Cell><Data ss:Type="Number">0</Data></Cell>
    <Cell><Data ss:Type="Number">0</Data></Cell>
    <Cell><Data ss:Type="Number">5468</Data></Cell>
    <Cell><Data ss:Type="String">tags=53%, list=17%, signal=64%</Data></Cell>
   </Row>
   <Row>
    <Cell><Data ss:Type="String">REACTOME_SYNTHESIS_OF_DNA</Data></Cell>
    <Cell><Data ss:Type="String">REACTOME_SYNTHESIS_OF_DNA</Data></Cell>
    <Cell><Data ss:Type="String">Details ...</Data></Cell>
    <Cell><Data ss:Type="Number">79</Data></Cell>
    <Cell><Data ss:Type="Number">0.65592664000000001</Data></Cell>
    <Cell><Data ss:Type="Number">2.2539425</Data></Cell>
    <Cell><Data ss:Type="Number">0</Data></Cell>
    <Cell><Data ss:Type="Number">0</Data></Cell>
    <Cell><Data ss:Type="Number">0</Data></Cell>
    <Cell><Data ss:Type="Number">6173</Data></Cell>
    <Cell><Data ss:Type="String">tags=56%, list=20%, signal=69%</Data></Cell>
   </Row>
   <Row>
    <Cell><Data ss:Type="String">REACTOME_RNA_POL_I_TRANSCRIPTION</Data></Cell>
    <Cell><Data ss:Type="String">REACTOME_RNA_POL_I_TRANSCRIPTION</Data></Cell>
    <Cell><Data ss:Type="String">Details ...</Data></Cell>
    <Cell><Data ss:Type="Number">74</Data></Cell>
    <Cell><Data ss:Type="Number">0.67067385000000002</Data></Cell>
    <Cell><Data ss:Type="Number">2.2518687000000002</Data></Cell>
    <Cell><Data ss:Type="Number">0</Data></Cell>
    <Cell><Data ss:Type="Number">0</Data></Cell>
    <Cell><Data ss:Type="Number">0</Data></Cell>
    <Cell><Data ss:Type="Number">3425</Data></Cell>
    <Cell><Data ss:Type="String">tags=45%, list=11%, signal=50%</Data></Cell>
   </Row>
   <Row>
    <Cell><Data ss:Type="String">PID_FANCONI_PATHWAY</Data></Cell>
    <Cell><Data ss:Type="String">PID_FANCONI_PATHWAY</Data></Cell>
    <Cell><Data ss:Type="String">Details ...</Data></Cell>
    <Cell><Data ss:Type="Number">42</Data></Cell>
    <Cell><Data ss:Type="Number">0.71150433999999996</Data></Cell>
    <Cell><Data ss:Type="Number">2.2094033</Data></Cell>
    <Cell><Data ss:Type="Number">0</Data></Cell>
    <Cell><Data ss:Type="Number">0</Data></Cell>
    <Cell><Data ss:Type="Number">0</Data></Cell>
    <Cell><Data ss:Type="Number">4511</Data></Cell>
    <Cell><Data ss:Type="String">tags=60%, list=14%, signal=69%</Data></Cell>
   </Row>
   <Row>
    <Cell><Data ss:Type="String">PID_PLK1_PATHWAY</Data></Cell>
    <Cell><Data ss:Type="String">PID_PLK1_PATHWAY</Data></Cell>
    <Cell><Data ss:Type="String">Details ...</Data></Cell>
    <Cell><Data ss:Type="Number">38</Data></Cell>
    <Cell><Data ss:Type="Number">0.73561520000000002</Data></Cell>
    <Cell><Data ss:Type="Number">2.1969723999999999</Data></Cell>
    <Cell><Data ss:Type="Number">0</Data></Cell>
    <Cell><Data ss:Type="Number">0</Data></Cell>
    <Cell><Data ss:Type="Number">0</Data></Cell>
    <Cell><Data ss:Type="Number">1976</Data></Cell>
    <Cell><Data ss:Type="String">tags=47%, list=6%, signal=51%</Data></Cell>
   </Row>
   <Row>
    <Cell><Data ss:Type="String">REACTOME_REGULATION_OF_MITOTIC_CELL_CYCLE</Data></Cell>
    <Cell><Data ss:Type="String">REACTOME_REGULATION_OF_MITOTIC_CELL_CYCLE</Data></Cell>
    <Cell ss:Index="4"><Data ss:Type="Number">72</Data></Cell>
    <Cell><Data ss:Type="Number">0.64730734000000001</Data></Cell>
    <Cell><Data ss:Type="Number">2.1900718000000001</Data></Cell>
    <Cell><Data ss:Type="Number">0</Data></Cell>
    <Cell ss:StyleID="s16"><Data ss:Type="Number">4.5410629999999997E-5</Data></Cell>
    <Cell><Data ss:Type="Number">1E-3</Data></Cell>
    <Cell><Data ss:Type="Number">5508</Data></Cell>
    <Cell><Data ss:Type="String">tags=43%, list=18%, signal=52%</Data></Cell>
   </Row>
   <Row>
    <Cell><Data ss:Type="String">KEGG_SYSTEMIC_LUPUS_ERYTHEMATOSUS</Data></Cell>
    <Cell><Data ss:Type="String">KEGG_SYSTEMIC_LUPUS_ERYTHEMATOSUS</Data></Cell>
    <Cell ss:Index="4"><Data ss:Type="Number">114</Data></Cell>
    <Cell><Data ss:Type="Number">0.60303587000000003</Data></Cell>
    <Cell><Data ss:Type="Number">2.18004</Data></Cell>
    <Cell><Data ss:Type="Number">0</Data></Cell>
    <Cell ss:StyleID="s16"><Data ss:Type="Number">4.3346507000000002E-5</Data></Cell>
    <Cell><Data ss:Type="Number">1E-3</Data></Cell>
    <Cell><Data ss:Type="Number">2611</Data></Cell>
    <Cell><Data ss:Type="String">tags=34%, list=8%, signal=37%</Data></Cell>
   </Row>
   <Row>
    <Cell><Data ss:Type="String">REACTOME_AMYLOIDS</Data></Cell>
    <Cell><Data ss:Type="String">REACTOME_AMYLOIDS</Data></Cell>
    <Cell ss:Index="4"><Data ss:Type="Number">71</Data></Cell>
    <Cell><Data ss:Type="Number">0.63239800000000002</Data></Cell>
    <Cell><Data ss:Type="Number">2.1335544999999998</Data></Cell>
    <Cell><Data ss:Type="Number">0</Data></Cell>
    <Cell ss:StyleID="s16"><Data ss:Type="Number">4.1461880000000002E-5</Data></Cell>
    <Cell><Data ss:Type="Number">1E-3</Data></Cell>
    <Cell><Data ss:Type="Number">2611</Data></Cell>
    <Cell><Data ss:Type="String">tags=38%, list=8%, signal=41%</Data></Cell>
   </Row>
   <Row>
    <Cell><Data ss:Type="String">REACTOME_M_G1_TRANSITION</Data></Cell>
    <Cell><Data ss:Type="String">REACTOME_M_G1_TRANSITION</Data></Cell>
    <Cell ss:Index="4"><Data ss:Type="Number">68</Data></Cell>
    <Cell><Data ss:Type="Number">0.63606625999999999</Data></Cell>
    <Cell><Data ss:Type="Number">2.1156535000000001</Data></Cell>
    <Cell><Data ss:Type="Number">0</Data></Cell>
    <Cell ss:StyleID="s16"><Data ss:Type="Number">3.9734299999999997E-5</Data></Cell>
    <Cell><Data ss:Type="Number">1E-3</Data></Cell>
    <Cell><Data ss:Type="Number">6173</Data></Cell>
    <Cell><Data ss:Type="String">tags=53%, list=20%, signal=66%</Data></Cell>
   </Row>
   <Row>
    <Cell><Data ss:Type="String">REACTOME_G2_M_CHECKPOINTS</Data></Cell>
    <Cell><Data ss:Type="String">REACTOME_G2_M_CHECKPOINTS</Data></Cell>
    <Cell ss:Index="4"><Data ss:Type="Number">32</Data></Cell>
    <Cell><Data ss:Type="Number">0.73848486000000002</Data></Cell>
    <Cell><Data ss:Type="Number">2.1005479999999999</Data></Cell>
    <Cell><Data ss:Type="Number">0</Data></Cell>
    <Cell ss:StyleID="s16"><Data ss:Type="Number">3.8144924E-5</Data></Cell>
    <Cell><Data ss:Type="Number">1E-3</Data></Cell>
    <Cell><Data ss:Type="Number">2494</Data></Cell>
    <Cell><Data ss:Type="String">tags=50%, list=8%, signal=54%</Data></Cell>
   </Row>
   <Row>
    <Cell><Data ss:Type="String">REACTOME_RNA_POL_I_RNA_POL_III_AND_MITOCHONDRIAL_TRANSCRIPTION</Data></Cell>
    <Cell><Data ss:Type="String">REACTOME_RNA_POL_I_RNA_POL_III_AND_MITOCHONDRIAL_TRANSCRIPTION</Data></Cell>
    <Cell ss:Index="4"><Data ss:Type="Number">106</Data></Cell>
    <Cell><Data ss:Type="Number">0.57700914000000003</Data></Cell>
    <Cell><Data ss:Type="Number">2.1004453000000001</Data></Cell>
    <Cell><Data ss:Type="Number">0</Data></Cell>
    <Cell ss:StyleID="s16"><Data ss:Type="Number">3.6677814999999997E-5</Data></Cell>
    <Cell><Data ss:Type="Number">1E-3</Data></Cell>
    <Cell><Data ss:Type="Number">6305</Data></Cell>
    <Cell><Data ss:Type="String">tags=50%, list=20%, signal=62%</Data></Cell>
   </Row>
   <Row>
    <Cell><Data ss:Type="String">REACTOME_TRANSCRIPTION</Data></Cell>
    <Cell><Data ss:Type="String">REACTOME_TRANSCRIPTION</Data></Cell>
    <Cell ss:Index="4"><Data ss:Type="Number">173</Data></Cell>
    <Cell><Data ss:Type="Number">0.55421436000000002</Data></Cell>
    <Cell><Data ss:Type="Number">2.097559</Data></Cell>
    <Cell><Data ss:Type="Number">0</Data></Cell>
    <Cell ss:StyleID="s16"><Data ss:Type="Number">3.5319374999999998E-5</Data></Cell>
    <Cell><Data ss:Type="Number">1E-3</Data></Cell>
    <Cell><Data ss:Type="Number">6354</Data></Cell>
    <Cell><Data ss:Type="String">tags=46%, list=20%, signal=58%</Data></Cell>
   </Row>
   <Row>
    <Cell><Data ss:Type="String">REACTOME_DNA_STRAND_ELONGATION</Data></Cell>
    <Cell><Data ss:Type="String">REACTOME_DNA_STRAND_ELONGATION</Data></Cell>
    <Cell ss:Index="4"><Data ss:Type="Number">27</Data></Cell>
    <Cell><Data ss:Type="Number">0.74773590000000001</Data></Cell>
    <Cell><Data ss:Type="Number">2.0816566999999999</Data></Cell>
    <Cell><Data ss:Type="Number">0</Data></Cell>
    <Cell ss:StyleID="s16"><Data ss:Type="Number">3.4057970000000003E-5</Data></Cell>
    <Cell><Data ss:Type="Number">1E-3</Data></Cell>
    <Cell><Data ss:Type="Number">6173</Data></Cell>
    <Cell><Data ss:Type="String">tags=85%, list=20%, signal=106%</Data></Cell>
   </Row>
   <Row>
    <Cell><Data ss:Type="String">KEGG_CELL_CYCLE</Data></Cell>
    <Cell><Data ss:Type="String">KEGG_CELL_CYCLE</Data></Cell>
    <Cell ss:Index="4"><Data ss:Type="Number">113</Data></Cell>
    <Cell><Data ss:Type="Number">0.56066689999999997</Data></Cell>
    <Cell><Data ss:Type="Number">2.0642097000000001</Data></Cell>
    <Cell><Data ss:Type="Number">0</Data></Cell>
    <Cell ss:StyleID="s16"><Data ss:Type="Number">9.3645479999999995E-5</Data></Cell>
    <Cell><Data ss:Type="Number">3.0000000000000001E-3</Data></Cell>
    <Cell><Data ss:Type="Number">2203</Data></Cell>
    <Cell><Data ss:Type="String">tags=31%, list=7%, signal=33%</Data></Cell>
   </Row>
   <Row>
    <Cell><Data ss:Type="String">BIOCARTA_G2_PATHWAY</Data></Cell>
    <Cell><Data ss:Type="String">BIOCARTA_G2_PATHWAY</Data></Cell>
    <Cell ss:Index="4"><Data ss:Type="Number">23</Data></Cell>
    <Cell><Data ss:Type="Number">0.77369666000000004</Data></Cell>
    <Cell><Data ss:Type="Number">2.0617793</Data></Cell>
    <Cell><Data ss:Type="Number">0</Data></Cell>
    <Cell ss:StyleID="s16"><Data ss:Type="Number">9.052396E-5</Data></Cell>
    <Cell><Data ss:Type="Number">3.0000000000000001E-3</Data></Cell>
    <Cell><Data ss:Type="Number">2544</Data></Cell>
    <Cell><Data ss:Type="String">tags=43%, list=8%, signal=47%</Data></Cell>
   </Row>
   <Row>
    <Cell><Data ss:Type="String">REACTOME_ACTIVATION_OF_ATR_IN_RESPONSE_TO_REPLICATION_STRESS</Data></Cell>
    <Cell><Data ss:Type="String">REACTOME_ACTIVATION_OF_ATR_IN_RESPONSE_TO_REPLICATION_STRESS</Data></Cell>
    <Cell ss:Index="4"><Data ss:Type="Number">27</Data></Cell>
    <Cell><Data ss:Type="Number">0.74985312999999998</Data></Cell>
    <Cell><Data ss:Type="Number">2.0584335</Data></Cell>
    <Cell><Data ss:Type="Number">0</Data></Cell>
    <Cell ss:StyleID="s16"><Data ss:Type="Number">8.7603839999999999E-5</Data></Cell>
    <Cell><Data ss:Type="Number">3.0000000000000001E-3</Data></Cell>
    <Cell><Data ss:Type="Number">5296</Data></Cell>
    <Cell><Data ss:Type="String">tags=74%, list=17%, signal=89%</Data></Cell>
   </Row>
   <Row>
    <Cell><Data ss:Type="String">REACTOME_G1_S_TRANSITION</Data></Cell>
    <Cell><Data ss:Type="String">REACTOME_G1_S_TRANSITION</Data></Cell>
    <Cell ss:Index="4"><Data ss:Type="Number">94</Data></Cell>
    <Cell><Data ss:Type="Number">0.57381314000000005</Data></Cell>
    <Cell><Data ss:Type="Number">2.0482097000000001</Data></Cell>
    <Cell><Data ss:Type="Number">0</Data></Cell>
    <Cell ss:StyleID="s16"><Data ss:Type="Number">1.4153513E-4</Data></Cell>
    <Cell><Data ss:Type="Number">5.0000000000000001E-3</Data></Cell>
    <Cell><Data ss:Type="Number">5366</Data></Cell>
    <Cell><Data ss:Type="String">tags=46%, list=17%, signal=55%</Data></Cell>
   </Row>
   <Row>
    <Cell><Data ss:Type="String">PID_AURORA_B_PATHWAY</Data></Cell>
    <Cell><Data ss:Type="String">PID_AURORA_B_PATHWAY</Data></Cell>
    <Cell ss:Index="4"><Data ss:Type="Number">38</Data></Cell>
    <Cell><Data ss:Type="Number">0.67577600000000004</Data></Cell>
    <Cell><Data ss:Type="Number">2.0196063999999998</Data></Cell>
    <Cell><Data ss:Type="Number">0</Data></Cell>
    <Cell ss:StyleID="s16"><Data ss:Type="Number">3.344299E-4</Data></Cell>
    <Cell><Data ss:Type="Number">1.2E-2</Data></Cell>
    <Cell><Data ss:Type="Number">1735</Data></Cell>
    <Cell><Data ss:Type="String">tags=42%, list=6%, signal=45%</Data></Cell>
   </Row>
   <Row>
    <Cell><Data ss:Type="String">PID_ATR_PATHWAY</Data></Cell>
    <Cell><Data ss:Type="String">PID_ATR_PATHWAY</Data></Cell>
    <Cell ss:Index="4"><Data ss:Type="Number">38</Data></Cell>
    <Cell><Data ss:Type="Number">0.67090329999999998</Data></Cell>
    <Cell><Data ss:Type="Number">2.0068182999999999</Data></Cell>
    <Cell><Data ss:Type="Number">0</Data></Cell>
    <Cell ss:StyleID="s16"><Data ss:Type="Number">4.3108966000000002E-4</Data></Cell>
    <Cell><Data ss:Type="Number">1.6E-2</Data></Cell>
    <Cell><Data ss:Type="Number">5296</Data></Cell>
    <Cell><Data ss:Type="String">tags=61%, list=17%, signal=73%</Data></Cell>
   </Row>
   <Row>
    <Cell><Data ss:Type="String">REACTOME_ASSEMBLY_OF_THE_PRE_REPLICATIVE_COMPLEX</Data></Cell>
    <Cell><Data ss:Type="String">REACTOME_ASSEMBLY_OF_THE_PRE_REPLICATIVE_COMPLEX</Data></Cell>
    <Cell ss:Index="4"><Data ss:Type="Number">55</Data></Cell>
    <Cell><Data ss:Type="Number">0.61915903999999999</Data></Cell>
    <Cell><Data ss:Type="Number">1.9872072000000001</Data></Cell>
    <Cell><Data ss:Type="Number">0</Data></Cell>
    <Cell ss:StyleID="s16"><Data ss:Type="Number">6.8000269999999999E-4</Data></Cell>
    <Cell><Data ss:Type="Number">2.5999999999999999E-2</Data></Cell>
    <Cell><Data ss:Type="Number">6173</Data></Cell>
    <Cell><Data ss:Type="String">tags=49%, list=20%, signal=61%</Data></Cell>
   </Row>
   <Row>
    <Cell><Data ss:Type="String">REACTOME_APC_C_CDC20_MEDIATED_DEGRADATION_OF_MITOTIC_PROTEINS</Data></Cell>
    <Cell><Data ss:Type="String">REACTOME_APC_C_CDC20_MEDIATED_DEGRADATION_OF_MITOTIC_PROTEINS</Data></Cell>
    <Cell ss:Index="4"><Data ss:Type="Number">61</Data></Cell>
    <Cell><Data ss:Type="Number">0.60373104</Data></Cell>
    <Cell><Data ss:Type="Number">1.9838055000000001</Data></Cell>
    <Cell><Data ss:Type="Number">0</Data></Cell>
    <Cell ss:StyleID="s16"><Data ss:Type="Number">7.1238870000000002E-4</Data></Cell>
    <Cell><Data ss:Type="Number">2.8000000000000001E-2</Data></Cell>
    <Cell><Data ss:Type="Number">5771</Data></Cell>
    <Cell><Data ss:Type="String">tags=41%, list=18%, signal=50%</Data></Cell>
   </Row>
   <Row>
    <Cell><Data ss:Type="String">KEGG_DNA_REPLICATION</Data></Cell>
    <Cell><Data ss:Type="String">KEGG_DNA_REPLICATION</Data></Cell>
    <Cell ss:Index="4"><Data ss:Type="Number">34</Data></Cell>
    <Cell><Data ss:Type="Number">0.6846757</Data></Cell>
    <Cell><Data ss:Type="Number">1.9821717000000001</Data></Cell>
    <Cell><Data ss:Type="Number">0</Data></Cell>
    <Cell ss:StyleID="s16"><Data ss:Type="Number">6.9313496000000005E-4</Data></Cell>
    <Cell><Data ss:Type="Number">2.8000000000000001E-2</Data></Cell>
    <Cell><Data ss:Type="Number">6099</Data></Cell>
    <Cell><Data ss:Type="String">tags=68%, list=20%, signal=84%</Data></Cell>
   </Row>
   <Row>
    <Cell><Data ss:Type="String">REACTOME_EXTENSION_OF_TELOMERES</Data></Cell>
    <Cell><Data ss:Type="String">REACTOME_EXTENSION_OF_TELOMERES</Data></Cell>
    <Cell ss:Index="4"><Data ss:Type="Number">23</Data></Cell>
    <Cell><Data ss:Type="Number">0.73530309999999999</Data></Cell>
    <Cell><Data ss:Type="Number">1.9674776</Data></Cell>
    <Cell><Data ss:Type="Number">0</Data></Cell>
    <Cell ss:StyleID="s16"><Data ss:Type="Number">9.1455713999999996E-4</Data></Cell>
    <Cell><Data ss:Type="Number">3.7999999999999999E-2</Data></Cell>
    <Cell><Data ss:Type="Number">5468</Data></Cell>
    <Cell><Data ss:Type="String">tags=78%, list=17%, signal=95%</Data></Cell>
   </Row>
   <Row>
    <Cell><Data ss:Type="String">REACTOME_ACTIVATION_OF_THE_PRE_REPLICATIVE_COMPLEX</Data></Cell>
    <Cell><Data ss:Type="String">REACTOME_ACTIVATION_OF_THE_PRE_REPLICATIVE_COMPLEX</Data></Cell>
    <Cell ss:Index="4"><Data ss:Type="Number">22</Data></Cell>
    <Cell><Data ss:Type="Number">0.73857700000000004</Data></Cell>
    <Cell><Data ss:Type="Number">1.9635591999999999</Data></Cell>
    <Cell><Data ss:Type="Number">2.3255813999999999E-3</Data></Cell>
    <Cell ss:StyleID="s16"><Data ss:Type="Number">9.3754723999999996E-4</Data></Cell>
    <Cell><Data ss:Type="Number">0.04</Data></Cell>
    <Cell><Data ss:Type="Number">6173</Data></Cell>
    <Cell><Data ss:Type="String">tags=82%, list=20%, signal=102%</Data></Cell>
   </Row>
   <Row>
    <Cell><Data ss:Type="String">REACTOME_ORC1_REMOVAL_FROM_CHROMATIN</Data></Cell>
    <Cell><Data ss:Type="String">REACTOME_ORC1_REMOVAL_FROM_CHROMATIN</Data></Cell>
    <Cell ss:Index="4"><Data ss:Type="Number">57</Data></Cell>
    <Cell><Data ss:Type="Number">0.59386830000000002</Data></Cell>
    <Cell><Data ss:Type="Number">1.9347422999999999</Data></Cell>
    <Cell><Data ss:Type="Number">0</Data></Cell>
    <Cell><Data ss:Type="Number">1.7286774E-3</Data></Cell>
    <Cell><Data ss:Type="Number">7.2999999999999995E-2</Data></Cell>
    <Cell><Data ss:Type="Number">6173</Data></Cell>
    <Cell><Data ss:Type="String">tags=46%, list=20%, signal=57%</Data></Cell>
   </Row>
   <Row>
    <Cell><Data ss:Type="String">REACTOME_G1_S_SPECIFIC_TRANSCRIPTION</Data></Cell>
    <Cell><Data ss:Type="String">REACTOME_G1_S_SPECIFIC_TRANSCRIPTION</Data></Cell>
    <Cell ss:Index="4"><Data ss:Type="Number">15</Data></Cell>
    <Cell><Data ss:Type="Number">0.79490550000000004</Data></Cell>
    <Cell><Data ss:Type="Number">1.9161208000000001</Data></Cell>
    <Cell><Data ss:Type="Number">0</Data></Cell>
    <Cell><Data ss:Type="Number">2.3388100000000002E-3</Data></Cell>
    <Cell><Data ss:Type="Number">0.1</Data></Cell>
    <Cell><Data ss:Type="Number">1482</Data></Cell>
    <Cell><Data ss:Type="String">tags=53%, list=5%, signal=56%</Data></Cell>
   </Row>
   <Row>
    <Cell><Data ss:Type="String">REACTOME_G0_AND_EARLY_G1</Data></Cell>
    <Cell><Data ss:Type="String">REACTOME_G0_AND_EARLY_G1</Data></Cell>
    <Cell ss:Index="4"><Data ss:Type="Number">19</Data></Cell>
    <Cell><Data ss:Type="Number">0.76143620000000001</Data></Cell>
    <Cell><Data ss:Type="Number">1.9098227000000001</Data></Cell>
    <Cell><Data ss:Type="Number">0</Data></Cell>
    <Cell><Data ss:Type="Number">2.4984450000000002E-3</Data></Cell>
    <Cell><Data ss:Type="Number">0.11</Data></Cell>
    <Cell><Data ss:Type="Number">1887</Data></Cell>
    <Cell><Data ss:Type="String">tags=47%, list=6%, signal=50%</Data></Cell>
   </Row>
   <Row>
    <Cell><Data ss:Type="String">REACTOME_MITOTIC_G1_G1_S_PHASES</Data></Cell>
    <Cell><Data ss:Type="String">REACTOME_MITOTIC_G1_G1_S_PHASES</Data></Cell>
    <Cell ss:Index="4"><Data ss:Type="Number">115</Data></Cell>
    <Cell><Data ss:Type="Number">0.52384059999999999</Data></Cell>
    <Cell><Data ss:Type="Number">1.90798</Data></Cell>
    <Cell><Data ss:Type="Number">0</Data></Cell>
    <Cell><Data ss:Type="Number">2.4618944000000002E-3</Data></Cell>
    <Cell><Data ss:Type="Number">0.111</Data></Cell>
    <Cell><Data ss:Type="Number">5366</Data></Cell>
    <Cell><Data ss:Type="String">tags=45%, list=17%, signal=54%</Data></Cell>
   </Row>
   <Row>
    <Cell><Data ss:Type="String">REACTOME_APC_C_CDH1_MEDIATED_DEGRADATION_OF_CDC20_AND_OTHER_APC_C_CDH1_TARGETED_PROTEINS_IN_LATE_MITOSIS_EARLY_G1</Data></Cell>
    <Cell><Data ss:Type="String">REACTOME_APC_C_CDH1_MEDIATED_DEGRADATION_OF_CDC20_AND_OTHER_APC_C_CDH1_TARGETED_PROTEINS_IN_LATE_MITOSIS_EARLY_G1</Data></Cell>
    <Cell ss:Index="4"><Data ss:Type="Number">61</Data></Cell>
    <Cell><Data ss:Type="Number">0.58245429999999998</Data></Cell>
    <Cell><Data ss:Type="Number">1.9031928</Data></Cell>
    <Cell><Data ss:Type="Number">0</Data></Cell>
    <Cell><Data ss:Type="Number">2.5516262E-3</Data></Cell>
    <Cell><Data ss:Type="Number">0.11799999999999999</Data></Cell>
    <Cell><Data ss:Type="Number">5771</Data></Cell>
    <Cell><Data ss:Type="String">tags=39%, list=18%, signal=48%</Data></Cell>
   </Row>
   <Row>
    <Cell><Data ss:Type="String">REACTOME_METABOLISM_OF_NON_CODING_RNA</Data></Cell>
    <Cell><Data ss:Type="String">REACTOME_METABOLISM_OF_NON_CODING_RNA</Data></Cell>
    <Cell ss:Index="4"><Data ss:Type="Number">43</Data></Cell>
    <Cell><Data ss:Type="Number">0.61892400000000003</Data></Cell>
    <Cell><Data ss:Type="Number">1.9010986999999999</Data></Cell>
    <Cell><Data ss:Type="Number">0</Data></Cell>
    <Cell><Data ss:Type="Number">2.578304E-3</Data></Cell>
    <Cell><Data ss:Type="Number">0.122</Data></Cell>
    <Cell><Data ss:Type="Number">5252</Data></Cell>
    <Cell><Data ss:Type="String">tags=49%, list=17%, signal=59%</Data></Cell>
   </Row>
   <Row>
    <Cell><Data ss:Type="String">KEGG_HOMOLOGOUS_RECOMBINATION</Data></Cell>
    <Cell><Data ss:Type="String">KEGG_HOMOLOGOUS_RECOMBINATION</Data></Cell>
    <Cell ss:Index="4"><Data ss:Type="Number">26</Data></Cell>
    <Cell><Data ss:Type="Number">0.68814960000000003</Data></Cell>
    <Cell><Data ss:Type="Number">1.8947944999999999</Data></Cell>
    <Cell><Data ss:Type="Number">0</Data></Cell>
    <Cell><Data ss:Type="Number">2.7438409999999999E-3</Data></Cell>
    <Cell><Data ss:Type="Number">0.13</Data></Cell>
    <Cell><Data ss:Type="Number">5468</Data></Cell>
    <Cell><Data ss:Type="String">tags=54%, list=17%, signal=65%</Data></Cell>
   </Row>
   <Row>
    <Cell><Data ss:Type="String">REACTOME_DNA_REPAIR</Data></Cell>
    <Cell><Data ss:Type="String">REACTOME_DNA_REPAIR</Data></Cell>
    <Cell ss:Index="4"><Data ss:Type="Number">98</Data></Cell>
    <Cell><Data ss:Type="Number">0.53597499999999998</Data></Cell>
    <Cell><Data ss:Type="Number">1.8922680000000001</Data></Cell>
    <Cell><Data ss:Type="Number">0</Data></Cell>
    <Cell><Data ss:Type="Number">2.8252910000000002E-3</Data></Cell>
    <Cell><Data ss:Type="Number">0.13700000000000001</Data></Cell>
    <Cell><Data ss:Type="Number">7007</Data></Cell>
    <Cell><Data ss:Type="String">tags=53%, list=22%, signal=68%</Data></Cell>
   </Row>
   <Row>
    <Cell><Data ss:Type="String">PID_ATM_PATHWAY</Data></Cell>
    <Cell><Data ss:Type="String">PID_ATM_PATHWAY</Data></Cell>
    <Cell ss:Index="4"><Data ss:Type="Number">31</Data></Cell>
    <Cell><Data ss:Type="Number">0.65788630000000003</Data></Cell>
    <Cell><Data ss:Type="Number">1.8870677</Data></Cell>
    <Cell><Data ss:Type="Number">2.4875621000000001E-3</Data></Cell>
    <Cell><Data ss:Type="Number">2.9201244000000002E-3</Data></Cell>
    <Cell><Data ss:Type="Number">0.14499999999999999</Data></Cell>
    <Cell><Data ss:Type="Number">6856</Data></Cell>
    <Cell><Data ss:Type="String">tags=65%, list=22%, signal=83%</Data></Cell>
   </Row>
   <Row>
    <Cell><Data ss:Type="String">BIOCARTA_ATRBRCA_PATHWAY</Data></Cell>
    <Cell><Data ss:Type="String">BIOCARTA_ATRBRCA_PATHWAY</Data></Cell>
    <Cell ss:Index="4"><Data ss:Type="Number">20</Data></Cell>
    <Cell><Data ss:Type="Number">0.74446833000000001</Data></Cell>
    <Cell><Data ss:Type="Number">1.8753366</Data></Cell>
    <Cell><Data ss:Type="Number">0</Data></Cell>
    <Cell><Data ss:Type="Number">3.7588690999999998E-3</Data></Cell>
    <Cell><Data ss:Type="Number">0.184</Data></Cell>
    <Cell><Data ss:Type="Number">5066</Data></Cell>
    <Cell><Data ss:Type="String">tags=60%, list=16%, signal=72%</Data></Cell>
   </Row>
   <Row>
    <Cell><Data ss:Type="String">PID_FOXM1_PATHWAY</Data></Cell>
    <Cell><Data ss:Type="String">PID_FOXM1_PATHWAY</Data></Cell>
    <Cell ss:Index="4"><Data ss:Type="Number">38</Data></Cell>
    <Cell><Data ss:Type="Number">0.61487239999999999</Data></Cell>
    <Cell><Data ss:Type="Number">1.8673116999999999</Data></Cell>
    <Cell><Data ss:Type="Number">0</Data></Cell>
    <Cell><Data ss:Type="Number">4.0913499999999997E-3</Data></Cell>
    <Cell><Data ss:Type="Number">0.20200000000000001</Data></Cell>
    <Cell><Data ss:Type="Number">2169</Data></Cell>
    <Cell><Data ss:Type="String">tags=39%, list=7%, signal=42%</Data></Cell>
   </Row>
   <Row>
    <Cell><Data ss:Type="String">REACTOME_APC_CDC20_MEDIATED_DEGRADATION_OF_NEK2A</Data></Cell>
    <Cell><Data ss:Type="String">REACTOME_APC_CDC20_MEDIATED_DEGRADATION_OF_NEK2A</Data></Cell>
    <Cell ss:Index="4"><Data ss:Type="Number">20</Data></Cell>
    <Cell><Data ss:Type="Number">0.71468259999999995</Data></Cell>
    <Cell><Data ss:Type="Number">1.855253</Data></Cell>
    <Cell><Data ss:Type="Number">0</Data></Cell>
    <Cell><Data ss:Type="Number">4.8017499999999996E-3</Data></Cell>
    <Cell><Data ss:Type="Number">0.23400000000000001</Data></Cell>
    <Cell><Data ss:Type="Number">1627</Data></Cell>
    <Cell><Data ss:Type="String">tags=30%, list=5%, signal=32%</Data></Cell>
   </Row>
   <Row>
    <Cell><Data ss:Type="String">PID_BARD1_PATHWAY</Data></Cell>
    <Cell><Data ss:Type="String">PID_BARD1_PATHWAY</Data></Cell>
    <Cell ss:Index="4"><Data ss:Type="Number">28</Data></Cell>
    <Cell><Data ss:Type="Number">0.65472399999999997</Data></Cell>
    <Cell><Data ss:Type="Number">1.8514774000000001</Data></Cell>
    <Cell><Data ss:Type="Number">0</Data></Cell>
    <Cell><Data ss:Type="Number">4.7797439999999998E-3</Data></Cell>
    <Cell><Data ss:Type="Number">0.23699999999999999</Data></Cell>
    <Cell><Data ss:Type="Number">4188</Data></Cell>
    <Cell><Data ss:Type="String">tags=46%, list=13%, signal=54%</Data></Cell>
   </Row>
   <Row>
    <Cell><Data ss:Type="String">KEGG_BASE_EXCISION_REPAIR</Data></Cell>
    <Cell><Data ss:Type="String">KEGG_BASE_EXCISION_REPAIR</Data></Cell>
    <Cell ss:Index="4"><Data ss:Type="Number">32</Data></Cell>
    <Cell><Data ss:Type="Number">0.65036625000000003</Data></Cell>
    <Cell><Data ss:Type="Number">1.8359915</Data></Cell>
    <Cell><Data ss:Type="Number">0</Data></Cell>
    <Cell><Data ss:Type="Number">5.5557395999999998E-3</Data></Cell>
    <Cell><Data ss:Type="Number">0.27500000000000002</Data></Cell>
    <Cell><Data ss:Type="Number">5858</Data></Cell>
    <Cell><Data ss:Type="String">tags=53%, list=19%, signal=65%</Data></Cell>
   </Row>
   <Row>
    <Cell><Data ss:Type="String">PID_SYNDECAN_1_PATHWAY</Data></Cell>
    <Cell><Data ss:Type="String">PID_SYNDECAN_1_PATHWAY</Data></Cell>
    <Cell ss:Index="4"><Data ss:Type="Number">46</Data></Cell>
    <Cell><Data ss:Type="Number">0.59105719999999995</Data></Cell>
    <Cell><Data ss:Type="Number">1.8337418999999999</Data></Cell>
    <Cell><Data ss:Type="Number">0</Data></Cell>
    <Cell><Data ss:Type="Number">5.6908269999999999E-3</Data></Cell>
    <Cell><Data ss:Type="Number">0.28699999999999998</Data></Cell>
    <Cell><Data ss:Type="Number">2560</Data></Cell>
    <Cell><Data ss:Type="String">tags=39%, list=8%, signal=43%</Data></Cell>
   </Row>
   <Row>
    <Cell><Data ss:Type="String">REACTOME_RESOLUTION_OF_AP_SITES_VIA_THE_MULTIPLE_NUCLEOTIDE_PATCH_REPLACEMENT_PATHWAY</Data></Cell>
    <Cell><Data ss:Type="String">REACTOME_RESOLUTION_OF_AP_SITES_VIA_THE_MULTIPLE_NUCLEOTIDE_PATCH_REPLACEMENT_PATHWAY</Data></Cell>
    <Cell ss:Index="4"><Data ss:Type="Number">16</Data></Cell>
    <Cell><Data ss:Type="Number">0.73189550000000003</Data></Cell>
    <Cell><Data ss:Type="Number">1.7905720000000001</Data></Cell>
    <Cell><Data ss:Type="Number">0</Data></Cell>
    <Cell><Data ss:Type="Number">9.7937479999999997E-3</Data></Cell>
    <Cell><Data ss:Type="Number">0.45100000000000001</Data></Cell>
    <Cell><Data ss:Type="Number">6830</Data></Cell>
    <Cell><Data ss:Type="String">tags=75%, list=22%, signal=96%</Data></Cell>
   </Row>
   <Row>
    <Cell><Data ss:Type="String">PID_AURORA_A_PATHWAY</Data></Cell>
    <Cell><Data ss:Type="String">PID_AURORA_A_PATHWAY</Data></Cell>
    <Cell ss:Index="4"><Data ss:Type="Number">29</Data></Cell>
    <Cell><Data ss:Type="Number">0.64666705999999996</Data></Cell>
    <Cell><Data ss:Type="Number">1.7899084999999999</Data></Cell>
    <Cell><Data ss:Type="Number">2.6178009999999999E-3</Data></Cell>
    <Cell><Data ss:Type="Number">9.7309549999999995E-3</Data></Cell>
    <Cell><Data ss:Type="Number">0.45600000000000002</Data></Cell>
    <Cell><Data ss:Type="Number">5372</Data></Cell>
    <Cell><Data ss:Type="String">tags=55%, list=17%, signal=67%</Data></Cell>
   </Row>
   <Row>
    <Cell><Data ss:Type="String">REACTOME_DOUBLE_STRAND_BREAK_REPAIR</Data></Cell>
    <Cell><Data ss:Type="String">REACTOME_DOUBLE_STRAND_BREAK_REPAIR</Data></Cell>
    <Cell ss:Index="4"><Data ss:Type="Number">22</Data></Cell>
    <Cell><Data ss:Type="Number">0.6765852</Data></Cell>
    <Cell><Data ss:Type="Number">1.7871037999999999</Data></Cell>
    <Cell><Data ss:Type="Number">2.4752475E-3</Data></Cell>
    <Cell><Data ss:Type="Number">9.8997210000000002E-3</Data></Cell>
    <Cell><Data ss:Type="Number">0.46300000000000002</Data></Cell>
    <Cell><Data ss:Type="Number">3885</Data></Cell>
    <Cell><Data ss:Type="String">tags=50%, list=12%, signal=57%</Data></Cell>
   </Row>
   <Row>
    <Cell><Data ss:Type="String">REACTOME_HOST_INTERACTIONS_OF_HIV_FACTORS</Data></Cell>
    <Cell><Data ss:Type="String">REACTOME_HOST_INTERACTIONS_OF_HIV_FACTORS</Data></Cell>
    <Cell ss:Index="4"><Data ss:Type="Number">117</Data></Cell>
    <Cell><Data ss:Type="Number">0.48599114999999998</Data></Cell>
    <Cell><Data ss:Type="Number">1.7819799000000001</Data></Cell>
    <Cell><Data ss:Type="Number">0</Data></Cell>
    <Cell><Data ss:Type="Number">1.0381043E-2</Data></Cell>
    <Cell><Data ss:Type="Number">0.48</Data></Cell>
    <Cell><Data ss:Type="Number">5366</Data></Cell>
    <Cell><Data ss:Type="String">tags=39%, list=17%, signal=47%</Data></Cell>
   </Row>
   <Row>
    <Cell><Data ss:Type="String">REACTOME_PROCESSING_OF_CAPPED_INTRON_CONTAINING_PRE_MRNA</Data></Cell>
    <Cell><Data ss:Type="String">REACTOME_PROCESSING_OF_CAPPED_INTRON_CONTAINING_PRE_MRNA</Data></Cell>
    <Cell ss:Index="4"><Data ss:Type="Number">101</Data></Cell>
    <Cell><Data ss:Type="Number">0.4935003</Data></Cell>
    <Cell><Data ss:Type="Number">1.7787580000000001</Data></Cell>
    <Cell><Data ss:Type="Number">0</Data></Cell>
    <Cell><Data ss:Type="Number">1.0607490000000001E-2</Data></Cell>
    <Cell><Data ss:Type="Number">0.49</Data></Cell>
    <Cell><Data ss:Type="Number">6297</Data></Cell>
    <Cell><Data ss:Type="String">tags=45%, list=20%, signal=56%</Data></Cell>
   </Row>
   <Row>
    <Cell><Data ss:Type="String">SA_G1_AND_S_PHASES</Data></Cell>
    <Cell><Data ss:Type="String">SA_G1_AND_S_PHASES</Data></Cell>
    <Cell ss:Index="4"><Data ss:Type="Number">15</Data></Cell>
    <Cell><Data ss:Type="Number">0.73606110000000002</Data></Cell>
    <Cell><Data ss:Type="Number">1.7780354</Data></Cell>
    <Cell><Data ss:Type="Number">2.4630541000000001E-3</Data></Cell>
    <Cell><Data ss:Type="Number">1.0477043E-2</Data></Cell>
    <Cell><Data ss:Type="Number">0.49199999999999999</Data></Cell>
    <Cell><Data ss:Type="Number">6521</Data></Cell>
    <Cell><Data ss:Type="String">tags=80%, list=21%, signal=101%</Data></Cell>
   </Row>
   <Row>
    <Cell><Data ss:Type="String">REACTOME_INHIBITION_OF_THE_PROTEOLYTIC_ACTIVITY_OF_APC_C_REQUIRED_FOR_THE_ONSET_OF_ANAPHASE_BY_MITOTIC_SPINDLE_CHECKPOINT_COMPONENTS</Data></Cell>
    <Cell><Data ss:Type="String">REACTOME_INHIBITION_OF_THE_PROTEOLYTIC_ACTIVITY_OF_APC_C_REQUIRED_FOR_THE_ONSET_OF_ANAPHASE_BY_MITOTIC_SPINDLE_CHECKPOINT_COMPONENTS</Data></Cell>
    <Cell ss:Index="4"><Data ss:Type="Number">17</Data></Cell>
    <Cell><Data ss:Type="Number">0.70687336000000001</Data></Cell>
    <Cell><Data ss:Type="Number">1.774365</Data></Cell>
    <Cell><Data ss:Type="Number">0</Data></Cell>
    <Cell><Data ss:Type="Number">1.0726206E-2</Data></Cell>
    <Cell><Data ss:Type="Number">0.504</Data></Cell>
    <Cell><Data ss:Type="Number">77</Data></Cell>
    <Cell><Data ss:Type="String">tags=24%, list=0%, signal=24%</Data></Cell>
   </Row>
   <Row>
    <Cell><Data ss:Type="String">REACTOME_BASE_EXCISION_REPAIR</Data></Cell>
    <Cell><Data ss:Type="String">REACTOME_BASE_EXCISION_REPAIR</Data></Cell>
    <Cell ss:Index="4"><Data ss:Type="Number">18</Data></Cell>
    <Cell><Data ss:Type="Number">0.71216389999999996</Data></Cell>
    <Cell><Data ss:Type="Number">1.7735582999999999</Data></Cell>
    <Cell><Data ss:Type="Number">2.2988506000000001E-3</Data></Cell>
    <Cell><Data ss:Type="Number">1.0656344999999999E-2</Data></Cell>
    <Cell><Data ss:Type="Number">0.50800000000000001</Data></Cell>
    <Cell><Data ss:Type="Number">6830</Data></Cell>
    <Cell><Data ss:Type="String">tags=72%, list=22%, signal=92%</Data></Cell>
   </Row>
   <Row>
    <Cell><Data ss:Type="String">REACTOME_TRANSPORT_OF_MATURE_MRNA_DERIVED_FROM_AN_INTRONLESS_TRANSCRIPT</Data></Cell>
    <Cell><Data ss:Type="String">REACTOME_TRANSPORT_OF_MATURE_MRNA_DERIVED_FROM_AN_INTRONLESS_TRANSCRIPT</Data></Cell>
    <Cell ss:Index="4"><Data ss:Type="Number">32</Data></Cell>
    <Cell><Data ss:Type="Number">0.62075760000000002</Data></Cell>
    <Cell><Data ss:Type="Number">1.7732604000000001</Data></Cell>
    <Cell><Data ss:Type="Number">2.7855152999999998E-3</Data></Cell>
    <Cell><Data ss:Type="Number">1.0574167000000001E-2</Data></Cell>
    <Cell><Data ss:Type="Number">0.51100000000000001</Data></Cell>
    <Cell><Data ss:Type="Number">3817</Data></Cell>
    <Cell><Data ss:Type="String">tags=41%, list=12%, signal=46%</Data></Cell>
   </Row>
   <Row>
    <Cell><Data ss:Type="String">REACTOME_LAGGING_STRAND_SYNTHESIS</Data></Cell>
    <Cell><Data ss:Type="String">REACTOME_LAGGING_STRAND_SYNTHESIS</Data></Cell>
    <Cell ss:Index="4"><Data ss:Type="Number">17</Data></Cell>
    <Cell><Data ss:Type="Number">0.70739543000000005</Data></Cell>
    <Cell><Data ss:Type="Number">1.7680705000000001</Data></Cell>
    <Cell><Data ss:Type="Number">2.3696682999999998E-3</Data></Cell>
    <Cell><Data ss:Type="Number">1.0996235E-2</Data></Cell>
    <Cell><Data ss:Type="Number">0.53400000000000003</Data></Cell>
    <Cell><Data ss:Type="Number">5468</Data></Cell>
    <Cell><Data ss:Type="String">tags=76%, list=17%, signal=93%</Data></Cell>
   </Row>
   <Row>
    <Cell><Data ss:Type="String">REACTOME_TRANSPORT_OF_MATURE_TRANSCRIPT_TO_CYTOPLASM</Data></Cell>
    <Cell><Data ss:Type="String">REACTOME_TRANSPORT_OF_MATURE_TRANSCRIPT_TO_CYTOPLASM</Data></Cell>
    <Cell ss:Index="4"><Data ss:Type="Number">43</Data></Cell>
    <Cell><Data ss:Type="Number">0.56957899999999995</Data></Cell>
    <Cell><Data ss:Type="Number">1.7510633</Data></Cell>
    <Cell><Data ss:Type="Number">0</Data></Cell>
    <Cell><Data ss:Type="Number">1.3255520999999999E-2</Data></Cell>
    <Cell><Data ss:Type="Number">0.61</Data></Cell>
    <Cell><Data ss:Type="Number">3817</Data></Cell>
    <Cell><Data ss:Type="String">tags=37%, list=12%, signal=42%</Data></Cell>
   </Row>
   <Row>
    <Cell><Data ss:Type="String">REACTOME_FANCONI_ANEMIA_PATHWAY</Data></Cell>
    <Cell><Data ss:Type="String">REACTOME_FANCONI_ANEMIA_PATHWAY</Data></Cell>
    <Cell ss:Index="4"><Data ss:Type="Number">18</Data></Cell>
    <Cell><Data ss:Type="Number">0.70657985999999995</Data></Cell>
    <Cell><Data ss:Type="Number">1.7494867000000001</Data></Cell>
    <Cell><Data ss:Type="Number">2.3980816E-3</Data></Cell>
    <Cell><Data ss:Type="Number">1.3207289000000001E-2</Data></Cell>
    <Cell><Data ss:Type="Number">0.61699999999999999</Data></Cell>
    <Cell><Data ss:Type="Number">4188</Data></Cell>
    <Cell><Data ss:Type="String">tags=50%, list=13%, signal=58%</Data></Cell>
   </Row>
   <Row>
    <Cell><Data ss:Type="String">REACTOME_MRNA_PROCESSING</Data></Cell>
    <Cell><Data ss:Type="String">REACTOME_MRNA_PROCESSING</Data></Cell>
    <Cell ss:Index="4"><Data ss:Type="Number">119</Data></Cell>
    <Cell><Data ss:Type="Number">0.47983136999999998</Data></Cell>
    <Cell><Data ss:Type="Number">1.7427408</Data></Cell>
    <Cell><Data ss:Type="Number">0</Data></Cell>
    <Cell><Data ss:Type="Number">1.4289085E-2</Data></Cell>
    <Cell><Data ss:Type="Number">0.65</Data></Cell>
    <Cell><Data ss:Type="Number">6297</Data></Cell>
    <Cell><Data ss:Type="String">tags=43%, list=20%, signal=53%</Data></Cell>
   </Row>
   <Row>
    <Cell><Data ss:Type="String">REACTOME_HIV_INFECTION</Data></Cell>
    <Cell><Data ss:Type="String">REACTOME_HIV_INFECTION</Data></Cell>
    <Cell ss:Index="4"><Data ss:Type="Number">183</Data></Cell>
    <Cell><Data ss:Type="Number">0.44605935000000002</Data></Cell>
    <Cell><Data ss:Type="Number">1.7383237</Data></Cell>
    <Cell><Data ss:Type="Number">0</Data></Cell>
    <Cell><Data ss:Type="Number">1.4809711E-2</Data></Cell>
    <Cell><Data ss:Type="Number">0.67100000000000004</Data></Cell>
    <Cell><Data ss:Type="Number">6997</Data></Cell>
    <Cell><Data ss:Type="String">tags=41%, list=22%, signal=52%</Data></Cell>
   </Row>
   <Row>
    <Cell><Data ss:Type="String">REACTOME_GLUCOSE_TRANSPORT</Data></Cell>
    <Cell><Data ss:Type="String">REACTOME_GLUCOSE_TRANSPORT</Data></Cell>
    <Cell ss:Index="4"><Data ss:Type="Number">38</Data></Cell>
    <Cell><Data ss:Type="Number">0.58500580000000002</Data></Cell>
    <Cell><Data ss:Type="Number">1.7372113</Data></Cell>
    <Cell><Data ss:Type="Number">6.0240959999999996E-3</Data></Cell>
    <Cell><Data ss:Type="Number">1.4848544999999999E-2</Data></Cell>
    <Cell><Data ss:Type="Number">0.67500000000000004</Data></Cell>
    <Cell><Data ss:Type="Number">6973</Data></Cell>
    <Cell><Data ss:Type="String">tags=50%, list=22%, signal=64%</Data></Cell>
   </Row>
   <Row>
    <Cell><Data ss:Type="String">REACTOME_MHC_CLASS_II_ANTIGEN_PRESENTATION</Data></Cell>
    <Cell><Data ss:Type="String">REACTOME_MHC_CLASS_II_ANTIGEN_PRESENTATION</Data></Cell>
    <Cell ss:Index="4"><Data ss:Type="Number">82</Data></Cell>
    <Cell><Data ss:Type="Number">0.50064739999999996</Data></Cell>
    <Cell><Data ss:Type="Number">1.7343507</Data></Cell>
    <Cell><Data ss:Type="Number">0</Data></Cell>
    <Cell><Data ss:Type="Number">1.5136742E-2</Data></Cell>
    <Cell><Data ss:Type="Number">0.69199999999999995</Data></Cell>
    <Cell><Data ss:Type="Number">4210</Data></Cell>
    <Cell><Data ss:Type="String">tags=29%, list=13%, signal=34%</Data></Cell>
   </Row>
   <Row>
    <Cell><Data ss:Type="String">REACTOME_NEF_MEDIATES_DOWN_MODULATION_OF_CELL_SURFACE_RECEPTORS_BY_RECRUITING_THEM_TO_CLATHRIN_ADAPTERS</Data></Cell>
    <Cell><Data ss:Type="String">REACTOME_NEF_MEDIATES_DOWN_MODULATION_OF_CELL_SURFACE_RECEPTORS_BY_RECRUITING_THEM_TO_CLATHRIN_ADAPTERS</Data></Cell>
    <Cell ss:Index="4"><Data ss:Type="Number">20</Data></Cell>
    <Cell><Data ss:Type="Number">0.66924729999999999</Data></Cell>
    <Cell><Data ss:Type="Number">1.7278659999999999</Data></Cell>
    <Cell><Data ss:Type="Number">1.2531328E-2</Data></Cell>
    <Cell><Data ss:Type="Number">1.5973896000000001E-2</Data></Cell>
    <Cell><Data ss:Type="Number">0.72499999999999998</Data></Cell>
    <Cell><Data ss:Type="Number">4469</Data></Cell>
    <Cell><Data ss:Type="String">tags=45%, list=14%, signal=52%</Data></Cell>
   </Row>
   <Row>
    <Cell><Data ss:Type="String">BIOCARTA_PROTEASOME_PATHWAY</Data></Cell>
    <Cell><Data ss:Type="String">BIOCARTA_PROTEASOME_PATHWAY</Data></Cell>
    <Cell ss:Index="4"><Data ss:Type="Number">27</Data></Cell>
    <Cell><Data ss:Type="Number">0.61928530000000004</Data></Cell>
    <Cell><Data ss:Type="Number">1.7165007999999999</Data></Cell>
    <Cell><Data ss:Type="Number">2.5445292999999999E-3</Data></Cell>
    <Cell><Data ss:Type="Number">1.7816681000000001E-2</Data></Cell>
    <Cell><Data ss:Type="Number">0.77</Data></Cell>
    <Cell><Data ss:Type="Number">5771</Data></Cell>
    <Cell><Data ss:Type="String">tags=48%, list=18%, signal=59%</Data></Cell>
   </Row>
   <Row>
    <Cell><Data ss:Type="String">REACTOME_DEGRADATION_OF_THE_EXTRACELLULAR_MATRIX</Data></Cell>
    <Cell><Data ss:Type="String">REACTOME_DEGRADATION_OF_THE_EXTRACELLULAR_MATRIX</Data></Cell>
    <Cell ss:Index="4"><Data ss:Type="Number">28</Data></Cell>
    <Cell><Data ss:Type="Number">0.61925569999999996</Data></Cell>
    <Cell><Data ss:Type="Number">1.7125477</Data></Cell>
    <Cell><Data ss:Type="Number">2.6109660000000002E-3</Data></Cell>
    <Cell><Data ss:Type="Number">1.8210152E-2</Data></Cell>
    <Cell><Data ss:Type="Number">0.78800000000000003</Data></Cell>
    <Cell><Data ss:Type="Number">334</Data></Cell>
    <Cell><Data ss:Type="String">tags=18%, list=1%, signal=18%</Data></Cell>
   </Row>
   <Row>
    <Cell><Data ss:Type="String">REACTOME_TRANSPORT_OF_RIBONUCLEOPROTEINS_INTO_THE_HOST_NUCLEUS</Data></Cell>
    <Cell><Data ss:Type="String">REACTOME_TRANSPORT_OF_RIBONUCLEOPROTEINS_INTO_THE_HOST_NUCLEUS</Data></Cell>
    <Cell ss:Index="4"><Data ss:Type="Number">27</Data></Cell>
    <Cell><Data ss:Type="Number">0.6248049</Data></Cell>
    <Cell><Data ss:Type="Number">1.7071962000000001</Data></Cell>
    <Cell><Data ss:Type="Number">7.8534030000000001E-3</Data></Cell>
    <Cell><Data ss:Type="Number">1.9034387999999999E-2</Data></Cell>
    <Cell><Data ss:Type="Number">0.80700000000000005</Data></Cell>
    <Cell><Data ss:Type="Number">6973</Data></Cell>
    <Cell><Data ss:Type="String">tags=56%, list=22%, signal=71%</Data></Cell>
   </Row>
   <Row>
    <Cell><Data ss:Type="String">REACTOME_MITOTIC_G2_G2_M_PHASES</Data></Cell>
    <Cell><Data ss:Type="String">REACTOME_MITOTIC_G2_G2_M_PHASES</Data></Cell>
    <Cell ss:Index="4"><Data ss:Type="Number">69</Data></Cell>
    <Cell><Data ss:Type="Number">0.51580733000000001</Data></Cell>
    <Cell><Data ss:Type="Number">1.7061455999999999</Data></Cell>
    <Cell><Data ss:Type="Number">0</Data></Cell>
    <Cell><Data ss:Type="Number">1.9024676000000001E-2</Data></Cell>
    <Cell><Data ss:Type="Number">0.80700000000000005</Data></Cell>
    <Cell><Data ss:Type="Number">5296</Data></Cell>
    <Cell><Data ss:Type="String">tags=41%, list=17%, signal=49%</Data></Cell>
   </Row>
   <Row>
    <Cell><Data ss:Type="String">REACTOME_E2F_MEDIATED_REGULATION_OF_DNA_REPLICATION</Data></Cell>
    <Cell><Data ss:Type="String">REACTOME_E2F_MEDIATED_REGULATION_OF_DNA_REPLICATION</Data></Cell>
    <Cell ss:Index="4"><Data ss:Type="Number">25</Data></Cell>
    <Cell><Data ss:Type="Number">0.6349648</Data></Cell>
    <Cell><Data ss:Type="Number">1.7028103999999999</Data></Cell>
    <Cell><Data ss:Type="Number">2.4509804999999999E-3</Data></Cell>
    <Cell><Data ss:Type="Number">1.9526683E-2</Data></Cell>
    <Cell><Data ss:Type="Number">0.81799999999999995</Data></Cell>
    <Cell><Data ss:Type="Number">1482</Data></Cell>
    <Cell><Data ss:Type="String">tags=36%, list=5%, signal=38%</Data></Cell>
   </Row>
   <Row>
    <Cell><Data ss:Type="String">REACTOME_ANTIVIRAL_MECHANISM_BY_IFN_STIMULATED_GENES</Data></Cell>
    <Cell><Data ss:Type="String">REACTOME_ANTIVIRAL_MECHANISM_BY_IFN_STIMULATED_GENES</Data></Cell>
    <Cell ss:Index="4"><Data ss:Type="Number">62</Data></Cell>
    <Cell><Data ss:Type="Number">0.51424723999999999</Data></Cell>
    <Cell><Data ss:Type="Number">1.6980812999999999</Data></Cell>
    <Cell><Data ss:Type="Number">0</Data></Cell>
    <Cell><Data ss:Type="Number">2.055123E-2</Data></Cell>
    <Cell><Data ss:Type="Number">0.83399999999999996</Data></Cell>
    <Cell><Data ss:Type="Number">4720</Data></Cell>
    <Cell><Data ss:Type="String">tags=42%, list=15%, signal=49%</Data></Cell>
   </Row>
   <Row>
    <Cell><Data ss:Type="String">REACTOME_HIV_LIFE_CYCLE</Data></Cell>
    <Cell><Data ss:Type="String">REACTOME_HIV_LIFE_CYCLE</Data></Cell>
    <Cell ss:Index="4"><Data ss:Type="Number">107</Data></Cell>
    <Cell><Data ss:Type="Number">0.47793096000000002</Data></Cell>
    <Cell><Data ss:Type="Number">1.6924329</Data></Cell>
    <Cell><Data ss:Type="Number">0</Data></Cell>
    <Cell><Data ss:Type="Number">2.1380865999999998E-2</Data></Cell>
    <Cell><Data ss:Type="Number">0.85199999999999998</Data></Cell>
    <Cell><Data ss:Type="Number">6997</Data></Cell>
    <Cell><Data ss:Type="String">tags=43%, list=22%, signal=55%</Data></Cell>
   </Row>
   <Row>
    <Cell><Data ss:Type="String">REACTOME_MRNA_SPLICING_MINOR_PATHWAY</Data></Cell>
    <Cell><Data ss:Type="String">REACTOME_MRNA_SPLICING_MINOR_PATHWAY</Data></Cell>
    <Cell ss:Index="4"><Data ss:Type="Number">32</Data></Cell>
    <Cell><Data ss:Type="Number">0.59122485000000002</Data></Cell>
    <Cell><Data ss:Type="Number">1.6911966</Data></Cell>
    <Cell><Data ss:Type="Number">2.7027027999999998E-3</Data></Cell>
    <Cell><Data ss:Type="Number">2.1426091000000001E-2</Data></Cell>
    <Cell><Data ss:Type="Number">0.86199999999999999</Data></Cell>
    <Cell><Data ss:Type="Number">6297</Data></Cell>
    <Cell><Data ss:Type="String">tags=50%, list=20%, signal=63%</Data></Cell>
   </Row>
   <Row>
    <Cell><Data ss:Type="String">KEGG_PYRIMIDINE_METABOLISM</Data></Cell>
    <Cell><Data ss:Type="String">KEGG_PYRIMIDINE_METABOLISM</Data></Cell>
    <Cell ss:Index="4"><Data ss:Type="Number">86</Data></Cell>
    <Cell><Data ss:Type="Number">0.48877295999999998</Data></Cell>
    <Cell><Data ss:Type="Number">1.6910331999999999</Data></Cell>
    <Cell><Data ss:Type="Number">0</Data></Cell>
    <Cell><Data ss:Type="Number">2.1192249E-2</Data></Cell>
    <Cell><Data ss:Type="Number">0.86299999999999999</Data></Cell>
    <Cell><Data ss:Type="Number">6305</Data></Cell>
    <Cell><Data ss:Type="String">tags=45%, list=20%, signal=57%</Data></Cell>
   </Row>
   <Row>
    <Cell><Data ss:Type="String">KEGG_PROTEASOME</Data></Cell>
    <Cell><Data ss:Type="String">KEGG_PROTEASOME</Data></Cell>
    <Cell ss:Index="4"><Data ss:Type="Number">41</Data></Cell>
    <Cell><Data ss:Type="Number">0.56402797000000005</Data></Cell>
    <Cell><Data ss:Type="Number">1.6883695999999999</Data></Cell>
    <Cell><Data ss:Type="Number">0</Data></Cell>
    <Cell><Data ss:Type="Number">2.1480445000000001E-2</Data></Cell>
    <Cell><Data ss:Type="Number">0.871</Data></Cell>
    <Cell><Data ss:Type="Number">8147</Data></Cell>
    <Cell><Data ss:Type="String">tags=54%, list=26%, signal=72%</Data></Cell>
   </Row>
   <Row>
    <Cell><Data ss:Type="String">REACTOME_ER_PHAGOSOME_PATHWAY</Data></Cell>
    <Cell><Data ss:Type="String">REACTOME_ER_PHAGOSOME_PATHWAY</Data></Cell>
    <Cell ss:Index="4"><Data ss:Type="Number">56</Data></Cell>
    <Cell><Data ss:Type="Number">0.52483020000000002</Data></Cell>
    <Cell><Data ss:Type="Number">1.6868752</Data></Cell>
    <Cell><Data ss:Type="Number">3.0120479999999998E-3</Data></Cell>
    <Cell><Data ss:Type="Number">2.1466024E-2</Data></Cell>
    <Cell><Data ss:Type="Number">0.873</Data></Cell>
    <Cell><Data ss:Type="Number">8664</Data></Cell>
    <Cell><Data ss:Type="String">tags=54%, list=28%, signal=74%</Data></Cell>
   </Row>
   <Row>
    <Cell><Data ss:Type="String">REACTOME_CDT1_ASSOCIATION_WITH_THE_CDC6_ORC_ORIGIN_COMPLEX</Data></Cell>
    <Cell><Data ss:Type="String">REACTOME_CDT1_ASSOCIATION_WITH_THE_CDC6_ORC_ORIGIN_COMPLEX</Data></Cell>
    <Cell ss:Index="4"><Data ss:Type="Number">46</Data></Cell>
    <Cell><Data ss:Type="Number">0.5432072</Data></Cell>
    <Cell><Data ss:Type="Number">1.6856574</Data></Cell>
    <Cell><Data ss:Type="Number">0</Data></Cell>
    <Cell><Data ss:Type="Number">2.1516733E-2</Data></Cell>
    <Cell><Data ss:Type="Number">0.88200000000000001</Data></Cell>
    <Cell><Data ss:Type="Number">8147</Data></Cell>
    <Cell><Data ss:Type="String">tags=50%, list=26%, signal=68%</Data></Cell>
   </Row>
   <Row>
    <Cell><Data ss:Type="String">REACTOME_NEP_NS2_INTERACTS_WITH_THE_CELLULAR_EXPORT_MACHINERY</Data></Cell>
    <Cell><Data ss:Type="String">REACTOME_NEP_NS2_INTERACTS_WITH_THE_CELLULAR_EXPORT_MACHINERY</Data></Cell>
    <Cell ss:Index="4"><Data ss:Type="Number">27</Data></Cell>
    <Cell><Data ss:Type="Number">0.61678189999999999</Data></Cell>
    <Cell><Data ss:Type="Number">1.6723045000000001</Data></Cell>
    <Cell><Data ss:Type="Number">5.0632910000000001E-3</Data></Cell>
    <Cell><Data ss:Type="Number">2.4411240000000001E-2</Data></Cell>
    <Cell><Data ss:Type="Number">0.90900000000000003</Data></Cell>
    <Cell><Data ss:Type="Number">3817</Data></Cell>
    <Cell><Data ss:Type="String">tags=41%, list=12%, signal=46%</Data></Cell>
   </Row>
   <Row>
    <Cell><Data ss:Type="String">REACTOME_HOMOLOGOUS_RECOMBINATION_REPAIR_OF_REPLICATION_INDEPENDENT_DOUBLE_STRAND_BREAKS</Data></Cell>
    <Cell><Data ss:Type="String">REACTOME_HOMOLOGOUS_RECOMBINATION_REPAIR_OF_REPLICATION_INDEPENDENT_DOUBLE_STRAND_BREAKS</Data></Cell>
    <Cell ss:Index="4"><Data ss:Type="Number">16</Data></Cell>
    <Cell><Data ss:Type="Number">0.68657124000000003</Data></Cell>
    <Cell><Data ss:Type="Number">1.6706624000000001</Data></Cell>
    <Cell><Data ss:Type="Number">4.5766590000000003E-3</Data></Cell>
    <Cell><Data ss:Type="Number">2.4592793000000002E-2</Data></Cell>
    <Cell><Data ss:Type="Number">0.91200000000000003</Data></Cell>
    <Cell><Data ss:Type="Number">3885</Data></Cell>
    <Cell><Data ss:Type="String">tags=56%, list=12%, signal=64%</Data></Cell>
   </Row>
   <Row>
    <Cell><Data ss:Type="String">KEGG_CYTOSOLIC_DNA_SENSING_PATHWAY</Data></Cell>
    <Cell><Data ss:Type="String">KEGG_CYTOSOLIC_DNA_SENSING_PATHWAY</Data></Cell>
    <Cell ss:Index="4"><Data ss:Type="Number">49</Data></Cell>
    <Cell><Data ss:Type="Number">0.52908725000000001</Data></Cell>
    <Cell><Data ss:Type="Number">1.6645943999999999</Data></Cell>
    <Cell><Data ss:Type="Number">0</Data></Cell>
    <Cell><Data ss:Type="Number">2.5959354E-2</Data></Cell>
    <Cell><Data ss:Type="Number">0.92800000000000005</Data></Cell>
    <Cell><Data ss:Type="Number">4333</Data></Cell>
    <Cell><Data ss:Type="String">tags=31%, list=14%, signal=35%</Data></Cell>
   </Row>
   <Row>
    <Cell><Data ss:Type="String">REACTOME_INTERFERON_ALPHA_BETA_SIGNALING</Data></Cell>
    <Cell><Data ss:Type="String">REACTOME_INTERFERON_ALPHA_BETA_SIGNALING</Data></Cell>
    <Cell ss:Index="4"><Data ss:Type="Number">57</Data></Cell>
    <Cell><Data ss:Type="Number">0.51310230000000001</Data></Cell>
    <Cell><Data ss:Type="Number">1.6616987999999999</Data></Cell>
    <Cell><Data ss:Type="Number">3.1055901000000001E-3</Data></Cell>
    <Cell><Data ss:Type="Number">2.6405226E-2</Data></Cell>
    <Cell><Data ss:Type="Number">0.93100000000000005</Data></Cell>
    <Cell><Data ss:Type="Number">5273</Data></Cell>
    <Cell><Data ss:Type="String">tags=42%, list=17%, signal=51%</Data></Cell>
   </Row>
   <Row>
    <Cell><Data ss:Type="String">REACTOME_ZINC_TRANSPORTERS</Data></Cell>
    <Cell><Data ss:Type="String">REACTOME_ZINC_TRANSPORTERS</Data></Cell>
    <Cell ss:Index="4"><Data ss:Type="Number">15</Data></Cell>
    <Cell><Data ss:Type="Number">0.69938844</Data></Cell>
    <Cell><Data ss:Type="Number">1.6568278999999999</Data></Cell>
    <Cell><Data ss:Type="Number">7.0422534000000002E-3</Data></Cell>
    <Cell><Data ss:Type="Number">2.7452243000000001E-2</Data></Cell>
    <Cell><Data ss:Type="Number">0.94399999999999995</Data></Cell>
    <Cell><Data ss:Type="Number">5762</Data></Cell>
    <Cell><Data ss:Type="String">tags=53%, list=18%, signal=65%</Data></Cell>
   </Row>
   <Row>
    <Cell><Data ss:Type="String">REACTOME_REGULATION_OF_GLUCOKINASE_BY_GLUCOKINASE_REGULATORY_PROTEIN</Data></Cell>
    <Cell><Data ss:Type="String">REACTOME_REGULATION_OF_GLUCOKINASE_BY_GLUCOKINASE_REGULATORY_PROTEIN</Data></Cell>
    <Cell ss:Index="4"><Data ss:Type="Number">27</Data></Cell>
    <Cell><Data ss:Type="Number">0.59662919999999997</Data></Cell>
    <Cell><Data ss:Type="Number">1.6559503</Data></Cell>
    <Cell><Data ss:Type="Number">9.7087379999999997E-3</Data></Cell>
    <Cell><Data ss:Type="Number">2.7327837000000001E-2</Data></Cell>
    <Cell><Data ss:Type="Number">0.94699999999999995</Data></Cell>
    <Cell><Data ss:Type="Number">6973</Data></Cell>
    <Cell><Data ss:Type="String">tags=52%, list=22%, signal=67%</Data></Cell>
   </Row>
   <Row>
    <Cell><Data ss:Type="String">REACTOME_CDK_MEDIATED_PHOSPHORYLATION_AND_REMOVAL_OF_CDC6</Data></Cell>
    <Cell><Data ss:Type="String">REACTOME_CDK_MEDIATED_PHOSPHORYLATION_AND_REMOVAL_OF_CDC6</Data></Cell>
    <Cell ss:Index="4"><Data ss:Type="Number">44</Data></Cell>
    <Cell><Data ss:Type="Number">0.52484209999999998</Data></Cell>
    <Cell><Data ss:Type="Number">1.6483437999999999</Data></Cell>
    <Cell><Data ss:Type="Number">5.6818184000000001E-3</Data></Cell>
    <Cell><Data ss:Type="Number">2.9118067000000001E-2</Data></Cell>
    <Cell><Data ss:Type="Number">0.95599999999999996</Data></Cell>
    <Cell><Data ss:Type="Number">8147</Data></Cell>
    <Cell><Data ss:Type="String">tags=50%, list=26%, signal=68%</Data></Cell>
   </Row>
   <Row>
    <Cell><Data ss:Type="String">REACTOME_SCF_BETA_TRCP_MEDIATED_DEGRADATION_OF_EMI1</Data></Cell>
    <Cell><Data ss:Type="String">REACTOME_SCF_BETA_TRCP_MEDIATED_DEGRADATION_OF_EMI1</Data></Cell>
    <Cell ss:Index="4"><Data ss:Type="Number">46</Data></Cell>
    <Cell><Data ss:Type="Number">0.54069202999999999</Data></Cell>
    <Cell><Data ss:Type="Number">1.6445255999999999</Data></Cell>
    <Cell><Data ss:Type="Number">0</Data></Cell>
    <Cell><Data ss:Type="Number">3.0083797999999998E-2</Data></Cell>
    <Cell><Data ss:Type="Number">0.96</Data></Cell>
    <Cell><Data ss:Type="Number">8147</Data></Cell>
    <Cell><Data ss:Type="String">tags=50%, list=26%, signal=68%</Data></Cell>
   </Row>
   <Row>
    <Cell><Data ss:Type="String">REACTOME_FACTORS_INVOLVED_IN_MEGAKARYOCYTE_DEVELOPMENT_AND_PLATELET_PRODUCTION</Data></Cell>
    <Cell><Data ss:Type="String">REACTOME_FACTORS_INVOLVED_IN_MEGAKARYOCYTE_DEVELOPMENT_AND_PLATELET_PRODUCTION</Data></Cell>
    <Cell ss:Index="4"><Data ss:Type="Number">115</Data></Cell>
    <Cell><Data ss:Type="Number">0.45448068000000003</Data></Cell>
    <Cell><Data ss:Type="Number">1.6404586000000001</Data></Cell>
    <Cell><Data ss:Type="Number">4.0160639999999997E-3</Data></Cell>
    <Cell><Data ss:Type="Number">3.0907586000000001E-2</Data></Cell>
    <Cell><Data ss:Type="Number">0.96399999999999997</Data></Cell>
    <Cell><Data ss:Type="Number">1158</Data></Cell>
    <Cell><Data ss:Type="String">tags=14%, list=4%, signal=14%</Data></Cell>
   </Row>
   <Row>
    <Cell><Data ss:Type="String">REACTOME_SCFSKP2_MEDIATED_DEGRADATION_OF_P27_P21</Data></Cell>
    <Cell><Data ss:Type="String">REACTOME_SCFSKP2_MEDIATED_DEGRADATION_OF_P27_P21</Data></Cell>
    <Cell ss:Index="4"><Data ss:Type="Number">49</Data></Cell>
    <Cell><Data ss:Type="Number">0.52114545999999995</Data></Cell>
    <Cell><Data ss:Type="Number">1.6391355000000001</Data></Cell>
    <Cell><Data ss:Type="Number">5.7803467000000002E-3</Data></Cell>
    <Cell><Data ss:Type="Number">3.0958165999999999E-2</Data></Cell>
    <Cell><Data ss:Type="Number">0.96699999999999997</Data></Cell>
    <Cell><Data ss:Type="Number">5771</Data></Cell>
    <Cell><Data ss:Type="String">tags=37%, list=18%, signal=45%</Data></Cell>
   </Row>
   <Row>
    <Cell><Data ss:Type="String">PID_ARF_3PATHWAY</Data></Cell>
    <Cell><Data ss:Type="String">PID_ARF_3PATHWAY</Data></Cell>
    <Cell ss:Index="4"><Data ss:Type="Number">16</Data></Cell>
    <Cell><Data ss:Type="Number">0.66018639999999995</Data></Cell>
    <Cell><Data ss:Type="Number">1.6296508000000001</Data></Cell>
    <Cell><Data ss:Type="Number">1.9047620000000001E-2</Data></Cell>
    <Cell><Data ss:Type="Number">3.3473782000000001E-2</Data></Cell>
    <Cell><Data ss:Type="Number">0.97599999999999998</Data></Cell>
    <Cell><Data ss:Type="Number">9369</Data></Cell>
    <Cell><Data ss:Type="String">tags=75%, list=30%, signal=107%</Data></Cell>
   </Row>
   <Row>
    <Cell><Data ss:Type="String">REACTOME_EXTRACELLULAR_MATRIX_ORGANIZATION</Data></Cell>
    <Cell><Data ss:Type="String">REACTOME_EXTRACELLULAR_MATRIX_ORGANIZATION</Data></Cell>
    <Cell ss:Index="4"><Data ss:Type="Number">82</Data></Cell>
    <Cell><Data ss:Type="Number">0.45979077000000002</Data></Cell>
    <Cell><Data ss:Type="Number">1.6263908</Data></Cell>
    <Cell><Data ss:Type="Number">7.4626863999999998E-3</Data></Cell>
    <Cell><Data ss:Type="Number">3.4210070000000002E-2</Data></Cell>
    <Cell><Data ss:Type="Number">0.97699999999999998</Data></Cell>
    <Cell><Data ss:Type="Number">2583</Data></Cell>
    <Cell><Data ss:Type="String">tags=24%, list=8%, signal=27%</Data></Cell>
   </Row>
   <Row>
    <Cell><Data ss:Type="String">REACTOME_P53_DEPENDENT_G1_DNA_DAMAGE_RESPONSE</Data></Cell>
    <Cell><Data ss:Type="String">REACTOME_P53_DEPENDENT_G1_DNA_DAMAGE_RESPONSE</Data></Cell>
    <Cell ss:Index="4"><Data ss:Type="Number">51</Data></Cell>
    <Cell><Data ss:Type="Number">0.50028247000000003</Data></Cell>
    <Cell><Data ss:Type="Number">1.6234115</Data></Cell>
    <Cell><Data ss:Type="Number">1.1627907E-2</Data></Cell>
    <Cell><Data ss:Type="Number">3.4751183999999997E-2</Data></Cell>
    <Cell><Data ss:Type="Number">0.97699999999999998</Data></Cell>
    <Cell><Data ss:Type="Number">8147</Data></Cell>
    <Cell><Data ss:Type="String">tags=47%, list=26%, signal=64%</Data></Cell>
   </Row>
   <Row>
    <Cell><Data ss:Type="String">REACTOME_APC_C_CDC20_MEDIATED_DEGRADATION_OF_CYCLIN_B</Data></Cell>
    <Cell><Data ss:Type="String">REACTOME_APC_C_CDC20_MEDIATED_DEGRADATION_OF_CYCLIN_B</Data></Cell>
    <Cell ss:Index="4"><Data ss:Type="Number">17</Data></Cell>
    <Cell><Data ss:Type="Number">0.67462999999999995</Data></Cell>
    <Cell><Data ss:Type="Number">1.6192062</Data></Cell>
    <Cell><Data ss:Type="Number">2.1176469999999999E-2</Data></Cell>
    <Cell><Data ss:Type="Number">3.5797764000000003E-2</Data></Cell>
    <Cell><Data ss:Type="Number">0.98099999999999998</Data></Cell>
    <Cell><Data ss:Type="Number">1627</Data></Cell>
    <Cell><Data ss:Type="String">tags=24%, list=5%, signal=25%</Data></Cell>
   </Row>
   <Row>
    <Cell><Data ss:Type="String">REACTOME_INTERACTIONS_OF_VPR_WITH_HOST_CELLULAR_PROTEINS</Data></Cell>
    <Cell><Data ss:Type="String">REACTOME_INTERACTIONS_OF_VPR_WITH_HOST_CELLULAR_PROTEINS</Data></Cell>
    <Cell ss:Index="4"><Data ss:Type="Number">32</Data></Cell>
    <Cell><Data ss:Type="Number">0.56047683999999998</Data></Cell>
    <Cell><Data ss:Type="Number">1.6148195999999999</Data></Cell>
    <Cell><Data ss:Type="Number">1.2755102500000001E-2</Data></Cell>
    <Cell><Data ss:Type="Number">3.6747615999999997E-2</Data></Cell>
    <Cell><Data ss:Type="Number">0.98299999999999998</Data></Cell>
    <Cell><Data ss:Type="Number">3817</Data></Cell>
    <Cell><Data ss:Type="String">tags=41%, list=12%, signal=46%</Data></Cell>
   </Row>
   <Row>
    <Cell><Data ss:Type="String">KEGG_MISMATCH_REPAIR</Data></Cell>
    <Cell><Data ss:Type="String">KEGG_MISMATCH_REPAIR</Data></Cell>
    <Cell ss:Index="4"><Data ss:Type="Number">22</Data></Cell>
    <Cell><Data ss:Type="Number">0.61719040000000003</Data></Cell>
    <Cell><Data ss:Type="Number">1.6134147999999999</Data></Cell>
    <Cell><Data ss:Type="Number">1.5189873E-2</Data></Cell>
    <Cell><Data ss:Type="Number">3.6921379999999997E-2</Data></Cell>
    <Cell><Data ss:Type="Number">0.98399999999999999</Data></Cell>
    <Cell><Data ss:Type="Number">5912</Data></Cell>
    <Cell><Data ss:Type="String">tags=59%, list=19%, signal=73%</Data></Cell>
   </Row>
   <Row>
    <Cell><Data ss:Type="String">REACTOME_LATE_PHASE_OF_HIV_LIFE_CYCLE</Data></Cell>
    <Cell><Data ss:Type="String">REACTOME_LATE_PHASE_OF_HIV_LIFE_CYCLE</Data></Cell>
    <Cell ss:Index="4"><Data ss:Type="Number">94</Data></Cell>
    <Cell><Data ss:Type="Number">0.45661297000000001</Data></Cell>
    <Cell><Data ss:Type="Number">1.6093383999999999</Data></Cell>
    <Cell><Data ss:Type="Number">3.4965034999999999E-3</Data></Cell>
    <Cell><Data ss:Type="Number">3.7991355999999997E-2</Data></Cell>
    <Cell><Data ss:Type="Number">0.98499999999999999</Data></Cell>
    <Cell><Data ss:Type="Number">6997</Data></Cell>
    <Cell><Data ss:Type="String">tags=41%, list=22%, signal=53%</Data></Cell>
   </Row>
   <Row>
    <Cell><Data ss:Type="String">REACTOME_P53_INDEPENDENT_G1_S_DNA_DAMAGE_CHECKPOINT</Data></Cell>
    <Cell><Data ss:Type="String">REACTOME_P53_INDEPENDENT_G1_S_DNA_DAMAGE_CHECKPOINT</Data></Cell>
    <Cell ss:Index="4"><Data ss:Type="Number">46</Data></Cell>
    <Cell><Data ss:Type="Number">0.51430549999999997</Data></Cell>
    <Cell><Data ss:Type="Number">1.6037868</Data></Cell>
    <Cell><Data ss:Type="Number">2.7777778000000002E-3</Data></Cell>
    <Cell><Data ss:Type="Number">3.9660340000000002E-2</Data></Cell>
    <Cell><Data ss:Type="Number">0.98899999999999999</Data></Cell>
    <Cell><Data ss:Type="Number">8147</Data></Cell>
    <Cell><Data ss:Type="String">tags=50%, list=26%, signal=68%</Data></Cell>
   </Row>
   <Row>
    <Cell><Data ss:Type="String">REACTOME_RNA_POL_II_TRANSCRIPTION</Data></Cell>
    <Cell><Data ss:Type="String">REACTOME_RNA_POL_II_TRANSCRIPTION</Data></Cell>
    <Cell ss:Index="4"><Data ss:Type="Number">82</Data></Cell>
    <Cell><Data ss:Type="Number">0.45419530000000002</Data></Cell>
    <Cell><Data ss:Type="Number">1.5917163000000001</Data></Cell>
    <Cell><Data ss:Type="Number">0</Data></Cell>
    <Cell><Data ss:Type="Number">4.3599079999999998E-2</Data></Cell>
    <Cell><Data ss:Type="Number">0.99299999999999999</Data></Cell>
    <Cell><Data ss:Type="Number">6354</Data></Cell>
    <Cell><Data ss:Type="String">tags=40%, list=20%, signal=50%</Data></Cell>
   </Row>
   <Row>
    <Cell><Data ss:Type="String">REACTOME_MRNA_SPLICING</Data></Cell>
    <Cell><Data ss:Type="String">REACTOME_MRNA_SPLICING</Data></Cell>
    <Cell ss:Index="4"><Data ss:Type="Number">72</Data></Cell>
    <Cell><Data ss:Type="Number">0.46686240000000001</Data></Cell>
    <Cell><Data ss:Type="Number">1.5901061000000001</Data></Cell>
    <Cell><Data ss:Type="Number">6.1538460000000001E-3</Data></Cell>
    <Cell><Data ss:Type="Number">4.3946276999999999E-2</Data></Cell>
    <Cell><Data ss:Type="Number">0.99299999999999999</Data></Cell>
    <Cell><Data ss:Type="Number">6297</Data></Cell>
    <Cell><Data ss:Type="String">tags=46%, list=20%, signal=57%</Data></Cell>
   </Row>
   <Row>
    <Cell><Data ss:Type="String">KEGG_PRIMARY_IMMUNODEFICIENCY</Data></Cell>
    <Cell><Data ss:Type="String">KEGG_PRIMARY_IMMUNODEFICIENCY</Data></Cell>
    <Cell ss:Index="4"><Data ss:Type="Number">35</Data></Cell>
    <Cell><Data ss:Type="Number">0.53585004999999997</Data></Cell>
    <Cell><Data ss:Type="Number">1.5875973999999999</Data></Cell>
    <Cell><Data ss:Type="Number">1.6129032000000001E-2</Data></Cell>
    <Cell><Data ss:Type="Number">4.4549810000000002E-2</Data></Cell>
    <Cell><Data ss:Type="Number">0.995</Data></Cell>
    <Cell><Data ss:Type="Number">8605</Data></Cell>
    <Cell><Data ss:Type="String">tags=57%, list=28%, signal=79%</Data></Cell>
   </Row>
   <Row>
    <Cell><Data ss:Type="String">REACTOME_PROCESSING_OF_CAPPED_INTRONLESS_PRE_MRNA</Data></Cell>
    <Cell><Data ss:Type="String">REACTOME_PROCESSING_OF_CAPPED_INTRONLESS_PRE_MRNA</Data></Cell>
    <Cell ss:Index="4"><Data ss:Type="Number">20</Data></Cell>
    <Cell><Data ss:Type="Number">0.61916819999999995</Data></Cell>
    <Cell><Data ss:Type="Number">1.5865203000000001</Data></Cell>
    <Cell><Data ss:Type="Number">2.2277228999999999E-2</Data></Cell>
    <Cell><Data ss:Type="Number">4.4536203000000003E-2</Data></Cell>
    <Cell><Data ss:Type="Number">0.995</Data></Cell>
    <Cell><Data ss:Type="Number">4992</Data></Cell>
    <Cell><Data ss:Type="String">tags=65%, list=16%, signal=77%</Data></Cell>
   </Row>
   <Row>
    <Cell><Data ss:Type="String">PID_MYC_ACTIV_PATHWAY</Data></Cell>
    <Cell><Data ss:Type="String">PID_MYC_ACTIV_PATHWAY</Data></Cell>
    <Cell ss:Index="4"><Data ss:Type="Number">74</Data></Cell>
    <Cell><Data ss:Type="Number">0.45500279999999999</Data></Cell>
    <Cell><Data ss:Type="Number">1.5602214000000001</Data></Cell>
    <Cell><Data ss:Type="Number">3.4722222000000001E-3</Data></Cell>
    <Cell><Data ss:Type="Number">5.5854714999999999E-2</Data></Cell>
    <Cell><Data ss:Type="Number">0.998</Data></Cell>
    <Cell><Data ss:Type="Number">5709</Data></Cell>
    <Cell><Data ss:Type="String">tags=42%, list=18%, signal=51%</Data></Cell>
   </Row>
   <Row>
    <Cell><Data ss:Type="String">REACTOME_TRANSCRIPTION_COUPLED_NER_TC_NER</Data></Cell>
    <Cell><Data ss:Type="String">REACTOME_TRANSCRIPTION_COUPLED_NER_TC_NER</Data></Cell>
    <Cell ss:Index="4"><Data ss:Type="Number">42</Data></Cell>
    <Cell><Data ss:Type="Number">0.51114106000000004</Data></Cell>
    <Cell><Data ss:Type="Number">1.5573481</Data></Cell>
    <Cell><Data ss:Type="Number">1.5151516E-2</Data></Cell>
    <Cell><Data ss:Type="Number">5.6579480000000001E-2</Data></Cell>
    <Cell><Data ss:Type="Number">0.998</Data></Cell>
    <Cell><Data ss:Type="Number">6297</Data></Cell>
    <Cell><Data ss:Type="String">tags=52%, list=20%, signal=65%</Data></Cell>
   </Row>
   <Row>
    <Cell><Data ss:Type="String">REACTOME_CYCLIN_E_ASSOCIATED_EVENTS_DURING_G1_S_TRANSITION_</Data></Cell>
    <Cell><Data ss:Type="String">REACTOME_CYCLIN_E_ASSOCIATED_EVENTS_DURING_G1_S_TRANSITION_</Data></Cell>
    <Cell ss:Index="4"><Data ss:Type="Number">58</Data></Cell>
    <Cell><Data ss:Type="Number">0.47657444999999998</Data></Cell>
    <Cell><Data ss:Type="Number">1.5508891</Data></Cell>
    <Cell><Data ss:Type="Number">1.1627907E-2</Data></Cell>
    <Cell><Data ss:Type="Number">5.9387572E-2</Data></Cell>
    <Cell><Data ss:Type="Number">0.998</Data></Cell>
    <Cell><Data ss:Type="Number">5771</Data></Cell>
    <Cell><Data ss:Type="String">tags=38%, list=18%, signal=46%</Data></Cell>
   </Row>
   <Row>
    <Cell><Data ss:Type="String">REACTOME_PHOSPHORYLATION_OF_THE_APC_C</Data></Cell>
    <Cell><Data ss:Type="String">REACTOME_PHOSPHORYLATION_OF_THE_APC_C</Data></Cell>
    <Cell ss:Index="4"><Data ss:Type="Number">15</Data></Cell>
    <Cell><Data ss:Type="Number">0.65897530000000004</Data></Cell>
    <Cell><Data ss:Type="Number">1.5396162</Data></Cell>
    <Cell><Data ss:Type="Number">3.7558686000000001E-2</Data></Cell>
    <Cell><Data ss:Type="Number">6.4791390000000004E-2</Data></Cell>
    <Cell><Data ss:Type="Number">0.999</Data></Cell>
    <Cell><Data ss:Type="Number">1627</Data></Cell>
    <Cell><Data ss:Type="String">tags=27%, list=5%, signal=28%</Data></Cell>
   </Row>
   <Row>
    <Cell><Data ss:Type="String">REACTOME_CLEAVAGE_OF_GROWING_TRANSCRIPT_IN_THE_TERMINATION_REGION_</Data></Cell>
    <Cell><Data ss:Type="String">REACTOME_CLEAVAGE_OF_GROWING_TRANSCRIPT_IN_THE_TERMINATION_REGION_</Data></Cell>
    <Cell ss:Index="4"><Data ss:Type="Number">30</Data></Cell>
    <Cell><Data ss:Type="Number">0.55566510000000002</Data></Cell>
    <Cell><Data ss:Type="Number">1.5356424</Data></Cell>
    <Cell><Data ss:Type="Number">1.9021738E-2</Data></Cell>
    <Cell><Data ss:Type="Number">6.6277580000000003E-2</Data></Cell>
    <Cell><Data ss:Type="Number">0.999</Data></Cell>
    <Cell><Data ss:Type="Number">4992</Data></Cell>
    <Cell><Data ss:Type="String">tags=53%, list=16%, signal=63%</Data></Cell>
   </Row>
   <Row>
    <Cell><Data ss:Type="String">PID_E2F_PATHWAY</Data></Cell>
    <Cell><Data ss:Type="String">PID_E2F_PATHWAY</Data></Cell>
    <Cell ss:Index="4"><Data ss:Type="Number">66</Data></Cell>
    <Cell><Data ss:Type="Number">0.46348800000000001</Data></Cell>
    <Cell><Data ss:Type="Number">1.5329467999999999</Data></Cell>
    <Cell><Data ss:Type="Number">1.0344828E-2</Data></Cell>
    <Cell><Data ss:Type="Number">6.6951640000000007E-2</Data></Cell>
    <Cell><Data ss:Type="Number">0.999</Data></Cell>
    <Cell><Data ss:Type="Number">2087</Data></Cell>
    <Cell><Data ss:Type="String">tags=26%, list=7%, signal=28%</Data></Cell>
   </Row>
   <Row>
    <Cell><Data ss:Type="String">KEGG_O_GLYCAN_BIOSYNTHESIS</Data></Cell>
    <Cell><Data ss:Type="String">KEGG_O_GLYCAN_BIOSYNTHESIS</Data></Cell>
    <Cell ss:Index="4"><Data ss:Type="Number">26</Data></Cell>
    <Cell><Data ss:Type="Number">0.55591469999999998</Data></Cell>
    <Cell><Data ss:Type="Number">1.526761</Data></Cell>
    <Cell><Data ss:Type="Number">2.1108180000000001E-2</Data></Cell>
    <Cell><Data ss:Type="Number">6.9899639999999999E-2</Data></Cell>
    <Cell><Data ss:Type="Number">0.999</Data></Cell>
    <Cell><Data ss:Type="Number">2711</Data></Cell>
    <Cell><Data ss:Type="String">tags=31%, list=9%, signal=34%</Data></Cell>
   </Row>
   <Row>
    <Cell><Data ss:Type="String">REACTOME_TRNA_AMINOACYLATION</Data></Cell>
    <Cell><Data ss:Type="String">REACTOME_TRNA_AMINOACYLATION</Data></Cell>
    <Cell ss:Index="4"><Data ss:Type="Number">33</Data></Cell>
    <Cell><Data ss:Type="Number">0.5297579</Data></Cell>
    <Cell><Data ss:Type="Number">1.5226529</Data></Cell>
    <Cell><Data ss:Type="Number">1.1299435E-2</Data></Cell>
    <Cell><Data ss:Type="Number">7.2040290000000007E-2</Data></Cell>
    <Cell><Data ss:Type="Number">0.999</Data></Cell>
    <Cell><Data ss:Type="Number">6529</Data></Cell>
    <Cell><Data ss:Type="String">tags=48%, list=21%, signal=61%</Data></Cell>
   </Row>
   <Row>
    <Cell><Data ss:Type="String">REACTOME_PD1_SIGNALING</Data></Cell>
    <Cell><Data ss:Type="String">REACTOME_PD1_SIGNALING</Data></Cell>
    <Cell ss:Index="4"><Data ss:Type="Number">16</Data></Cell>
    <Cell><Data ss:Type="Number">0.62617654</Data></Cell>
    <Cell><Data ss:Type="Number">1.5215822000000001</Data></Cell>
    <Cell><Data ss:Type="Number">5.2036199999999998E-2</Data></Cell>
    <Cell><Data ss:Type="Number">7.2000850000000005E-2</Data></Cell>
    <Cell><Data ss:Type="Number">0.999</Data></Cell>
    <Cell><Data ss:Type="Number">6738</Data></Cell>
    <Cell><Data ss:Type="String">tags=56%, list=22%, signal=72%</Data></Cell>
   </Row>
   <Row>
    <Cell><Data ss:Type="String">KEGG_SELENOAMINO_ACID_METABOLISM</Data></Cell>
    <Cell><Data ss:Type="String">KEGG_SELENOAMINO_ACID_METABOLISM</Data></Cell>
    <Cell ss:Index="4"><Data ss:Type="Number">22</Data></Cell>
    <Cell><Data ss:Type="Number">0.57436719999999997</Data></Cell>
    <Cell><Data ss:Type="Number">1.5161935</Data></Cell>
    <Cell><Data ss:Type="Number">4.699739E-2</Data></Cell>
    <Cell><Data ss:Type="Number">7.4531899999999998E-2</Data></Cell>
    <Cell><Data ss:Type="Number">1</Data></Cell>
    <Cell><Data ss:Type="Number">5494</Data></Cell>
    <Cell><Data ss:Type="String">tags=55%, list=18%, signal=66%</Data></Cell>
   </Row>
   <Row>
    <Cell><Data ss:Type="String">KEGG_P53_SIGNALING_PATHWAY</Data></Cell>
    <Cell><Data ss:Type="String">KEGG_P53_SIGNALING_PATHWAY</Data></Cell>
    <Cell ss:Index="4"><Data ss:Type="Number">63</Data></Cell>
    <Cell><Data ss:Type="Number">0.4603333</Data></Cell>
    <Cell><Data ss:Type="Number">1.5151935000000001</Data></Cell>
    <Cell><Data ss:Type="Number">2.8901732999999999E-3</Data></Cell>
    <Cell><Data ss:Type="Number">7.4462630000000002E-2</Data></Cell>
    <Cell><Data ss:Type="Number">1</Data></Cell>
    <Cell><Data ss:Type="Number">2834</Data></Cell>
    <Cell><Data ss:Type="String">tags=29%, list=9%, signal=31%</Data></Cell>
   </Row>
   <Row>
    <Cell><Data ss:Type="String">KEGG_VIBRIO_CHOLERAE_INFECTION</Data></Cell>
    <Cell><Data ss:Type="String">KEGG_VIBRIO_CHOLERAE_INFECTION</Data></Cell>
    <Cell ss:Index="4"><Data ss:Type="Number">53</Data></Cell>
    <Cell><Data ss:Type="Number">0.48165685000000003</Data></Cell>
    <Cell><Data ss:Type="Number">1.5108535000000001</Data></Cell>
    <Cell><Data ss:Type="Number">2.5423728E-2</Data></Cell>
    <Cell><Data ss:Type="Number">7.6291083999999995E-2</Data></Cell>
    <Cell><Data ss:Type="Number">1</Data></Cell>
    <Cell><Data ss:Type="Number">5876</Data></Cell>
    <Cell><Data ss:Type="String">tags=40%, list=19%, signal=49%</Data></Cell>
   </Row>
   <Row>
    <Cell><Data ss:Type="String">REACTOME_INTERFERON_SIGNALING</Data></Cell>
    <Cell><Data ss:Type="String">REACTOME_INTERFERON_SIGNALING</Data></Cell>
    <Cell ss:Index="4"><Data ss:Type="Number">142</Data></Cell>
    <Cell><Data ss:Type="Number">0.40862513</Data></Cell>
    <Cell><Data ss:Type="Number">1.5102886</Data></Cell>
    <Cell><Data ss:Type="Number">4.7393367E-3</Data></Cell>
    <Cell><Data ss:Type="Number">7.6044230000000004E-2</Data></Cell>
    <Cell><Data ss:Type="Number">1</Data></Cell>
    <Cell><Data ss:Type="Number">6973</Data></Cell>
    <Cell><Data ss:Type="String">tags=42%, list=22%, signal=53%</Data></Cell>
   </Row>
   <Row>
    <Cell><Data ss:Type="String">BIOCARTA_NKT_PATHWAY</Data></Cell>
    <Cell><Data ss:Type="String">BIOCARTA_NKT_PATHWAY</Data></Cell>
    <Cell ss:Index="4"><Data ss:Type="Number">28</Data></Cell>
    <Cell><Data ss:Type="Number">0.53587353000000004</Data></Cell>
    <Cell><Data ss:Type="Number">1.4922576999999999</Data></Cell>
    <Cell><Data ss:Type="Number">5.4347824000000003E-2</Data></Cell>
    <Cell><Data ss:Type="Number">8.6536630000000003E-2</Data></Cell>
    <Cell><Data ss:Type="Number">1</Data></Cell>
    <Cell><Data ss:Type="Number">8954</Data></Cell>
    <Cell><Data ss:Type="String">tags=46%, list=29%, signal=65%</Data></Cell>
   </Row>
   <Row>
    <Cell><Data ss:Type="String">REACTOME_LYSOSOME_VESICLE_BIOGENESIS</Data></Cell>
    <Cell><Data ss:Type="String">REACTOME_LYSOSOME_VESICLE_BIOGENESIS</Data></Cell>
    <Cell ss:Index="4"><Data ss:Type="Number">22</Data></Cell>
    <Cell><Data ss:Type="Number">0.56198959999999998</Data></Cell>
    <Cell><Data ss:Type="Number">1.489061</Data></Cell>
    <Cell><Data ss:Type="Number">4.3256997999999998E-2</Data></Cell>
    <Cell><Data ss:Type="Number">8.8095314999999993E-2</Data></Cell>
    <Cell><Data ss:Type="Number">1</Data></Cell>
    <Cell><Data ss:Type="Number">5692</Data></Cell>
    <Cell><Data ss:Type="String">tags=50%, list=18%, signal=61%</Data></Cell>
   </Row>
   <Row>
    <Cell><Data ss:Type="String">REACTOME_REGULATION_OF_ORNITHINE_DECARBOXYLASE_ODC</Data></Cell>
    <Cell><Data ss:Type="String">REACTOME_REGULATION_OF_ORNITHINE_DECARBOXYLASE_ODC</Data></Cell>
    <Cell ss:Index="4"><Data ss:Type="Number">46</Data></Cell>
    <Cell><Data ss:Type="Number">0.48436610000000002</Data></Cell>
    <Cell><Data ss:Type="Number">1.4863485000000001</Data></Cell>
    <Cell><Data ss:Type="Number">2.6865672E-2</Data></Cell>
    <Cell><Data ss:Type="Number">8.8971640000000005E-2</Data></Cell>
    <Cell><Data ss:Type="Number">1</Data></Cell>
    <Cell><Data ss:Type="Number">8147</Data></Cell>
    <Cell><Data ss:Type="String">tags=48%, list=26%, signal=65%</Data></Cell>
   </Row>
   <Row>
    <Cell><Data ss:Type="String">REACTOME_RECRUITMENT_OF_MITOTIC_CENTROSOME_PROTEINS_AND_COMPLEXES</Data></Cell>
    <Cell><Data ss:Type="String">REACTOME_RECRUITMENT_OF_MITOTIC_CENTROSOME_PROTEINS_AND_COMPLEXES</Data></Cell>
    <Cell ss:Index="4"><Data ss:Type="Number">54</Data></Cell>
    <Cell><Data ss:Type="Number">0.46524130000000002</Data></Cell>
    <Cell><Data ss:Type="Number">1.4846956</Data></Cell>
    <Cell><Data ss:Type="Number">2.0895522E-2</Data></Cell>
    <Cell><Data ss:Type="Number">8.9324200000000006E-2</Data></Cell>
    <Cell><Data ss:Type="Number">1</Data></Cell>
    <Cell><Data ss:Type="Number">4440</Data></Cell>
    <Cell><Data ss:Type="String">tags=33%, list=14%, signal=39%</Data></Cell>
   </Row>
   <Row>
    <Cell><Data ss:Type="String">PID_INTEGRIN3_PATHWAY</Data></Cell>
    <Cell><Data ss:Type="String">PID_INTEGRIN3_PATHWAY</Data></Cell>
    <Cell ss:Index="4"><Data ss:Type="Number">42</Data></Cell>
    <Cell><Data ss:Type="Number">0.48972294</Data></Cell>
    <Cell><Data ss:Type="Number">1.4830966999999999</Data></Cell>
    <Cell><Data ss:Type="Number">1.1331445000000001E-2</Data></Cell>
    <Cell><Data ss:Type="Number">8.960369E-2</Data></Cell>
    <Cell><Data ss:Type="Number">1</Data></Cell>
    <Cell><Data ss:Type="Number">2262</Data></Cell>
    <Cell><Data ss:Type="String">tags=29%, list=7%, signal=31%</Data></Cell>
   </Row>
   <Row>
    <Cell><Data ss:Type="String">REACTOME_REGULATION_OF_APOPTOSIS</Data></Cell>
    <Cell><Data ss:Type="String">REACTOME_REGULATION_OF_APOPTOSIS</Data></Cell>
    <Cell ss:Index="4"><Data ss:Type="Number">53</Data></Cell>
    <Cell><Data ss:Type="Number">0.45808512000000001</Data></Cell>
    <Cell><Data ss:Type="Number">1.4775186</Data></Cell>
    <Cell><Data ss:Type="Number">2.1148037000000001E-2</Data></Cell>
    <Cell><Data ss:Type="Number">9.2496975999999995E-2</Data></Cell>
    <Cell><Data ss:Type="Number">1</Data></Cell>
    <Cell><Data ss:Type="Number">5771</Data></Cell>
    <Cell><Data ss:Type="String">tags=38%, list=18%, signal=46%</Data></Cell>
   </Row>
   <Row>
    <Cell><Data ss:Type="String">REACTOME_CHOLESTEROL_BIOSYNTHESIS</Data></Cell>
    <Cell><Data ss:Type="String">REACTOME_CHOLESTEROL_BIOSYNTHESIS</Data></Cell>
    <Cell ss:Index="4"><Data ss:Type="Number">19</Data></Cell>
    <Cell><Data ss:Type="Number">0.58653710000000003</Data></Cell>
    <Cell><Data ss:Type="Number">1.4749473</Data></Cell>
    <Cell><Data ss:Type="Number">5.3030305E-2</Data></Cell>
    <Cell><Data ss:Type="Number">9.3598360000000005E-2</Data></Cell>
    <Cell><Data ss:Type="Number">1</Data></Cell>
    <Cell><Data ss:Type="Number">4075</Data></Cell>
    <Cell><Data ss:Type="String">tags=58%, list=13%, signal=67%</Data></Cell>
   </Row>
   <Row>
    <Cell><Data ss:Type="String">KEGG_OOCYTE_MEIOSIS</Data></Cell>
    <Cell><Data ss:Type="String">KEGG_OOCYTE_MEIOSIS</Data></Cell>
    <Cell ss:Index="4"><Data ss:Type="Number">105</Data></Cell>
    <Cell><Data ss:Type="Number">0.40413862</Data></Cell>
    <Cell><Data ss:Type="Number">1.4630027000000001</Data></Cell>
    <Cell><Data ss:Type="Number">0</Data></Cell>
    <Cell><Data ss:Type="Number">0.10099013</Data></Cell>
    <Cell><Data ss:Type="Number">1</Data></Cell>
    <Cell><Data ss:Type="Number">1772</Data></Cell>
    <Cell><Data ss:Type="String">tags=17%, list=6%, signal=18%</Data></Cell>
   </Row>
   <Row>
    <Cell><Data ss:Type="String">REACTOME_DESTABILIZATION_OF_MRNA_BY_AUF1_HNRNP_D0</Data></Cell>
    <Cell><Data ss:Type="String">REACTOME_DESTABILIZATION_OF_MRNA_BY_AUF1_HNRNP_D0</Data></Cell>
    <Cell ss:Index="4"><Data ss:Type="Number">47</Data></Cell>
    <Cell><Data ss:Type="Number">0.47268376000000001</Data></Cell>
    <Cell><Data ss:Type="Number">1.4543107</Data></Cell>
    <Cell><Data ss:Type="Number">1.8126888000000001E-2</Data></Cell>
    <Cell><Data ss:Type="Number">0.10678719</Data></Cell>
    <Cell><Data ss:Type="Number">1</Data></Cell>
    <Cell><Data ss:Type="Number">8147</Data></Cell>
    <Cell><Data ss:Type="String">tags=47%, list=26%, signal=63%</Data></Cell>
   </Row>
   <Row>
    <Cell><Data ss:Type="String">PID_P73PATHWAY</Data></Cell>
    <Cell><Data ss:Type="String">PID_P73PATHWAY</Data></Cell>
    <Cell ss:Index="4"><Data ss:Type="Number">70</Data></Cell>
    <Cell><Data ss:Type="Number">0.42236117000000001</Data></Cell>
    <Cell><Data ss:Type="Number">1.4483007999999999</Data></Cell>
    <Cell><Data ss:Type="Number">2.0761246000000001E-2</Data></Cell>
    <Cell><Data ss:Type="Number">0.11053385</Data></Cell>
    <Cell><Data ss:Type="Number">1</Data></Cell>
    <Cell><Data ss:Type="Number">2087</Data></Cell>
    <Cell><Data ss:Type="String">tags=23%, list=7%, signal=24%</Data></Cell>
   </Row>
   <Row>
    <Cell><Data ss:Type="String">REACTOME_CONVERSION_FROM_APC_C_CDC20_TO_APC_C_CDH1_IN_LATE_ANAPHASE</Data></Cell>
    <Cell><Data ss:Type="String">REACTOME_CONVERSION_FROM_APC_C_CDC20_TO_APC_C_CDH1_IN_LATE_ANAPHASE</Data></Cell>
    <Cell ss:Index="4"><Data ss:Type="Number">15</Data></Cell>
    <Cell><Data ss:Type="Number">0.60580270000000003</Data></Cell>
    <Cell><Data ss:Type="Number">1.4452662000000001</Data></Cell>
    <Cell><Data ss:Type="Number">7.1264369999999994E-2</Data></Cell>
    <Cell><Data ss:Type="Number">0.11226704</Data></Cell>
    <Cell><Data ss:Type="Number">1</Data></Cell>
    <Cell><Data ss:Type="Number">1627</Data></Cell>
    <Cell><Data ss:Type="String">tags=20%, list=5%, signal=21%</Data></Cell>
   </Row>
   <Row>
    <Cell><Data ss:Type="String">KEGG_LYSOSOME</Data></Cell>
    <Cell><Data ss:Type="String">KEGG_LYSOSOME</Data></Cell>
    <Cell ss:Index="4"><Data ss:Type="Number">113</Data></Cell>
    <Cell><Data ss:Type="Number">0.39774585000000001</Data></Cell>
    <Cell><Data ss:Type="Number">1.4419086000000001</Data></Cell>
    <Cell><Data ss:Type="Number">1.1952192E-2</Data></Cell>
    <Cell><Data ss:Type="Number">0.113896966</Data></Cell>
    <Cell><Data ss:Type="Number">1</Data></Cell>
    <Cell><Data ss:Type="Number">5412</Data></Cell>
    <Cell><Data ss:Type="String">tags=35%, list=17%, signal=42%</Data></Cell>
   </Row>
   <Row>
    <Cell><Data ss:Type="String">REACTOME_REGULATION_OF_MRNA_STABILITY_BY_PROTEINS_THAT_BIND_AU_RICH_ELEMENTS</Data></Cell>
    <Cell><Data ss:Type="String">REACTOME_REGULATION_OF_MRNA_STABILITY_BY_PROTEINS_THAT_BIND_AU_RICH_ELEMENTS</Data></Cell>
    <Cell ss:Index="4"><Data ss:Type="Number">77</Data></Cell>
    <Cell><Data ss:Type="Number">0.41839182000000003</Data></Cell>
    <Cell><Data ss:Type="Number">1.4328557</Data></Cell>
    <Cell><Data ss:Type="Number">2.1739129999999999E-2</Data></Cell>
    <Cell><Data ss:Type="Number">0.12032899</Data></Cell>
    <Cell><Data ss:Type="Number">1</Data></Cell>
    <Cell><Data ss:Type="Number">6044</Data></Cell>
    <Cell><Data ss:Type="String">tags=42%, list=19%, signal=51%</Data></Cell>
   </Row>
   <Row>
    <Cell><Data ss:Type="String">G2_PHASE NA</Data></Cell>
    <Cell><Data ss:Type="String">G2_PHASE NA</Data></Cell>
    <Cell ss:Index="4"><Data ss:Type="Number">316</Data></Cell>
    <Cell><Data ss:Type="Number">0.34893626</Data></Cell>
    <Cell><Data ss:Type="Number">1.4196903999999999</Data></Cell>
    <Cell><Data ss:Type="Number">8.8495575000000007E-3</Data></Cell>
    <Cell><Data ss:Type="Number">0.13036813999999999</Data></Cell>
    <Cell><Data ss:Type="Number">1</Data></Cell>
    <Cell><Data ss:Type="Number">3000</Data></Cell>
    <Cell><Data ss:Type="String">tags=24%, list=10%, signal=26%</Data></Cell>
   </Row>
   <Row>
    <Cell><Data ss:Type="String">KEGG_PROTEIN_EXPORT</Data></Cell>
    <Cell><Data ss:Type="String">KEGG_PROTEIN_EXPORT</Data></Cell>
    <Cell ss:Index="4"><Data ss:Type="Number">20</Data></Cell>
    <Cell><Data ss:Type="Number">0.55294019999999999</Data></Cell>
    <Cell><Data ss:Type="Number">1.4195561000000001</Data></Cell>
    <Cell><Data ss:Type="Number">6.4587969999999995E-2</Data></Cell>
    <Cell><Data ss:Type="Number">0.12945591000000001</Data></Cell>
    <Cell><Data ss:Type="Number">1</Data></Cell>
    <Cell><Data ss:Type="Number">4867</Data></Cell>
    <Cell><Data ss:Type="String">tags=45%, list=16%, signal=53%</Data></Cell>
   </Row>
   <Row>
    <Cell><Data ss:Type="String">BIOCARTA_ATM_PATHWAY</Data></Cell>
    <Cell><Data ss:Type="String">BIOCARTA_ATM_PATHWAY</Data></Cell>
    <Cell ss:Index="4"><Data ss:Type="Number">20</Data></Cell>
    <Cell><Data ss:Type="Number">0.54862666000000004</Data></Cell>
    <Cell><Data ss:Type="Number">1.4166274000000001</Data></Cell>
    <Cell><Data ss:Type="Number">6.8720379999999998E-2</Data></Cell>
    <Cell><Data ss:Type="Number">0.13084436999999999</Data></Cell>
    <Cell><Data ss:Type="Number">1</Data></Cell>
    <Cell><Data ss:Type="Number">3780</Data></Cell>
    <Cell><Data ss:Type="String">tags=30%, list=12%, signal=34%</Data></Cell>
   </Row>
   <Row>
    <Cell><Data ss:Type="String">REACTOME_GENERATION_OF_SECOND_MESSENGER_MOLECULES</Data></Cell>
    <Cell><Data ss:Type="String">REACTOME_GENERATION_OF_SECOND_MESSENGER_MOLECULES</Data></Cell>
    <Cell ss:Index="4"><Data ss:Type="Number">25</Data></Cell>
    <Cell><Data ss:Type="Number">0.52757036999999996</Data></Cell>
    <Cell><Data ss:Type="Number">1.4157922999999999</Data></Cell>
    <Cell><Data ss:Type="Number">6.297229E-2</Data></Cell>
    <Cell><Data ss:Type="Number">0.13065594</Data></Cell>
    <Cell><Data ss:Type="Number">1</Data></Cell>
    <Cell><Data ss:Type="Number">5525</Data></Cell>
    <Cell><Data ss:Type="String">tags=48%, list=18%, signal=58%</Data></Cell>
   </Row>
   <Row>
    <Cell><Data ss:Type="String">REACTOME_VIF_MEDIATED_DEGRADATION_OF_APOBEC3G</Data></Cell>
    <Cell><Data ss:Type="String">REACTOME_VIF_MEDIATED_DEGRADATION_OF_APOBEC3G</Data></Cell>
    <Cell ss:Index="4"><Data ss:Type="Number">47</Data></Cell>
    <Cell><Data ss:Type="Number">0.45544040000000002</Data></Cell>
    <Cell><Data ss:Type="Number">1.4084318</Data></Cell>
    <Cell><Data ss:Type="Number">3.5294119999999998E-2</Data></Cell>
    <Cell><Data ss:Type="Number">0.13602678000000001</Data></Cell>
    <Cell><Data ss:Type="Number">1</Data></Cell>
    <Cell><Data ss:Type="Number">8147</Data></Cell>
    <Cell><Data ss:Type="String">tags=49%, list=26%, signal=66%</Data></Cell>
   </Row>
   <Row>
    <Cell><Data ss:Type="String">REACTOME_GLOBAL_GENOMIC_NER_GG_NER</Data></Cell>
    <Cell><Data ss:Type="String">REACTOME_GLOBAL_GENOMIC_NER_GG_NER</Data></Cell>
    <Cell ss:Index="4"><Data ss:Type="Number">32</Data></Cell>
    <Cell><Data ss:Type="Number">0.48692079999999999</Data></Cell>
    <Cell><Data ss:Type="Number">1.3983154</Data></Cell>
    <Cell><Data ss:Type="Number">7.0270269999999996E-2</Data></Cell>
    <Cell><Data ss:Type="Number">0.14407136000000001</Data></Cell>
    <Cell><Data ss:Type="Number">1</Data></Cell>
    <Cell><Data ss:Type="Number">5468</Data></Cell>
    <Cell><Data ss:Type="String">tags=50%, list=17%, signal=61%</Data></Cell>
   </Row>
   <Row>
    <Cell><Data ss:Type="String">REACTOME_DESTABILIZATION_OF_MRNA_BY_BRF1</Data></Cell>
    <Cell><Data ss:Type="String">REACTOME_DESTABILIZATION_OF_MRNA_BY_BRF1</Data></Cell>
    <Cell ss:Index="4"><Data ss:Type="Number">16</Data></Cell>
    <Cell><Data ss:Type="Number">0.58037170000000005</Data></Cell>
    <Cell><Data ss:Type="Number">1.3914702000000001</Data></Cell>
    <Cell><Data ss:Type="Number">0.106796116</Data></Cell>
    <Cell><Data ss:Type="Number">0.14914705</Data></Cell>
    <Cell><Data ss:Type="Number">1</Data></Cell>
    <Cell><Data ss:Type="Number">6044</Data></Cell>
    <Cell><Data ss:Type="String">tags=63%, list=19%, signal=77%</Data></Cell>
   </Row>
   <Row>
    <Cell><Data ss:Type="String">REACTOME_AUTODEGRADATION_OF_CDH1_BY_CDH1_APC_C</Data></Cell>
    <Cell><Data ss:Type="String">REACTOME_AUTODEGRADATION_OF_CDH1_BY_CDH1_APC_C</Data></Cell>
    <Cell ss:Index="4"><Data ss:Type="Number">53</Data></Cell>
    <Cell><Data ss:Type="Number">0.43025940000000001</Data></Cell>
    <Cell><Data ss:Type="Number">1.3863759</Data></Cell>
    <Cell><Data ss:Type="Number">4.5592707000000003E-2</Data></Cell>
    <Cell><Data ss:Type="Number">0.15292040000000001</Data></Cell>
    <Cell><Data ss:Type="Number">1</Data></Cell>
    <Cell><Data ss:Type="Number">5771</Data></Cell>
    <Cell><Data ss:Type="String">tags=34%, list=18%, signal=42%</Data></Cell>
   </Row>
   <Row>
    <Cell><Data ss:Type="String">REACTOME_MRNA_3_END_PROCESSING</Data></Cell>
    <Cell><Data ss:Type="String">REACTOME_MRNA_3_END_PROCESSING</Data></Cell>
    <Cell ss:Index="4"><Data ss:Type="Number">22</Data></Cell>
    <Cell><Data ss:Type="Number">0.52230109999999996</Data></Cell>
    <Cell><Data ss:Type="Number">1.3852994000000001</Data></Cell>
    <Cell><Data ss:Type="Number">7.4592075999999993E-2</Data></Cell>
    <Cell><Data ss:Type="Number">0.15285847999999999</Data></Cell>
    <Cell><Data ss:Type="Number">1</Data></Cell>
    <Cell><Data ss:Type="Number">4763</Data></Cell>
    <Cell><Data ss:Type="String">tags=50%, list=15%, signal=59%</Data></Cell>
   </Row>
   <Row>
    <Cell><Data ss:Type="String">G2M_PHASE NA</Data></Cell>
    <Cell><Data ss:Type="String">G2M_PHASE NA</Data></Cell>
    <Cell ss:Index="4"><Data ss:Type="Number">247</Data></Cell>
    <Cell><Data ss:Type="Number">0.35256988</Data></Cell>
    <Cell><Data ss:Type="Number">1.3850662</Data></Cell>
    <Cell><Data ss:Type="Number">6.3694270000000004E-3</Data></Cell>
    <Cell><Data ss:Type="Number">0.15199447999999999</Data></Cell>
    <Cell><Data ss:Type="Number">1</Data></Cell>
    <Cell><Data ss:Type="Number">3000</Data></Cell>
    <Cell><Data ss:Type="String">tags=24%, list=10%, signal=26%</Data></Cell>
   </Row>
   <Row>
    <Cell><Data ss:Type="String">REACTOME_LOSS_OF_NLP_FROM_MITOTIC_CENTROSOMES</Data></Cell>
    <Cell><Data ss:Type="String">REACTOME_LOSS_OF_NLP_FROM_MITOTIC_CENTROSOMES</Data></Cell>
    <Cell ss:Index="4"><Data ss:Type="Number">47</Data></Cell>
    <Cell><Data ss:Type="Number">0.44436734999999999</Data></Cell>
    <Cell><Data ss:Type="Number">1.3834256</Data></Cell>
    <Cell><Data ss:Type="Number">5.4285712999999999E-2</Data></Cell>
    <Cell><Data ss:Type="Number">0.15247158999999999</Data></Cell>
    <Cell><Data ss:Type="Number">1</Data></Cell>
    <Cell><Data ss:Type="Number">7260</Data></Cell>
    <Cell><Data ss:Type="String">tags=51%, list=23%, signal=66%</Data></Cell>
   </Row>
   <Row>
    <Cell><Data ss:Type="String">REACTOME_METABOLISM_OF_RNA</Data></Cell>
    <Cell><Data ss:Type="String">REACTOME_METABOLISM_OF_RNA</Data></Cell>
    <Cell ss:Index="4"><Data ss:Type="Number">224</Data></Cell>
    <Cell><Data ss:Type="Number">0.35088953000000001</Data></Cell>
    <Cell><Data ss:Type="Number">1.3808503999999999</Data></Cell>
    <Cell><Data ss:Type="Number">0</Data></Cell>
    <Cell><Data ss:Type="Number">0.15398956999999999</Data></Cell>
    <Cell><Data ss:Type="Number">1</Data></Cell>
    <Cell><Data ss:Type="Number">6112</Data></Cell>
    <Cell><Data ss:Type="String">tags=33%, list=20%, signal=41%</Data></Cell>
   </Row>
   <Row>
    <Cell><Data ss:Type="String">KEGG_AMINOACYL_TRNA_BIOSYNTHESIS</Data></Cell>
    <Cell><Data ss:Type="String">KEGG_AMINOACYL_TRNA_BIOSYNTHESIS</Data></Cell>
    <Cell ss:Index="4"><Data ss:Type="Number">32</Data></Cell>
    <Cell><Data ss:Type="Number">0.47323280000000001</Data></Cell>
    <Cell><Data ss:Type="Number">1.3790146999999999</Data></Cell>
    <Cell><Data ss:Type="Number">6.6666669999999997E-2</Data></Cell>
    <Cell><Data ss:Type="Number">0.15456276999999999</Data></Cell>
    <Cell><Data ss:Type="Number">1</Data></Cell>
    <Cell><Data ss:Type="Number">6529</Data></Cell>
    <Cell><Data ss:Type="String">tags=47%, list=21%, signal=59%</Data></Cell>
   </Row>
   <Row>
    <Cell><Data ss:Type="String">REACTOME_NUCLEOTIDE_EXCISION_REPAIR</Data></Cell>
    <Cell><Data ss:Type="String">REACTOME_NUCLEOTIDE_EXCISION_REPAIR</Data></Cell>
    <Cell ss:Index="4"><Data ss:Type="Number">47</Data></Cell>
    <Cell><Data ss:Type="Number">0.43978748000000001</Data></Cell>
    <Cell><Data ss:Type="Number">1.3715641000000001</Data></Cell>
    <Cell><Data ss:Type="Number">5.0938338E-2</Data></Cell>
    <Cell><Data ss:Type="Number">0.16086439999999999</Data></Cell>
    <Cell><Data ss:Type="Number">1</Data></Cell>
    <Cell><Data ss:Type="Number">6297</Data></Cell>
    <Cell><Data ss:Type="String">tags=47%, list=20%, signal=59%</Data></Cell>
   </Row>
   <Row>
    <Cell><Data ss:Type="String">REACTOME_ACTIVATION_OF_CHAPERONE_GENES_BY_XBP1S</Data></Cell>
    <Cell><Data ss:Type="String">REACTOME_ACTIVATION_OF_CHAPERONE_GENES_BY_XBP1S</Data></Cell>
    <Cell ss:Index="4"><Data ss:Type="Number">42</Data></Cell>
    <Cell><Data ss:Type="Number">0.45330006</Data></Cell>
    <Cell><Data ss:Type="Number">1.3692199</Data></Cell>
    <Cell><Data ss:Type="Number">6.7226893999999995E-2</Data></Cell>
    <Cell><Data ss:Type="Number">0.16193332999999999</Data></Cell>
    <Cell><Data ss:Type="Number">1</Data></Cell>
    <Cell><Data ss:Type="Number">6760</Data></Cell>
    <Cell><Data ss:Type="String">tags=48%, list=22%, signal=61%</Data></Cell>
   </Row>
   <Row>
    <Cell><Data ss:Type="String">PID_P38_MK2_PATHWAY</Data></Cell>
    <Cell><Data ss:Type="String">PID_P38_MK2_PATHWAY</Data></Cell>
    <Cell ss:Index="4"><Data ss:Type="Number">21</Data></Cell>
    <Cell><Data ss:Type="Number">0.52927095000000002</Data></Cell>
    <Cell><Data ss:Type="Number">1.3632867</Data></Cell>
    <Cell><Data ss:Type="Number">8.4577109999999997E-2</Data></Cell>
    <Cell><Data ss:Type="Number">0.16677205000000001</Data></Cell>
    <Cell><Data ss:Type="Number">1</Data></Cell>
    <Cell><Data ss:Type="Number">7869</Data></Cell>
    <Cell><Data ss:Type="String">tags=62%, list=25%, signal=83%</Data></Cell>
   </Row>
   <Row>
    <Cell><Data ss:Type="String">REACTOME_AMINE_DERIVED_HORMONES</Data></Cell>
    <Cell><Data ss:Type="String">REACTOME_AMINE_DERIVED_HORMONES</Data></Cell>
    <Cell ss:Index="4"><Data ss:Type="Number">15</Data></Cell>
    <Cell><Data ss:Type="Number">0.56768304000000003</Data></Cell>
    <Cell><Data ss:Type="Number">1.3619124</Data></Cell>
    <Cell><Data ss:Type="Number">9.4117649999999997E-2</Data></Cell>
    <Cell><Data ss:Type="Number">0.16694210000000001</Data></Cell>
    <Cell><Data ss:Type="Number">1</Data></Cell>
    <Cell><Data ss:Type="Number">8149</Data></Cell>
    <Cell><Data ss:Type="String">tags=40%, list=26%, signal=54%</Data></Cell>
   </Row>
   <Row>
    <Cell><Data ss:Type="String">REACTOME_ACTIVATION_OF_NF_KAPPAB_IN_B_CELLS</Data></Cell>
    <Cell><Data ss:Type="String">REACTOME_ACTIVATION_OF_NF_KAPPAB_IN_B_CELLS</Data></Cell>
    <Cell ss:Index="4"><Data ss:Type="Number">56</Data></Cell>
    <Cell><Data ss:Type="Number">0.42094209999999999</Data></Cell>
    <Cell><Data ss:Type="Number">1.3610617</Data></Cell>
    <Cell><Data ss:Type="Number">5.0147492000000002E-2</Data></Cell>
    <Cell><Data ss:Type="Number">0.16669086999999999</Data></Cell>
    <Cell><Data ss:Type="Number">1</Data></Cell>
    <Cell><Data ss:Type="Number">8147</Data></Cell>
    <Cell><Data ss:Type="String">tags=48%, list=26%, signal=65%</Data></Cell>
   </Row>
   <Row>
    <Cell><Data ss:Type="String">REACTOME_RNA_POL_II_PRE_TRANSCRIPTION_EVENTS</Data></Cell>
    <Cell><Data ss:Type="String">REACTOME_RNA_POL_II_PRE_TRANSCRIPTION_EVENTS</Data></Cell>
    <Cell ss:Index="4"><Data ss:Type="Number">52</Data></Cell>
    <Cell><Data ss:Type="Number">0.42518958000000001</Data></Cell>
    <Cell><Data ss:Type="Number">1.3594767000000001</Data></Cell>
    <Cell><Data ss:Type="Number">6.2678059999999994E-2</Data></Cell>
    <Cell><Data ss:Type="Number">0.16726804000000001</Data></Cell>
    <Cell><Data ss:Type="Number">1</Data></Cell>
    <Cell><Data ss:Type="Number">6354</Data></Cell>
    <Cell><Data ss:Type="String">tags=35%, list=20%, signal=43%</Data></Cell>
   </Row>
   <Row>
    <Cell><Data ss:Type="String">REACTOME_FORMATION_OF_RNA_POL_II_ELONGATION_COMPLEX_</Data></Cell>
    <Cell><Data ss:Type="String">REACTOME_FORMATION_OF_RNA_POL_II_ELONGATION_COMPLEX_</Data></Cell>
    <Cell ss:Index="4"><Data ss:Type="Number">36</Data></Cell>
    <Cell><Data ss:Type="Number">0.45869789999999999</Data></Cell>
    <Cell><Data ss:Type="Number">1.3587537000000001</Data></Cell>
    <Cell><Data ss:Type="Number">6.6326529999999995E-2</Data></Cell>
    <Cell><Data ss:Type="Number">0.16686039</Data></Cell>
    <Cell><Data ss:Type="Number">1</Data></Cell>
    <Cell><Data ss:Type="Number">6297</Data></Cell>
    <Cell><Data ss:Type="String">tags=42%, list=20%, signal=52%</Data></Cell>
   </Row>
   <Row>
    <Cell><Data ss:Type="String">REACTOME_GLYCOSPHINGOLIPID_METABOLISM</Data></Cell>
    <Cell><Data ss:Type="String">REACTOME_GLYCOSPHINGOLIPID_METABOLISM</Data></Cell>
    <Cell ss:Index="4"><Data ss:Type="Number">34</Data></Cell>
    <Cell><Data ss:Type="Number">0.46689776</Data></Cell>
    <Cell><Data ss:Type="Number">1.3537935999999999</Data></Cell>
    <Cell><Data ss:Type="Number">6.0109290000000003E-2</Data></Cell>
    <Cell><Data ss:Type="Number">0.17055972999999999</Data></Cell>
    <Cell><Data ss:Type="Number">1</Data></Cell>
    <Cell><Data ss:Type="Number">6074</Data></Cell>
    <Cell><Data ss:Type="String">tags=47%, list=19%, signal=58%</Data></Cell>
   </Row>
   <Row>
    <Cell><Data ss:Type="String">REACTOME_SYNTHESIS_AND_INTERCONVERSION_OF_NUCLEOTIDE_DI_AND_TRIPHOSPHATES</Data></Cell>
    <Cell><Data ss:Type="String">REACTOME_SYNTHESIS_AND_INTERCONVERSION_OF_NUCLEOTIDE_DI_AND_TRIPHOSPHATES</Data></Cell>
    <Cell ss:Index="4"><Data ss:Type="Number">16</Data></Cell>
    <Cell><Data ss:Type="Number">0.54678285000000004</Data></Cell>
    <Cell><Data ss:Type="Number">1.3480297000000001</Data></Cell>
    <Cell><Data ss:Type="Number">0.11893204</Data></Cell>
    <Cell><Data ss:Type="Number">0.17566432000000001</Data></Cell>
    <Cell><Data ss:Type="Number">1</Data></Cell>
    <Cell><Data ss:Type="Number">5812</Data></Cell>
    <Cell><Data ss:Type="String">tags=56%, list=19%, signal=69%</Data></Cell>
   </Row>
   <Row>
    <Cell><Data ss:Type="String">REACTOME_METAL_ION_SLC_TRANSPORTERS</Data></Cell>
    <Cell><Data ss:Type="String">REACTOME_METAL_ION_SLC_TRANSPORTERS</Data></Cell>
    <Cell ss:Index="4"><Data ss:Type="Number">22</Data></Cell>
    <Cell><Data ss:Type="Number">0.51196549999999996</Data></Cell>
    <Cell><Data ss:Type="Number">1.3458999</Data></Cell>
    <Cell><Data ss:Type="Number">9.4850950000000003E-2</Data></Cell>
    <Cell><Data ss:Type="Number">0.17692736000000001</Data></Cell>
    <Cell><Data ss:Type="Number">1</Data></Cell>
    <Cell><Data ss:Type="Number">5762</Data></Cell>
    <Cell><Data ss:Type="String">tags=45%, list=18%, signal=56%</Data></Cell>
   </Row>
   <Row>
    <Cell><Data ss:Type="String">PID_P53_REGULATION_PATHWAY</Data></Cell>
    <Cell><Data ss:Type="String">PID_P53_REGULATION_PATHWAY</Data></Cell>
    <Cell ss:Index="4"><Data ss:Type="Number">55</Data></Cell>
    <Cell><Data ss:Type="Number">0.41042274000000001</Data></Cell>
    <Cell><Data ss:Type="Number">1.3411894</Data></Cell>
    <Cell><Data ss:Type="Number">5.2117261999999998E-2</Data></Cell>
    <Cell><Data ss:Type="Number">0.18089989000000001</Data></Cell>
    <Cell><Data ss:Type="Number">1</Data></Cell>
    <Cell><Data ss:Type="Number">5296</Data></Cell>
    <Cell><Data ss:Type="String">tags=35%, list=17%, signal=42%</Data></Cell>
   </Row>
   <Row>
    <Cell><Data ss:Type="String">REACTOME_AUTODEGRADATION_OF_THE_E3_UBIQUITIN_LIGASE_COP1</Data></Cell>
    <Cell><Data ss:Type="String">REACTOME_AUTODEGRADATION_OF_THE_E3_UBIQUITIN_LIGASE_COP1</Data></Cell>
    <Cell ss:Index="4"><Data ss:Type="Number">45</Data></Cell>
    <Cell><Data ss:Type="Number">0.44180140000000001</Data></Cell>
    <Cell><Data ss:Type="Number">1.3408126</Data></Cell>
    <Cell><Data ss:Type="Number">7.6271184000000006E-2</Data></Cell>
    <Cell><Data ss:Type="Number">0.180175</Data></Cell>
    <Cell><Data ss:Type="Number">1</Data></Cell>
    <Cell><Data ss:Type="Number">8147</Data></Cell>
    <Cell><Data ss:Type="String">tags=44%, list=26%, signal=60%</Data></Cell>
   </Row>
   <Row>
    <Cell><Data ss:Type="String">REACTOME_RNA_POL_I_TRANSCRIPTION_INITIATION</Data></Cell>
    <Cell><Data ss:Type="String">REACTOME_RNA_POL_I_TRANSCRIPTION_INITIATION</Data></Cell>
    <Cell ss:Index="4"><Data ss:Type="Number">22</Data></Cell>
    <Cell><Data ss:Type="Number">0.50185329999999995</Data></Cell>
    <Cell><Data ss:Type="Number">1.3397815</Data></Cell>
    <Cell><Data ss:Type="Number">8.8095240000000005E-2</Data></Cell>
    <Cell><Data ss:Type="Number">0.18013197</Data></Cell>
    <Cell><Data ss:Type="Number">1</Data></Cell>
    <Cell><Data ss:Type="Number">7339</Data></Cell>
    <Cell><Data ss:Type="String">tags=59%, list=23%, signal=77%</Data></Cell>
   </Row>
   <Row>
    <Cell><Data ss:Type="String">REACTOME_TRAF6_MEDIATED_IRF7_ACTIVATION</Data></Cell>
    <Cell><Data ss:Type="String">REACTOME_TRAF6_MEDIATED_IRF7_ACTIVATION</Data></Cell>
    <Cell ss:Index="4"><Data ss:Type="Number">26</Data></Cell>
    <Cell><Data ss:Type="Number">0.47521819999999998</Data></Cell>
    <Cell><Data ss:Type="Number">1.3324893</Data></Cell>
    <Cell><Data ss:Type="Number">0.13672923000000001</Data></Cell>
    <Cell><Data ss:Type="Number">0.18667881</Data></Cell>
    <Cell><Data ss:Type="Number">1</Data></Cell>
    <Cell><Data ss:Type="Number">6387</Data></Cell>
    <Cell><Data ss:Type="String">tags=31%, list=20%, signal=39%</Data></Cell>
   </Row>
   <Row>
    <Cell><Data ss:Type="String">REACTOME_CYTOSOLIC_TRNA_AMINOACYLATION</Data></Cell>
    <Cell><Data ss:Type="String">REACTOME_CYTOSOLIC_TRNA_AMINOACYLATION</Data></Cell>
    <Cell ss:Index="4"><Data ss:Type="Number">20</Data></Cell>
    <Cell><Data ss:Type="Number">0.51481869999999996</Data></Cell>
    <Cell><Data ss:Type="Number">1.3284997000000001</Data></Cell>
    <Cell><Data ss:Type="Number">0.11860465000000001</Data></Cell>
    <Cell><Data ss:Type="Number">0.18969947000000001</Data></Cell>
    <Cell><Data ss:Type="Number">1</Data></Cell>
    <Cell><Data ss:Type="Number">6529</Data></Cell>
    <Cell><Data ss:Type="String">tags=45%, list=21%, signal=57%</Data></Cell>
   </Row>
   <Row>
    <Cell><Data ss:Type="String">KEGG_AMINO_SUGAR_AND_NUCLEOTIDE_SUGAR_METABOLISM</Data></Cell>
    <Cell><Data ss:Type="String">KEGG_AMINO_SUGAR_AND_NUCLEOTIDE_SUGAR_METABOLISM</Data></Cell>
    <Cell ss:Index="4"><Data ss:Type="Number">44</Data></Cell>
    <Cell><Data ss:Type="Number">0.42056569999999999</Data></Cell>
    <Cell><Data ss:Type="Number">1.3268985</Data></Cell>
    <Cell><Data ss:Type="Number">5.5384613999999999E-2</Data></Cell>
    <Cell><Data ss:Type="Number">0.19026660000000001</Data></Cell>
    <Cell><Data ss:Type="Number">1</Data></Cell>
    <Cell><Data ss:Type="Number">6136</Data></Cell>
    <Cell><Data ss:Type="String">tags=45%, list=20%, signal=56%</Data></Cell>
   </Row>
   <Row>
    <Cell><Data ss:Type="String">PID_AVB3_INTEGRIN_PATHWAY</Data></Cell>
    <Cell><Data ss:Type="String">PID_AVB3_INTEGRIN_PATHWAY</Data></Cell>
    <Cell ss:Index="4"><Data ss:Type="Number">71</Data></Cell>
    <Cell><Data ss:Type="Number">0.3912986</Data></Cell>
    <Cell><Data ss:Type="Number">1.3202125</Data></Cell>
    <Cell><Data ss:Type="Number">4.6511627999999999E-2</Data></Cell>
    <Cell><Data ss:Type="Number">0.19668308000000001</Data></Cell>
    <Cell><Data ss:Type="Number">1</Data></Cell>
    <Cell><Data ss:Type="Number">2012</Data></Cell>
    <Cell><Data ss:Type="String">tags=23%, list=6%, signal=24%</Data></Cell>
   </Row>
   <Row>
    <Cell><Data ss:Type="String">REACTOME_COLLAGEN_FORMATION</Data></Cell>
    <Cell><Data ss:Type="String">REACTOME_COLLAGEN_FORMATION</Data></Cell>
    <Cell ss:Index="4"><Data ss:Type="Number">54</Data></Cell>
    <Cell><Data ss:Type="Number">0.40533754</Data></Cell>
    <Cell><Data ss:Type="Number">1.3158662000000001</Data></Cell>
    <Cell><Data ss:Type="Number">7.1207434E-2</Data></Cell>
    <Cell><Data ss:Type="Number">0.20014508</Data></Cell>
    <Cell><Data ss:Type="Number">1</Data></Cell>
    <Cell><Data ss:Type="Number">2583</Data></Cell>
    <Cell><Data ss:Type="String">tags=26%, list=8%, signal=28%</Data></Cell>
   </Row>
   <Row>
    <Cell><Data ss:Type="String">KEGG_RNA_POLYMERASE</Data></Cell>
    <Cell><Data ss:Type="String">KEGG_RNA_POLYMERASE</Data></Cell>
    <Cell ss:Index="4"><Data ss:Type="Number">27</Data></Cell>
    <Cell><Data ss:Type="Number">0.47393039999999997</Data></Cell>
    <Cell><Data ss:Type="Number">1.3061381999999999</Data></Cell>
    <Cell><Data ss:Type="Number">0.10966057</Data></Cell>
    <Cell><Data ss:Type="Number">0.21078280999999999</Data></Cell>
    <Cell><Data ss:Type="Number">1</Data></Cell>
    <Cell><Data ss:Type="Number">6305</Data></Cell>
    <Cell><Data ss:Type="String">tags=44%, list=20%, signal=56%</Data></Cell>
   </Row>
   <Row>
    <Cell><Data ss:Type="String">REACTOME_THE_ROLE_OF_NEF_IN_HIV1_REPLICATION_AND_DISEASE_PATHOGENESIS</Data></Cell>
    <Cell><Data ss:Type="String">REACTOME_THE_ROLE_OF_NEF_IN_HIV1_REPLICATION_AND_DISEASE_PATHOGENESIS</Data></Cell>
    <Cell ss:Index="4"><Data ss:Type="Number">27</Data></Cell>
    <Cell><Data ss:Type="Number">0.4672481</Data></Cell>
    <Cell><Data ss:Type="Number">1.3032980000000001</Data></Cell>
    <Cell><Data ss:Type="Number">0.126943</Data></Cell>
    <Cell><Data ss:Type="Number">0.21285565000000001</Data></Cell>
    <Cell><Data ss:Type="Number">1</Data></Cell>
    <Cell><Data ss:Type="Number">4469</Data></Cell>
    <Cell><Data ss:Type="String">tags=37%, list=14%, signal=43%</Data></Cell>
   </Row>
   <Row>
    <Cell><Data ss:Type="String">REACTOME_FORMATION_OF_THE_HIV1_EARLY_ELONGATION_COMPLEX</Data></Cell>
    <Cell><Data ss:Type="String">REACTOME_FORMATION_OF_THE_HIV1_EARLY_ELONGATION_COMPLEX</Data></Cell>
    <Cell ss:Index="4"><Data ss:Type="Number">26</Data></Cell>
    <Cell><Data ss:Type="Number">0.46058598000000001</Data></Cell>
    <Cell><Data ss:Type="Number">1.3015057000000001</Data></Cell>
    <Cell><Data ss:Type="Number">0.11082474</Data></Cell>
    <Cell><Data ss:Type="Number">0.2136335</Data></Cell>
    <Cell><Data ss:Type="Number">1</Data></Cell>
    <Cell><Data ss:Type="Number">6297</Data></Cell>
    <Cell><Data ss:Type="String">tags=42%, list=20%, signal=53%</Data></Cell>
   </Row>
   <Row>
    <Cell><Data ss:Type="String">REACTOME_INFLUENZA_LIFE_CYCLE</Data></Cell>
    <Cell><Data ss:Type="String">REACTOME_INFLUENZA_LIFE_CYCLE</Data></Cell>
    <Cell ss:Index="4"><Data ss:Type="Number">116</Data></Cell>
    <Cell><Data ss:Type="Number">0.35233103999999998</Data></Cell>
    <Cell><Data ss:Type="Number">1.2997143</Data></Cell>
    <Cell><Data ss:Type="Number">2.4096385000000001E-2</Data></Cell>
    <Cell><Data ss:Type="Number">0.21446048000000001</Data></Cell>
    <Cell><Data ss:Type="Number">1</Data></Cell>
    <Cell><Data ss:Type="Number">3900</Data></Cell>
    <Cell><Data ss:Type="String">tags=21%, list=12%, signal=24%</Data></Cell>
   </Row>
   <Row>
    <Cell><Data ss:Type="String">REACTOME_INTRINSIC_PATHWAY_FOR_APOPTOSIS</Data></Cell>
    <Cell><Data ss:Type="String">REACTOME_INTRINSIC_PATHWAY_FOR_APOPTOSIS</Data></Cell>
    <Cell ss:Index="4"><Data ss:Type="Number">28</Data></Cell>
    <Cell><Data ss:Type="Number">0.46595204000000001</Data></Cell>
    <Cell><Data ss:Type="Number">1.2979757000000001</Data></Cell>
    <Cell><Data ss:Type="Number">0.10591133</Data></Cell>
    <Cell><Data ss:Type="Number">0.21532688999999999</Data></Cell>
    <Cell><Data ss:Type="Number">1</Data></Cell>
    <Cell><Data ss:Type="Number">6827</Data></Cell>
    <Cell><Data ss:Type="String">tags=54%, list=22%, signal=68%</Data></Cell>
   </Row>
   <Row>
    <Cell><Data ss:Type="String">REACTOME_BIOSYNTHESIS_OF_THE_N_GLYCAN_PRECURSOR_DOLICHOL_LIPID_LINKED_OLIGOSACCHARIDE_LLO_AND_TRANSFER_TO_A_NASCENT_PROTEIN</Data></Cell>
    <Cell><Data ss:Type="String">REACTOME_BIOSYNTHESIS_OF_THE_N_GLYCAN_PRECURSOR_DOLICHOL_LIPID_LINKED_OLIGOSACCHARIDE_LLO_AND_TRANSFER_TO_A_NASCENT_PROTEIN</Data></Cell>
    <Cell ss:Index="4"><Data ss:Type="Number">25</Data></Cell>
    <Cell><Data ss:Type="Number">0.48234385000000002</Data></Cell>
    <Cell><Data ss:Type="Number">1.2918780000000001</Data></Cell>
    <Cell><Data ss:Type="Number">0.13486005000000001</Data></Cell>
    <Cell><Data ss:Type="Number">0.22141073999999999</Data></Cell>
    <Cell><Data ss:Type="Number">1</Data></Cell>
    <Cell><Data ss:Type="Number">7112</Data></Cell>
    <Cell><Data ss:Type="String">tags=64%, list=23%, signal=83%</Data></Cell>
   </Row>
   <Row>
    <Cell><Data ss:Type="String">PID_FRA_PATHWAY</Data></Cell>
    <Cell><Data ss:Type="String">PID_FRA_PATHWAY</Data></Cell>
    <Cell ss:Index="4"><Data ss:Type="Number">33</Data></Cell>
    <Cell><Data ss:Type="Number">0.44748923000000002</Data></Cell>
    <Cell><Data ss:Type="Number">1.2912058</Data></Cell>
    <Cell><Data ss:Type="Number">0.12637362999999999</Data></Cell>
    <Cell><Data ss:Type="Number">0.22092682</Data></Cell>
    <Cell><Data ss:Type="Number">1</Data></Cell>
    <Cell><Data ss:Type="Number">1423</Data></Cell>
    <Cell><Data ss:Type="String">tags=24%, list=5%, signal=25%</Data></Cell>
   </Row>
   <Row>
    <Cell><Data ss:Type="String">REACTOME_MITOCHONDRIAL_TRNA_AMINOACYLATION</Data></Cell>
    <Cell><Data ss:Type="String">REACTOME_MITOCHONDRIAL_TRNA_AMINOACYLATION</Data></Cell>
    <Cell ss:Index="4"><Data ss:Type="Number">16</Data></Cell>
    <Cell><Data ss:Type="Number">0.52634950000000003</Data></Cell>
    <Cell><Data ss:Type="Number">1.2909379999999999</Data></Cell>
    <Cell><Data ss:Type="Number">0.1699029</Data></Cell>
    <Cell><Data ss:Type="Number">0.21995630999999999</Data></Cell>
    <Cell><Data ss:Type="Number">1</Data></Cell>
    <Cell><Data ss:Type="Number">6125</Data></Cell>
    <Cell><Data ss:Type="String">tags=50%, list=20%, signal=62%</Data></Cell>
   </Row>
   <Row>
    <Cell><Data ss:Type="String">REACTOME_MEMBRANE_TRAFFICKING</Data></Cell>
    <Cell><Data ss:Type="String">REACTOME_MEMBRANE_TRAFFICKING</Data></Cell>
    <Cell ss:Index="4"><Data ss:Type="Number">114</Data></Cell>
    <Cell><Data ss:Type="Number">0.35914396999999998</Data></Cell>
    <Cell><Data ss:Type="Number">1.2874337</Data></Cell>
    <Cell><Data ss:Type="Number">3.305785E-2</Data></Cell>
    <Cell><Data ss:Type="Number">0.22270186</Data></Cell>
    <Cell><Data ss:Type="Number">1</Data></Cell>
    <Cell><Data ss:Type="Number">7042</Data></Cell>
    <Cell><Data ss:Type="String">tags=37%, list=23%, signal=47%</Data></Cell>
   </Row>
   <Row>
    <Cell><Data ss:Type="String">REACTOME_O_LINKED_GLYCOSYLATION_OF_MUCINS</Data></Cell>
    <Cell><Data ss:Type="String">REACTOME_O_LINKED_GLYCOSYLATION_OF_MUCINS</Data></Cell>
    <Cell ss:Index="4"><Data ss:Type="Number">48</Data></Cell>
    <Cell><Data ss:Type="Number">0.41219538</Data></Cell>
    <Cell><Data ss:Type="Number">1.2852322</Data></Cell>
    <Cell><Data ss:Type="Number">0.10144926999999999</Data></Cell>
    <Cell><Data ss:Type="Number">0.22406627000000001</Data></Cell>
    <Cell><Data ss:Type="Number">1</Data></Cell>
    <Cell><Data ss:Type="Number">3961</Data></Cell>
    <Cell><Data ss:Type="String">tags=27%, list=13%, signal=31%</Data></Cell>
   </Row>
   <Row>
    <Cell><Data ss:Type="String">REACTOME_INSULIN_RECEPTOR_RECYCLING</Data></Cell>
    <Cell><Data ss:Type="String">REACTOME_INSULIN_RECEPTOR_RECYCLING</Data></Cell>
    <Cell ss:Index="4"><Data ss:Type="Number">23</Data></Cell>
    <Cell><Data ss:Type="Number">0.48613012</Data></Cell>
    <Cell><Data ss:Type="Number">1.2850729000000001</Data></Cell>
    <Cell><Data ss:Type="Number">0.16497460999999999</Data></Cell>
    <Cell><Data ss:Type="Number">0.22294797999999999</Data></Cell>
    <Cell><Data ss:Type="Number">1</Data></Cell>
    <Cell><Data ss:Type="Number">5876</Data></Cell>
    <Cell><Data ss:Type="String">tags=39%, list=19%, signal=48%</Data></Cell>
   </Row>
   <Row>
    <Cell><Data ss:Type="String">KEGG_GLYCOSAMINOGLYCAN_DEGRADATION</Data></Cell>
    <Cell><Data ss:Type="String">KEGG_GLYCOSAMINOGLYCAN_DEGRADATION</Data></Cell>
    <Cell ss:Index="4"><Data ss:Type="Number">20</Data></Cell>
    <Cell><Data ss:Type="Number">0.50194179999999999</Data></Cell>
    <Cell><Data ss:Type="Number">1.2845272000000001</Data></Cell>
    <Cell><Data ss:Type="Number">0.16908212</Data></Cell>
    <Cell><Data ss:Type="Number">0.22228580000000001</Data></Cell>
    <Cell><Data ss:Type="Number">1</Data></Cell>
    <Cell><Data ss:Type="Number">6537</Data></Cell>
    <Cell><Data ss:Type="String">tags=35%, list=21%, signal=44%</Data></Cell>
   </Row>
   <Row>
    <Cell><Data ss:Type="String">REACTOME_MRNA_CAPPING</Data></Cell>
    <Cell><Data ss:Type="String">REACTOME_MRNA_CAPPING</Data></Cell>
    <Cell ss:Index="4"><Data ss:Type="Number">26</Data></Cell>
    <Cell><Data ss:Type="Number">0.46176296</Data></Cell>
    <Cell><Data ss:Type="Number">1.2825316</Data></Cell>
    <Cell><Data ss:Type="Number">0.12032086</Data></Cell>
    <Cell><Data ss:Type="Number">0.22340804</Data></Cell>
    <Cell><Data ss:Type="Number">1</Data></Cell>
    <Cell><Data ss:Type="Number">6297</Data></Cell>
    <Cell><Data ss:Type="String">tags=38%, list=20%, signal=48%</Data></Cell>
   </Row>
   <Row>
    <Cell><Data ss:Type="String">REACTOME_UNFOLDED_PROTEIN_RESPONSE</Data></Cell>
    <Cell><Data ss:Type="String">REACTOME_UNFOLDED_PROTEIN_RESPONSE</Data></Cell>
    <Cell ss:Index="4"><Data ss:Type="Number">71</Data></Cell>
    <Cell><Data ss:Type="Number">0.37761741999999998</Data></Cell>
    <Cell><Data ss:Type="Number">1.2794964</Data></Cell>
    <Cell><Data ss:Type="Number">7.0552149999999994E-2</Data></Cell>
    <Cell><Data ss:Type="Number">0.22580014000000001</Data></Cell>
    <Cell><Data ss:Type="Number">1</Data></Cell>
    <Cell><Data ss:Type="Number">6760</Data></Cell>
    <Cell><Data ss:Type="String">tags=48%, list=22%, signal=61%</Data></Cell>
   </Row>
   <Row>
    <Cell><Data ss:Type="String">BIOCARTA_TNFR1_PATHWAY</Data></Cell>
    <Cell><Data ss:Type="String">BIOCARTA_TNFR1_PATHWAY</Data></Cell>
    <Cell ss:Index="4"><Data ss:Type="Number">29</Data></Cell>
    <Cell><Data ss:Type="Number">0.45946175</Data></Cell>
    <Cell><Data ss:Type="Number">1.2778168999999999</Data></Cell>
    <Cell><Data ss:Type="Number">0.13550134999999999</Data></Cell>
    <Cell><Data ss:Type="Number">0.22662391000000001</Data></Cell>
    <Cell><Data ss:Type="Number">1</Data></Cell>
    <Cell><Data ss:Type="Number">4595</Data></Cell>
    <Cell><Data ss:Type="String">tags=38%, list=15%, signal=44%</Data></Cell>
   </Row>
   <Row>
    <Cell><Data ss:Type="String">REACTOME_AMINO_ACID_AND_OLIGOPEPTIDE_SLC_TRANSPORTERS</Data></Cell>
    <Cell><Data ss:Type="String">REACTOME_AMINO_ACID_AND_OLIGOPEPTIDE_SLC_TRANSPORTERS</Data></Cell>
    <Cell ss:Index="4"><Data ss:Type="Number">48</Data></Cell>
    <Cell><Data ss:Type="Number">0.39854141999999998</Data></Cell>
    <Cell><Data ss:Type="Number">1.2671835</Data></Cell>
    <Cell><Data ss:Type="Number">8.8642659999999998E-2</Data></Cell>
    <Cell><Data ss:Type="Number">0.23911911</Data></Cell>
    <Cell><Data ss:Type="Number">1</Data></Cell>
    <Cell><Data ss:Type="Number">5214</Data></Cell>
    <Cell><Data ss:Type="String">tags=33%, list=17%, signal=40%</Data></Cell>
   </Row>
   <Row>
    <Cell><Data ss:Type="String">KEGG_SPLICEOSOME</Data></Cell>
    <Cell><Data ss:Type="String">KEGG_SPLICEOSOME</Data></Cell>
    <Cell ss:Index="4"><Data ss:Type="Number">92</Data></Cell>
    <Cell><Data ss:Type="Number">0.36137069999999999</Data></Cell>
    <Cell><Data ss:Type="Number">1.2636645</Data></Cell>
    <Cell><Data ss:Type="Number">5.9859157000000003E-2</Data></Cell>
    <Cell><Data ss:Type="Number">0.24244352</Data></Cell>
    <Cell><Data ss:Type="Number">1</Data></Cell>
    <Cell><Data ss:Type="Number">6045</Data></Cell>
    <Cell><Data ss:Type="String">tags=33%, list=19%, signal=40%</Data></Cell>
   </Row>
   <Row>
    <Cell><Data ss:Type="String">REACTOME_ADAPTIVE_IMMUNE_SYSTEM</Data></Cell>
    <Cell><Data ss:Type="String">REACTOME_ADAPTIVE_IMMUNE_SYSTEM</Data></Cell>
    <Cell ss:Index="4"><Data ss:Type="Number">473</Data></Cell>
    <Cell><Data ss:Type="Number">0.29541659999999997</Data></Cell>
    <Cell><Data ss:Type="Number">1.2598176000000001</Data></Cell>
    <Cell><Data ss:Type="Number">1.0309278E-2</Data></Cell>
[truncated: 944,224 more chars]
