# Supplementary material for: RNA-Seq based genome-wide analysis reveals loss of inter-chromosomal regulation in breast cancer
Source: Sci Rep. 2017 May 11;7:1760. doi: 10.1038/s41598-017-01314-1 (PMC5431987; doi:10.1038/s41598-017-01314-1)
Supplement: Supplementary file 9 — Dataset 8 [file 41598_2017_1314_MOESM9_ESM.xml]

<?xml version="1.0" encoding="UTF-8"?>
<Workbook xmlns:o="urn:schemas-microsoft-com:office:office" xmlns:x="urn:schemas-microsoft-com:office:excel" xmlns:html="http://www.w3.org/TR/REC-html40" xmlns:ss="urn:schemas-microsoft-com:office:spreadsheet" xmlns:dt="uuid:C2F41010-65B3-11d1-A29F-00AA00C14882">
 <DocumentProperties xmlns="urn:schemas-microsoft-com:office:office">
  <Author>cristobal</Author>
  <LastAuthor>sthan</LastAuthor>
  <Created>2016-07-15T14:19:54Z</Created>
  <LastSaved>2016-07-15T15:17:57Z</LastSaved>
  <Version>14.0</Version>
 </DocumentProperties>
 <CustomDocumentProperties xmlns="urn:schemas-microsoft-com:office:office">
  <KSOProductBuildVer dt:dt="string">1033-6.3.0.1722</KSOProductBuildVer>
 </CustomDocumentProperties>
 <OfficeDocumentSettings xmlns="urn:schemas-microsoft-com:office:office">
  <AllowPNG/>
  <Colors>
   <Color>
    <Index>16</Index>
    <RGB>#9999FF</RGB>
   </Color>
   <Color>
    <Index>17</Index>
    <RGB>#993366</RGB>
   </Color>
   <Color>
    <Index>18</Index>
    <RGB>#FFFFCC</RGB>
   </Color>
   <Color>
    <Index>19</Index>
    <RGB>#CCFFFF</RGB>
   </Color>
   <Color>
    <Index>20</Index>
    <RGB>#660066</RGB>
   </Color>
   <Color>
    <Index>21</Index>
    <RGB>#FF8080</RGB>
   </Color>
   <Color>
    <Index>22</Index>
    <RGB>#0066CC</RGB>
   </Color>
   <Color>
    <Index>23</Index>
    <RGB>#CCCCFF</RGB>
   </Color>
   <Color>
    <Index>24</Index>
    <RGB>#000080</RGB>
   </Color>
   <Color>
    <Index>25</Index>
    <RGB>#FF00FF</RGB>
   </Color>
   <Color>
    <Index>26</Index>
    <RGB>#FFFF00</RGB>
   </Color>
   <Color>
    <Index>27</Index>
    <RGB>#00FFFF</RGB>
   </Color>
   <Color>
    <Index>28</Index>
    <RGB>#800080</RGB>
   </Color>
   <Color>
    <Index>29</Index>
    <RGB>#800000</RGB>
   </Color>
   <Color>
    <Index>30</Index>
    <RGB>#008080</RGB>
   </Color>
   <Color>
    <Index>31</Index>
    <RGB>#0000FF</RGB>
   </Color>
  </Colors>
 </OfficeDocumentSettings>
 <ExcelWorkbook xmlns="urn:schemas-microsoft-com:office:excel">
  <WindowHeight>8180</WindowHeight>
  <WindowWidth>14400</WindowWidth>
  <WindowTopX>28800</WindowTopX>
  <WindowTopY>3040</WindowTopY>
  <TabRatio>600</TabRatio>
  <Iteration/>
  <ProtectStructure>False</ProtectStructure>
  <ProtectWindows>False</ProtectWindows>
 </ExcelWorkbook>
 <Styles>
  <Style ss:ID="Default" ss:Name="Normal">
   <Alignment ss:Vertical="Center"/>
   <Borders/>
   <Font/>
   <Interior/>
   <NumberFormat/>
   <Protection/>
  </Style>
  <Style ss:ID="s62">
   <Alignment ss:Horizontal="Center" ss:Vertical="Center"/>
  </Style>
  <Style ss:ID="s63">
   <Font x:Family="Swiss" ss:Color="#DD0806"/>
  </Style>
  <Style ss:ID="s64">
   <Alignment ss:Horizontal="Center" ss:Vertical="Center"/>
   <Font/>
  </Style>
  <Style ss:ID="s65">
   <Alignment ss:Horizontal="Left" ss:Vertical="Center"/>
   <Font/>
  </Style>
  <Style ss:ID="s66">
   <Borders>
    <Border ss:Position="Top" ss:LineStyle="Continuous" ss:Weight="1"/>
   </Borders>
  </Style>
  <Style ss:ID="s67">
   <Alignment ss:Horizontal="Center" ss:Vertical="Center"/>
   <Borders>
    <Border ss:Position="Bottom" ss:LineStyle="Continuous" ss:Weight="1"/>
   </Borders>
  </Style>
  <Style ss:ID="s68">
   <Alignment ss:Horizontal="Center" ss:Vertical="Center"/>
   <Borders>
    <Border ss:Position="Bottom" ss:LineStyle="Continuous" ss:Weight="1"/>
   </Borders>
   <Font/>
  </Style>
  <Style ss:ID="s69">
   <Alignment ss:Horizontal="Center" ss:Vertical="Center"/>
   <Borders>
    <Border ss:Position="Left" ss:LineStyle="Continuous" ss:Weight="1"/>
   </Borders>
   <Font/>
  </Style>
  <Style ss:ID="s70">
   <Alignment ss:Horizontal="Center" ss:Vertical="Center"/>
   <Borders>
    <Border ss:Position="Bottom" ss:LineStyle="Continuous" ss:Weight="1"/>
    <Border ss:Position="Left" ss:LineStyle="Continuous" ss:Weight="1"/>
   </Borders>
   <Font/>
  </Style>
  <Style ss:ID="s72">
   <Alignment ss:Horizontal="Center" ss:Vertical="Center"/>
   <Borders>
    <Border ss:Position="Top" ss:LineStyle="Continuous" ss:Weight="1"/>
   </Borders>
   <Font x:Family="Swiss" ss:Bold="1"/>
  </Style>
  <Style ss:ID="s73">
   <Alignment ss:Horizontal="Center" ss:Vertical="Center"/>
   <Borders>
    <Border ss:Position="Bottom" ss:LineStyle="Continuous" ss:Weight="1"/>
   </Borders>
   <Font x:Family="Swiss" ss:Bold="1"/>
  </Style>
  <Style ss:ID="s74">
   <Alignment ss:Horizontal="Center" ss:Vertical="Center"/>
   <Borders>
    <Border ss:Position="Bottom" ss:LineStyle="Continuous" ss:Weight="1"/>
    <Border ss:Position="Left" ss:LineStyle="Continuous" ss:Weight="1"/>
   </Borders>
   <Font x:Family="Swiss" ss:Bold="1"/>
  </Style>
  <Style ss:ID="s75">
   <Alignment ss:Horizontal="Center" ss:Vertical="Center"/>
   <Borders>
    <Border ss:Position="Bottom" ss:LineStyle="Continuous" ss:Weight="2"/>
    <Border ss:Position="Left" ss:LineStyle="Continuous" ss:Weight="2"/>
    <Border ss:Position="Top" ss:LineStyle="Continuous" ss:Weight="2"/>
   </Borders>
   <Font x:Family="Swiss" ss:Color="#DD0806"/>
  </Style>
  <Style ss:ID="s76">
   <Alignment ss:Horizontal="Center" ss:Vertical="Center"/>
   <Borders>
    <Border ss:Position="Bottom" ss:LineStyle="Continuous" ss:Weight="2"/>
    <Border ss:Position="Top" ss:LineStyle="Continuous" ss:Weight="2"/>
   </Borders>
   <Font x:Family="Swiss" ss:Color="#DD0806"/>
  </Style>
  <Style ss:ID="s77">
   <Alignment ss:Horizontal="Center" ss:Vertical="Center"/>
   <Borders>
    <Border ss:Position="Bottom" ss:LineStyle="Continuous" ss:Weight="2"/>
    <Border ss:Position="Left" ss:LineStyle="Continuous" ss:Weight="1"/>
    <Border ss:Position="Top" ss:LineStyle="Continuous" ss:Weight="2"/>
   </Borders>
   <Font x:Family="Swiss" ss:Color="#DD0806"/>
  </Style>
  <Style ss:ID="s78">
   <Alignment ss:Horizontal="Center" ss:Vertical="Center"/>
   <Borders>
    <Border ss:Position="Bottom" ss:LineStyle="Continuous" ss:Weight="2"/>
    <Border ss:Position="Right" ss:LineStyle="Continuous" ss:Weight="2"/>
    <Border ss:Position="Top" ss:LineStyle="Continuous" ss:Weight="2"/>
   </Borders>
   <Font x:Family="Swiss" ss:Color="#DD0806"/>
  </Style>
 </Styles>
 <Worksheet ss:Name="Sheet1">
  <Table ss:ExpandedColumnCount="6" ss:ExpandedRowCount="12" x:FullColumns="1" x:FullRows="1" ss:DefaultColumnWidth="55" ss:DefaultRowHeight="12">
   <Column ss:Index="2" ss:Width="383"/>
   <Column ss:Width="303"/>
   <Column ss:Index="6" ss:AutoFitWidth="0" ss:Width="205"/>
   <Row>
    <Cell ss:StyleID="s66"/>
    <Cell ss:MergeAcross="1" ss:StyleID="s72"><Data ss:Type="String">Method</Data></Cell>
    <Cell ss:MergeAcross="1" ss:StyleID="s72"><Data ss:Type="String">Bias</Data></Cell>
    <Cell ss:StyleID="s72"><Data ss:Type="String">NOISESeq - RNA contest Test Results</Data></Cell>
   </Row>
   <Row>
    <Cell ss:StyleID="s67"/>
    <Cell ss:StyleID="s73"><Data ss:Type="String">Whitin</Data></Cell>
    <Cell ss:StyleID="s73"><Data ss:Type="String">Between</Data></Cell>
    <Cell ss:StyleID="s74"><Data ss:Type="String">Length</Data></Cell>
    <Cell ss:StyleID="s73"><Data ss:Type="String">GC</Data></Cell>
    <Cell ss:StyleID="s73"><Data ss:Type="String">FALSE/TRUE</Data></Cell>
   </Row>
   <Row>
    <Cell ss:StyleID="s62"/>
    <Cell ss:StyleID="s64"><Data ss:Type="String">Reads Per Kilobase per Million mapped reads &amp; Full Quantile on GC content</Data></Cell>
    <Cell ss:StyleID="s64"><Data ss:Type="String">Trimmed mean of M-values</Data></Cell>
    <Cell ss:StyleID="s69"><Data ss:Type="String">Yes</Data></Cell>
    <Cell ss:StyleID="s64"><Data ss:Type="String">No</Data></Cell>
    <Cell ss:StyleID="s64"><Data ss:Type="String">880/0 *</Data></Cell>
   </Row>
   <Row ss:Height="13">
    <Cell ss:StyleID="s62"/>
    <Cell ss:StyleID="s64"><Data ss:Type="String">Full Quantile on Gene Length &amp; Full Quantile on GC content</Data></Cell>
    <Cell ss:StyleID="s64"><Data ss:Type="String">Trimmed mean of M-values</Data></Cell>
    <Cell ss:StyleID="s69"><Data ss:Type="String">No++</Data></Cell>
    <Cell ss:StyleID="s64"><Data ss:Type="String">No</Data></Cell>
    <Cell ss:StyleID="s64"><Data ss:Type="String">872/8</Data></Cell>
   </Row>
   <Row ss:Height="13" ss:StyleID="s63">
    <Cell ss:StyleID="s75"><Data ss:Type="String">Winner</Data></Cell>
    <Cell ss:StyleID="s76"><Data ss:Type="String">Full Quantile on GC content &amp; Full Quantile on Gene Length</Data></Cell>
    <Cell ss:StyleID="s76"><Data ss:Type="String">Trimmed mean of M-values</Data></Cell>
    <Cell ss:StyleID="s77"><Data ss:Type="String">No++</Data></Cell>
    <Cell ss:StyleID="s76"><Data ss:Type="String">No</Data></Cell>
    <Cell ss:StyleID="s78"><Data ss:Type="String">867/13</Data></Cell>
   </Row>
   <Row>
    <Cell ss:StyleID="s62"/>
    <Cell ss:StyleID="s64"><Data ss:Type="String">Full Quantile on GC content &amp; Loess regression on Gene Length</Data></Cell>
    <Cell ss:StyleID="s64"><Data ss:Type="String">Trimmed mean of M-values</Data></Cell>
    <Cell ss:StyleID="s69"><Data ss:Type="String">Yes</Data></Cell>
    <Cell ss:StyleID="s64"><Data ss:Type="String">Yes</Data></Cell>
    <Cell ss:StyleID="s64"><Data ss:Type="String">866/14</Data></Cell>
   </Row>
   <Row>
    <Cell ss:StyleID="s62"/>
    <Cell ss:StyleID="s64"><Data ss:Type="String">Full Quantile on GC content &amp; Full Quantile on Gene Length</Data></Cell>
    <Cell ss:StyleID="s64"><Data ss:Type="String">Trimmed mean of M-values with lc=1</Data></Cell>
    <Cell ss:StyleID="s69"><Data ss:Type="String">Yes</Data></Cell>
    <Cell ss:StyleID="s64"><Data ss:Type="String">Yes</Data></Cell>
    <Cell ss:StyleID="s64"><Data ss:Type="String">868/12</Data></Cell>
   </Row>
   <Row>
    <Cell ss:StyleID="s62"/>
    <Cell ss:StyleID="s64"><Data ss:Type="String">Full Quantile on GC content &amp; Full Quantile on Gene Length </Data></Cell>
    <Cell ss:StyleID="s64"><Data ss:Type="String">Full Quantile</Data></Cell>
    <Cell ss:StyleID="s69"><Data ss:Type="String">No-</Data></Cell>
    <Cell ss:StyleID="s64"><Data ss:Type="String">No-</Data></Cell>
    <Cell ss:StyleID="s64"><Data ss:Type="String">872/8</Data></Cell>
   </Row>
   <Row>
    <Cell ss:StyleID="s67"/>
    <Cell ss:StyleID="s68"><Data ss:Type="String">Full Quantile on GC content</Data></Cell>
    <Cell ss:StyleID="s68"><Data ss:Type="String">Trimmed mean of M-values with long=Gene Length and lc=1</Data></Cell>
    <Cell ss:StyleID="s70"><Data ss:Type="String">Yes</Data></Cell>
    <Cell ss:StyleID="s68"><Data ss:Type="String">Yes</Data></Cell>
    <Cell ss:StyleID="s68"><Data ss:Type="String">874/6</Data></Cell>
   </Row>
   <Row>
    <Cell ss:StyleID="s62"/>
    <Cell ss:StyleID="s62"/>
    <Cell ss:StyleID="s62"/>
    <Cell ss:StyleID="s62"/>
    <Cell ss:StyleID="s62"/>
    <Cell ss:StyleID="s62"/>
   </Row>
   <Row>
    <Cell ss:StyleID="s62"/>
    <Cell ss:StyleID="s65"><Data ss:Type="String">*Artificial lateral waves were artificialy created</Data></Cell>
    <Cell ss:StyleID="s62"/>
    <Cell ss:StyleID="s62"/>
    <Cell ss:StyleID="s62"/>
    <Cell ss:StyleID="s62"/>
   </Row>
   <Row>
    <Cell ss:Index="2" ss:StyleID="s65"><Data ss:Type="String" x:Ticked="1">++ and  - are complementary score from visual inspeccion</Data></Cell>
    <Cell ss:StyleID="s62"/>
    <Cell ss:StyleID="s62"/>
    <Cell ss:StyleID="s62"/>
    <Cell ss:StyleID="s62"/>
   </Row>
  </Table>
  <WorksheetOptions xmlns="urn:schemas-microsoft-com:office:excel">
   <PageSetup>
    <Layout x:StartPageNumber="1"/>
    <Header x:Margin="0.51180555555555562"/>
    <Footer x:Margin="0.51180555555555562"/>
    <PageMargins x:Bottom="0.98402777777777783" x:Left="0.74791666666666667" x:Right="0.74791666666666667" x:Top="0.98402777777777783"/>
   </PageSetup>
   <Print>
    <FitWidth>0</FitWidth>
    <FitHeight>0</FitHeight>
    <ValidPrinterInfo/>
    <PaperSizeIndex>256</PaperSizeIndex>
    <HorizontalResolution>600</HorizontalResolution>
    <VerticalResolution>600</VerticalResolution>
   </Print>
   <PageBreakZoom>100</PageBreakZoom>
   <PageLayoutZoom>0</PageLayoutZoom>
   <Selected/>
   <Panes>
    <Pane>
     <Number>3</Number>
     <ActiveRow>24</ActiveRow>
     <ActiveCol>1</ActiveCol>
    </Pane>
   </Panes>
   <ProtectObjects>False</ProtectObjects>
   <ProtectScenarios>False</ProtectScenarios>
  </WorksheetOptions>
 </Worksheet>
 <Worksheet ss:Name="Sheet2">
  <Table ss:ExpandedColumnCount="1" ss:ExpandedRowCount="1" x:FullColumns="1" x:FullRows="1" ss:DefaultColumnWidth="55" ss:DefaultRowHeight="12">
  </Table>
  <WorksheetOptions xmlns="urn:schemas-microsoft-com:office:excel">
   <PageSetup>
    <Layout x:StartPageNumber="1"/>
    <Header x:Margin="0.51180555555555562"/>
    <Footer x:Margin="0.51180555555555562"/>
   </PageSetup>
   <Print>
    <FitWidth>0</FitWidth>
    <FitHeight>0</FitHeight>
    <PrintErrors>NA</PrintErrors>
    <ValidPrinterInfo/>
    <PaperSizeIndex>9</PaperSizeIndex>
    <HorizontalResolution>600</HorizontalResolution>
    <VerticalResolution>600</VerticalResolution>
   </Print>
   <PageBreakZoom>100</PageBreakZoom>
   <PageLayoutZoom>0</PageLayoutZoom>
   <ProtectObjects>False</ProtectObjects>
   <ProtectScenarios>False</ProtectScenarios>
  </WorksheetOptions>
 </Worksheet>
 <Worksheet ss:Name="Sheet3">
  <Table ss:ExpandedColumnCount="1" ss:ExpandedRowCount="1" x:FullColumns="1" x:FullRows="1" ss:DefaultColumnWidth="55" ss:DefaultRowHeight="12">
  </Table>
  <WorksheetOptions xmlns="urn:schemas-microsoft-com:office:excel">
   <PageSetup>
    <Layout x:StartPageNumber="1"/>
    <Header x:Margin="0.51180555555555562"/>
    <Footer x:Margin="0.51180555555555562"/>
   </PageSetup>
   <Print>
    <FitWidth>0</FitWidth>
    <FitHeight>0</FitHeight>
    <PrintErrors>NA</PrintErrors>
    <ValidPrinterInfo/>
    <PaperSizeIndex>9</PaperSizeIndex>
    <HorizontalResolution>600</HorizontalResolution>
    <VerticalResolution>600</VerticalResolution>
   </Print>
   <PageBreakZoom>100</PageBreakZoom>
   <PageLayoutZoom>0</PageLayoutZoom>
   <ProtectObjects>False</ProtectObjects>
   <ProtectScenarios>False</ProtectScenarios>
  </WorksheetOptions>
 </Worksheet>
</Workbook>
